# Supplementary material for: Extended PRF: Impact of Heat on Gene Expression in Gingival Fibroblasts
Source: Int J Mol Sci. 2025 Sep 18;26(18):9120. doi: 10.3390/ijms26189120 (PMC12470302; doi:10.3390/ijms26189120)
Supplement: Supplementary file 1 [file ijms-26-09120-s001.zip]

Archive with 23 entries (22 files):
- ijms-3780438-Supplementary/
- ijms-3780438-Supplementary/Table S7 BC downregulated GProfiler.csv
- __MACOSX/ijms-3780438-Supplementary/._Table S7 BC downregulated GProfiler.csv
- ijms-3780438-Supplementary/Figure S3 hPPP upregulated.tif
- ijms-3780438-Supplementary/Figure S1 PPP downregulated.tif
- ijms-3780438-Supplementary/Figure S2 BC downregulateed.tif
- ijms-3780438-Supplementary/Table S4 PPP upregulated GProfiler.csv
- __MACOSX/ijms-3780438-Supplementary/._Table S4 PPP upregulated GProfiler.csv
- ijms-3780438-Supplementary/Table S6 BC upregulated GProfiler.csv
- ijms-3780438-Supplementary/Table S8 only BC upregulated GProfiler.csv
- ijms-3780438-Supplementary/Table S2 BC regulated genes.xlsx
- __MACOSX/ijms-3780438-Supplementary/._Table S2 BC regulated genes.xlsx
- ijms-3780438-Supplementary/Figure S4 hPPP downregulated.tif
- ijms-3780438-Supplementary/Table S11 hPPP downregulated GProfiler.csv
- __MACOSX/ijms-3780438-Supplementary/._Table S11 hPPP downregulated GProfiler.csv
- ijms-3780438-Supplementary/Table S10 hPPP upregulated GProfiler.csv
- ijms-3780438-Supplementary/Table S9 only BC downregulated GProfiler.csv
- ijms-3780438-Supplementary/Table S1 PPP regulated genes.xlsx
- __MACOSX/ijms-3780438-Supplementary/._Table S1 PPP regulated genes.xlsx
- ijms-3780438-Supplementary/Table S5 PPP downregulated GProfiler.csv
- __MACOSX/ijms-3780438-Supplementary/._Table S5 PPP downregulated GProfiler.csv
- ijms-3780438-Supplementary/Table S3 hPPP regulated genes.xlsx
- __MACOSX/ijms-3780438-Supplementary/._Table S3 hPPP regulated genes.xlsx
