# Supplementary material for: Extended PRF: Impact of Heat on Gene Expression in Gingival Fibroblasts
Source: Int J Mol Sci. 2025 Sep 18;26(18):9120. doi: 10.3390/ijms26189120 (PMC12470302; doi:10.3390/ijms26189120)
Supplement: Supplementary file 1 [file ijms-26-09120-s001.zip › ijms-3780438-Supplementary/Table S7 BC downregulated GProfiler.csv]

source	term_name	term_id	highlighted	adjusted_p_value	negative_log10_of_adjusted_p_value	term_size	query_size	intersection_size	effective_domain_size	intersections
GO:MF	signaling receptor regulator activity	GO:0030545	true	0.00653507649630209	2.184749324422007	554	284	22	20196	EFNA5,ADM2,GDF15,STC2,SECTM1,PDGFD,TMEM35A,NOV,TNFSF13B,WNT2B,FGF13,SEMA3D,BMP4,SEMA6A,GDF5,SEMA3E,TNFSF10,INHBE,IL34,PRRT1,FGF18,CCL11
GO:MF	molecular function regulator activity	GO:0098772	false	0.011513557831809833	1.938790453263064	2120	284	53	20196	EFNA5,ADM2,NUPR1,GDF15,STC2,RCAN2,SECTM1,TRIB3,PDGFD,RASL12,SCN2B,TMEM35A,ARHGAP28,CASP1,PRKG1,NOV,CDKN1C,TNFSF13B,WNT2B,FGF13,DEPTOR,SEMA3D,GBP2,GPRC5B,FAM20A,BMP4,SEMA6A,GDF5,SEMA3E,SRGAP3,TNFSF10,INHBE,EFHB,IL34,ARHGAP6,PRRT1,PLEKHG1,RGS5,FGF18,KCNS1,ANXA3,CCL11,ARHGAP20,LRRK2,ARHGEF37,RIMS1,PLCD4,RGN,SCN4B,DENND6B,BEX2,RGS11,KCNMB4
GO:MF	receptor ligand activity	GO:0048018	false	0.020471419158209082	1.6888520493152483	512	284	20	20196	EFNA5,ADM2,GDF15,STC2,SECTM1,PDGFD,NOV,TNFSF13B,WNT2B,FGF13,SEMA3D,BMP4,SEMA6A,GDF5,SEMA3E,TNFSF10,INHBE,IL34,FGF18,CCL11
GO:MF	signaling receptor activator activity	GO:0030546	false	0.024069326768210556	1.618536057001255	518	284	20	20196	EFNA5,ADM2,GDF15,STC2,SECTM1,PDGFD,NOV,TNFSF13B,WNT2B,FGF13,SEMA3D,BMP4,SEMA6A,GDF5,SEMA3E,TNFSF10,INHBE,IL34,FGF18,CCL11
GO:MF	protein binding	GO:0005515	false	0.024666096555345695	1.6078995727885015	14865	284	237	20196	BBC3,SLC7A11,SLC14A1,PTX3,PCDH18,EFNA5,TNFRSF19,PSAT1,MYLIP,ST8SIA1,ADM2,CLDN11,PTGIS,NUPR1,CNKSR3,GDF15,ROBO2,APOL6,STC2,SYNE3,ZNF521,AHNAK2,CAMK1D,VWA5A,FYCO1,FAM110B,EFNB1,CREBRF,SECTM1,SLC7A14,PLEKHF1,LRRC2,DOK6,NHSL2,LRRN4CL,TRIB3,EBF1,PDGFD,ROR1,AMOT,CLIP3,VCAM1,PARD3B,THRB,RASL12,ABCA1,KAZN,TMEM35A,NTN4,RORB,TCF7L1,MBP,HACD4,ADRA2A,MAN1C1,ERMAP,SLC9A9,OSR2,PPL,TCEA3,SSBP2,EVI2A,NATD1,FAXDC…
GO:MF	signaling receptor binding	GO:0005102	false	0.03377809780646038	1.471364811112504	1499	284	40	20196	EFNA5,ADM2,GDF15,STC2,EFNB1,SECTM1,PDGFD,VCAM1,ABCA1,ADRA2A,ERMAP,RSPO2,NOV,TNFSF13B,WNT2B,FGF13,SEMA3D,PALM,GPRC5B,BMP4,SEMA6A,SHC2,GDF5,SEMA3E,TNFSF10,INHBE,EGFL6,RSPO3,S1PR1,IL34,EFNB3,FGF18,PLXNC1,CCL11,ADAMTS8,LRRK2,RTP4,RSPO1,BEX2,PRKN
GO:BP	system development	GO:0048731	true	6.292149564640113e-9	8.201200962729315	3985	264	98	21017	SLC7A11,PTX3,PCDH18,EFNA5,MYLIP,ADM2,CLDN11,PTGIS,NUPR1,ROBO2,VIT,ZNF521,SELENOP,CAMK1D,EFNB1,PDGFD,ROR1,AMOT,VCAM1,THRB,SCN2B,NTN4,RORB,MBP,OSR2,ALDH3A2,TOX,RSPO2,NR0B1,PRKG1,AKR1C3,NOV,CDKN1C,KCNB1,GCNT3,SLC2A12,WNT2B,AKNA,RASSF2,FGF13,MAPT,SEMA3D,EYA1,KIT,PALM,GPRC5B,MMP13,PLXDC1,EPHA3,BMP4,SEMA6A,GDF5,AATK,SEMA3E,CLDN1,TNFSF10,MAP2K6,PPP1R9A,MAF,NTNG2,MGARP,MGP,NDRG2,RSPO3,S1PR1,IL34,CACNA1G,…
GO:BP	signaling	GO:0023052	false	4.257604291255947e-8	7.370834705065366	6471	264	133	21017	BBC3,SLC7A11,PTGFR,EFNA5,TNFRSF19,ADM2,PTGIS,NUPR1,CNKSR3,GDF15,ROBO2,STC2,GAL3ST4,OLFML1,RCAN2,EFNB1,CREBRF,SECTM1,PLEKHF1,LRRC2,DOK6,TRIB3,PDGFD,ROR1,AMOT,THRB,ABCA1,SCN2B,NTN4,RORB,TCF7L1,MBP,ARHGAP28,ADRA2A,ERMAP,CASP1,RSPO2,NR0B1,ZBED3,PRKG1,IL17RD,AKR1C3,NOV,CDKN1C,TNFSF13B,KCNB1,DTX4,WNT2B,IL20RB,KLHL24,RASSF2,FGF13,MAPT,DEPTOR,SEMA3D,EYA1,GBP2,KIT,PLCL1,PALM,GPRC5B,EPHA3,BMP4,SEMA6A,SHC2,…
GO:BP	cell communication	GO:0007154	false	5.723742401999693e-8	7.242319919969474	6496	264	133	21017	BBC3,SLC7A11,PTGFR,EFNA5,TNFRSF19,ADM2,PTGIS,NUPR1,CNKSR3,GDF15,ROBO2,STC2,GAL3ST4,OLFML1,RCAN2,EFNB1,CREBRF,SECTM1,PLEKHF1,LRRC2,DOK6,TRIB3,PDGFD,ROR1,AMOT,THRB,ABCA1,SCN2B,NTN4,RORB,TCF7L1,MBP,ARHGAP28,ADRA2A,ERMAP,CASP1,RSPO2,NR0B1,ZBED3,PRKG1,IL17RD,AKR1C3,NOV,CDKN1C,TNFSF13B,KCNB1,DTX4,WNT2B,IL20RB,KLHL24,RASSF2,FGF13,MAPT,DEPTOR,SEMA3D,EYA1,GBP2,KIT,PLCL1,PALM,GPRC5B,EPHA3,BMP4,SEMA6A,SHC2,…
GO:BP	multicellular organism development	GO:0007275	false	6.463592664240553e-8	7.189526020619413	4658	264	106	21017	SLC7A11,PTX3,PCDH18,EFNA5,MYLIP,ADM2,CLDN11,PTGIS,NUPR1,ROBO2,VIT,STC2,ZNF521,SELENOP,CAMK1D,EFNB1,PDGFD,AFF3,ROR1,AMOT,VCAM1,THRB,SCN2B,NTN4,RORB,MBP,OSR2,FAXDC2,ALDH3A2,TOX,RSPO2,NR0B1,ZBED3,PRKG1,AKR1C3,NOV,CDKN1C,KCNB1,GCNT3,SLC2A12,WNT2B,AKNA,RASSF2,FGF13,MAPT,SEMA3D,EYA1,KIT,PALM,GPRC5B,MMP13,PLXDC1,EPHA3,BMP4,SEMA6A,GDF5,AATK,SEMA3E,CLDN1,TNFSF10,MAP2K6,PPP1R9A,MAF,NPM2,NTNG2,MGARP,MGP,NDR…
GO:BP	multicellular organismal process	GO:0032501	false	6.580913457963857e-8	7.181713820334464	7234	264	143	21017	BBC3,SLC7A11,PTGFR,PTX3,PCDH18,EFNA5,TNFRSF19,MYLIP,ADM2,CLDN11,PTGIS,NUPR1,GDF15,ROBO2,VIT,STC2,ZNF521,SELENOP,CAMK1D,EFNB1,PDGFD,AFF3,ROR1,AMOT,VCAM1,THRB,ABCA1,SCN2B,KAZN,NTN4,RORB,MBP,ADRA2A,ERMAP,OSR2,PPL,FAXDC2,ALDH3A2,TOX,CASP1,RSPO2,NR0B1,ZBED3,PRKG1,IL17RD,AKR1C3,NOV,CDKN1C,TNFSF13B,KCNB1,GCNT3,SLC2A12,DTX4,WNT2B,IL20RB,AKNA,RASSF2,FGF13,MAPT,PIEZO2,SEMA3D,EYA1,KIT,PLCL1,PALM,GPRC5B,MMP1…
GO:BP	regulation of multicellular organismal process	GO:0051239	false	1.7861286282522083e-7	6.748087268555743	2928	264	77	21017	EFNA5,MYLIP,ADM2,PTGIS,NUPR1,GDF15,ROBO2,STC2,EFNB1,AMOT,VCAM1,THRB,ABCA1,SCN2B,NTN4,MBP,ADRA2A,ERMAP,OSR2,FAXDC2,TOX,CASP1,RSPO2,ZBED3,PRKG1,IL17RD,NOV,CDKN1C,TNFSF13B,DTX4,WNT2B,IL20RB,RASSF2,FGF13,MAPT,SEMA3D,KIT,PLCL1,GPRC5B,BMP4,SEMA6A,TACR1,GDF5,SEMA3E,TRIL,MAP2K6,TNNC2,KCND3,MAF,MGP,NDRG2,S1PR1,IL34,CACNA1G,L3MBTL1,TMEM25,HIP1R,EFNB3,EGR3,ROR2,FGF18,PLXNC1,ANXA3,MAP6,CCL11,CHRM2,GRIN2A,LRR…
GO:BP	nervous system development	GO:0007399	false	2.3346067789274048e-7	6.631786257762974	2541	264	70	21017	SLC7A11,PCDH18,EFNA5,MYLIP,CLDN11,ROBO2,VIT,ZNF521,SELENOP,CAMK1D,EFNB1,ROR1,VCAM1,THRB,SCN2B,NTN4,RORB,MBP,ALDH3A2,TOX,RSPO2,NR0B1,PRKG1,CDKN1C,KCNB1,WNT2B,AKNA,FGF13,MAPT,SEMA3D,EYA1,KIT,PALM,GPRC5B,PLXDC1,EPHA3,BMP4,SEMA6A,GDF5,AATK,SEMA3E,CLDN1,PPP1R9A,NTNG2,MGARP,NDRG2,S1PR1,IL34,EFNB3,EGR3,ROR2,ST8SIA4,PLXNC1,KLF15,ANXA3,MAP6,CCL11,PCSK2,CHRM2,STMN2,PCDHGB7,GRIN2A,LRRK2,RNF112,RIMS1,NME5,AS…
GO:BP	developmental process	GO:0032502	false	2.439521059307979e-7	6.612695428463061	6478	264	131	21017	SLC7A11,PTX3,PCDH18,EFNA5,TNFRSF19,MYLIP,ADM2,CLDN11,PTGIS,NUPR1,GDF15,ROBO2,VIT,STC2,SYNE3,ZNF521,SELENOP,CAMK1D,EFNB1,SECTM1,NHSL2,TRIB3,PDGFD,AFF3,ROR1,AMOT,CLIP3,VCAM1,THRB,ABCA1,SCN2B,KAZN,NTN4,RORB,MBP,OSR2,PPL,FAXDC2,ALDH3A2,TOX,RSPO2,NR0B1,ZBED3,PRKG1,IL17RD,AKR1C3,NOV,CDKN1C,TNFSF13B,KCNB1,GCNT3,SLC2A12,WNT2B,AKNA,RASSF2,FGF13,MAPT,SEMA3D,EYA1,KIT,PALM,GPRC5B,FAM20A,MMP13,PLXDC1,EPHA3,AB…
GO:BP	regulation of signaling	GO:0023051	false	3.334389486967873e-7	6.476983672006127	3446	264	85	21017	BBC3,SLC7A11,EFNA5,TNFRSF19,PTGIS,NUPR1,CNKSR3,GDF15,ROBO2,CREBRF,SECTM1,PLEKHF1,DOK6,PDGFD,ROR1,AMOT,THRB,ABCA1,TCF7L1,ARHGAP28,ADRA2A,CASP1,RSPO2,NR0B1,ZBED3,IL17RD,AKR1C3,NOV,CDKN1C,KCNB1,KLHL24,RASSF2,MAPT,DEPTOR,EYA1,GBP2,KIT,PLCL1,PALM,GPRC5B,BMP4,SEMA6A,TACR1,GDF5,SEMA3E,SRGAP3,TNFSF10,APOL3,MAP2K6,GNG7,PPP1R9A,EFHB,NTNG2,NDRG2,RSPO3,DAPK1,IL34,ARHGAP6,PRRT1,TMEM25,HIP1R,EFNB3,PLEKHG1,ROR2…
GO:BP	regulation of cell communication	GO:0010646	false	3.701873973416322e-7	6.431578370451162	3453	264	85	21017	BBC3,SLC7A11,EFNA5,TNFRSF19,PTGIS,NUPR1,CNKSR3,GDF15,ROBO2,CREBRF,SECTM1,PLEKHF1,DOK6,PDGFD,ROR1,AMOT,THRB,ABCA1,TCF7L1,ARHGAP28,ADRA2A,CASP1,RSPO2,NR0B1,ZBED3,IL17RD,AKR1C3,NOV,CDKN1C,KCNB1,KLHL24,RASSF2,MAPT,DEPTOR,EYA1,GBP2,KIT,PLCL1,PALM,GPRC5B,BMP4,SEMA6A,TACR1,GDF5,SEMA3E,SRGAP3,TNFSF10,APOL3,MAP2K6,GNG7,PPP1R9A,EFHB,NTNG2,NDRG2,RSPO3,DAPK1,IL34,ARHGAP6,PRRT1,TMEM25,HIP1R,EFNB3,PLEKHG1,ROR2…
GO:BP	response to stimulus	GO:0050896	false	7.748033857684477e-7	6.110808490150474	8993	264	163	21017	BBC3,SLC7A11,PTGFR,PTX3,EFNA5,TNFRSF19,ST8SIA1,ADM2,PTGIS,NUPR1,CNKSR3,GDF15,ROBO2,STC2,OLFML1,RCAN2,SELENOP,CAMK1D,EFNB1,CREBRF,SECTM1,PLEKHF1,LRRC2,DOK6,TRIB3,PDGFD,AFF3,ROR1,AMOT,VCAM1,THRB,ABCA1,SCN2B,RORB,TCF7L1,MBP,ARHGAP28,ADRA2A,ERMAP,SLC9A9,PPL,CASP1,RSPO2,NR0B1,ZBED3,PRKG1,ALDH3A1,IL17RD,AKR1C3,FER1L6,NOV,CDKN1C,TNFSF13B,KCNB1,DTX4,WNT2B,EPHX2,IL20RB,AKNA,KLHL24,RASSF2,FGF13,MAPT,DEPTOR…
GO:BP	cellular response to stimulus	GO:0051716	false	0.0000018551582715122277	5.731619032942618	7320	264	140	21017	BBC3,SLC7A11,PTGFR,EFNA5,TNFRSF19,ST8SIA1,ADM2,PTGIS,NUPR1,CNKSR3,GDF15,ROBO2,STC2,OLFML1,RCAN2,CAMK1D,EFNB1,CREBRF,SECTM1,PLEKHF1,LRRC2,DOK6,TRIB3,PDGFD,ROR1,AMOT,VCAM1,THRB,ABCA1,RORB,TCF7L1,MBP,ARHGAP28,ADRA2A,ERMAP,CASP1,RSPO2,NR0B1,ZBED3,PRKG1,ALDH3A1,IL17RD,AKR1C3,NOV,CDKN1C,TNFSF13B,KCNB1,DTX4,WNT2B,IL20RB,KLHL24,RASSF2,FGF13,MAPT,DEPTOR,PIEZO2,SEMA3D,EYA1,GBP2,KIT,PLCL1,PALM,GPRC5B,EPHA3,…
GO:BP	signal transduction	GO:0007165	false	0.0000025913419861048196	5.586475268265692	5979	264	121	21017	BBC3,PTGFR,EFNA5,TNFRSF19,ADM2,PTGIS,NUPR1,CNKSR3,GDF15,ROBO2,STC2,OLFML1,RCAN2,EFNB1,CREBRF,SECTM1,PLEKHF1,LRRC2,DOK6,TRIB3,PDGFD,ROR1,AMOT,THRB,ABCA1,RORB,TCF7L1,MBP,ARHGAP28,ADRA2A,ERMAP,CASP1,RSPO2,NR0B1,ZBED3,PRKG1,IL17RD,AKR1C3,NOV,CDKN1C,TNFSF13B,KCNB1,DTX4,WNT2B,IL20RB,KLHL24,RASSF2,FGF13,MAPT,DEPTOR,SEMA3D,EYA1,GBP2,KIT,PLCL1,PALM,GPRC5B,EPHA3,BMP4,SEMA6A,SHC2,TACR1,GDF5,SEMA3E,SRGAP3,TR…
GO:BP	positive regulation of biological process	GO:0048518	false	0.000008926736982751922	5.049307261083903	6235	264	123	21017	BBC3,PTGFR,PTX3,EFNA5,TNFRSF19,MYLIP,ST8SIA1,ADM2,PTGIS,NUPR1,CNKSR3,GDF15,ROBO2,VIT,ZNF521,CAMK1D,FYCO1,EFNB1,CREBRF,SECTM1,PLEKHF1,DOK6,TRIB3,PDGFD,ROR1,AMOT,CLIP3,VCAM1,THRB,ABCA1,TMEM35A,RORB,MBP,ADRA2A,ERMAP,OSR2,SSBP2,FAXDC2,TOX,CASP1,RSPO2,ZBED3,PRKG1,AKR1C3,NPAS3,FER1L6,NOV,CDKN1C,TNFSF13B,KCNB1,WNT2B,EPHX2,IL20RB,AKNA,RASSF2,FGF13,MAPT,DEPTOR,SEMA3D,EYA1,GBP2,KIT,PALM,GPRC5B,FAM20A,EPHA3…
GO:BP	regulation of response to stimulus	GO:0048583	false	0.000012220657030673938	4.912905444083205	3958	264	89	21017	BBC3,SLC7A11,TNFRSF19,PTGIS,NUPR1,CNKSR3,GDF15,ROBO2,CAMK1D,CREBRF,SECTM1,PLEKHF1,DOK6,PDGFD,ROR1,AMOT,THRB,ABCA1,TCF7L1,ARHGAP28,ADRA2A,ERMAP,CASP1,RSPO2,NR0B1,ZBED3,PRKG1,IL17RD,AKR1C3,NOV,CDKN1C,TNFSF13B,DTX4,IL20RB,AKNA,KLHL24,RASSF2,MAPT,DEPTOR,SEMA3D,EYA1,APOBEC3G,GBP2,KIT,PALM,GPRC5B,BMP4,SEMA6A,GDF5,SEMA3E,MTUS1,SRGAP3,CLDN1,TRIL,TNFSF10,APOL3,MAP2K6,GNG7,EFHB,NDRG2,RSPO3,S1PR1,DAPK1,IL34…
GO:BP	biological regulation	GO:0065007	false	0.000014889311032777332	4.827125397720331	12671	264	203	21017	BBC3,SLC7A11,PTGFR,PTX3,EFNA5,TNFRSF19,MYLIP,ST8SIA1,ADM2,PTGIS,NUPR1,CNKSR3,GDF15,ROBO2,VIT,STC2,GAL3ST4,OLFML1,SYNE3,ZNF521,AHNAK2,RCAN2,SELENOP,CAMK1D,FYCO1,EFNB1,CREBRF,SECTM1,PLEKHF1,LRRC2,DOK6,TRIB3,TLCD2,EBF1,PDGFD,AFF3,ROR1,AMOT,CLIP3,VCAM1,THRB,ABCA1,SCN2B,TMEM35A,NTN4,ADH1B,RORB,TCF7L1,MBP,ARHGAP28,ADRA2A,ERMAP,SLC9A9,OSR2,SSBP2,FAXDC2,TOX,CASP1,RSPO2,NR0B1,ZBED3,PRKG1,IL17RD,AKR1C3,NPA…
GO:BP	regulation of biological process	GO:0050789	false	0.000023561271877470634	4.627801269298435	12278	264	198	21017	BBC3,SLC7A11,PTGFR,PTX3,EFNA5,TNFRSF19,MYLIP,ST8SIA1,ADM2,PTGIS,NUPR1,CNKSR3,GDF15,ROBO2,VIT,STC2,GAL3ST4,OLFML1,SYNE3,ZNF521,AHNAK2,RCAN2,SELENOP,CAMK1D,FYCO1,EFNB1,CREBRF,SECTM1,PLEKHF1,LRRC2,DOK6,TRIB3,EBF1,PDGFD,AFF3,ROR1,AMOT,CLIP3,VCAM1,THRB,ABCA1,SCN2B,TMEM35A,NTN4,RORB,TCF7L1,MBP,ARHGAP28,ADRA2A,ERMAP,OSR2,SSBP2,FAXDC2,TOX,CASP1,RSPO2,NR0B1,ZBED3,PRKG1,IL17RD,AKR1C3,NPAS3,FER1L6,NOV,CDKN1…
GO:BP	anatomical structure development	GO:0048856	false	0.000029499351015368176	4.530187538379287	5924	264	117	21017	SLC7A11,PTX3,PCDH18,EFNA5,TNFRSF19,MYLIP,ADM2,CLDN11,PTGIS,NUPR1,GDF15,ROBO2,VIT,STC2,SYNE3,ZNF521,SELENOP,CAMK1D,EFNB1,SECTM1,PDGFD,AFF3,ROR1,AMOT,VCAM1,THRB,SCN2B,KAZN,NTN4,RORB,MBP,OSR2,PPL,FAXDC2,ALDH3A2,TOX,RSPO2,NR0B1,ZBED3,PRKG1,IL17RD,AKR1C3,NOV,CDKN1C,TNFSF13B,KCNB1,GCNT3,SLC2A12,WNT2B,AKNA,RASSF2,FGF13,MAPT,SEMA3D,EYA1,KIT,PALM,GPRC5B,FAM20A,MMP13,PLXDC1,EPHA3,BMP4,SEMA6A,GDF5,AATK,SEMA…
GO:BP	regulation of developmental process	GO:0050793	false	0.00004157280774052799	4.381190643161824	2453	264	63	21017	EFNA5,ADM2,PTGIS,NUPR1,GDF15,ROBO2,STC2,SYNE3,CAMK1D,TRIB3,AMOT,ABCA1,NTN4,RORB,OSR2,FAXDC2,TOX,RSPO2,ZBED3,IL17RD,NOV,CDKN1C,TNFSF13B,WNT2B,RASSF2,FGF13,MAPT,SEMA3D,EYA1,KIT,PALM,GPRC5B,EPHA3,ABCA5,BMP4,SEMA6A,GDF5,SEMA3E,MAF,NTNG2,MGARP,MGP,ZBTB7C,S1PR1,IL34,L3MBTL1,EFNB3,EGR3,ROR2,FGF18,PLXNC1,MMP11,ANXA3,MAP6,CCL11,LRRK2,LMO3,RNF112,RIMS1,RGN,ASPA,PRKN,NEFL
GO:BP	cell-cell signaling	GO:0007267	false	0.00004928353424597024	4.307298155379237	1316	264	42	21017	SLC7A11,EFNA5,GDF15,GAL3ST4,EFNB1,ABCA1,SCN2B,MBP,ADRA2A,NOV,KCNB1,WNT2B,FGF13,MAPT,KIT,PLCL1,BMP4,TACR1,GDF5,DTNA,TNFSF10,MAP2K6,PPP1R9A,NTNG2,CACNA1G,PRRT1,TMEM25,EFNB3,EGR3,ROR2,FGF18,CHRM2,GRIN2A,LRRK2,RIMS1,FAM107A,FRRS1L,SCN4B,NNAT,PRKN,KCNMB4,NEFL
GO:BP	regulation of signal transduction	GO:0009966	false	0.0000644974302623921	4.1904575883894655	3020	264	72	21017	BBC3,TNFRSF19,PTGIS,NUPR1,CNKSR3,GDF15,ROBO2,CREBRF,SECTM1,PLEKHF1,DOK6,PDGFD,ROR1,AMOT,THRB,ABCA1,TCF7L1,ARHGAP28,ADRA2A,CASP1,RSPO2,NR0B1,ZBED3,IL17RD,AKR1C3,NOV,CDKN1C,KLHL24,RASSF2,MAPT,DEPTOR,EYA1,GBP2,KIT,PALM,GPRC5B,BMP4,SEMA6A,GDF5,SEMA3E,SRGAP3,TNFSF10,APOL3,MAP2K6,GNG7,EFHB,NDRG2,RSPO3,DAPK1,IL34,ARHGAP6,PRRT1,TMEM25,HIP1R,PLEKHG1,ROR2,RGS5,FGF18,KLF15,TPD52L1,CCL11,ARHGAP20,GRIN2A,LRRK…
GO:BP	positive regulation of cellular process	GO:0048522	false	0.00008463308682914733	4.072459818779737	5886	264	115	21017	BBC3,PTGFR,PTX3,EFNA5,TNFRSF19,MYLIP,ST8SIA1,ADM2,PTGIS,NUPR1,GDF15,ROBO2,VIT,ZNF521,CAMK1D,FYCO1,EFNB1,CREBRF,SECTM1,PLEKHF1,DOK6,TRIB3,PDGFD,ROR1,AMOT,CLIP3,VCAM1,THRB,ABCA1,TMEM35A,RORB,MBP,ADRA2A,OSR2,SSBP2,FAXDC2,TOX,CASP1,RSPO2,ZBED3,AKR1C3,NPAS3,FER1L6,NOV,CDKN1C,TNFSF13B,KCNB1,EPHX2,IL20RB,AKNA,RASSF2,FGF13,MAPT,DEPTOR,SEMA3D,EYA1,GBP2,KIT,PALM,GPRC5B,FAM20A,EPHA3,BMP4,SEMA6A,TACR1,GDF5,F…
GO:BP	neurogenesis	GO:0022008	false	0.0004220321203819303	3.374654494124185	1746	264	48	21017	EFNA5,MYLIP,ROBO2,ZNF521,CAMK1D,EFNB1,ROR1,VCAM1,THRB,NTN4,RORB,TOX,RSPO2,PRKG1,CDKN1C,KCNB1,WNT2B,AKNA,FGF13,MAPT,SEMA3D,EYA1,KIT,GPRC5B,EPHA3,BMP4,SEMA6A,GDF5,SEMA3E,PPP1R9A,NTNG2,MGARP,S1PR1,IL34,EFNB3,ROR2,PLXNC1,KLF15,MAP6,CCL11,STMN2,GRIN2A,LRRK2,RNF112,RIMS1,ASPA,PRKN,NEFL
GO:BP	animal organ development	GO:0048513	false	0.0004669779379871354	3.330703636857392	3047	264	70	21017	SLC7A11,PTX3,PCDH18,TNFRSF19,NUPR1,ROBO2,STC2,SELENOP,EFNB1,PDGFD,ROR1,VCAM1,THRB,KAZN,NTN4,RORB,MBP,OSR2,PPL,TOX,RSPO2,NR0B1,PRKG1,IL17RD,AKR1C3,NOV,CDKN1C,GCNT3,WNT2B,AKNA,FGF13,SEMA3D,EYA1,KIT,FAM20A,MMP13,EPHA3,BMP4,SEMA6A,GDF5,AATK,SEMA3E,CLDN1,TNFSF10,MAP2K6,MAF,MGARP,MGP,NDRG2,RSPO3,S1PR1,CACNA1G,PTH1R,RXFP1,EGR3,PAPPA2,ROR2,FGF18,KLF15,ANXA3,CCL11,GRIN2A,LRRK2,LCTL,RNF112,NME5,RGN,NNAT,NE…
GO:BP	neuron differentiation	GO:0030182	false	0.0005272217678234041	3.278006666983044	1434	264	42	21017	EFNA5,MYLIP,ROBO2,ZNF521,CAMK1D,EFNB1,ROR1,VCAM1,THRB,NTN4,RORB,TOX,RSPO2,PRKG1,CDKN1C,KCNB1,WNT2B,FGF13,MAPT,SEMA3D,EYA1,KIT,GPRC5B,EPHA3,BMP4,SEMA6A,GDF5,SEMA3E,PPP1R9A,NTNG2,MGARP,S1PR1,EFNB3,ROR2,PLXNC1,MAP6,STMN2,LRRK2,RNF112,RIMS1,PRKN,NEFL
GO:BP	regulation of cellular process	GO:0050794	false	0.0005748399692011954	3.2404530425558398	11876	264	189	21017	BBC3,SLC7A11,PTGFR,PTX3,EFNA5,TNFRSF19,MYLIP,ST8SIA1,ADM2,PTGIS,NUPR1,CNKSR3,GDF15,ROBO2,VIT,STC2,OLFML1,ZNF521,AHNAK2,RCAN2,CAMK1D,FYCO1,EFNB1,CREBRF,SECTM1,PLEKHF1,LRRC2,DOK6,TRIB3,EBF1,PDGFD,AFF3,ROR1,AMOT,CLIP3,VCAM1,THRB,ABCA1,SCN2B,TMEM35A,RORB,TCF7L1,MBP,ARHGAP28,ADRA2A,ERMAP,OSR2,SSBP2,FAXDC2,TOX,CASP1,RSPO2,NR0B1,ZBED3,PRKG1,IL17RD,AKR1C3,NPAS3,FER1L6,NOV,CDKN1C,TNFSF13B,KCNB1,DTX4,WNT2B…
GO:BP	modulation of chemical synaptic transmission	GO:0050804	false	0.0006185082432175205	3.20865450790224	490	264	22	21017	SLC7A11,ADRA2A,KCNB1,MAPT,KIT,PLCL1,TACR1,PPP1R9A,NTNG2,PRRT1,TMEM25,EFNB3,ROR2,CHRM2,GRIN2A,LRRK2,RIMS1,FAM107A,FRRS1L,PRKN,KCNMB4,NEFL
GO:BP	intracellular signal transduction	GO:0035556	false	0.0006240275456959997	3.2047962393564604	2946	264	68	21017	BBC3,TNFRSF19,PTGIS,NUPR1,CNKSR3,GDF15,STC2,RCAN2,CREBRF,SECTM1,PLEKHF1,DOK6,TRIB3,PDGFD,ROR1,AMOT,THRB,ABCA1,RORB,MBP,ARHGAP28,ADRA2A,CASP1,NR0B1,PRKG1,AKR1C3,NOV,RASSF2,FGF13,MAPT,DEPTOR,GBP2,KIT,PLCL1,GPRC5B,BMP4,SEMA6A,SHC2,GDF5,SEMA3E,SRGAP3,TNFSF10,APOL3,MAP2K6,PPP1R9A,MAF,EFHB,NDRG2,BATF2,DAPK1,IL34,ARHGAP6,PLEKHG1,ROR2,FGF18,TPD52L1,CCL11,ARHGAP20,GRIN2A,LRRK2,LMO3,RAB39B,PLCD4,NME5,RGN,R…
GO:BP	regulation of trans-synaptic signaling	GO:0099177	false	0.000640320066596969	3.1936028878747567	491	264	22	21017	SLC7A11,ADRA2A,KCNB1,MAPT,KIT,PLCL1,TACR1,PPP1R9A,NTNG2,PRRT1,TMEM25,EFNB3,ROR2,CHRM2,GRIN2A,LRRK2,RIMS1,FAM107A,FRRS1L,PRKN,KCNMB4,NEFL
GO:BP	intracellular signaling cassette	GO:0141124	false	0.0007788280772816024	3.1085584002584947	1895	264	50	21017	TNFRSF19,CNKSR3,GDF15,RCAN2,SECTM1,DOK6,PDGFD,ROR1,AMOT,ABCA1,MBP,ARHGAP28,ADRA2A,CASP1,PRKG1,AKR1C3,NOV,RASSF2,FGF13,MAPT,KIT,GPRC5B,BMP4,SEMA6A,GDF5,SEMA3E,SRGAP3,TNFSF10,APOL3,MAP2K6,PPP1R9A,MAF,EFHB,NDRG2,BATF2,IL34,ARHGAP6,PLEKHG1,ROR2,FGF18,TPD52L1,CCL11,ARHGAP20,GRIN2A,LRRK2,LMO3,RAB39B,RGN,RAB33A,PRKN
GO:BP	regulation of neuron projection development	GO:0010975	false	0.0008265716488586405	3.082719494959715	458	264	21	21017	EFNA5,MYLIP,ROBO2,CAMK1D,ROR1,TOX,FGF13,MAPT,SEMA3D,EPHA3,SEMA6A,SEMA3E,NTNG2,MGARP,EFNB3,ROR2,PLXNC1,MAP6,STMN2,LRRK2,NEFL
GO:BP	generation of neurons	GO:0048699	false	0.0009040981644170925	3.0437844125001527	1517	264	43	21017	EFNA5,MYLIP,ROBO2,ZNF521,CAMK1D,EFNB1,ROR1,VCAM1,THRB,NTN4,RORB,TOX,RSPO2,PRKG1,CDKN1C,KCNB1,WNT2B,AKNA,FGF13,MAPT,SEMA3D,EYA1,KIT,GPRC5B,EPHA3,BMP4,SEMA6A,GDF5,SEMA3E,PPP1R9A,NTNG2,MGARP,S1PR1,EFNB3,ROR2,PLXNC1,MAP6,STMN2,LRRK2,RNF112,RIMS1,PRKN,NEFL
GO:BP	regulation of intracellular signal transduction	GO:1902531	false	0.0014524240293535928	2.837906574597109	1935	264	50	21017	BBC3,TNFRSF19,PTGIS,NUPR1,CNKSR3,GDF15,CREBRF,SECTM1,PLEKHF1,DOK6,PDGFD,ROR1,AMOT,THRB,ABCA1,ARHGAP28,ADRA2A,CASP1,NR0B1,AKR1C3,NOV,RASSF2,MAPT,DEPTOR,GBP2,KIT,GPRC5B,BMP4,SEMA6A,GDF5,SEMA3E,SRGAP3,TNFSF10,APOL3,MAP2K6,EFHB,NDRG2,IL34,ARHGAP6,PLEKHG1,ROR2,FGF18,TPD52L1,CCL11,ARHGAP20,LRRK2,LMO3,NME5,RGN,PRKN
GO:BP	regulation of anatomical structure morphogenesis	GO:0022603	false	0.0017200988983624391	2.764446582291112	835	264	29	21017	EFNA5,ADM2,PTGIS,ROBO2,SYNE3,AMOT,NTN4,RSPO2,TNFSF13B,WNT2B,FGF13,MAPT,SEMA3D,KIT,PALM,BMP4,SEMA6A,SEMA3E,NTNG2,EFNB3,FGF18,PLXNC1,ANXA3,MAP6,CCL11,LRRK2,RIMS1,PRKN,NEFL
GO:BP	positive regulation of cell communication	GO:0010647	false	0.0019283286598224128	2.7148189439897834	1783	264	47	21017	BBC3,TNFRSF19,PTGIS,NUPR1,GDF15,ROBO2,SECTM1,PLEKHF1,DOK6,PDGFD,ROR1,THRB,ADRA2A,CASP1,RSPO2,ZBED3,AKR1C3,NOV,CDKN1C,RASSF2,GBP2,KIT,GPRC5B,BMP4,TACR1,GDF5,SEMA3E,TNFSF10,APOL3,MAP2K6,RSPO3,IL34,PRRT1,HIP1R,EFNB3,ROR2,FGF18,TPD52L1,CCL11,GRIN2A,LRRK2,LMO3,RIMS1,FAM107A,RSPO1,NNAT,PRKN
GO:BP	positive regulation of signaling	GO:0023056	false	0.001958980855709295	2.707969808160669	1784	264	47	21017	BBC3,TNFRSF19,PTGIS,NUPR1,GDF15,ROBO2,SECTM1,PLEKHF1,DOK6,PDGFD,ROR1,THRB,ADRA2A,CASP1,RSPO2,ZBED3,AKR1C3,NOV,CDKN1C,RASSF2,GBP2,KIT,GPRC5B,BMP4,TACR1,GDF5,SEMA3E,TNFSF10,APOL3,MAP2K6,RSPO3,IL34,PRRT1,HIP1R,EFNB3,ROR2,FGF18,TPD52L1,CCL11,GRIN2A,LRRK2,LMO3,RIMS1,FAM107A,RSPO1,NNAT,PRKN
GO:BP	chemical synaptic transmission	GO:0007268	false	0.0023135960975262525	2.635712456934078	753	264	27	21017	SLC7A11,SCN2B,MBP,ADRA2A,KCNB1,MAPT,KIT,PLCL1,TACR1,DTNA,PPP1R9A,NTNG2,CACNA1G,PRRT1,TMEM25,EFNB3,EGR3,ROR2,CHRM2,GRIN2A,LRRK2,RIMS1,FAM107A,FRRS1L,PRKN,KCNMB4,NEFL
GO:BP	anterograde trans-synaptic signaling	GO:0098916	false	0.0023135960975262525	2.635712456934078	753	264	27	21017	SLC7A11,SCN2B,MBP,ADRA2A,KCNB1,MAPT,KIT,PLCL1,TACR1,DTNA,PPP1R9A,NTNG2,CACNA1G,PRRT1,TMEM25,EFNB3,EGR3,ROR2,CHRM2,GRIN2A,LRRK2,RIMS1,FAM107A,FRRS1L,PRKN,KCNMB4,NEFL
GO:BP	trans-synaptic signaling	GO:0099537	false	0.002690951812712232	2.5700940791446625	759	264	27	21017	SLC7A11,SCN2B,MBP,ADRA2A,KCNB1,MAPT,KIT,PLCL1,TACR1,DTNA,PPP1R9A,NTNG2,CACNA1G,PRRT1,TMEM25,EFNB3,EGR3,ROR2,CHRM2,GRIN2A,LRRK2,RIMS1,FAM107A,FRRS1L,PRKN,KCNMB4,NEFL
GO:BP	cell differentiation	GO:0030154	false	0.003011616955923869	2.5212002663715105	4381	264	88	21017	SLC7A11,PTX3,EFNA5,MYLIP,NUPR1,GDF15,ROBO2,ZNF521,CAMK1D,EFNB1,NHSL2,TRIB3,ROR1,AMOT,CLIP3,VCAM1,THRB,ABCA1,KAZN,NTN4,RORB,OSR2,PPL,FAXDC2,TOX,RSPO2,NR0B1,PRKG1,IL17RD,AKR1C3,NOV,CDKN1C,TNFSF13B,KCNB1,WNT2B,AKNA,RASSF2,FGF13,MAPT,SEMA3D,EYA1,KIT,GPRC5B,EPHA3,ABCA5,BMP4,SEMA6A,GDF5,FABP3,SEMA3E,CLDN1,MAP2K6,PPP1R9A,MAF,EGFL6,NPM2,NTNG2,MGARP,MGP,ZBTB7C,NDRG2,S1PR1,BATF2,IL34,PTH1R,L3MBTL1,RXFP1,EF…
GO:BP	cellular developmental process	GO:0048869	false	0.0030417126978931576	2.5168818092219247	4382	264	88	21017	SLC7A11,PTX3,EFNA5,MYLIP,NUPR1,GDF15,ROBO2,ZNF521,CAMK1D,EFNB1,NHSL2,TRIB3,ROR1,AMOT,CLIP3,VCAM1,THRB,ABCA1,KAZN,NTN4,RORB,OSR2,PPL,FAXDC2,TOX,RSPO2,NR0B1,PRKG1,IL17RD,AKR1C3,NOV,CDKN1C,TNFSF13B,KCNB1,WNT2B,AKNA,RASSF2,FGF13,MAPT,SEMA3D,EYA1,KIT,GPRC5B,EPHA3,ABCA5,BMP4,SEMA6A,GDF5,FABP3,SEMA3E,CLDN1,MAP2K6,PPP1R9A,MAF,EGFL6,NPM2,NTNG2,MGARP,MGP,ZBTB7C,NDRG2,S1PR1,BATF2,IL34,PTH1R,L3MBTL1,RXFP1,EF…
GO:BP	synaptic signaling	GO:0099536	false	0.004840368541883302	2.315121570253758	783	264	27	21017	SLC7A11,SCN2B,MBP,ADRA2A,KCNB1,MAPT,KIT,PLCL1,TACR1,DTNA,PPP1R9A,NTNG2,CACNA1G,PRRT1,TMEM25,EFNB3,EGR3,ROR2,CHRM2,GRIN2A,LRRK2,RIMS1,FAM107A,FRRS1L,PRKN,KCNMB4,NEFL
GO:BP	positive regulation of signal transduction	GO:0009967	false	0.005253652934288054	2.279538620872779	1566	264	42	21017	BBC3,TNFRSF19,PTGIS,NUPR1,GDF15,ROBO2,SECTM1,PLEKHF1,DOK6,PDGFD,ROR1,THRB,ADRA2A,CASP1,RSPO2,ZBED3,AKR1C3,NOV,CDKN1C,RASSF2,GBP2,KIT,GPRC5B,BMP4,GDF5,SEMA3E,TNFSF10,APOL3,MAP2K6,RSPO3,IL34,HIP1R,ROR2,FGF18,TPD52L1,CCL11,GRIN2A,LRRK2,LMO3,RIMS1,RSPO1,PRKN
GO:BP	central nervous system development	GO:0007417	false	0.005819939717614706	2.235081513707994	1038	264	32	21017	SLC7A11,PCDH18,ROBO2,VIT,SELENOP,ROR1,MBP,ALDH3A2,TOX,NR0B1,PRKG1,WNT2B,AKNA,FGF13,MAPT,PLXDC1,BMP4,AATK,SEMA3E,MGARP,NDRG2,S1PR1,IL34,ROR2,ANXA3,GRIN2A,LRRK2,NME5,ASPA,NNAT,PRKN,NEFL
GO:BP	positive regulation of cellular component organization	GO:0051130	false	0.006267175071473502	2.202928173257122	1093	264	33	21017	BBC3,PTX3,EFNA5,GDF15,ROBO2,CAMK1D,FYCO1,ROR1,AMOT,CLIP3,ABCA1,TOX,MAPT,GBP2,KIT,PALM,EPHA3,TACR1,CLDN1,TNFSF10,NPM2,HIP1R,EFNB3,ROR2,PLXNC1,MAP6,CCL11,COLEC11,STMN2,LRRK2,ANKRD53,PRKN,NEFL
GO:BP	cell junction organization	GO:0034330	true	0.008694878348961668	2.060736489882575	760	264	26	21017	SLC7A11,EFNA5,CLDN11,ROBO2,AMOT,FGF13,MAPT,PALM,EPHA3,SEMA3E,CLDN1,CBLN3,CDH18,NTNG2,ARHGAP6,PRRT1,HIP1R,EFNB3,ROR2,PLXNC1,LRRK2,RAB39B,ARVCF,FAM107A,FRRS1L,NEFL
GO:BP	response to external stimulus	GO:0009605	false	0.009769500568018279	2.0101276375194868	2367	264	55	21017	PTGFR,PTX3,EFNA5,PTGIS,NUPR1,ROBO2,CAMK1D,PDGFD,AMOT,VCAM1,ABCA1,SLC9A9,PPL,CASP1,PRKG1,FER1L6,NOV,DTX4,IL20RB,AKNA,PIEZO2,VWCE,SEMA3D,APOBEC3G,GBP2,GBP4,KIT,GPRC5B,FAM20A,BMP4,SEMA6A,TACR1,GDF5,SEMA3E,MTUS1,CLDN1,UBA7,TRIL,S1PR1,BATF2,DAPK1,IL34,EGR3,FGF18,ANXA3,CCL11,COLEC11,CHRM2,GRIN2A,LRRK2,TMEM229B,CH25H,RTP4,PRKN,REEP6
GO:BP	regulation of axonogenesis	GO:0050770	false	0.011450841415189742	1.9411625999138011	158	264	11	21017	EFNA5,ROBO2,FGF13,MAPT,SEMA3D,SEMA6A,SEMA3E,EFNB3,PLXNC1,MAP6,NEFL
GO:BP	chemotaxis	GO:0006935	false	0.01505574977865071	1.8222976116807843	463	264	19	21017	EFNA5,ROBO2,CAMK1D,PDGFD,AMOT,VCAM1,NOV,SEMA3D,KIT,BMP4,SEMA6A,SEMA3E,MTUS1,S1PR1,IL34,EGR3,FGF18,CCL11,CH25H
GO:BP	regulation of multicellular organismal development	GO:2000026	false	0.015922466091103257	1.7979896673261087	1413	264	38	21017	EFNA5,ADM2,PTGIS,NUPR1,ROBO2,AMOT,OSR2,FAXDC2,TOX,ZBED3,CDKN1C,WNT2B,RASSF2,FGF13,MAPT,SEMA3D,KIT,BMP4,SEMA6A,GDF5,SEMA3E,MAF,MGP,S1PR1,IL34,L3MBTL1,EFNB3,EGR3,ROR2,FGF18,PLXNC1,ANXA3,MAP6,CCL11,RNF112,RGN,ASPA,NEFL
GO:BP	taxis	GO:0042330	false	0.01600516427975368	1.7957398638238564	465	264	19	21017	EFNA5,ROBO2,CAMK1D,PDGFD,AMOT,VCAM1,NOV,SEMA3D,KIT,BMP4,SEMA6A,SEMA3E,MTUS1,S1PR1,IL34,EGR3,FGF18,CCL11,CH25H
GO:BP	regulation of plasma membrane bounded cell projection organization	GO:0120035	false	0.02117487657675028	1.6741791123876926	655	264	23	21017	EFNA5,MYLIP,ROBO2,CAMK1D,ROR1,TOX,FGF13,MAPT,SEMA3D,KIT,PALM,EPHA3,SEMA6A,SEMA3E,NTNG2,MGARP,EFNB3,ROR2,PLXNC1,MAP6,STMN2,LRRK2,NEFL
GO:BP	positive regulation of intracellular signal transduction	GO:1902533	false	0.022217430957158953	1.653306160770201	1108	264	32	21017	BBC3,TNFRSF19,PTGIS,NUPR1,GDF15,SECTM1,PLEKHF1,DOK6,PDGFD,ROR1,THRB,ADRA2A,CASP1,AKR1C3,RASSF2,GBP2,KIT,GPRC5B,BMP4,GDF5,SEMA3E,TNFSF10,APOL3,MAP2K6,IL34,ROR2,FGF18,TPD52L1,CCL11,LRRK2,LMO3,PRKN
GO:BP	regulation of cellular component organization	GO:0051128	false	0.03017871172697047	1.5202993033877825	2398	264	54	21017	BBC3,SLC7A11,PTX3,EFNA5,MYLIP,NUPR1,GDF15,ROBO2,CAMK1D,FYCO1,EFNB1,ROR1,AMOT,CLIP3,ABCA1,ARHGAP28,TOX,NOV,FGF13,MAPT,SEMA3D,GBP2,KIT,PALM,EPHA3,BMP4,SEMA6A,TACR1,SEMA3E,CLDN1,TNFSF10,NPM2,NTNG2,MGARP,S1PR1,ARHGAP6,L3MBTL1,HIP1R,EFNB3,PAPPA2,ROR2,PLXNC1,MAP6,CCL11,COLEC11,STMN2,LRRK2,CH25H,RIMS1,FAM107A,RSPO1,ANKRD53,PRKN,NEFL
GO:BP	cell adhesion	GO:0007155	true	0.030706340191692667	1.512771942894906	1511	264	39	21017	SLC7A11,PCDH18,EFNA5,CLDN11,ROBO2,VIT,EFNB1,VCAM1,PARD3B,NTN4,MBP,PRKG1,NOV,TNFSF13B,IL20RB,AKNA,KIT,EPHA3,BMP4,SEMA6A,PCDH7,SEMA3E,CLDN1,CDH18,CNTN3,EGFL6,OMD,NTNG2,S1PR1,ARHGAP6,EFNB3,EGR3,PLXNC1,IGDCC4,CCL11,PCDHGB7,ARVCF,FAM107A,DAPL1
GO:BP	regulation of cell projection organization	GO:0031344	false	0.031131080398507992	1.506805806944589	671	264	23	21017	EFNA5,MYLIP,ROBO2,CAMK1D,ROR1,TOX,FGF13,MAPT,SEMA3D,KIT,PALM,EPHA3,SEMA6A,SEMA3E,NTNG2,MGARP,EFNB3,ROR2,PLXNC1,MAP6,STMN2,LRRK2,NEFL
GO:BP	regulation of cell differentiation	GO:0045595	false	0.035175980479258545	1.4537537883979206	1577	264	40	21017	EFNA5,ROBO2,TRIB3,ABCA1,RORB,FAXDC2,TOX,IL17RD,NOV,CDKN1C,RASSF2,FGF13,MAPT,SEMA3D,EYA1,KIT,GPRC5B,EPHA3,ABCA5,BMP4,SEMA6A,GDF5,SEMA3E,MAF,ZBTB7C,IL34,L3MBTL1,EFNB3,EGR3,ROR2,FGF18,PLXNC1,MMP11,MAP6,CCL11,LRRK2,LMO3,RNF112,ASPA,NEFL
GO:BP	regulation of system process	GO:0044057	false	0.040606123553168796	1.3914084682746484	542	264	20	21017	ADM2,THRB,SCN2B,ADRA2A,PRKG1,NOV,FGF13,KIT,TACR1,TNNC2,KCND3,CACNA1G,TMEM25,HIP1R,CHRM2,GRIN2A,LRRK2,RIMS1,SCN4B,KCNMB4
GO:BP	regulation of transport	GO:0051049	true	0.041862908875467196	1.378170597672632	1589	264	40	21017	SLC7A11,PTX3,EFNA5,CNKSR3,STC2,CAMK1D,TRIB3,CLIP3,ABCA1,SCN2B,ADRA2A,PRKG1,NOV,KCNB1,KLHL24,FGF13,EPHA3,ABCA5,BMP4,TACR1,FABP3,MAP2K6,EFHB,DAPK1,PRRT1,HIP1R,EEPD1,KLF15,KCNS1,TMEM30B,COLEC11,GRIN2A,LRRK2,RIMS1,RSPO1,SCN4B,NNAT,PRKN,REEP6,KCNMB4
GO:BP	cell surface receptor signaling pathway	GO:0007166	false	0.04212565114178797	1.3754533731212009	2803	264	60	21017	EFNA5,TNFRSF19,GDF15,ROBO2,EFNB1,DOK6,PDGFD,ROR1,ABCA1,TCF7L1,ADRA2A,ERMAP,CASP1,RSPO2,ZBED3,IL17RD,NOV,CDKN1C,TNFSF13B,KCNB1,DTX4,WNT2B,IL20RB,DEPTOR,SEMA3D,EYA1,KIT,GPRC5B,EPHA3,BMP4,SEMA6A,SHC2,GDF5,SEMA3E,TRIL,TNFSF10,GNG7,NDRG2,RSPO3,DAPK1,IL34,PTH1R,TMEM25,HIP1R,EFNB3,PAPPA2,ROR2,FGF18,PLXNC1,KLF15,CCL11,COLEC11,GRIN2A,LRRK2,RIMS1,FRRS1L,RSPO1,PRKN,FCGR2A,MILR1
GO:CC	cell periphery	GO:0071944	true	0.000016075266459250397	4.79384181959671	6269	282	122	22115	SLC7A11,SLC14A1,PTGFR,PTX3,PCDH18,EFNA5,TNFRSF19,MYLIP,CLDN11,PTGIS,CNKSR3,GDF15,ROBO2,VIT,AHNAK2,EFNB1,SECTM1,SLC7A14,TRIB3,TLCD2,ROR1,AMOT,CLIP3,VCAM1,PARD3B,RASL12,ABCA1,SCN2B,KAZN,NTN4,ADH1B,MBP,ADRA2A,ERMAP,SLC9A9,PPL,CASP1,PRKG1,ALDH3A1,IL17RD,NOV,TNFSF13B,KCNB1,SLC2A12,WNT2B,IL20RB,RASSF2,FGF13,MAPT,PIEZO2,GBP4,KIT,PALM,GPRC5B,MMP13,PLXDC1,EPHA3,ABCA5,SEMA6A,SHC2,TACR1,GDF5,PCDH7,MTUS1,CLD…
GO:CC	neuron projection	GO:0043005	true	0.0009557096862519422	3.019674012333348	1338	282	38	22115	CLDN11,ROBO2,ROR1,MBP,ADRA2A,NOV,KCNB1,KLHL24,FGF13,MAPT,PALM,PLXDC1,EPHA3,SEMA6A,TACR1,DTNA,KCND3,PPP1R9A,NTNG2,MGARP,NDRG2,HIP1R,ROR2,ANXA3,MAP6,PCSK2,TRIM9,CHRM2,STMN2,GRIN2A,LRRK2,RAB39B,RNF112,FAM107A,PRKN,RGS11,RSPH9,NEFL
GO:CC	membrane	GO:0016020	false	0.0037925858019059724	2.421064585129819	9912	282	162	22115	BBC3,SLC7A11,SLC14A1,PTGFR,PCDH18,EFNA5,TNFRSF19,MYLIP,ST8SIA1,CLDN11,PTGIS,CNKSR3,ROBO2,APOL6,FAM171B,GAL3ST4,SYNE3,AHNAK2,SELENOP,FYCO1,EFNB1,SECTM1,SLC7A14,PLEKHF1,LRRN4CL,TRIB3,TLCD2,PDGFD,ROR1,AMOT,CLIP3,VCAM1,PARD3B,RASL12,ABCA1,SCN2B,KAZN,TMEM35A,NTN4,ADH1B,MBP,HACD4,ADRA2A,MAN1C1,ERMAP,SLC9A9,PPL,EVI2A,FAXDC2,ALDH3A2,CASP1,NR0B1,ZBED3,PRKG1,ALDH3A1,IL17RD,FER1L6,TNFSF13B,KCNB1,GCNT3,SLC2A…
GO:CC	plasma membrane	GO:0005886	false	0.004463216173494013	2.350352077828536	5783	282	106	22115	SLC7A11,SLC14A1,PTGFR,PCDH18,EFNA5,TNFRSF19,MYLIP,CLDN11,PTGIS,CNKSR3,ROBO2,AHNAK2,EFNB1,SECTM1,SLC7A14,TRIB3,TLCD2,ROR1,AMOT,CLIP3,VCAM1,PARD3B,RASL12,ABCA1,SCN2B,KAZN,NTN4,ADH1B,MBP,ADRA2A,ERMAP,SLC9A9,PPL,CASP1,PRKG1,ALDH3A1,IL17RD,TNFSF13B,KCNB1,SLC2A12,IL20RB,RASSF2,FGF13,MAPT,PIEZO2,GBP4,KIT,PALM,GPRC5B,PLXDC1,EPHA3,ABCA5,SEMA6A,SHC2,TACR1,GDF5,PCDH7,MTUS1,CLDN1,DTNA,TNFSF10,CDH18,GPR146,RA…
GO:CC	extracellular region	GO:0005576	true	0.0055894326699092245	2.252632270974343	4232	282	83	22115	PTGFR,PTX3,PSAT1,ADM2,PTGIS,GDF15,ROBO2,VIT,APOL6,STC2,GAL3ST4,OLFML1,SELENOP,PAMR1,EFNB1,SECTM1,PDGFD,VCAM1,NTN4,MAN1C1,PPL,RSPO2,ZBED3,ALDH3A1,AKR1C3,QPRT,NOV,TNFSF13B,GCNT3,WNT2B,EPHX2,MAPT,VWCE,SEMA3D,KIT,GPRC5B,FAM20A,MMP13,PLXDC1,EPHA3,PRSS35,BMP4,MEGF6,GDF5,FABP3,SEMA3E,MTUS1,TRIL,CBLN3,TNFSF10,APOL3,RAB11FIP4,INHBE,GNG7,CNTN3,PRRG3,EGFL6,OMD,NTNG2,MGP,NDRG2,RSPO3,IL34,CA11,TMEM25,COL21A1,…
GO:CC	axon	GO:0030424	false	0.011805629799218984	1.9279108395018454	655	282	22	22115	CLDN11,ROBO2,ROR1,MBP,ADRA2A,NOV,KCNB1,KLHL24,FGF13,MAPT,PALM,SEMA6A,DTNA,NTNG2,MGARP,NDRG2,ANXA3,MAP6,CHRM2,STMN2,LRRK2,NEFL
GO:CC	cell junction	GO:0030054	true	0.01813560482868585	1.741467955971025	2236	282	50	22115	EFNA5,CLDN11,EFNB1,ROR1,AMOT,PARD3B,SCN2B,KAZN,MBP,ARHGAP28,ADRA2A,PPL,NOV,TNFSF13B,KCNB1,KLHL24,FGF13,MAPT,KIT,PALM,PLXDC1,CLDN1,DTNA,CBLN3,CDH18,KCND3,PPP1R9A,NTNG2,DAPK1,CACNA1G,PRRT1,HIP1R,EFNB3,EGR3,ROR2,ATP6V1G2,PLXNC1,TRIM9,CHRM2,GRIN2A,LRRK2,RNF112,ARVCF,RIMS1,FAM107A,FRRS1L,SCN4B,PRKN,KCNMB4,NEFL
KEGG	Axon guidance	KEGG:04360	false	0.0013423286638614366	2.872141135861726	181	126	12	8484	EFNA5,ROBO2,EFNB1,NTN4,SEMA3D,EPHA3,SEMA6A,SEMA3E,SRGAP3,NTNG2,EFNB3,PLXNC1
TF	Factor: MAZ; motif: GGGGGAGGGGGNGRGRRRGNRG; match class: 1	TF:M09984_1	false	0.0012960744768717744	2.8873700417022317	5755	296	125	20044	BBC3,PCDH18,MYLIP,ST8SIA1,ADM2,PTGIS,GDF15,ROBO2,STC2,FAM171B,ZNF521,CAMK1D,FYCO1,CREBRF,SECTM1,DOK6,NHSL2,LRRN4CL,TRIB3,TLCD2,EBF1,AFF3,ROR1,AMOT,CLIP3,PARD3B,RASL12,ABCA1,NTN4,RORB,TCF7L1,HACD4,ADRA2A,TCEA3,SSBP2,TOX,ZBED3,PRKG1,ALDH3A1,PLEKHA6,NPAS3,QPRT,NOV,CDKN1C,KCNB1,FAM43A,GCNT3,DTX4,WNT2B,EPHX2,BEND5,FGF13,SEMA3D,ERICH3,HSD17B14,KIT,PALM,GPRC5B,FAM20A,PLXDC1,PRSS35,ACSS1,BMP4,MEGF6,SHC2,…
TF	Factor: GEMIN3; motif: NCWGGRARRGRGNGNG; match class: 1	TF:M09727_1	false	0.002488853352123235	2.6040006920776033	3309	296	82	20044	PCDH18,EFNA5,ST8SIA1,PTGIS,NUPR1,GDF15,ROBO2,STC2,FAM171B,PAMR1,CAMK1D,EFNB1,CREBRF,SECTM1,NHSL2,LRRN4CL,TLCD2,EBF1,RASL12,KAZN,TMEM35A,TCF7L1,SSBP2,ALDH3A2,TOX,ZBED3,NOV,KCNB1,GCNT3,SLC2A12,DTX4,BEND5,FGF13,SEMA3D,ERICH3,APOBEC3G,TMEM26,KIT,FAM20A,ST6GALNAC5,BMP4,SHC2,GDF5,PCDH7,AATK,ANKRD33B,ERICH2,RAB11FIP4,VAT1L,INHBE,PPP1R9A,MAF,CNTN3,EFHB,PRRG3,RSPO3,PRRT1,CA11,EFNB3,CLIC3,EGR3,ROR2,ZNF425,…
TF	Factor: Miz-1; motif: NNRGGWGGGGGAGGGGMRR	TF:M10112	false	0.012656181987383372	1.8976972889389927	8762	296	168	20044	BBC3,PTX3,PCDH18,EFNA5,PSAT1,MYLIP,ST8SIA1,ADM2,PTGIS,NUPR1,GDF15,ROBO2,STC2,FAM171B,GAL3ST4,OLFML1,RTL5,ZNF521,AHNAK2,CAMK1D,VWA5A,FYCO1,FAM110B,CREBRF,PLEKHF1,DOK6,NHSL2,LRRN4CL,TRIB3,TLCD2,EBF1,ROR1,CLIP3,RASL12,ABCA1,SCN2B,TMEM35A,RORB,TCF7L1,ADRA2A,PPL,TCEA3,SSBP2,NATD1,FAXDC2,ALDH3A2,TOX,ZBED3,PRKG1,ALDH3A1,IL17RD,AKR1C3,PLEKHA6,NPAS3,QPRT,NOV,CDKN1C,KCNB1,FAM43A,GCNT3,EPHX2,NCKAP5,KLHL24,B…
TF	Factor: LKLF; motif: CNCCACCCS	TF:M08819	false	0.019671780504149545	1.7061563300587084	5792	296	121	20044	PSAT1,ST8SIA1,CLDN11,PTGIS,GDF15,ROBO2,OLFML1,SYNE3,RTL5,ZNF521,AHNAK2,CAMK1D,AK5,FYCO1,FAM110B,CREBRF,SLC7A14,PLEKHF1,LRRC2,TLCD2,AMOT,CLIP3,VCAM1,RASL12,ABCA1,NTN4,RORB,ARHGAP28,ADRA2A,SLC9A9,PPL,TCEA3,TOX,ZBED3,PRKG1,AKR1C3,PLEKHA6,NPAS3,CDKN1C,KCNB1,DTX4,WNT2B,NCKAP5,BEND5,FGF13,VWCE,TMEM26,PALM,GPRC5B,FAM20A,PLXDC1,PRSS35,ACSS1,TSPAN11,BMP4,SHC2,FABP3,AATK,ANKRD33B,YPEL4,ERICH2,UBA7,DTNA,APO…
TF	Factor: KLF; motif: GGGNGGGG; match class: 1	TF:M07461_1	false	0.03192478620763969	1.4958720024170373	3527	296	82	20044	ST8SIA1,PTGIS,GDF15,OLFML1,ZNF521,AHNAK2,CAMK1D,FYCO1,FAM110B,SLC7A14,PLEKHF1,TLCD2,AMOT,CLIP3,RASL12,ABCA1,ARHGAP28,ADRA2A,PPL,TCEA3,TOX,ZBED3,PRKG1,IL17RD,NPAS3,QPRT,NOV,CDKN1C,KCNB1,DTX4,WNT2B,FGF13,FAM20A,PLXDC1,SHC2,FABP3,AATK,ANKRD33B,YPEL4,ERICH2,DTNA,APOL3,RAB11FIP4,INHBE,KCND3,PPP1R9A,EFHB,PRRG3,NPM2,NTNG2,ZBTB7C,RSPO3,S1PR1,ARHGAP6,CACNA1G,HIP1R,COL21A1,ADAMTS19,CLIC3,EGR3,PLEKHG1,ROR2,…
TF	Factor: Sp1; motif: RGGGMGGRGSNGGGG	TF:M10529	false	0.032150196980933535	1.49281636185421	7107	296	141	20044	BBC3,PTX3,ST8SIA1,ADM2,PTGIS,GDF15,ROBO2,STC2,FAM171B,GAL3ST4,ZNF521,AHNAK2,CAMK1D,FYCO1,FAM110B,CREBRF,SECTM1,SLC7A14,PLEKHF1,LRRC2,DOK6,NHSL2,LRRN4CL,TLCD2,EBF1,AMOT,CLIP3,ABCA1,SCN2B,RORB,HACD4,ARHGAP28,ADRA2A,PPL,TCEA3,SSBP2,NATD1,TOX,ZBED3,PRKG1,ALDH3A1,IL17RD,AKR1C3,PLEKHA6,QPRT,CDKN1C,KCNB1,GCNT3,DTX4,WNT2B,EPHX2,KLHL24,BEND5,ERICH3,TMEM26,KIT,PALM,GPRC5B,FAM20A,PLXDC1,ST6GALNAC5,PRSS35,AC…
TF	Factor: IRF1; motif: NNNYASTTTCACTTTCNNTTT	TF:M07216	false	0.03768991959455603	1.423774789047553	445	296	20	20044	PCDH18,APOL6,ZNF521,RORB,CASP1,ALDH3A1,TNFSF13B,GCNT3,AKNA,TMEM140,APOBEC3G,GBP4,UBA7,TNFSF10,APOL3,RSPO3,PLXNC1,RTP4,FBLL1,ASPA
TF	Factor: LKLF; motif: CNCCACCCS; match class: 1	TF:M08819_1	false	0.04124188254419488	1.3846615189487606	1615	296	46	20044	ST8SIA1,PTGIS,GDF15,OLFML1,AHNAK2,CAMK1D,FYCO1,PLEKHF1,TLCD2,ADRA2A,PPL,TCEA3,TOX,ZBED3,PRKG1,CDKN1C,KCNB1,DTX4,WNT2B,FGF13,PLXDC1,SHC2,FABP3,AATK,DTNA,KCND3,PPP1R9A,EFHB,PRRG3,NTNG2,S1PR1,CACNA1G,HIP1R,ADAMTS19,CLIC3,EGR3,PLEKHG1,ROR2,YPEL2,MMP11,ARHGAP20,PLCD4,RAB33A,SCN4B,BEX2,RNF212
MIRNA	hsa-miR-335-5p	MIRNA:hsa-miR-335-5p	false	0.0003099678596110302	3.5086833355761136	2562	237	72	14822	EFNA5,NUPR1,GDF15,GAL3ST4,SYNE3,CREBRF,PLEKHF1,DOK6,TRIB3,EBF1,CLIP3,NTN4,RORB,HACD4,PPL,TCEA3,RSPO2,IL17RD,QPRT,CDKN1C,GCNT3,SLC2A12,KLHL24,TMEM140,GBP2,GBP4,KIT,CCDC69,ABCA5,GDF5,AATK,MTUS1,CLDN1,VAT1L,INHBE,PPP1R9A,CYYR1,DMGDH,MGP,ZBTB7C,CYP39A1,RSPO3,BATF2,TMEM25,HIP1R,COL21A1,CLIC3,EGR3,PLEKHG1,ROR2,YPEL2,ST8SIA4,PLXNC1,IGDCC4,TPD52L1,TMEM30B,TMEM130,TRIM9,KLHDC7B,OLFML2A,CHRM2,LRRK2,ARHGEF3…
MIRNA	hsa-miR-147a	MIRNA:hsa-miR-147a	false	0.019663107349126192	1.7063478497824929	149	237	11	14822	STC2,EFNB1,CREBRF,NHSL2,KCNB1,SLC2A12,SEMA6A,MAF,RGS5,TMEM130,RSPO1
HPA	adrenal gland; cells in zona glomerulosa[≥Medium]	HPA:0020032	false	0.004271428622639511	2.369426846482991	22	166	5	11019	NOV,VAT1L,MGARP,RGN,REEP6
HPA	adrenal gland; cells in zona glomerulosa[≥Low]	HPA:0020031	false	0.006728116767749952	2.172106479881159	24	166	5	11019	NOV,VAT1L,MGARP,RGN,REEP6
HPA	adrenal gland; cells in zona glomerulosa[High]	HPA:0020033	false	0.04408837436636044	1.3556759142545356	19	166	4	11019	NOV,VAT1L,MGARP,RGN
