# Supplementary material for: Extended PRF: Impact of Heat on Gene Expression in Gingival Fibroblasts
Source: Int J Mol Sci. 2025 Sep 18;26(18):9120. doi: 10.3390/ijms26189120 (PMC12470302; doi:10.3390/ijms26189120)
Supplement: Supplementary file 1 [file ijms-26-09120-s001.zip › ijms-3780438-Supplementary/Table S4 PPP upregulated GProfiler.csv]

source	term_name	term_id	highlighted	adjusted_p_value	negative_log10_of_adjusted_p_value	term_size	query_size	intersection_size	effective_domain_size	intersections
GO:MF	microtubule binding	GO:0008017	true	8.522319081973111e-14	13.069442209522332	278	149	22	20196	PLK1,BIRC5,KIF4A,CENPF,GTSE1,NDC80,SKA1,SKA3,NUF2,SPAG5,PRC1,KNSTRN,DLGAP5,SPC24,KIF14,KIF18B,KIF23,CENPE,KIF18A,NUSAP1,KIFC1,KIF24
GO:MF	tubulin binding	GO:0015631	false	8.992275947314254e-11	10.04613037431093	389	149	22	20196	PLK1,BIRC5,KIF4A,CENPF,GTSE1,NDC80,SKA1,SKA3,NUF2,SPAG5,PRC1,KNSTRN,DLGAP5,SPC24,KIF14,KIF18B,KIF23,CENPE,KIF18A,NUSAP1,KIFC1,KIF24
GO:MF	protein binding	GO:0005515	false	2.338682581824103e-9	8.63102871889922	14865	149	142	20196	RRM2,TACC3,SHCBP1,PLK1,FEN1,UBE2C,IL7R,HJURP,ANLN,BIRC5,CENPU,AURKB,PKMYT1,KIF4A,ASF1B,CENPF,UBE2T,GTSE1,LMNB1,TUBA1B,NDC80,CDCA8,CDC6,ZWINT,TOP2A,DEPDC1,CEP55,F3,TK1,FANCI,CDK1,FAM111B,INCENP,SKA1,KNL1,RAD51AP1,SKA3,CCNA2,PBK,GINS2,NUF2,SGO1,MKI67,SPAG5,AURKA,CDKN3,HAS2,PLCXD3,PRC1,NCAPG,SPC25,MT2A,SGO2,TCF19,CCNB1,KNSTRN,TRIP13,FSTL3,SERPINE1,CDC20,FANCA,DLGAP5,CENPA,SPC24,CCNB2,KIF14,BUB1B,CDC…
GO:MF	ATP binding	GO:0005524	true	7.413399730239246e-9	8.129982582104509	1502	149	38	20196	PLK1,UBE2C,AURKB,PKMYT1,KIF4A,UBE2T,CDC6,TOP2A,TK1,CDK1,PBK,MKI67,AURKA,TRIP13,KIF14,BUB1B,ACTG2,BRIP1,HELLS,KIF18B,KIF23,CENPE,POLQ,KIF18A,CHTF18,TTK,BUB1,ATAD5,BLM,ERCC6L,XRCC2,KIFC1,UBE2S,PLK4,RAD54L,KIF24,HASPIN,EIF4A1
GO:MF	anaphase-promoting complex binding	GO:0010997	true	8.838658460980967e-9	8.053613647566847	9	149	6	20196	PLK1,CDC20,CLSPN,FBXO5,CCNF,UBE2S
GO:MF	adenyl ribonucleotide binding	GO:0032559	false	1.650149540008451e-8	7.782476697326878	1543	149	38	20196	PLK1,UBE2C,AURKB,PKMYT1,KIF4A,UBE2T,CDC6,TOP2A,TK1,CDK1,PBK,MKI67,AURKA,TRIP13,KIF14,BUB1B,ACTG2,BRIP1,HELLS,KIF18B,KIF23,CENPE,POLQ,KIF18A,CHTF18,TTK,BUB1,ATAD5,BLM,ERCC6L,XRCC2,KIFC1,UBE2S,PLK4,RAD54L,KIF24,HASPIN,EIF4A1
GO:MF	ATP-dependent activity	GO:0140657	true	3.497971665501878e-8	7.456183712743569	580	149	23	20196	KIF4A,CDC6,TOP2A,TRIP13,KIF14,BRIP1,HELLS,KIF18B,KIF23,CENPE,POLQ,MFSD2A,KIF18A,CHTF18,RFC3,ATAD5,BLM,ERCC6L,XRCC2,KIFC1,RAD54L,KIF24,EIF4A1
GO:MF	adenyl nucleotide binding	GO:0030554	false	9.157197661769564e-8	7.038237411292161	1636	149	38	20196	PLK1,UBE2C,AURKB,PKMYT1,KIF4A,UBE2T,CDC6,TOP2A,TK1,CDK1,PBK,MKI67,AURKA,TRIP13,KIF14,BUB1B,ACTG2,BRIP1,HELLS,KIF18B,KIF23,CENPE,POLQ,KIF18A,CHTF18,TTK,BUB1,ATAD5,BLM,ERCC6L,XRCC2,KIFC1,UBE2S,PLK4,RAD54L,KIF24,HASPIN,EIF4A1
GO:MF	catalytic activity, acting on DNA	GO:0140097	false	3.9698958860928906e-7	6.401220882830905	250	149	15	20196	FEN1,TOP2A,NEIL3,BRIP1,HELLS,POLQ,CHTF18,RFC3,EXO1,ATAD5,BLM,ERCC6L,XRCC2,POLE2,RAD54L
GO:MF	purine ribonucleoside triphosphate binding	GO:0035639	false	8.546562762339672e-7	6.068208513750046	1852	149	39	20196	PLK1,UBE2C,AURKB,PKMYT1,KIF4A,UBE2T,TUBA1B,CDC6,TOP2A,TK1,CDK1,PBK,MKI67,AURKA,TRIP13,KIF14,BUB1B,ACTG2,BRIP1,HELLS,KIF18B,KIF23,CENPE,POLQ,KIF18A,CHTF18,TTK,BUB1,ATAD5,BLM,ERCC6L,XRCC2,KIFC1,UBE2S,PLK4,RAD54L,KIF24,HASPIN,EIF4A1
GO:MF	ATP-dependent activity, acting on DNA	GO:0008094	false	0.0000013570527383995401	5.867403274262999	123	149	11	20196	TOP2A,BRIP1,HELLS,POLQ,CHTF18,RFC3,ATAD5,BLM,ERCC6L,XRCC2,RAD54L
GO:MF	purine ribonucleotide binding	GO:0032555	false	0.0000017468072319698136	5.757755018721111	1899	149	39	20196	PLK1,UBE2C,AURKB,PKMYT1,KIF4A,UBE2T,TUBA1B,CDC6,TOP2A,TK1,CDK1,PBK,MKI67,AURKA,TRIP13,KIF14,BUB1B,ACTG2,BRIP1,HELLS,KIF18B,KIF23,CENPE,POLQ,KIF18A,CHTF18,TTK,BUB1,ATAD5,BLM,ERCC6L,XRCC2,KIFC1,UBE2S,PLK4,RAD54L,KIF24,HASPIN,EIF4A1
GO:MF	ribonucleotide binding	GO:0032553	false	0.000002248222471449421	5.648160715637534	1916	149	39	20196	PLK1,UBE2C,AURKB,PKMYT1,KIF4A,UBE2T,TUBA1B,CDC6,TOP2A,TK1,CDK1,PBK,MKI67,AURKA,TRIP13,KIF14,BUB1B,ACTG2,BRIP1,HELLS,KIF18B,KIF23,CENPE,POLQ,KIF18A,CHTF18,TTK,BUB1,ATAD5,BLM,ERCC6L,XRCC2,KIFC1,UBE2S,PLK4,RAD54L,KIF24,HASPIN,EIF4A1
GO:MF	cytoskeletal protein binding	GO:0008092	false	0.0000038080484026922053	5.419297540096245	1008	149	27	20196	PLK1,ANLN,BIRC5,KIF4A,CENPF,GTSE1,NDC80,SKA1,SKA3,NUF2,SPAG5,PRC1,KNSTRN,DLGAP5,SPC24,KIF14,IQGAP3,KIF18B,KIF23,CENPE,ANKRD1,KIF18A,NUSAP1,CNN1,MYPN,KIFC1,KIF24
GO:MF	purine nucleotide binding	GO:0017076	false	0.000006778578024579248	5.168861400653288	1993	149	39	20196	PLK1,UBE2C,AURKB,PKMYT1,KIF4A,UBE2T,TUBA1B,CDC6,TOP2A,TK1,CDK1,PBK,MKI67,AURKA,TRIP13,KIF14,BUB1B,ACTG2,BRIP1,HELLS,KIF18B,KIF23,CENPE,POLQ,KIF18A,CHTF18,TTK,BUB1,ATAD5,BLM,ERCC6L,XRCC2,KIFC1,UBE2S,PLK4,RAD54L,KIF24,HASPIN,EIF4A1
GO:MF	nucleotide binding	GO:0000166	false	0.000020167972371567168	4.695337762278266	2163	149	40	20196	PLK1,UBE2C,AURKB,PKMYT1,KIF4A,UBE2T,TUBA1B,CDC6,TOP2A,TK1,CDK1,PBK,MKI67,AURKA,TRIP13,KIF14,BUB1B,ACTG2,BRIP1,HELLS,KIF18B,KIF23,CENPE,POLQ,KIF18A,CHTF18,TTK,BUB1,ATAD5,BLM,ERCC6L,XRCC2,KIFC1,UBE2S,PLK4,RAD54L,KIF24,UHRF1,HASPIN,EIF4A1
GO:MF	nucleoside phosphate binding	GO:1901265	false	0.000025371201293086354	4.595658969017642	2181	149	40	20196	PLK1,UBE2C,AURKB,PKMYT1,KIF4A,UBE2T,TUBA1B,CDC6,TOP2A,TK1,CDK1,PBK,MKI67,AURKA,TRIP13,KIF14,BUB1B,ACTG2,BRIP1,HELLS,KIF18B,KIF23,CENPE,POLQ,KIF18A,CHTF18,TTK,BUB1,ATAD5,BLM,ERCC6L,XRCC2,KIFC1,UBE2S,PLK4,RAD54L,KIF24,UHRF1,HASPIN,EIF4A1
GO:MF	microtubule motor activity	GO:0003777	false	0.000027168614011260166	4.565932516260611	68	149	8	20196	KIF4A,KIF14,KIF18B,KIF23,CENPE,KIF18A,KIFC1,KIF24
GO:MF	carbohydrate derivative binding	GO:0097367	false	0.00003022608435058278	4.519618110019638	2286	149	41	20196	PLK1,UBE2C,AURKB,PKMYT1,KIF4A,UBE2T,TUBA1B,CDC6,TOP2A,TK1,CDK1,PBK,MKI67,AURKA,TRIP13,KIF14,BUB1B,ACTG2,BRIP1,HELLS,KIF18B,KIF23,CENPE,POLQ,KIF18A,CHTF18,HMMR,TTK,BUB1,ATAD5,BLM,ERCC6L,XRCC2,KIFC1,UBE2S,PF4V1,PLK4,RAD54L,KIF24,HASPIN,EIF4A1
GO:MF	heterocyclic compound binding	GO:1901363	false	0.00004300348962631817	4.366496301072468	2315	149	41	20196	PLK1,UBE2C,AURKB,PKMYT1,KIF4A,UBE2T,TUBA1B,CDC6,TOP2A,TK1,CDK1,PBK,MKI67,AURKA,TRIP13,KIF14,BUB1B,ACTG2,BRIP1,HELLS,KIF18B,KIF23,CENPE,ID3,POLQ,KIF18A,CHTF18,TTK,BUB1,ATAD5,BLM,ERCC6L,XRCC2,KIFC1,UBE2S,PLK4,RAD54L,KIF24,UHRF1,HASPIN,EIF4A1
GO:MF	ATP hydrolysis activity	GO:0016887	false	0.00004315652608792348	4.364953521393338	407	149	16	20196	CDC6,TRIP13,KIF14,BRIP1,KIF18B,KIF23,POLQ,KIF18A,CHTF18,RFC3,ATAD5,BLM,ERCC6L,KIFC1,RAD54L,EIF4A1
GO:MF	anion binding	GO:0043168	false	0.0005410472024996092	3.2667648441524757	2445	149	40	20196	PLK1,UBE2C,AURKB,PKMYT1,KIF4A,UBE2T,TUBA1B,CDC6,TOP2A,TK1,CDK1,PBK,MKI67,AURKA,TRIP13,KIF14,BUB1B,ACTG2,BRIP1,HELLS,KIF18B,KIF23,CENPE,ID3,POLQ,KIF18A,CHTF18,TTK,BUB1,ATAD5,BLM,ERCC6L,XRCC2,KIFC1,UBE2S,PLK4,RAD54L,KIF24,HASPIN,EIF4A1
GO:MF	cytoskeletal motor activity	GO:0003774	false	0.0016237881216758319	2.789470639867116	115	149	8	20196	KIF4A,KIF14,KIF18B,KIF23,CENPE,KIF18A,KIFC1,KIF24
GO:MF	helicase activity	GO:0004386	false	0.0021849711662841297	2.6605542897719667	160	149	9	20196	BRIP1,HELLS,POLQ,CHTF18,RFC3,BLM,ERCC6L,RAD54L,EIF4A1
GO:MF	kinetochore binding	GO:0043515	true	0.005694332239285637	2.2445571972735374	6	149	3	20196	SPDL1,CENPE,TTK
GO:MF	DNA secondary structure binding	GO:0000217	true	0.008028983287801758	2.0953394460604415	40	149	5	20196	RAD51AP1,NEIL3,CLSPN,BLM,XRCC2
GO:MF	catalytic activity, acting on a nucleic acid	GO:0140640	false	0.011874368174924186	1.925389489529965	626	149	16	20196	FEN1,TOP2A,NEIL3,BRIP1,HELLS,POLQ,CHTF18,RFC3,EXO1,ATAD5,BLM,ERCC6L,XRCC2,POLE2,RAD54L,EIF4A1
GO:MF	cyclin-dependent protein serine/threonine kinase regulator activity	GO:0016538	true	0.01992535424132184	1.7005939487933923	48	149	5	20196	CCNA2,CCNB1,CCNB2,CCNF,CCNE2
GO:MF	histone kinase activity	GO:0035173	true	0.023458407170875776	1.6297014798753884	25	149	4	20196	CDK1,AURKA,BUB1,HASPIN
GO:MF	ribonucleoside triphosphate phosphatase activity	GO:0017111	false	0.023990997713944834	1.6199516906461429	738	149	17	20196	TUBA1B,CDC6,TRIP13,KIF14,BRIP1,KIF18B,KIF23,POLQ,KIF18A,CHTF18,RFC3,ATAD5,BLM,ERCC6L,KIFC1,RAD54L,EIF4A1
GO:MF	microtubule binding	GO:0008017	true	8.522319081973111e-14	13.069442209522332	278	149	22	20196	PLK1,BIRC5,KIF4A,CENPF,GTSE1,NDC80,SKA1,SKA3,NUF2,SPAG5,PRC1,KNSTRN,DLGAP5,SPC24,KIF14,KIF18B,KIF23,CENPE,KIF18A,NUSAP1,KIFC1,KIF24
GO:MF	tubulin binding	GO:0015631	false	8.992275947314254e-11	10.04613037431093	389	149	22	20196	PLK1,BIRC5,KIF4A,CENPF,GTSE1,NDC80,SKA1,SKA3,NUF2,SPAG5,PRC1,KNSTRN,DLGAP5,SPC24,KIF14,KIF18B,KIF23,CENPE,KIF18A,NUSAP1,KIFC1,KIF24
GO:MF	protein binding	GO:0005515	false	2.338682581824103e-9	8.63102871889922	14865	149	142	20196	RRM2,TACC3,SHCBP1,PLK1,FEN1,UBE2C,IL7R,HJURP,ANLN,BIRC5,CENPU,AURKB,PKMYT1,KIF4A,ASF1B,CENPF,UBE2T,GTSE1,LMNB1,TUBA1B,NDC80,CDCA8,CDC6,ZWINT,TOP2A,DEPDC1,CEP55,F3,TK1,FANCI,CDK1,FAM111B,INCENP,SKA1,KNL1,RAD51AP1,SKA3,CCNA2,PBK,GINS2,NUF2,SGO1,MKI67,SPAG5,AURKA,CDKN3,HAS2,PLCXD3,PRC1,NCAPG,SPC25,MT2A,SGO2,TCF19,CCNB1,KNSTRN,TRIP13,FSTL3,SERPINE1,CDC20,FANCA,DLGAP5,CENPA,SPC24,CCNB2,KIF14,BUB1B,CDC…
GO:MF	ATP binding	GO:0005524	true	7.413399730239246e-9	8.129982582104509	1502	149	38	20196	PLK1,UBE2C,AURKB,PKMYT1,KIF4A,UBE2T,CDC6,TOP2A,TK1,CDK1,PBK,MKI67,AURKA,TRIP13,KIF14,BUB1B,ACTG2,BRIP1,HELLS,KIF18B,KIF23,CENPE,POLQ,KIF18A,CHTF18,TTK,BUB1,ATAD5,BLM,ERCC6L,XRCC2,KIFC1,UBE2S,PLK4,RAD54L,KIF24,HASPIN,EIF4A1
GO:MF	anaphase-promoting complex binding	GO:0010997	true	8.838658460980967e-9	8.053613647566847	9	149	6	20196	PLK1,CDC20,CLSPN,FBXO5,CCNF,UBE2S
GO:MF	adenyl ribonucleotide binding	GO:0032559	false	1.650149540008451e-8	7.782476697326878	1543	149	38	20196	PLK1,UBE2C,AURKB,PKMYT1,KIF4A,UBE2T,CDC6,TOP2A,TK1,CDK1,PBK,MKI67,AURKA,TRIP13,KIF14,BUB1B,ACTG2,BRIP1,HELLS,KIF18B,KIF23,CENPE,POLQ,KIF18A,CHTF18,TTK,BUB1,ATAD5,BLM,ERCC6L,XRCC2,KIFC1,UBE2S,PLK4,RAD54L,KIF24,HASPIN,EIF4A1
GO:MF	ATP-dependent activity	GO:0140657	true	3.497971665501878e-8	7.456183712743569	580	149	23	20196	KIF4A,CDC6,TOP2A,TRIP13,KIF14,BRIP1,HELLS,KIF18B,KIF23,CENPE,POLQ,MFSD2A,KIF18A,CHTF18,RFC3,ATAD5,BLM,ERCC6L,XRCC2,KIFC1,RAD54L,KIF24,EIF4A1
GO:MF	adenyl nucleotide binding	GO:0030554	false	9.157197661769564e-8	7.038237411292161	1636	149	38	20196	PLK1,UBE2C,AURKB,PKMYT1,KIF4A,UBE2T,CDC6,TOP2A,TK1,CDK1,PBK,MKI67,AURKA,TRIP13,KIF14,BUB1B,ACTG2,BRIP1,HELLS,KIF18B,KIF23,CENPE,POLQ,KIF18A,CHTF18,TTK,BUB1,ATAD5,BLM,ERCC6L,XRCC2,KIFC1,UBE2S,PLK4,RAD54L,KIF24,HASPIN,EIF4A1
GO:MF	catalytic activity, acting on DNA	GO:0140097	false	3.9698958860928906e-7	6.401220882830905	250	149	15	20196	FEN1,TOP2A,NEIL3,BRIP1,HELLS,POLQ,CHTF18,RFC3,EXO1,ATAD5,BLM,ERCC6L,XRCC2,POLE2,RAD54L
GO:MF	purine ribonucleoside triphosphate binding	GO:0035639	false	8.546562762339672e-7	6.068208513750046	1852	149	39	20196	PLK1,UBE2C,AURKB,PKMYT1,KIF4A,UBE2T,TUBA1B,CDC6,TOP2A,TK1,CDK1,PBK,MKI67,AURKA,TRIP13,KIF14,BUB1B,ACTG2,BRIP1,HELLS,KIF18B,KIF23,CENPE,POLQ,KIF18A,CHTF18,TTK,BUB1,ATAD5,BLM,ERCC6L,XRCC2,KIFC1,UBE2S,PLK4,RAD54L,KIF24,HASPIN,EIF4A1
GO:MF	ATP-dependent activity, acting on DNA	GO:0008094	false	0.0000013570527383995401	5.867403274262999	123	149	11	20196	TOP2A,BRIP1,HELLS,POLQ,CHTF18,RFC3,ATAD5,BLM,ERCC6L,XRCC2,RAD54L
GO:MF	purine ribonucleotide binding	GO:0032555	false	0.0000017468072319698136	5.757755018721111	1899	149	39	20196	PLK1,UBE2C,AURKB,PKMYT1,KIF4A,UBE2T,TUBA1B,CDC6,TOP2A,TK1,CDK1,PBK,MKI67,AURKA,TRIP13,KIF14,BUB1B,ACTG2,BRIP1,HELLS,KIF18B,KIF23,CENPE,POLQ,KIF18A,CHTF18,TTK,BUB1,ATAD5,BLM,ERCC6L,XRCC2,KIFC1,UBE2S,PLK4,RAD54L,KIF24,HASPIN,EIF4A1
GO:MF	ribonucleotide binding	GO:0032553	false	0.000002248222471449421	5.648160715637534	1916	149	39	20196	PLK1,UBE2C,AURKB,PKMYT1,KIF4A,UBE2T,TUBA1B,CDC6,TOP2A,TK1,CDK1,PBK,MKI67,AURKA,TRIP13,KIF14,BUB1B,ACTG2,BRIP1,HELLS,KIF18B,KIF23,CENPE,POLQ,KIF18A,CHTF18,TTK,BUB1,ATAD5,BLM,ERCC6L,XRCC2,KIFC1,UBE2S,PLK4,RAD54L,KIF24,HASPIN,EIF4A1
GO:MF	cytoskeletal protein binding	GO:0008092	false	0.0000038080484026922053	5.419297540096245	1008	149	27	20196	PLK1,ANLN,BIRC5,KIF4A,CENPF,GTSE1,NDC80,SKA1,SKA3,NUF2,SPAG5,PRC1,KNSTRN,DLGAP5,SPC24,KIF14,IQGAP3,KIF18B,KIF23,CENPE,ANKRD1,KIF18A,NUSAP1,CNN1,MYPN,KIFC1,KIF24
GO:MF	purine nucleotide binding	GO:0017076	false	0.000006778578024579248	5.168861400653288	1993	149	39	20196	PLK1,UBE2C,AURKB,PKMYT1,KIF4A,UBE2T,TUBA1B,CDC6,TOP2A,TK1,CDK1,PBK,MKI67,AURKA,TRIP13,KIF14,BUB1B,ACTG2,BRIP1,HELLS,KIF18B,KIF23,CENPE,POLQ,KIF18A,CHTF18,TTK,BUB1,ATAD5,BLM,ERCC6L,XRCC2,KIFC1,UBE2S,PLK4,RAD54L,KIF24,HASPIN,EIF4A1
GO:MF	nucleotide binding	GO:0000166	false	0.000020167972371567168	4.695337762278266	2163	149	40	20196	PLK1,UBE2C,AURKB,PKMYT1,KIF4A,UBE2T,TUBA1B,CDC6,TOP2A,TK1,CDK1,PBK,MKI67,AURKA,TRIP13,KIF14,BUB1B,ACTG2,BRIP1,HELLS,KIF18B,KIF23,CENPE,POLQ,KIF18A,CHTF18,TTK,BUB1,ATAD5,BLM,ERCC6L,XRCC2,KIFC1,UBE2S,PLK4,RAD54L,KIF24,UHRF1,HASPIN,EIF4A1
GO:MF	nucleoside phosphate binding	GO:1901265	false	0.000025371201293086354	4.595658969017642	2181	149	40	20196	PLK1,UBE2C,AURKB,PKMYT1,KIF4A,UBE2T,TUBA1B,CDC6,TOP2A,TK1,CDK1,PBK,MKI67,AURKA,TRIP13,KIF14,BUB1B,ACTG2,BRIP1,HELLS,KIF18B,KIF23,CENPE,POLQ,KIF18A,CHTF18,TTK,BUB1,ATAD5,BLM,ERCC6L,XRCC2,KIFC1,UBE2S,PLK4,RAD54L,KIF24,UHRF1,HASPIN,EIF4A1
GO:MF	microtubule motor activity	GO:0003777	false	0.000027168614011260166	4.565932516260611	68	149	8	20196	KIF4A,KIF14,KIF18B,KIF23,CENPE,KIF18A,KIFC1,KIF24
GO:MF	carbohydrate derivative binding	GO:0097367	false	0.00003022608435058278	4.519618110019638	2286	149	41	20196	PLK1,UBE2C,AURKB,PKMYT1,KIF4A,UBE2T,TUBA1B,CDC6,TOP2A,TK1,CDK1,PBK,MKI67,AURKA,TRIP13,KIF14,BUB1B,ACTG2,BRIP1,HELLS,KIF18B,KIF23,CENPE,POLQ,KIF18A,CHTF18,HMMR,TTK,BUB1,ATAD5,BLM,ERCC6L,XRCC2,KIFC1,UBE2S,PF4V1,PLK4,RAD54L,KIF24,HASPIN,EIF4A1
GO:MF	heterocyclic compound binding	GO:1901363	false	0.00004300348962631817	4.366496301072468	2315	149	41	20196	PLK1,UBE2C,AURKB,PKMYT1,KIF4A,UBE2T,TUBA1B,CDC6,TOP2A,TK1,CDK1,PBK,MKI67,AURKA,TRIP13,KIF14,BUB1B,ACTG2,BRIP1,HELLS,KIF18B,KIF23,CENPE,ID3,POLQ,KIF18A,CHTF18,TTK,BUB1,ATAD5,BLM,ERCC6L,XRCC2,KIFC1,UBE2S,PLK4,RAD54L,KIF24,UHRF1,HASPIN,EIF4A1
GO:MF	ATP hydrolysis activity	GO:0016887	false	0.00004315652608792348	4.364953521393338	407	149	16	20196	CDC6,TRIP13,KIF14,BRIP1,KIF18B,KIF23,POLQ,KIF18A,CHTF18,RFC3,ATAD5,BLM,ERCC6L,KIFC1,RAD54L,EIF4A1
GO:MF	anion binding	GO:0043168	false	0.0005410472024996092	3.2667648441524757	2445	149	40	20196	PLK1,UBE2C,AURKB,PKMYT1,KIF4A,UBE2T,TUBA1B,CDC6,TOP2A,TK1,CDK1,PBK,MKI67,AURKA,TRIP13,KIF14,BUB1B,ACTG2,BRIP1,HELLS,KIF18B,KIF23,CENPE,ID3,POLQ,KIF18A,CHTF18,TTK,BUB1,ATAD5,BLM,ERCC6L,XRCC2,KIFC1,UBE2S,PLK4,RAD54L,KIF24,HASPIN,EIF4A1
GO:MF	cytoskeletal motor activity	GO:0003774	false	0.0016237881216758319	2.789470639867116	115	149	8	20196	KIF4A,KIF14,KIF18B,KIF23,CENPE,KIF18A,KIFC1,KIF24
GO:MF	helicase activity	GO:0004386	false	0.0021849711662841297	2.6605542897719667	160	149	9	20196	BRIP1,HELLS,POLQ,CHTF18,RFC3,BLM,ERCC6L,RAD54L,EIF4A1
GO:MF	kinetochore binding	GO:0043515	true	0.005694332239285637	2.2445571972735374	6	149	3	20196	SPDL1,CENPE,TTK
GO:MF	DNA secondary structure binding	GO:0000217	true	0.008028983287801758	2.0953394460604415	40	149	5	20196	RAD51AP1,NEIL3,CLSPN,BLM,XRCC2
GO:MF	catalytic activity, acting on a nucleic acid	GO:0140640	false	0.011874368174924186	1.925389489529965	626	149	16	20196	FEN1,TOP2A,NEIL3,BRIP1,HELLS,POLQ,CHTF18,RFC3,EXO1,ATAD5,BLM,ERCC6L,XRCC2,POLE2,RAD54L,EIF4A1
GO:MF	cyclin-dependent protein serine/threonine kinase regulator activity	GO:0016538	true	0.01992535424132184	1.7005939487933923	48	149	5	20196	CCNA2,CCNB1,CCNB2,CCNF,CCNE2
GO:MF	histone kinase activity	GO:0035173	true	0.023458407170875776	1.6297014798753884	25	149	4	20196	CDK1,AURKA,BUB1,HASPIN
GO:MF	ribonucleoside triphosphate phosphatase activity	GO:0017111	false	0.023990997713944834	1.6199516906461429	738	149	17	20196	TUBA1B,CDC6,TRIP13,KIF14,BRIP1,KIF18B,KIF23,POLQ,KIF18A,CHTF18,RFC3,ATAD5,BLM,ERCC6L,KIFC1,RAD54L,EIF4A1
GO:BP	cell cycle	GO:0007049	true	3.393802076414054e-73	72.46931348895636	1824	150	105	21017	RRM2,TACC3,PLK1,FEN1,UBE2C,HJURP,ANLN,BIRC5,CENPU,AURKB,PKMYT1,KIF4A,CENPF,GTSE1,TUBA1B,NDC80,CDCA8,CDC6,ZWINT,TOP2A,CEP55,TK1,FANCI,CDK1,INCENP,SKA1,KNL1,RAD51AP1,SKA3,CCNA2,PBK,NUF2,SGO1,MKI67,SPAG5,AURKA,CDKN3,CENPM,PRC1,NCAPG,SPC25,SGO2,CCNB1,KNSTRN,TRIP13,CDC20,FANCA,DLGAP5,CENPA,SPC24,CCNB2,KIF14,BUB1B,CDCA5,BRIP1,CLSPN,ESCO2,PIMREG,CDC25A,CDCA3,CDCA2,DTL,HELLS,IQGAP3,MYBL2,SPDL1,WDR62,KIF1…
GO:BP	cell cycle process	GO:0022402	false	7.466947000064537e-70	69.12685693125661	1280	150	92	21017	RRM2,TACC3,PLK1,FEN1,UBE2C,HJURP,ANLN,BIRC5,CENPU,AURKB,PKMYT1,KIF4A,CENPF,GTSE1,NDC80,CDCA8,CDC6,ZWINT,TOP2A,CEP55,TK1,CDK1,INCENP,SKA1,KNL1,RAD51AP1,SKA3,CCNA2,NUF2,SGO1,MKI67,SPAG5,AURKA,CDKN3,CENPM,PRC1,NCAPG,SPC25,SGO2,CCNB1,KNSTRN,TRIP13,CDC20,FANCA,DLGAP5,CENPA,SPC24,CCNB2,KIF14,BUB1B,CDCA5,BRIP1,CLSPN,ESCO2,CDC25A,CDCA2,DTL,IQGAP3,MYBL2,SPDL1,WDR62,KIF18B,KIF23,STIL,CDC45,CDC25C,CENPE,TIC…
GO:BP	mitotic cell cycle	GO:0000278	false	5.687434349319822e-66	65.24508360341487	897	150	80	21017	RRM2,TACC3,PLK1,UBE2C,ANLN,BIRC5,AURKB,PKMYT1,KIF4A,CENPF,GTSE1,TUBA1B,NDC80,CDCA8,CDC6,ZWINT,CEP55,TK1,CDK1,INCENP,SKA1,KNL1,SKA3,CCNA2,PBK,NUF2,MKI67,SPAG5,AURKA,CDKN3,PRC1,NCAPG,SPC25,CCNB1,KNSTRN,TRIP13,CDC20,DLGAP5,CENPA,SPC24,CCNB2,KIF14,BUB1B,CDCA5,CLSPN,CDC25A,CDCA2,DTL,IQGAP3,MYBL2,SPDL1,WDR62,KIF18B,KIF23,STIL,CDC45,CDC25C,CENPE,TICRR,E2F8,KIF18A,MAD2L1,FBXO5,E2F1,CCNF,NUSAP1,MYBL1,TTK,…
GO:BP	mitotic cell cycle process	GO:1903047	false	6.8169500059464315e-65	64.16640989101272	747	150	75	21017	RRM2,TACC3,PLK1,UBE2C,ANLN,BIRC5,AURKB,PKMYT1,KIF4A,CENPF,GTSE1,NDC80,CDCA8,CDC6,ZWINT,CEP55,TK1,CDK1,INCENP,SKA1,KNL1,SKA3,CCNA2,NUF2,MKI67,SPAG5,AURKA,CDKN3,PRC1,NCAPG,SPC25,CCNB1,KNSTRN,TRIP13,CDC20,DLGAP5,CENPA,SPC24,CCNB2,KIF14,BUB1B,CDCA5,CLSPN,CDC25A,CDCA2,DTL,IQGAP3,MYBL2,SPDL1,WDR62,KIF18B,KIF23,STIL,CDC45,CDC25C,CENPE,TICRR,KIF18A,MAD2L1,FBXO5,E2F1,CCNF,NUSAP1,TTK,BUB1,FANCD2,ATAD5,CENP…
GO:BP	chromosome segregation	GO:0007059	false	1.759906556969671e-60	59.754510390634586	427	150	61	21017	TACC3,PLK1,UBE2C,HJURP,BIRC5,CENPU,AURKB,KIF4A,CENPF,NDC80,CDCA8,CDC6,ZWINT,TOP2A,CDK1,INCENP,SKA1,KNL1,SKA3,NUF2,SGO1,MKI67,SPAG5,AURKA,CENPM,PRC1,NCAPG,SPC25,SGO2,CCNB1,KNSTRN,TRIP13,CDC20,DLGAP5,SPC24,CCNB2,KIF14,BUB1B,CDCA5,BRIP1,ESCO2,CDCA2,MYBL2,SPDL1,KIF18B,KIF23,STIL,CENPE,KIF18A,MAD2L1,FBXO5,NUSAP1,TTK,BUB1,FANCD2,CENPI,CENPK,KIFC1,CCNE2,UHRF1,HASPIN
GO:BP	nuclear division	GO:0000280	false	4.985375263923467e-59	58.3023021454933	450	150	61	21017	PLK1,UBE2C,ANLN,BIRC5,AURKB,PKMYT1,KIF4A,CENPF,NDC80,CDCA8,ZWINT,TOP2A,CDK1,INCENP,SKA1,KNL1,RAD51AP1,SKA3,NUF2,SGO1,MKI67,SPAG5,AURKA,PRC1,NCAPG,SPC25,CCNB1,KNSTRN,TRIP13,CDC20,FANCA,DLGAP5,SPC24,CCNB2,KIF14,BUB1B,CDCA5,BRIP1,CDCA2,MYBL2,SPDL1,KIF18B,KIF23,CDC25C,CENPE,KIF18A,MAD2L1,FBXO5,NUSAP1,MYBL1,TTK,BUB1,FANCD2,CENPI,CENPK,KIFC1,UBE2S,RAD54L,CCNE2,UHRF1,HASPIN
GO:BP	chromosome organization	GO:0051276	false	4.2275131976324715e-57	56.373915027928916	628	150	66	21017	TACC3,PLK1,FEN1,UBE2C,HJURP,BIRC5,AURKB,KIF4A,CENPF,NDC80,CDCA8,CDC6,ZWINT,TOP2A,CDK1,INCENP,SKA1,KNL1,SKA3,GINS2,NUF2,SGO1,SPAG5,PRC1,NCAPG,SPC25,SGO2,CCNB1,KNSTRN,TRIP13,CDC20,DLGAP5,CENPA,SPC24,KIF14,BUB1B,CDCA5,BRIP1,ESCO2,MYBL2,SPDL1,KIF18B,KIF23,CDC45,CENPE,POLQ,KIF18A,MAD2L1,WRAP53,FBXO5,CHTF18,NUSAP1,TTK,RFC3,EXO1,BUB1,FANCD2,CENPI,BLM,CENPK,KIFC1,GINS4,RAD54L,CCNE2,UHRF1,HASPIN
GO:BP	organelle fission	GO:0048285	false	3.020357230658365e-56	55.519941688126096	498	150	61	21017	PLK1,UBE2C,ANLN,BIRC5,AURKB,PKMYT1,KIF4A,CENPF,NDC80,CDCA8,ZWINT,TOP2A,CDK1,INCENP,SKA1,KNL1,RAD51AP1,SKA3,NUF2,SGO1,MKI67,SPAG5,AURKA,PRC1,NCAPG,SPC25,CCNB1,KNSTRN,TRIP13,CDC20,FANCA,DLGAP5,SPC24,CCNB2,KIF14,BUB1B,CDCA5,BRIP1,CDCA2,MYBL2,SPDL1,KIF18B,KIF23,CDC25C,CENPE,KIF18A,MAD2L1,FBXO5,NUSAP1,MYBL1,TTK,BUB1,FANCD2,CENPI,CENPK,KIFC1,UBE2S,RAD54L,CCNE2,UHRF1,HASPIN
GO:BP	nuclear chromosome segregation	GO:0098813	false	3.6066241244432295e-55	54.44289911667421	320	150	53	21017	TACC3,PLK1,UBE2C,BIRC5,AURKB,KIF4A,CENPF,NDC80,CDCA8,CDC6,ZWINT,TOP2A,CDK1,INCENP,SKA1,KNL1,SKA3,NUF2,SGO1,SPAG5,AURKA,PRC1,NCAPG,SPC25,CCNB1,KNSTRN,TRIP13,CDC20,DLGAP5,SPC24,CCNB2,KIF14,BUB1B,CDCA5,BRIP1,MYBL2,SPDL1,KIF18B,KIF23,CENPE,KIF18A,MAD2L1,FBXO5,NUSAP1,TTK,BUB1,FANCD2,CENPI,CENPK,KIFC1,CCNE2,UHRF1,HASPIN
GO:BP	mitotic nuclear division	GO:0140014	false	5.1379483428473784e-55	54.28921026646304	281	150	51	21017	PLK1,UBE2C,ANLN,BIRC5,AURKB,PKMYT1,KIF4A,CENPF,NDC80,CDCA8,ZWINT,CDK1,INCENP,SKA1,KNL1,SKA3,NUF2,MKI67,SPAG5,AURKA,PRC1,NCAPG,SPC25,CCNB1,KNSTRN,TRIP13,CDC20,DLGAP5,SPC24,KIF14,BUB1B,CDCA5,CDCA2,MYBL2,SPDL1,KIF18B,KIF23,CDC25C,CENPE,KIF18A,MAD2L1,FBXO5,NUSAP1,TTK,BUB1,CENPI,CENPK,KIFC1,UBE2S,UHRF1,HASPIN
GO:BP	sister chromatid segregation	GO:0000819	false	1.113312103872128e-52	51.953383069278544	232	150	47	21017	TACC3,PLK1,UBE2C,BIRC5,AURKB,KIF4A,CENPF,NDC80,CDCA8,CDC6,ZWINT,TOP2A,CDK1,INCENP,SKA1,KNL1,SKA3,NUF2,SPAG5,PRC1,NCAPG,SPC25,CCNB1,KNSTRN,TRIP13,CDC20,DLGAP5,SPC24,KIF14,BUB1B,CDCA5,MYBL2,SPDL1,KIF18B,KIF23,CENPE,KIF18A,MAD2L1,FBXO5,NUSAP1,TTK,BUB1,CENPI,CENPK,KIFC1,UHRF1,HASPIN
GO:BP	mitotic sister chromatid segregation	GO:0000070	false	1.0803666087303911e-51	50.966428847169	191	150	44	21017	PLK1,UBE2C,BIRC5,AURKB,KIF4A,CENPF,NDC80,CDCA8,ZWINT,CDK1,INCENP,SKA1,KNL1,SKA3,NUF2,SPAG5,PRC1,NCAPG,SPC25,CCNB1,KNSTRN,TRIP13,CDC20,DLGAP5,SPC24,KIF14,BUB1B,CDCA5,MYBL2,SPDL1,KIF18B,KIF23,CENPE,KIF18A,MAD2L1,FBXO5,NUSAP1,TTK,BUB1,CENPI,CENPK,KIFC1,UHRF1,HASPIN
GO:BP	cell division	GO:0051301	false	7.945015335849313e-49	48.09990526015977	656	150	61	21017	TACC3,PLK1,UBE2C,ANLN,BIRC5,AURKB,KIF4A,CENPF,TUBA1B,NDC80,CDCA8,CDC6,ZWINT,TOP2A,CEP55,CDK1,INCENP,SKA1,KNL1,SKA3,CCNA2,NUF2,SGO1,SPAG5,AURKA,PRC1,NCAPG,SPC25,SGO2,CCNB1,KNSTRN,CDC20,CENPA,SPC24,CCNB2,KIF14,BUB1B,CDCA5,BRIP1,PIMREG,CDC25A,CDCA3,CDCA2,HELLS,IQGAP3,SPDL1,KIF18B,KIF23,CDC25C,CENPE,E2F8,MAD2L1,FBXO5,CCNF,NUSAP1,BUB1,BLM,ERCC6L,KIFC1,UBE2S,CCNE2
GO:BP	regulation of cell cycle process	GO:0010564	false	3.2108032339834745e-46	45.493386308265194	724	150	61	21017	RRM2,TACC3,PLK1,FEN1,UBE2C,ANLN,BIRC5,AURKB,PKMYT1,CENPF,GTSE1,NDC80,CDCA8,CDC6,ZWINT,CDK1,INCENP,KNL1,RAD51AP1,NUF2,MKI67,SPAG5,AURKA,PRC1,NCAPG,SPC25,CCNB1,KNSTRN,TRIP13,CDC20,DLGAP5,SPC24,KIF14,BUB1B,CDCA5,BRIP1,CLSPN,CDC25A,CDCA2,DTL,SPDL1,WDR62,KIF23,STIL,CDC45,CDC25C,CENPE,TICRR,E2F8,MAD2L1,FBXO5,E2F1,CCNF,NUSAP1,TTK,BUB1,FANCD2,ATAD5,BLM,PLK4,HASPIN
GO:BP	mitotic cell cycle phase transition	GO:0044772	false	4.9366446025287295e-45	44.306568137256136	432	150	51	21017	RRM2,TACC3,PLK1,UBE2C,ANLN,BIRC5,AURKB,PKMYT1,CENPF,GTSE1,NDC80,CDCA8,CDC6,ZWINT,CDK1,INCENP,KNL1,CCNA2,NUF2,AURKA,CDKN3,SPC25,CCNB1,TRIP13,CDC20,DLGAP5,SPC24,CCNB2,KIF14,BUB1B,CDCA5,CLSPN,CDC25A,DTL,IQGAP3,SPDL1,STIL,CDC25C,CENPE,TICRR,MAD2L1,FBXO5,E2F1,CCNF,TTK,BUB1,ATAD5,BLM,UBE2S,CCNE2,HASPIN
GO:BP	cell cycle phase transition	GO:0044770	false	3.1252908546251393e-44	43.50510955890207	537	150	54	21017	RRM2,TACC3,PLK1,UBE2C,ANLN,BIRC5,AURKB,PKMYT1,CENPF,GTSE1,NDC80,CDCA8,CDC6,ZWINT,CDK1,INCENP,KNL1,CCNA2,NUF2,AURKA,CDKN3,SPC25,CCNB1,TRIP13,CDC20,DLGAP5,SPC24,CCNB2,KIF14,BUB1B,CDCA5,BRIP1,CLSPN,CDC25A,DTL,IQGAP3,SPDL1,STIL,CDC45,CDC25C,CENPE,TICRR,MAD2L1,FBXO5,E2F1,CCNF,TTK,BUB1,FANCD2,ATAD5,BLM,UBE2S,CCNE2,HASPIN
GO:BP	regulation of cell cycle	GO:0051726	false	2.756209646576123e-42	41.55968775160899	1104	150	67	21017	RRM2,TACC3,PLK1,FEN1,UBE2C,ANLN,BIRC5,AURKB,PKMYT1,CENPF,GTSE1,NDC80,CDCA8,CDC6,ZWINT,CDK1,INCENP,KNL1,RAD51AP1,NUF2,MKI67,SPAG5,AURKA,CDKN3,PRC1,NCAPG,SPC25,CCNB1,KNSTRN,TRIP13,CDC20,DLGAP5,SPC24,KIF14,BUB1B,CDCA5,BRIP1,CLSPN,CDC25A,CDCA2,DTL,SPDL1,WDR62,KIF23,STIL,CDC45,CDC25C,CENPE,TICRR,E2F8,MAD2L1,FBXO5,E2F1,CCNF,NUSAP1,DDIAS,TTK,TENT5B,BUB1,FANCD2,SUV39H1,ATAD5,BLM,PLK4,E2F2,CCNE2,HASPIN
GO:BP	regulation of mitotic cell cycle phase transition	GO:1901990	false	7.200781121466582e-39	38.14262038991009	333	150	43	21017	RRM2,PLK1,UBE2C,ANLN,BIRC5,AURKB,PKMYT1,CENPF,GTSE1,NDC80,CDCA8,CDC6,ZWINT,CDK1,INCENP,KNL1,NUF2,AURKA,SPC25,CCNB1,TRIP13,CDC20,DLGAP5,SPC24,KIF14,BUB1B,CDCA5,CLSPN,CDC25A,DTL,SPDL1,STIL,CDC25C,CENPE,TICRR,MAD2L1,FBXO5,E2F1,TTK,BUB1,ATAD5,BLM,HASPIN
GO:BP	regulation of cell cycle phase transition	GO:1901987	false	6.103930483337439e-38	37.214390421133594	433	150	46	21017	RRM2,PLK1,UBE2C,ANLN,BIRC5,AURKB,PKMYT1,CENPF,GTSE1,NDC80,CDCA8,CDC6,ZWINT,CDK1,INCENP,KNL1,NUF2,AURKA,SPC25,CCNB1,TRIP13,CDC20,DLGAP5,SPC24,KIF14,BUB1B,CDCA5,BRIP1,CLSPN,CDC25A,DTL,SPDL1,STIL,CDC45,CDC25C,CENPE,TICRR,MAD2L1,FBXO5,E2F1,TTK,BUB1,FANCD2,ATAD5,BLM,HASPIN
GO:BP	regulation of mitotic cell cycle	GO:0007346	false	1.7112054513892242e-36	35.766697844901884	497	150	47	21017	RRM2,PLK1,UBE2C,ANLN,BIRC5,AURKB,PKMYT1,CENPF,GTSE1,NDC80,CDCA8,CDC6,ZWINT,CDK1,INCENP,KNL1,NUF2,MKI67,AURKA,SPC25,CCNB1,TRIP13,CDC20,DLGAP5,SPC24,KIF14,BUB1B,CDCA5,CLSPN,CDC25A,CDCA2,DTL,SPDL1,STIL,CDC25C,CENPE,TICRR,MAD2L1,FBXO5,E2F1,NUSAP1,TTK,BUB1,FANCD2,ATAD5,BLM,HASPIN
GO:BP	regulation of chromosome segregation	GO:0051983	false	6.529842505303118e-36	35.18509729344202	129	150	31	21017	TACC3,PLK1,UBE2C,BIRC5,AURKB,CENPF,NDC80,CDCA8,CDC6,ZWINT,CDK1,INCENP,KNL1,NUF2,MKI67,NCAPG,SPC25,CCNB1,TRIP13,CDC20,DLGAP5,SPC24,BUB1B,CDCA2,SPDL1,CENPE,MAD2L1,FBXO5,TTK,BUB1,HASPIN
GO:BP	regulation of mitotic nuclear division	GO:0007088	false	1.7843782283323273e-35	34.748513084339194	118	150	30	21017	PLK1,UBE2C,BIRC5,AURKB,PKMYT1,CENPF,NDC80,CDCA8,ZWINT,INCENP,KNL1,NUF2,MKI67,AURKA,SPC25,CCNB1,TRIP13,CDC20,DLGAP5,SPC24,BUB1B,CDCA2,SPDL1,CDC25C,MAD2L1,FBXO5,NUSAP1,TTK,BUB1,HASPIN
GO:BP	regulation of nuclear division	GO:0051783	false	5.702025258425254e-34	33.243970863215544	147	150	31	21017	PLK1,UBE2C,BIRC5,AURKB,PKMYT1,CENPF,NDC80,CDCA8,ZWINT,INCENP,KNL1,RAD51AP1,NUF2,MKI67,AURKA,SPC25,CCNB1,TRIP13,CDC20,DLGAP5,SPC24,BUB1B,CDCA2,SPDL1,CDC25C,MAD2L1,FBXO5,NUSAP1,TTK,BUB1,HASPIN
GO:BP	regulation of sister chromatid segregation	GO:0033045	false	1.0647167589792003e-33	32.97276590994617	104	150	28	21017	TACC3,PLK1,UBE2C,BIRC5,AURKB,CENPF,NDC80,CDCA8,CDC6,ZWINT,CDK1,INCENP,KNL1,NUF2,SPC25,CCNB1,TRIP13,CDC20,DLGAP5,SPC24,BUB1B,SPDL1,CENPE,MAD2L1,FBXO5,TTK,BUB1,HASPIN
GO:BP	regulation of mitotic sister chromatid separation	GO:0010965	false	1.3025612172826507e-33	32.88520185673992	59	150	24	21017	PLK1,UBE2C,BIRC5,AURKB,CENPF,NDC80,CDCA8,ZWINT,INCENP,KNL1,NUF2,SPC25,CCNB1,TRIP13,CDC20,DLGAP5,SPC24,BUB1B,SPDL1,MAD2L1,FBXO5,TTK,BUB1,HASPIN
GO:BP	metaphase/anaphase transition of mitotic cell cycle	GO:0007091	false	2.9140021878113057e-33	32.53551012650082	94	150	27	21017	TACC3,PLK1,UBE2C,BIRC5,AURKB,CENPF,NDC80,CDCA8,CDC6,ZWINT,INCENP,KNL1,NUF2,SPC25,CCNB1,TRIP13,CDC20,DLGAP5,SPC24,BUB1B,SPDL1,CENPE,MAD2L1,FBXO5,TTK,BUB1,HASPIN
GO:BP	mitotic sister chromatid separation	GO:0051306	false	5.7391075228916343e-33	32.24115563861581	62	150	24	21017	PLK1,UBE2C,BIRC5,AURKB,CENPF,NDC80,CDCA8,ZWINT,INCENP,KNL1,NUF2,SPC25,CCNB1,TRIP13,CDC20,DLGAP5,SPC24,BUB1B,SPDL1,MAD2L1,FBXO5,TTK,BUB1,HASPIN
GO:BP	metaphase/anaphase transition of cell cycle	GO:0044784	false	7.71610077014282e-33	32.11260210922525	97	150	27	21017	TACC3,PLK1,UBE2C,BIRC5,AURKB,CENPF,NDC80,CDCA8,CDC6,ZWINT,INCENP,KNL1,NUF2,SPC25,CCNB1,TRIP13,CDC20,DLGAP5,SPC24,BUB1B,SPDL1,CENPE,MAD2L1,FBXO5,TTK,BUB1,HASPIN
GO:BP	regulation of mitotic sister chromatid segregation	GO:0033047	false	1.1050410064628035e-32	31.956621605643953	54	150	23	21017	PLK1,BIRC5,AURKB,CENPF,NDC80,CDCA8,ZWINT,CDK1,INCENP,KNL1,NUF2,SPC25,CCNB1,TRIP13,CDC20,SPC24,BUB1B,SPDL1,MAD2L1,FBXO5,TTK,BUB1,HASPIN
GO:BP	regulation of chromosome separation	GO:1905818	false	1.1705664597918432e-32	31.931603923871254	74	150	25	21017	PLK1,UBE2C,BIRC5,AURKB,CENPF,NDC80,CDCA8,ZWINT,INCENP,KNL1,NUF2,NCAPG,SPC25,CCNB1,TRIP13,CDC20,DLGAP5,SPC24,BUB1B,SPDL1,MAD2L1,FBXO5,TTK,BUB1,HASPIN
GO:BP	negative regulation of sister chromatid segregation	GO:0033046	false	4.7016942838582416e-32	31.327745613226785	48	150	22	21017	PLK1,BIRC5,AURKB,CENPF,NDC80,CDCA8,ZWINT,INCENP,KNL1,NUF2,SPC25,CCNB1,TRIP13,CDC20,SPC24,BUB1B,SPDL1,MAD2L1,FBXO5,TTK,BUB1,HASPIN
GO:BP	negative regulation of mitotic sister chromatid separation	GO:2000816	false	4.7016942838582416e-32	31.327745613226785	48	150	22	21017	PLK1,BIRC5,AURKB,CENPF,NDC80,CDCA8,ZWINT,INCENP,KNL1,NUF2,SPC25,CCNB1,TRIP13,CDC20,SPC24,BUB1B,SPDL1,MAD2L1,FBXO5,TTK,BUB1,HASPIN
GO:BP	negative regulation of mitotic sister chromatid segregation	GO:0033048	false	4.7016942838582416e-32	31.327745613226785	48	150	22	21017	PLK1,BIRC5,AURKB,CENPF,NDC80,CDCA8,ZWINT,INCENP,KNL1,NUF2,SPC25,CCNB1,TRIP13,CDC20,SPC24,BUB1B,SPDL1,MAD2L1,FBXO5,TTK,BUB1,HASPIN
GO:BP	negative regulation of mitotic metaphase/anaphase transition	GO:0045841	false	4.7016942838582416e-32	31.327745613226785	48	150	22	21017	PLK1,BIRC5,AURKB,CENPF,NDC80,CDCA8,ZWINT,INCENP,KNL1,NUF2,SPC25,CCNB1,TRIP13,CDC20,SPC24,BUB1B,SPDL1,MAD2L1,FBXO5,TTK,BUB1,HASPIN
GO:BP	regulation of mitotic metaphase/anaphase transition	GO:0030071	false	5.307655232740725e-32	31.27509729518611	90	150	26	21017	PLK1,UBE2C,BIRC5,AURKB,CENPF,NDC80,CDCA8,CDC6,ZWINT,INCENP,KNL1,NUF2,SPC25,CCNB1,TRIP13,CDC20,DLGAP5,SPC24,BUB1B,SPDL1,CENPE,MAD2L1,FBXO5,TTK,BUB1,HASPIN
GO:BP	regulation of metaphase/anaphase transition of cell cycle	GO:1902099	false	1.4132914360926386e-31	30.84976827266241	93	150	26	21017	PLK1,UBE2C,BIRC5,AURKB,CENPF,NDC80,CDCA8,CDC6,ZWINT,INCENP,KNL1,NUF2,SPC25,CCNB1,TRIP13,CDC20,DLGAP5,SPC24,BUB1B,SPDL1,CENPE,MAD2L1,FBXO5,TTK,BUB1,HASPIN
GO:BP	negative regulation of chromosome separation	GO:1905819	false	1.5059616619851008e-31	30.82218608404518	50	150	22	21017	PLK1,BIRC5,AURKB,CENPF,NDC80,CDCA8,ZWINT,INCENP,KNL1,NUF2,SPC25,CCNB1,TRIP13,CDC20,SPC24,BUB1B,SPDL1,MAD2L1,FBXO5,TTK,BUB1,HASPIN
GO:BP	negative regulation of metaphase/anaphase transition of cell cycle	GO:1902100	false	1.5059616619851008e-31	30.82218608404518	50	150	22	21017	PLK1,BIRC5,AURKB,CENPF,NDC80,CDCA8,ZWINT,INCENP,KNL1,NUF2,SPC25,CCNB1,TRIP13,CDC20,SPC24,BUB1B,SPDL1,MAD2L1,FBXO5,TTK,BUB1,HASPIN
GO:BP	negative regulation of chromosome segregation	GO:0051985	false	1.5059616619851008e-31	30.82218608404518	50	150	22	21017	PLK1,BIRC5,AURKB,CENPF,NDC80,CDCA8,ZWINT,INCENP,KNL1,NUF2,SPC25,CCNB1,TRIP13,CDC20,SPC24,BUB1B,SPDL1,MAD2L1,FBXO5,TTK,BUB1,HASPIN
GO:BP	chromosome separation	GO:0051304	false	1.6857930691701925e-31	30.773195736017914	81	150	25	21017	PLK1,UBE2C,BIRC5,AURKB,CENPF,NDC80,CDCA8,ZWINT,INCENP,KNL1,NUF2,NCAPG,SPC25,CCNB1,TRIP13,CDC20,DLGAP5,SPC24,BUB1B,SPDL1,MAD2L1,FBXO5,TTK,BUB1,HASPIN
GO:BP	cell cycle checkpoint signaling	GO:0000075	false	2.367024626719621e-31	30.62579722361177	196	150	32	21017	PLK1,BIRC5,AURKB,CENPF,GTSE1,NDC80,CDCA8,CDC6,ZWINT,CDK1,INCENP,KNL1,NUF2,SPC25,CCNB1,TRIP13,CDC20,SPC24,BUB1B,BRIP1,CLSPN,DTL,SPDL1,CDC45,TICRR,MAD2L1,E2F1,TTK,BUB1,FANCD2,BLM,HASPIN
GO:BP	mitotic cell cycle checkpoint signaling	GO:0007093	false	9.214882031287995e-31	30.035510220237484	146	150	29	21017	PLK1,BIRC5,AURKB,CENPF,GTSE1,NDC80,CDCA8,CDC6,ZWINT,CDK1,INCENP,KNL1,NUF2,SPC25,CCNB1,TRIP13,CDC20,SPC24,BUB1B,CLSPN,DTL,SPDL1,TICRR,MAD2L1,TTK,BUB1,FANCD2,BLM,HASPIN
GO:BP	negative regulation of cell cycle process	GO:0010948	false	1.17802600480034e-30	29.92884512243802	301	150	36	21017	PLK1,BIRC5,AURKB,PKMYT1,CENPF,GTSE1,NDC80,CDCA8,CDC6,ZWINT,CDK1,INCENP,KNL1,NUF2,SPC25,CCNB1,TRIP13,CDC20,SPC24,BUB1B,BRIP1,CLSPN,DTL,SPDL1,CDC45,TICRR,E2F8,MAD2L1,FBXO5,E2F1,CCNF,TTK,BUB1,FANCD2,BLM,HASPIN
GO:BP	mitotic spindle assembly checkpoint signaling	GO:0007094	false	1.950021033157337e-30	29.709960704260606	46	150	21	21017	PLK1,BIRC5,AURKB,CENPF,NDC80,CDCA8,ZWINT,INCENP,KNL1,NUF2,SPC25,CCNB1,TRIP13,CDC20,SPC24,BUB1B,SPDL1,MAD2L1,TTK,BUB1,HASPIN
GO:BP	spindle assembly checkpoint signaling	GO:0071173	false	1.950021033157337e-30	29.709960704260606	46	150	21	21017	PLK1,BIRC5,AURKB,CENPF,NDC80,CDCA8,ZWINT,INCENP,KNL1,NUF2,SPC25,CCNB1,TRIP13,CDC20,SPC24,BUB1B,SPDL1,MAD2L1,TTK,BUB1,HASPIN
GO:BP	mitotic spindle checkpoint signaling	GO:0071174	false	1.950021033157337e-30	29.709960704260606	46	150	21	21017	PLK1,BIRC5,AURKB,CENPF,NDC80,CDCA8,ZWINT,INCENP,KNL1,NUF2,SPC25,CCNB1,TRIP13,CDC20,SPC24,BUB1B,SPDL1,MAD2L1,TTK,BUB1,HASPIN
GO:BP	spindle checkpoint signaling	GO:0031577	false	3.504347344887713e-30	29.45539285384762	47	150	21	21017	PLK1,BIRC5,AURKB,CENPF,NDC80,CDCA8,ZWINT,INCENP,KNL1,NUF2,SPC25,CCNB1,TRIP13,CDC20,SPC24,BUB1B,SPDL1,MAD2L1,TTK,BUB1,HASPIN
GO:BP	negative regulation of mitotic nuclear division	GO:0045839	false	3.510165687008011e-30	29.45467238346152	56	150	22	21017	PLK1,BIRC5,AURKB,CENPF,NDC80,CDCA8,ZWINT,INCENP,KNL1,NUF2,SPC25,CCNB1,TRIP13,CDC20,SPC24,BUB1B,SPDL1,MAD2L1,FBXO5,TTK,BUB1,HASPIN
GO:BP	negative regulation of cell cycle phase transition	GO:1901988	false	3.644208963032106e-30	29.438396728052	259	150	34	21017	PLK1,BIRC5,AURKB,PKMYT1,CENPF,GTSE1,NDC80,CDCA8,CDC6,ZWINT,CDK1,INCENP,KNL1,NUF2,SPC25,CCNB1,TRIP13,CDC20,SPC24,BUB1B,BRIP1,CLSPN,DTL,SPDL1,CDC45,TICRR,MAD2L1,FBXO5,E2F1,TTK,BUB1,FANCD2,BLM,HASPIN
GO:BP	organelle organization	GO:0006996	false	4.1710753076139136e-30	29.379751969016333	3570	150	91	21017	TACC3,PLK1,FEN1,UBE2C,HJURP,ANLN,BIRC5,AURKB,PKMYT1,KIF4A,CENPF,LMNB1,TUBA1B,NDC80,CDCA8,CDC6,ZWINT,TOP2A,CDK1,INCENP,SKA1,KNL1,RAD51AP1,SKA3,GINS2,NUF2,SGO1,MKI67,SPAG5,AURKA,PRC1,NCAPG,SPC25,SGO2,CCNB1,KNSTRN,TRIP13,CDC20,FANCA,DLGAP5,CENPA,SPC24,CCNB2,KIF14,BUB1B,CDCA5,BRIP1,ESCO2,CDCA2,IQGAP3,MYBL2,SPDL1,WDR62,KIF18B,KIF23,STIL,CDC45,CDC25C,CENPE,ANKRD1,POLQ,KIF18A,MAD2L1,WRAP53,FBXO5,CHTF18,…
GO:BP	negative regulation of mitotic cell cycle phase transition	GO:1901991	false	2.495506896206111e-29	28.602841225645538	182	150	30	21017	PLK1,BIRC5,AURKB,PKMYT1,CENPF,GTSE1,NDC80,CDCA8,CDC6,ZWINT,CDK1,INCENP,KNL1,NUF2,SPC25,CCNB1,TRIP13,CDC20,SPC24,BUB1B,CLSPN,DTL,SPDL1,TICRR,MAD2L1,FBXO5,TTK,BUB1,BLM,HASPIN
GO:BP	negative regulation of cell cycle	GO:0045786	false	3.054409850420477e-29	28.51507268835574	388	150	38	21017	PLK1,BIRC5,AURKB,PKMYT1,CENPF,GTSE1,NDC80,CDCA8,CDC6,ZWINT,CDK1,INCENP,KNL1,NUF2,SPC25,CCNB1,TRIP13,CDC20,SPC24,BUB1B,BRIP1,CLSPN,DTL,SPDL1,CDC45,TICRR,E2F8,MAD2L1,FBXO5,E2F1,CCNF,TTK,TENT5B,BUB1,FANCD2,SUV39H1,BLM,HASPIN
GO:BP	negative regulation of nuclear division	GO:0051784	false	8.291409784970699e-29	28.08137162026044	63	150	22	21017	PLK1,BIRC5,AURKB,CENPF,NDC80,CDCA8,ZWINT,INCENP,KNL1,NUF2,SPC25,CCNB1,TRIP13,CDC20,SPC24,BUB1B,SPDL1,MAD2L1,FBXO5,TTK,BUB1,HASPIN
GO:BP	positive regulation of cell cycle process	GO:0090068	false	1.1467018981755105e-27	26.940549468588692	253	150	32	21017	RRM2,FEN1,UBE2C,BIRC5,AURKB,NDC80,CDCA8,CDC6,CDK1,INCENP,KNL1,RAD51AP1,SPAG5,AURKA,NCAPG,CCNB1,CDC20,DLGAP5,KIF14,CDCA5,CDC25A,DTL,KIF23,STIL,CDC25C,E2F8,MAD2L1,FBXO5,NUSAP1,BUB1,ATAD5,PLK4
GO:BP	negative regulation of mitotic cell cycle	GO:0045930	false	2.1037962947729243e-27	26.67699631410907	233	150	31	21017	PLK1,BIRC5,AURKB,PKMYT1,CENPF,GTSE1,NDC80,CDCA8,CDC6,ZWINT,CDK1,INCENP,KNL1,NUF2,SPC25,CCNB1,TRIP13,CDC20,SPC24,BUB1B,CLSPN,DTL,SPDL1,TICRR,MAD2L1,FBXO5,TTK,BUB1,FANCD2,BLM,HASPIN
GO:BP	microtubule cytoskeleton organization involved in mitosis	GO:1902850	false	3.0361197664908093e-27	26.517681100727756	169	150	28	21017	TACC3,PLK1,BIRC5,AURKB,KIF4A,NDC80,CDCA8,CDK1,INCENP,NUF2,AURKA,PRC1,SPC25,CCNB1,CDC20,DLGAP5,CENPA,MYBL2,SPDL1,WDR62,KIF23,STIL,CENPE,MAD2L1,NUSAP1,TTK,KIFC1,UHRF1
GO:BP	regulation of chromosome organization	GO:0033044	false	3.618691346408123e-27	26.441448458137533	237	150	31	21017	TACC3,PLK1,FEN1,UBE2C,BIRC5,AURKB,CENPF,NDC80,CDCA8,CDC6,ZWINT,TOP2A,CDK1,INCENP,KNL1,NUF2,NCAPG,SPC25,CCNB1,TRIP13,CDC20,DLGAP5,SPC24,BUB1B,SPDL1,CENPE,MAD2L1,FBXO5,TTK,BUB1,HASPIN
GO:BP	negative regulation of chromosome organization	GO:2001251	false	3.986673311029282e-26	25.39938935125265	94	150	23	21017	PLK1,BIRC5,AURKB,CENPF,NDC80,CDCA8,ZWINT,TOP2A,INCENP,KNL1,NUF2,SPC25,CCNB1,TRIP13,CDC20,SPC24,BUB1B,SPDL1,MAD2L1,FBXO5,TTK,BUB1,HASPIN
GO:BP	microtubule cytoskeleton organization	GO:0000226	false	4.103206816780651e-26	25.386876592435243	663	150	43	21017	TACC3,PLK1,BIRC5,AURKB,KIF4A,TUBA1B,NDC80,CDCA8,CDK1,INCENP,SKA1,SKA3,NUF2,SGO1,SPAG5,AURKA,PRC1,SPC25,CCNB1,KNSTRN,CDC20,DLGAP5,CENPA,CCNB2,MYBL2,SPDL1,WDR62,KIF18B,KIF23,STIL,CENPE,KIF18A,MAD2L1,FBXO5,CCNF,NUSAP1,TTK,XRCC2,KIFC1,PLK4,KIF24,UHRF1,AUNIP
GO:BP	metaphase chromosome alignment	GO:0051310	false	3.198391996803123e-25	24.49506830994075	102	150	23	21017	BIRC5,AURKB,CENPF,NDC80,CDCA8,ZWINT,INCENP,SKA1,KNL1,SKA3,NUF2,SGO1,SPAG5,SPC25,CCNB1,KNSTRN,SPC24,KIF14,CDCA5,SPDL1,CENPE,KIF18A,KIFC1
GO:BP	spindle organization	GO:0007051	false	8.544064416076853e-25	24.068335486036343	205	150	28	21017	TACC3,PLK1,BIRC5,AURKB,KIF4A,NDC80,CDCA8,INCENP,NUF2,SPAG5,AURKA,PRC1,SPC25,CCNB1,KNSTRN,CDC20,DLGAP5,CCNB2,MYBL2,WDR62,KIF23,STIL,CENPE,FBXO5,TTK,KIFC1,UHRF1,AUNIP
GO:BP	chromosome localization	GO:0050000	false	1.0748444266541132e-24	23.968654391129846	124	150	24	21017	BIRC5,AURKB,CENPF,NDC80,CDCA8,ZWINT,INCENP,SKA1,KNL1,SKA3,NUF2,SGO1,SPAG5,SPC25,CCNB1,KNSTRN,DLGAP5,SPC24,KIF14,CDCA5,SPDL1,CENPE,KIF18A,KIFC1
GO:BP	establishment of chromosome localization	GO:0051303	false	8.045179994577467e-24	23.094464234998476	116	150	23	21017	BIRC5,AURKB,CENPF,NDC80,CDCA8,ZWINT,INCENP,SKA1,KNL1,SKA3,NUF2,SGO1,SPAG5,SPC25,CCNB1,KNSTRN,SPC24,KIF14,CDCA5,SPDL1,CENPE,KIF18A,KIFC1
GO:BP	positive regulation of cell cycle	GO:0045787	false	2.0601690571931108e-23	22.68609714002232	343	150	32	21017	RRM2,FEN1,UBE2C,BIRC5,AURKB,NDC80,CDCA8,CDC6,CDK1,INCENP,KNL1,RAD51AP1,SPAG5,AURKA,NCAPG,CCNB1,CDC20,DLGAP5,KIF14,CDCA5,CDC25A,DTL,KIF23,STIL,CDC25C,E2F8,MAD2L1,FBXO5,NUSAP1,BUB1,ATAD5,PLK4
GO:BP	DNA metabolic process	GO:0006259	true	6.089204528845124e-23	22.21543943828625	993	150	47	21017	PLK1,FEN1,IL7R,AURKB,CENPF,UBE2T,CDC6,TOP2A,TK1,FANCI,CDK1,FAM111B,RAD51AP1,CCNA2,GINS2,NEIL3,TRIP13,FANCA,CDCA5,BRIP1,CLSPN,ESCO2,CDC25A,DTL,CDC45,ANKRD1,ID3,POLQ,TICRR,E2F8,WRAP53,FBXO5,CHTF18,RFC3,EXO1,FANCD2,ATAD5,BLM,XRCC2,POLE2,MCM10,GINS4,RAD54L,CCNE2,UHRF1,AUNIP,FANCB
GO:BP	mitotic spindle organization	GO:0007052	false	2.7914201252410375e-22	21.554174794703524	134	150	23	21017	TACC3,PLK1,BIRC5,AURKB,KIF4A,NDC80,CDCA8,INCENP,NUF2,AURKA,PRC1,SPC25,CCNB1,CDC20,DLGAP5,MYBL2,WDR62,KIF23,STIL,CENPE,TTK,KIFC1,UHRF1
GO:BP	meiotic cell cycle	GO:0051321	false	1.2394896334560843e-21	20.906757101128225	294	150	29	21017	PLK1,BIRC5,PKMYT1,NDC80,ZWINT,TOP2A,INCENP,KNL1,RAD51AP1,NUF2,SGO1,AURKA,SGO2,TRIP13,CDC20,FANCA,CCNB2,BRIP1,CDC25A,CDC25C,KIF18A,FBXO5,MYBL1,TTK,EXO1,FANCD2,XRCC2,RAD54L,CCNE2
GO:BP	microtubule-based process	GO:0007017	false	1.2845808691700259e-21	20.891238550075116	959	150	45	21017	TACC3,PLK1,BIRC5,AURKB,KIF4A,GTSE1,TUBA1B,NDC80,CDCA8,CDK1,INCENP,SKA1,SKA3,NUF2,SGO1,SPAG5,AURKA,PRC1,SPC25,CCNB1,KNSTRN,CDC20,DLGAP5,CENPA,CCNB2,KIF14,MYBL2,SPDL1,WDR62,KIF18B,KIF23,STIL,CENPE,KIF18A,MAD2L1,FBXO5,CCNF,NUSAP1,TTK,XRCC2,KIFC1,PLK4,KIF24,UHRF1,AUNIP
GO:BP	meiotic cell cycle process	GO:1903046	false	3.696684799592913e-21	20.4321875782701	220	150	26	21017	PLK1,BIRC5,PKMYT1,NDC80,ZWINT,TOP2A,INCENP,KNL1,RAD51AP1,NUF2,SGO1,AURKA,TRIP13,CDC20,FANCA,CCNB2,BRIP1,CDC25A,CDC25C,KIF18A,FBXO5,MYBL1,TTK,FANCD2,RAD54L,CCNE2
GO:BP	regulation of organelle organization	GO:0033043	false	1.7428536853963322e-19	18.758739070888975	1139	150	46	21017	TACC3,PLK1,FEN1,UBE2C,BIRC5,AURKB,PKMYT1,CENPF,NDC80,CDCA8,CDC6,ZWINT,TOP2A,CDK1,INCENP,SKA1,KNL1,RAD51AP1,SKA3,NUF2,MKI67,SPAG5,AURKA,NCAPG,SPC25,CCNB1,TRIP13,CDC20,DLGAP5,SPC24,BUB1B,CDCA2,SPDL1,STIL,CDC25C,CENPE,KIF18A,MAD2L1,FBXO5,CCNF,NUSAP1,TTK,BUB1,PLK4,KIF24,HASPIN
GO:BP	attachment of spindle microtubules to kinetochore	GO:0008608	false	3.9385149043115036e-19	18.40466750671415	53	150	16	21017	BIRC5,AURKB,NDC80,CDCA8,INCENP,SKA1,KNL1,SKA3,NUF2,SGO1,SPAG5,SPC25,CCNB1,KNSTRN,SPC24,CENPE
GO:BP	meiotic nuclear division	GO:0140013	false	2.993755824695734e-18	17.523783624270756	198	150	23	21017	PLK1,BIRC5,NDC80,ZWINT,TOP2A,INCENP,KNL1,RAD51AP1,NUF2,SGO1,AURKA,TRIP13,CDC20,FANCA,CCNB2,BRIP1,KIF18A,FBXO5,MYBL1,TTK,FANCD2,RAD54L,CCNE2
GO:BP	meiosis I cell cycle process	GO:0061982	false	2.4729540376792068e-17	16.606783955360413	141	150	20	21017	PLK1,BIRC5,PKMYT1,NDC80,ZWINT,TOP2A,KNL1,RAD51AP1,AURKA,TRIP13,CDC20,CCNB2,BRIP1,CDC25A,CDC25C,FBXO5,MYBL1,FANCD2,RAD54L,CCNE2
GO:BP	DNA damage response	GO:0006974	false	5.711897521985215e-17	16.243219592904776	901	150	39	21017	PLK1,FEN1,UBE2T,GTSE1,TOP2A,FANCI,CDK1,RAD51AP1,GINS2,NEIL3,TRIP13,FANCA,CDCA5,BRIP1,CLSPN,ESCO2,DTL,CDC45,ANKRD1,POLQ,TICRR,WRAP53,FBXO5,E2F1,DDIAS,RFC3,EXO1,FANCD2,SUV39H1,ATAD5,BLM,XRCC2,POLE2,MCM10,GINS4,RAD54L,UHRF1,AUNIP,FANCB
GO:BP	cytoskeleton organization	GO:0007010	false	7.024328743534953e-17	16.153395171338538	1517	150	49	21017	TACC3,PLK1,ANLN,BIRC5,AURKB,KIF4A,LMNB1,TUBA1B,NDC80,CDCA8,CDK1,INCENP,SKA1,SKA3,NUF2,SGO1,SPAG5,AURKA,PRC1,SPC25,CCNB1,KNSTRN,CDC20,DLGAP5,CENPA,CCNB2,IQGAP3,MYBL2,SPDL1,WDR62,KIF18B,KIF23,STIL,CENPE,ANKRD1,KIF18A,MAD2L1,FBXO5,CCNF,NUSAP1,CNN1,TTK,MYPN,XRCC2,KIFC1,PLK4,KIF24,UHRF1,AUNIP
GO:BP	membraneless organelle assembly	GO:0140694	false	1.1359766927715353e-16	15.944630579104357	402	150	28	21017	PLK1,ANLN,BIRC5,AURKB,KIF4A,CENPF,NDC80,CDCA8,INCENP,SPAG5,AURKA,PRC1,CDC20,DLGAP5,CENPA,CCNB2,MYBL2,WDR62,KIF23,STIL,CENPE,ANKRD1,FBXO5,MYPN,CENPK,KIFC1,PLK4,UHRF1
GO:BP	cell cycle G2/M phase transition	GO:0044839	false	1.5134699940139433e-16	15.820026184924354	154	150	20	21017	PLK1,AURKB,PKMYT1,CENPF,NDC80,CDC6,CDK1,CCNA2,AURKA,CCNB1,CCNB2,KIF14,CLSPN,CDC25A,DTL,CDC25C,TICRR,FBXO5,ATAD5,BLM
GO:BP	mitotic metaphase chromosome alignment	GO:0007080	false	2.755171055208687e-16	15.559851432737029	61	150	15	21017	BIRC5,AURKB,NDC80,CDCA8,INCENP,SKA1,SKA3,NUF2,CCNB1,KIF14,CDCA5,SPDL1,CENPE,KIF18A,KIFC1
GO:BP	DNA replication	GO:0006260	false	6.744397959465602e-16	15.171056811677978	283	150	24	21017	FEN1,CDC6,TK1,CDK1,FAM111B,CCNA2,GINS2,ESCO2,CDC25A,DTL,CDC45,ID3,POLQ,TICRR,E2F8,FBXO5,CHTF18,RFC3,ATAD5,BLM,POLE2,MCM10,GINS4,CCNE2
GO:BP	spindle assembly	GO:0051225	false	6.141182586870137e-15	14.211747990178269	134	150	18	21017	PLK1,BIRC5,AURKB,KIF4A,NDC80,CDCA8,INCENP,SPAG5,AURKA,PRC1,CDC20,CCNB2,MYBL2,KIF23,STIL,FBXO5,KIFC1,UHRF1
GO:BP	negative regulation of organelle organization	GO:0010639	false	1.1623285883494031e-14	13.934671080264142	357	150	25	21017	PLK1,BIRC5,AURKB,CENPF,NDC80,CDCA8,ZWINT,TOP2A,INCENP,KNL1,NUF2,SPC25,CCNB1,TRIP13,CDC20,SPC24,BUB1B,SPDL1,MAD2L1,FBXO5,CCNF,TTK,BUB1,KIF24,HASPIN
GO:BP	regulation of cell cycle G2/M phase transition	GO:1902749	false	1.3876577330348821e-14	13.85771763977774	117	150	17	21017	PLK1,AURKB,PKMYT1,CENPF,CDC6,CDK1,AURKA,CCNB1,KIF14,CLSPN,CDC25A,DTL,CDC25C,TICRR,FBXO5,ATAD5,BLM
GO:BP	establishment of organelle localization	GO:0051656	false	2.091408400409441e-14	13.679561151914276	490	150	28	21017	PLK1,BIRC5,AURKB,CENPF,LMNB1,NDC80,CDCA8,ZWINT,INCENP,SKA1,KNL1,SKA3,NUF2,SGO1,SPAG5,SPC25,CCNB1,KNSTRN,CENPA,SPC24,KIF14,CDCA5,SPDL1,CENPE,KIF18A,MAD2L1,NUSAP1,KIFC1
GO:BP	regulation of G2/M transition of mitotic cell cycle	GO:0010389	false	5.176421086274944e-14	13.285970402353415	104	150	16	21017	PLK1,AURKB,PKMYT1,CENPF,CDC6,CDK1,AURKA,CCNB1,KIF14,CLSPN,CDC25A,DTL,CDC25C,TICRR,FBXO5,BLM
GO:BP	DNA repair	GO:0006281	false	7.808008274985068e-14	13.107459735072608	610	150	30	21017	PLK1,FEN1,UBE2T,FANCI,CDK1,RAD51AP1,GINS2,NEIL3,TRIP13,FANCA,CDCA5,BRIP1,CLSPN,ESCO2,DTL,CDC45,POLQ,TICRR,WRAP53,RFC3,EXO1,FANCD2,BLM,XRCC2,POLE2,GINS4,RAD54L,UHRF1,AUNIP,FANCB
GO:BP	G2/M transition of mitotic cell cycle	GO:0000086	false	2.1673961114578212e-13	12.664061710138672	137	150	17	21017	PLK1,AURKB,PKMYT1,CENPF,CDC6,CDK1,CCNA2,AURKA,CCNB1,KIF14,CLSPN,CDC25A,DTL,CDC25C,TICRR,FBXO5,BLM
GO:BP	meiotic cell cycle phase transition	GO:0044771	false	3.031358735006551e-13	12.51836266560702	15	150	9	21017	PKMYT1,NDC80,ZWINT,KNL1,CDC20,CCNB2,CDC25A,CDC25C,TTK
GO:BP	organelle localization	GO:0051640	false	1.2301536644721341e-12	11.910040635337836	624	150	29	21017	PLK1,BIRC5,AURKB,CENPF,LMNB1,NDC80,CDCA8,ZWINT,INCENP,SKA1,KNL1,SKA3,NUF2,SGO1,SPAG5,SPC25,CCNB1,KNSTRN,DLGAP5,CENPA,SPC24,KIF14,CDCA5,SPDL1,CENPE,KIF18A,MAD2L1,NUSAP1,KIFC1
GO:BP	meiosis I	GO:0007127	false	2.5945262555865683e-12	11.585941930057253	132	150	16	21017	PLK1,BIRC5,NDC80,ZWINT,TOP2A,KNL1,RAD51AP1,AURKA,TRIP13,CCNB2,BRIP1,FBXO5,MYBL1,FANCD2,RAD54L,CCNE2
GO:BP	DNA-templated DNA replication	GO:0006261	false	3.423463725479505e-12	11.46553426949304	161	150	17	21017	FEN1,CDC6,TK1,GINS2,CDC45,POLQ,TICRR,E2F8,FBXO5,CHTF18,RFC3,ATAD5,BLM,POLE2,MCM10,GINS4,CCNE2
GO:BP	meiotic chromosome segregation	GO:0045132	false	7.317278448450799e-12	11.135650418203621	93	150	14	21017	PLK1,NDC80,ZWINT,KNL1,NUF2,SGO1,AURKA,TRIP13,CCNB2,BRIP1,FBXO5,TTK,FANCD2,CCNE2
GO:BP	regulation of cellular component organization	GO:0051128	false	1.9015753956685974e-11	10.720886450544963	2398	150	53	21017	TACC3,PLK1,FEN1,UBE2C,HJURP,ANLN,BIRC5,AURKB,PKMYT1,CENPF,NDC80,CDCA8,CDC6,ZWINT,TOP2A,CDK1,INCENP,SKA1,KNL1,RAD51AP1,SKA3,NUF2,MKI67,SPAG5,AURKA,HAS2,NCAPG,SPC25,CCNB1,TRIP13,SERPINE1,CDC20,DLGAP5,SPC24,KIF14,BUB1B,CDCA2,SPDL1,WDR62,STIL,CDC25C,CENPE,MFSD2A,KIF18A,MAD2L1,FBXO5,CCNF,NUSAP1,TTK,BUB1,PLK4,KIF24,HASPIN
GO:BP	regulation of spindle checkpoint	GO:0090231	false	2.88762112269599e-11	10.539459790020922	22	150	9	21017	BIRC5,AURKB,NDC80,CDCA8,ZWINT,INCENP,KNL1,CCNB1,MAD2L1
GO:BP	cytokinesis	GO:0000910	false	5.5102454057674597e-11	10.258829058861954	190	150	17	21017	PLK1,ANLN,BIRC5,AURKB,KIF4A,CDCA8,CDC6,CEP55,INCENP,AURKA,PRC1,CENPA,KIF14,IQGAP3,KIF23,E2F8,NUSAP1
GO:BP	positive regulation of cell cycle phase transition	GO:1901989	false	6.293840903800155e-11	10.201084239413737	108	150	14	21017	RRM2,UBE2C,CDC6,CDK1,CCNB1,CDC20,DLGAP5,CDCA5,CDC25A,DTL,STIL,CDC25C,FBXO5,ATAD5
GO:BP	attachment of mitotic spindle microtubules to kinetochore	GO:0051315	false	7.498918684047396e-11	10.125001355729333	24	150	9	21017	BIRC5,AURKB,NDC80,CDCA8,INCENP,SKA1,SKA3,NUF2,CENPE
GO:BP	positive regulation of mitotic cell cycle phase transition	GO:1901992	false	9.295822644893934e-11	10.031712170784067	88	150	13	21017	RRM2,UBE2C,CDC6,CDK1,CCNB1,CDC20,DLGAP5,CDCA5,CDC25A,DTL,STIL,CDC25C,FBXO5
GO:BP	positive regulation of mitotic cell cycle	GO:0045931	false	2.4912323334669136e-10	9.603585768072705	119	150	14	21017	RRM2,UBE2C,CDC6,CDK1,AURKA,CCNB1,CDC20,DLGAP5,CDCA5,CDC25A,DTL,STIL,CDC25C,FBXO5
GO:BP	mitotic spindle assembly	GO:0090307	false	3.3102285141390674e-10	9.480142024652055	75	150	12	21017	PLK1,BIRC5,AURKB,KIF4A,CDCA8,INCENP,PRC1,CDC20,MYBL2,KIF23,KIFC1,UHRF1
GO:BP	mitotic spindle midzone assembly	GO:0051256	false	4.3991186222173144e-10	9.356634327116153	11	150	7	21017	BIRC5,AURKB,KIF4A,CDCA8,INCENP,PRC1,KIF23
GO:BP	DNA recombination	GO:0006310	false	5.583659833911715e-10	9.253081047540165	334	150	20	21017	FEN1,IL7R,TOP2A,RAD51AP1,GINS2,TRIP13,BRIP1,CDC45,POLQ,WRAP53,EXO1,FANCD2,ATAD5,BLM,XRCC2,GINS4,RAD54L,UHRF1,AUNIP,FANCB
GO:BP	cellular response to stress	GO:0033554	false	8.549947792394477e-10	9.068036537148345	1786	150	43	21017	PLK1,FEN1,UBE2T,GTSE1,TOP2A,FANCI,CDK1,RAD51AP1,CCNA2,PBK,GINS2,HAS2,NEIL3,TRIP13,FANCA,CDCA5,BRIP1,CLSPN,ESCO2,DTL,CDC45,ANKRD1,POLQ,TICRR,MFSD2A,WRAP53,FBXO5,E2F1,DDIAS,RFC3,EXO1,FANCD2,SUV39H1,ATAD5,BLM,XRCC2,POLE2,MCM10,GINS4,RAD54L,UHRF1,AUNIP,FANCB
GO:BP	mitotic spindle elongation	GO:0000022	false	1.0495020568222341e-9	8.979016705947068	12	150	7	21017	BIRC5,AURKB,KIF4A,CDCA8,INCENP,PRC1,KIF23
GO:BP	cellular component organization	GO:0016043	false	1.383628395876513e-9	8.858980533643848	8108	150	101	21017	RRM2,TACC3,PLK1,FEN1,UBE2C,IL7R,HJURP,ANLN,BIRC5,AURKB,PKMYT1,KIF4A,ASF1B,CENPF,LMNB1,TUBA1B,NDC80,CDCA8,CDC6,ZWINT,TOP2A,CEP55,TK1,CDK1,INCENP,SKA1,KNL1,RAD51AP1,SKA3,GINS2,NUF2,SGO1,MKI67,SPAG5,AURKA,HAS2,PRC1,NCAPG,SPC25,SGO2,CCNB1,KNSTRN,TRIP13,SERPINE1,CDC20,FANCA,DLGAP5,CENPA,SPC24,CCNB2,KIF14,BUB1B,CDCA5,BRIP1,ESCO2,CDCA2,HELLS,IQGAP3,MYBL2,SPDL1,WDR62,KIF18B,KIF23,STIL,CDC45,CDC25C,CENPE,…
GO:BP	double-strand break repair	GO:0006302	false	1.6855538839550973e-9	8.773257359351668	312	150	19	21017	PLK1,FEN1,RAD51AP1,GINS2,TRIP13,CDCA5,BRIP1,ESCO2,CDC45,POLQ,WRAP53,FANCD2,BLM,XRCC2,GINS4,RAD54L,UHRF1,AUNIP,FANCB
GO:BP	regulation of mitotic spindle checkpoint	GO:1903504	false	1.748497193367206e-9	8.757335060470043	21	150	8	21017	BIRC5,AURKB,NDC80,CDCA8,INCENP,KNL1,CCNB1,MAD2L1
GO:BP	regulation of mitotic cell cycle spindle assembly checkpoint	GO:0090266	false	1.748497193367206e-9	8.757335060470043	21	150	8	21017	BIRC5,AURKB,NDC80,CDCA8,INCENP,KNL1,CCNB1,MAD2L1
GO:BP	positive regulation of spindle checkpoint	GO:0090232	false	2.260382384340041e-9	8.645818085913923	13	150	7	21017	BIRC5,AURKB,NDC80,CDCA8,INCENP,KNL1,MAD2L1
GO:BP	mitotic cytokinesis	GO:0000281	false	3.167836201993089e-9	8.499237282388615	90	150	12	21017	PLK1,ANLN,BIRC5,AURKB,KIF4A,CDCA8,CEP55,INCENP,CENPA,IQGAP3,KIF23,NUSAP1
GO:BP	spindle midzone assembly	GO:0051255	false	4.493849946032618e-9	8.347381433184806	14	150	7	21017	BIRC5,AURKB,KIF4A,CDCA8,INCENP,PRC1,KIF23
GO:BP	spindle elongation	GO:0051231	false	4.493849946032618e-9	8.347381433184806	14	150	7	21017	BIRC5,AURKB,KIF4A,CDCA8,INCENP,PRC1,KIF23
GO:BP	cellular component organization or biogenesis	GO:0071840	false	8.82997099819901e-9	8.054040722848573	8323	150	101	21017	RRM2,TACC3,PLK1,FEN1,UBE2C,IL7R,HJURP,ANLN,BIRC5,AURKB,PKMYT1,KIF4A,ASF1B,CENPF,LMNB1,TUBA1B,NDC80,CDCA8,CDC6,ZWINT,TOP2A,CEP55,TK1,CDK1,INCENP,SKA1,KNL1,RAD51AP1,SKA3,GINS2,NUF2,SGO1,MKI67,SPAG5,AURKA,HAS2,PRC1,NCAPG,SPC25,SGO2,CCNB1,KNSTRN,TRIP13,SERPINE1,CDC20,FANCA,DLGAP5,CENPA,SPC24,CCNB2,KIF14,BUB1B,CDCA5,BRIP1,ESCO2,CDCA2,HELLS,IQGAP3,MYBL2,SPDL1,WDR62,KIF18B,KIF23,STIL,CDC45,CDC25C,CENPE,…
GO:BP	regulation of DNA replication	GO:0006275	false	1.2851759037803498e-8	7.891037425785734	128	150	13	21017	CDC6,CDK1,CCNA2,ESCO2,CDC25A,ID3,TICRR,E2F8,FBXO5,CHTF18,RFC3,ATAD5,BLM
GO:BP	sister chromatid cohesion	GO:0007062	false	1.3681940756731629e-8	7.863852294417261	57	150	10	21017	PLK1,FEN1,SGO1,SGO2,CDC20,BUB1B,CDCA5,ESCO2,BUB1,HASPIN
GO:BP	sexual reproduction	GO:0019953	false	1.3845200701371428e-8	7.8587007442978685	1103	150	32	21017	PLK1,BIRC5,PKMYT1,ASF1B,NDC80,ZWINT,TOP2A,CDK1,INCENP,KNL1,RAD51AP1,NUF2,SGO1,AURKA,SGO2,TRIP13,CDC20,FANCA,CCNB2,BRIP1,CDC25A,CDC25C,KIF18A,FBXO5,MYBL1,TTK,EXO1,FANCD2,XRCC2,SSTR1,RAD54L,CCNE2
GO:BP	negative regulation of cellular component organization	GO:0051129	false	1.4190609985775593e-8	7.847998935919367	719	150	26	21017	PLK1,BIRC5,AURKB,CENPF,NDC80,CDCA8,ZWINT,TOP2A,INCENP,KNL1,NUF2,SPC25,CCNB1,TRIP13,CDC20,SPC24,KIF14,BUB1B,SPDL1,MAD2L1,FBXO5,CCNF,TTK,BUB1,KIF24,HASPIN
GO:BP	positive regulation of chromosome segregation	GO:0051984	false	2.560398557626758e-8	7.591692426131346	28	150	8	21017	BIRC5,AURKB,CDCA8,CDC6,CDK1,INCENP,NCAPG,CCNB1
GO:BP	organelle assembly	GO:0070925	false	2.923130297827331e-8	7.534151825639414	998	150	30	21017	PLK1,ANLN,BIRC5,AURKB,KIF4A,CENPF,NDC80,CDCA8,INCENP,KNL1,SPAG5,AURKA,PRC1,CDC20,DLGAP5,CENPA,CCNB2,MYBL2,WDR62,KIF23,STIL,CENPE,ANKRD1,FBXO5,MYPN,CENPK,KIFC1,PLK4,KIF24,UHRF1
GO:BP	regulation of cell cycle checkpoint	GO:1901976	false	4.4754588333216515e-8	7.34916243329452	45	150	9	21017	BIRC5,AURKB,NDC80,CDCA8,ZWINT,INCENP,KNL1,CCNB1,MAD2L1
GO:BP	positive regulation of chromosome separation	GO:1905820	false	4.7638078827811974e-8	7.322045761280443	30	150	8	21017	UBE2C,BIRC5,AURKB,CDCA8,INCENP,NCAPG,CDC20,DLGAP5
GO:BP	positive regulation of cell cycle checkpoint	GO:1901978	false	6.403741443609825e-8	7.193566211399892	19	150	7	21017	BIRC5,AURKB,NDC80,CDCA8,INCENP,KNL1,MAD2L1
GO:BP	positive regulation of mitotic sister chromatid separation	GO:1901970	false	6.403741443609825e-8	7.193566211399892	19	150	7	21017	UBE2C,BIRC5,AURKB,CDCA8,INCENP,CDC20,DLGAP5
GO:BP	regulation of DNA metabolic process	GO:0051052	false	8.60769880501897e-8	7.0651129379610005	492	150	21	21017	IL7R,AURKB,CDC6,CDK1,RAD51AP1,CCNA2,ESCO2,CDC25A,ANKRD1,ID3,POLQ,TICRR,E2F8,WRAP53,FBXO5,CHTF18,RFC3,ATAD5,BLM,AUNIP,FANCB
GO:BP	regulation of cytokinesis	GO:0032465	false	9.225398487118022e-8	7.035014865600472	92	150	11	21017	PLK1,BIRC5,AURKB,CDCA8,CDC6,INCENP,AURKA,PRC1,KIF14,KIF23,E2F8
GO:BP	regulation of meiotic cell cycle	GO:0051445	false	1.0016102000891804e-7	6.999301261390145	69	150	10	21017	PKMYT1,ZWINT,KNL1,RAD51AP1,TRIP13,CDC20,CDC25A,CDC25C,FBXO5,TTK
GO:BP	cytoskeleton-dependent cytokinesis	GO:0061640	false	1.015857152585631e-7	6.993167357214912	120	150	12	21017	PLK1,ANLN,BIRC5,AURKB,KIF4A,CDCA8,CEP55,INCENP,CENPA,IQGAP3,KIF23,NUSAP1
GO:BP	kinetochore organization	GO:0051383	false	1.4602486938524166e-7	6.835573173551163	21	150	7	21017	CENPF,NDC80,NUF2,DLGAP5,CENPA,CENPE,CENPK
GO:BP	regulation of meiotic cell cycle phase transition	GO:1901993	false	1.7767826094231947e-7	6.750365705173509	12	150	6	21017	PKMYT1,ZWINT,KNL1,CDC25A,CDC25C,TTK
GO:BP	positive regulation of mitotic cell cycle spindle assembly checkpoint	GO:0090267	false	1.7767826094231947e-7	6.750365705173509	12	150	6	21017	BIRC5,AURKB,NDC80,CDCA8,INCENP,MAD2L1
GO:BP	regulation of attachment of spindle microtubules to kinetochore	GO:0051988	false	2.1289527747954596e-7	6.671833972132938	22	150	7	21017	BIRC5,AURKB,CDCA8,INCENP,SPAG5,CCNB1,KNSTRN
GO:BP	reproductive process	GO:0022414	false	3.337677428986904e-7	6.476555638172157	1556	150	36	21017	PLK1,BIRC5,PKMYT1,ASF1B,NDC80,ZWINT,TOP2A,CDK1,INCENP,KNL1,RAD51AP1,NUF2,SGO1,AURKA,HAS2,SGO2,TRIP13,CDC20,FANCA,CCNB2,BRIP1,CDC25A,CDC25C,E2F8,KIF18A,FBXO5,MYBL1,TTK,EXO1,FANCD2,CENPI,XRCC2,SSTR1,PLK4,RAD54L,CCNE2
GO:BP	female meiotic nuclear division	GO:0007143	false	4.743411811659855e-7	6.323909169303921	39	150	8	21017	PLK1,NDC80,TOP2A,AURKA,TRIP13,CCNB2,FBXO5,TTK
GO:BP	DNA integrity checkpoint signaling	GO:0031570	false	5.719265012073706e-7	6.242659779198268	139	150	12	21017	PLK1,GTSE1,CDC6,CDK1,BRIP1,CLSPN,DTL,CDC45,TICRR,E2F1,FANCD2,BLM
GO:BP	protein localization to chromosome, centromeric region	GO:0071459	true	5.893679313702558e-7	6.2296134986317275	40	150	8	21017	AURKB,CDK1,KNL1,CENPA,BUB1B,SPDL1,TTK,HASPIN
GO:BP	G2/MI transition of meiotic cell cycle	GO:0008315	false	5.992684683837599e-7	6.222378572907886	7	150	5	21017	PKMYT1,NDC80,CCNB2,CDC25A,CDC25C
GO:BP	double-strand break repair via homologous recombination	GO:0000724	false	7.710031918483326e-7	6.112943824025245	177	150	13	21017	FEN1,RAD51AP1,GINS2,CDC45,POLQ,WRAP53,BLM,XRCC2,GINS4,RAD54L,UHRF1,AUNIP,FANCB
GO:BP	recombinational repair	GO:0000725	false	0.0000010880062565418862	5.963368607235445	182	150	13	21017	FEN1,RAD51AP1,GINS2,CDC45,POLQ,WRAP53,BLM,XRCC2,GINS4,RAD54L,UHRF1,AUNIP,FANCB
GO:BP	regulation of cell division	GO:0051302	false	0.000001330971672629114	5.8758311876145655	185	150	13	21017	PLK1,BIRC5,AURKB,CDCA8,CDC6,INCENP,AURKA,PRC1,KIF14,KIF18B,KIF23,E2F8,BLM
GO:BP	centromere complex assembly	GO:0034508	false	0.0000014260856885640252	5.845854378444558	28	150	7	21017	HJURP,CENPF,DLGAP5,CENPA,CENPE,CENPI,CENPK
GO:BP	negative regulation of G2/M transition of mitotic cell cycle	GO:0010972	false	0.0000018901752790370794	5.723497921123584	67	150	9	21017	PLK1,AURKB,PKMYT1,CDC6,CDK1,CLSPN,DTL,TICRR,BLM
GO:BP	negative regulation of cell cycle G2/M phase transition	GO:1902750	false	0.000002475143326873214	5.606399647531267	69	150	9	21017	PLK1,AURKB,PKMYT1,CDC6,CDK1,CLSPN,DTL,TICRR,BLM
GO:BP	protein localization to chromosome	GO:0034502	false	0.000002835353625287969	5.547392768187747	126	150	11	21017	PLK1,AURKB,CDK1,KNL1,CENPA,BUB1B,ESCO2,SPDL1,WRAP53,TTK,HASPIN
GO:BP	positive regulation of cell cycle G2/M phase transition	GO:1902751	false	0.000003110939571910088	5.507108424712859	31	150	7	21017	CDK1,CCNB1,CDC25A,DTL,CDC25C,FBXO5,ATAD5
GO:BP	cellular response to stimulus	GO:0051716	false	0.0000032700572923848222	5.4854446383034405	7320	150	88	21017	SHCBP1,PLK1,FEN1,IL7R,BIRC5,AURKB,CENPF,UBE2T,GTSE1,NDC80,CDCA8,CDC6,ZWINT,TOP2A,DEPDC1,CEP55,F3,FANCI,CDK1,INCENP,KNL1,RAD51AP1,CCNA2,PBK,GINS2,NUF2,AURKA,HAS2,PLCXD3,SPC25,MT2A,NEIL3,CCNB1,TRIP13,FSTL3,SERPINE1,CDC20,FANCA,SPC24,KIF14,BUB1B,CDCA5,BRIP1,CLSPN,ESCO2,CDC25A,DTL,HELLS,IQGAP3,SPDL1,STIL,CDC45,ANKRD1,ID3,POLQ,TICRR,MFSD2A,KIF18A,MAD2L1,WRAP53,FBXO5,E2F1,DDIAS,TTK,MT1A,RFC3,GABBR2,EXO…
GO:BP	spindle assembly involved in female meiosis I	GO:0007057	false	0.000004154764583990604	5.381453579044809	4	150	4	21017	NDC80,AURKA,CCNB2,FBXO5
GO:BP	negative regulation of meiotic cell cycle	GO:0051447	false	0.000005006635733374415	5.300454005313757	19	150	6	21017	PKMYT1,ZWINT,KNL1,TRIP13,FBXO5,TTK
GO:BP	regulation of ubiquitin protein ligase activity	GO:1904666	false	0.000007110365585397187	5.148108069081921	20	150	6	21017	PLK1,UBE2C,CDC20,MAD2L1,FBXO5,UBE2S
GO:BP	DNA duplex unwinding	GO:0032508	false	0.000008461008105993032	5.0725778888774435	79	150	9	21017	TOP2A,GINS2,BRIP1,CDC45,POLQ,CHTF18,RFC3,BLM,GINS4
GO:BP	positive regulation of attachment of spindle microtubules to kinetochore	GO:0051987	false	0.000012883376671667629	4.889970295541558	11	150	5	21017	BIRC5,AURKB,CDCA8,INCENP,CCNB1
GO:BP	DNA geometric change	GO:0032392	false	0.000016323098671315797	4.7871973941046635	85	150	9	21017	TOP2A,GINS2,BRIP1,CDC45,POLQ,CHTF18,RFC3,BLM,GINS4
GO:BP	intracellular signal transduction	GO:0035556	false	0.0000232500853869167	4.633575447806344	2946	150	48	21017	PLK1,BIRC5,AURKB,CENPF,GTSE1,NDC80,CDCA8,CDC6,ZWINT,DEPDC1,CEP55,F3,CDK1,INCENP,KNL1,CCNA2,PBK,NUF2,AURKA,SPC25,CCNB1,TRIP13,CDC20,SPC24,KIF14,BUB1B,BRIP1,CLSPN,DTL,HELLS,IQGAP3,SPDL1,CDC45,ANKRD1,TICRR,MAD2L1,E2F1,DDIAS,TTK,BUB1,FANCD2,ATAD5,BLM,E2F2,DEPDC1B,HASPIN,GAL,IL11
GO:BP	signal transduction in response to DNA damage	GO:0042770	false	0.0000288727678026188	4.539511581765714	196	150	12	21017	PLK1,GTSE1,CDK1,BRIP1,CLSPN,DTL,ANKRD1,TICRR,E2F1,FANCD2,ATAD5,BLM
GO:BP	mitotic DNA integrity checkpoint signaling	GO:0044774	false	0.000029964942168877932	4.523386556137409	91	150	9	21017	PLK1,GTSE1,CDC6,CDK1,CLSPN,DTL,TICRR,FANCD2,BLM
GO:BP	regulation of metaphase plate congression	GO:0090235	false	0.00003547814997016402	4.450039034801336	13	150	5	21017	BIRC5,AURKB,CDCA8,INCENP,SPAG5
GO:BP	female meiosis I	GO:0007144	false	0.00003547814997016402	4.450039034801336	13	150	5	21017	NDC80,AURKA,TRIP13,CCNB2,FBXO5
GO:BP	DNA conformation change	GO:0071103	false	0.000036330659790837064	4.439726714966413	93	150	9	21017	TOP2A,GINS2,BRIP1,CDC45,POLQ,CHTF18,RFC3,BLM,GINS4
GO:BP	cell cycle DNA replication	GO:0044786	false	0.00004938659715039134	4.306390896691658	45	150	7	21017	FEN1,TK1,CDC45,E2F8,FBXO5,ATAD5,BLM
GO:BP	DNA damage checkpoint signaling	GO:0000077	false	0.000054182743205519646	4.2661390109517825	130	150	10	21017	PLK1,GTSE1,CDK1,BRIP1,CLSPN,DTL,TICRR,E2F1,FANCD2,BLM
GO:BP	positive regulation of cytokinesis	GO:0032467	false	0.000057904670387163235	4.237286406193593	46	150	7	21017	BIRC5,AURKB,CDCA8,CDC6,INCENP,KIF14,KIF23
GO:BP	positive regulation of G2/M transition of mitotic cell cycle	GO:0010971	false	0.00006593400584745948	4.180890537716068	28	150	6	21017	CDK1,CCNB1,CDC25A,DTL,CDC25C,FBXO5
GO:BP	regulation of biological process	GO:0050789	false	0.00007442088251780472	4.1283051842158525	12278	150	119	21017	RRM2,TACC3,SHCBP1,PLK1,FEN1,UBE2C,IL7R,HJURP,ANLN,BIRC5,AURKB,PKMYT1,CENPF,GTSE1,LMNB1,NDC80,CDCA8,CDC6,ZWINT,TOP2A,DEPDC1,CEP55,F3,FANCI,CDK1,INCENP,SKA1,KNL1,RAD51AP1,SKA3,CCNA2,PBK,NUF2,MKI67,SPAG5,AURKA,CDKN3,HAS2,PLCXD3,PRC1,NCAPG,SPC25,MT2A,TCF19,CCNB1,KNSTRN,TRIP13,FSTL3,SERPINE1,CDC20,FANCA,DLGAP5,ZNF367,SPC24,CCNB2,KIF14,BUB1B,CDCA5,ACTG2,BRIP1,CLSPN,ESCO2,CDC25A,CDCA2,DTL,HELLS,IQGAP3,M…
GO:BP	G1/S transition of mitotic cell cycle	GO:0000082	false	0.00007648370823862026	4.116431063873579	214	150	12	21017	RRM2,GTSE1,CDC6,CDK1,CCNA2,CDKN3,KIF14,CDC25A,IQGAP3,STIL,E2F1,CCNE2
GO:BP	protein localization to kinetochore	GO:0034501	false	0.00008183398622083568	4.087066293360775	15	150	5	21017	AURKB,CDK1,KNL1,SPDL1,TTK
GO:BP	protein localization to condensed chromosome	GO:1903083	false	0.00008183398622083568	4.087066293360775	15	150	5	21017	AURKB,CDK1,KNL1,SPDL1,TTK
GO:BP	regulation of transferase activity	GO:0051338	false	0.00010088172548891192	3.9961874981647094	539	150	18	21017	PLK1,UBE2C,PKMYT1,CDC6,CDKN3,CDC20,KIF14,CLSPN,CDC25A,CDC25C,CENPE,MAD2L1,FBXO5,CHTF18,RFC3,BLM,UBE2S,CCNE2
GO:BP	centrosome cycle	GO:0007098	false	0.0001025821888613552	3.9889280383540413	139	150	10	21017	PLK1,NDC80,CDK1,SGO1,AURKA,WDR62,STIL,CCNF,XRCC2,PLK4
GO:BP	regulation of cellular process	GO:0050794	false	0.00012211676340621392	3.913224714801224	11876	150	116	21017	RRM2,TACC3,SHCBP1,PLK1,FEN1,UBE2C,IL7R,HJURP,ANLN,BIRC5,AURKB,PKMYT1,CENPF,GTSE1,LMNB1,NDC80,CDCA8,CDC6,ZWINT,TOP2A,DEPDC1,CEP55,F3,FANCI,CDK1,INCENP,SKA1,KNL1,RAD51AP1,SKA3,CCNA2,PBK,NUF2,MKI67,SPAG5,AURKA,CDKN3,HAS2,PLCXD3,PRC1,NCAPG,SPC25,TCF19,CCNB1,KNSTRN,TRIP13,FSTL3,SERPINE1,CDC20,FANCA,DLGAP5,ZNF367,SPC24,KIF14,BUB1B,CDCA5,ACTG2,BRIP1,CLSPN,ESCO2,CDC25A,CDCA2,DTL,HELLS,IQGAP3,MYBL2,SPDL1,…
GO:BP	mitotic sister chromatid cohesion	GO:0007064	false	0.00012660467482045328	3.8975502578949413	31	150	6	21017	SGO1,CDC20,CDCA5,ESCO2,BUB1,HASPIN
GO:BP	DNA biosynthetic process	GO:0071897	false	0.00013262090001941624	3.877388029114858	182	150	11	21017	AURKB,CENPF,TK1,CCNA2,DTL,ANKRD1,POLQ,WRAP53,CHTF18,RFC3,POLE2
GO:BP	metaphase/anaphase transition of meiotic cell cycle	GO:0044785	false	0.00014300579645589126	3.8446463589140345	7	150	4	21017	ZWINT,KNL1,CDC20,TTK
GO:BP	negative regulation of meiotic cell cycle phase transition	GO:1901994	false	0.00014300579645589126	3.8446463589140345	7	150	4	21017	PKMYT1,ZWINT,KNL1,TTK
GO:BP	mitotic G2/M transition checkpoint	GO:0044818	false	0.0001599435025319549	3.796033397792025	53	150	7	21017	PLK1,CDC6,CDK1,CLSPN,DTL,TICRR,BLM
GO:BP	kinetochore assembly	GO:0051382	false	0.00016669627949376052	3.778074093113573	17	150	5	21017	CENPF,DLGAP5,CENPA,CENPE,CENPK
GO:BP	regulation of cyclin-dependent protein serine/threonine kinase activity	GO:0000079	false	0.00021216512769587173	3.6733259969371277	82	150	8	21017	PLK1,PKMYT1,CDC6,CDKN3,CDC25A,CDC25C,BLM,CCNE2
GO:BP	positive regulation of mitotic cytokinesis	GO:1903490	false	0.00028442273124558036	3.546035697463996	8	150	4	21017	BIRC5,AURKB,CDCA8,INCENP
GO:BP	positive regulation of attachment of mitotic spindle microtubules to kinetochore	GO:1902425	false	0.00028442273124558036	3.546035697463996	8	150	4	21017	BIRC5,AURKB,CDCA8,INCENP
GO:BP	regulation of attachment of mitotic spindle microtubules to kinetochore	GO:1902423	false	0.00028442273124558036	3.546035697463996	8	150	4	21017	BIRC5,AURKB,CDCA8,INCENP
GO:BP	microtubule organizing center organization	GO:0031023	false	0.00028658210920310117	3.542750925302577	155	150	10	21017	PLK1,NDC80,CDK1,SGO1,AURKA,WDR62,STIL,CCNF,XRCC2,PLK4
GO:BP	cell cycle G1/S phase transition	GO:0044843	false	0.000292680349885203	3.5336064344602853	242	150	12	21017	RRM2,GTSE1,CDC6,CDK1,CCNA2,CDKN3,KIF14,CDC25A,IQGAP3,STIL,E2F1,CCNE2
GO:BP	regulation of cyclin-dependent protein kinase activity	GO:1904029	false	0.0003083533841145226	3.5109512809195365	86	150	8	21017	PLK1,PKMYT1,CDC6,CDKN3,CDC25A,CDC25C,BLM,CCNE2
GO:BP	regulation of meiotic nuclear division	GO:0040020	false	0.0003252249179927562	3.487816187148773	36	150	6	21017	ZWINT,KNL1,RAD51AP1,TRIP13,CDC20,FBXO5
GO:BP	mitotic DNA damage checkpoint signaling	GO:0044773	false	0.00033754460941764596	3.471668823296148	87	150	8	21017	PLK1,GTSE1,CDK1,CLSPN,DTL,TICRR,FANCD2,BLM
GO:BP	establishment of spindle localization	GO:0051293	false	0.0003843731956255541	3.4152469055971375	60	150	7	21017	PLK1,NDC80,SPAG5,CENPA,SPDL1,MAD2L1,NUSAP1
GO:BP	mitotic G2 DNA damage checkpoint signaling	GO:0007095	false	0.00038589710649467664	3.413528477811362	37	150	6	21017	PLK1,CDK1,CLSPN,DTL,TICRR,BLM
GO:BP	regulation of reproductive process	GO:2000241	false	0.0004643543654854926	3.3331504672100616	206	150	11	21017	PKMYT1,ZWINT,KNL1,RAD51AP1,AURKA,TRIP13,CDC20,CDC25A,CDC25C,FBXO5,TTK
GO:BP	spindle assembly involved in female meiosis	GO:0007056	false	0.0005091174057578191	3.2931820550047854	9	150	4	21017	NDC80,AURKA,CCNB2,FBXO5
GO:BP	meiotic spindle assembly checkpoint signaling	GO:0033316	false	0.0005939334895780846	3.226262185871477	3	150	3	21017	ZWINT,KNL1,TTK
GO:BP	regulation of ubiquitin-protein transferase activity	GO:0051438	false	0.0006260099706987947	3.2034187495611635	40	150	6	21017	PLK1,UBE2C,CDC20,MAD2L1,FBXO5,UBE2S
GO:BP	spindle localization	GO:0051653	false	0.0006725590176662597	3.1722695999171013	65	150	7	21017	PLK1,NDC80,SPAG5,CENPA,SPDL1,MAD2L1,NUSAP1
GO:BP	interstrand cross-link repair	GO:0036297	false	0.0007290303871668336	3.1372543692076262	41	150	6	21017	FANCI,RAD51AP1,NEIL3,FANCA,FANCD2,FANCB
GO:BP	biological regulation	GO:0065007	false	0.0008056428609081686	3.0938574369917387	12671	150	119	21017	RRM2,TACC3,SHCBP1,PLK1,FEN1,UBE2C,IL7R,HJURP,ANLN,BIRC5,AURKB,PKMYT1,CENPF,GTSE1,LMNB1,NDC80,CDCA8,CDC6,ZWINT,TOP2A,DEPDC1,CEP55,F3,FANCI,CDK1,INCENP,SKA1,KNL1,RAD51AP1,SKA3,CCNA2,PBK,NUF2,MKI67,SPAG5,AURKA,CDKN3,HAS2,PLCXD3,PRC1,NCAPG,SPC25,MT2A,TCF19,CCNB1,KNSTRN,TRIP13,FSTL3,SERPINE1,CDC20,FANCA,DLGAP5,ZNF367,SPC24,CCNB2,KIF14,BUB1B,CDCA5,ACTG2,BRIP1,CLSPN,ESCO2,CDC25A,CDCA2,DTL,HELLS,IQGAP3,M…
GO:BP	homologous recombination	GO:0035825	false	0.00083018455894791	3.0808253485605843	67	150	7	21017	TOP2A,RAD51AP1,TRIP13,BRIP1,FANCD2,RAD54L,UHRF1
GO:BP	homologous chromosome segregation	GO:0045143	false	0.00083018455894791	3.0808253485605843	67	150	7	21017	PLK1,ZWINT,KNL1,TRIP13,BRIP1,FANCD2,CCNE2
GO:BP	cell population proliferation	GO:0008283	true	0.0008308145297495216	3.0804959168855395	2009	150	35	21017	TACC3,SHCBP1,IL7R,BIRC5,NDC80,CDC6,F3,CDK1,CCNA2,MKI67,CDKN3,HAS2,PRC1,CCNB1,FANCA,KIF14,BRIP1,CDC25A,HELLS,IQGAP3,WDR62,CDC25C,E2F8,FBXO5,E2F1,CNN1,TTK,TENT5B,ATAD5,MCM10,SSTR1,GINS4,UHRF1,GAL,IL11
GO:BP	positive regulation of ubiquitin protein ligase activity	GO:1904668	false	0.0008438170653880335	3.073751695677402	10	150	4	21017	PLK1,UBE2C,CDC20,UBE2S
GO:BP	meiotic cell cycle checkpoint signaling	GO:0033313	false	0.0008438170653880335	3.073751695677402	10	150	4	21017	ZWINT,KNL1,TRIP13,TTK
GO:BP	establishment of mitotic spindle localization	GO:0040001	false	0.0009769154052401284	3.0101430418370607	43	150	6	21017	PLK1,NDC80,CENPA,SPDL1,MAD2L1,NUSAP1
GO:BP	response to stress	GO:0006950	false	0.0011011308108143227	2.958161085169708	3876	150	53	21017	PLK1,FEN1,IL7R,AURKB,UBE2T,GTSE1,TOP2A,F3,FANCI,CDK1,RAD51AP1,CCNA2,PBK,GINS2,AURKA,HAS2,MT2A,NEIL3,TRIP13,SERPINE1,FANCA,CDCA5,BRIP1,CLSPN,ESCO2,DTL,CDC45,ANKRD1,POLQ,TICRR,MFSD2A,WRAP53,FBXO5,E2F1,DDIAS,MT1A,RFC3,EXO1,FANCD2,SUV39H1,ATAD5,BLM,XRCC2,POLE2,PF4V1,MCM10,SSTR1,GINS4,RAD54L,UHRF1,GAL,AUNIP,FANCB
GO:BP	chromosome condensation	GO:0030261	false	0.0011245409559376624	2.9490247228750164	44	150	6	21017	PLK1,TOP2A,CDK1,NCAPG,CDCA5,NUSAP1
GO:BP	establishment of spindle orientation	GO:0051294	false	0.0011245409559376624	2.9490247228750164	44	150	6	21017	PLK1,NDC80,SPAG5,CENPA,SPDL1,MAD2L1
GO:BP	negative regulation of biological process	GO:0048519	false	0.001196704689189787	2.9220130072196335	5865	150	70	21017	PLK1,IL7R,BIRC5,AURKB,PKMYT1,CENPF,GTSE1,LMNB1,NDC80,CDCA8,CDC6,ZWINT,TOP2A,DEPDC1,CDK1,INCENP,KNL1,PBK,NUF2,AURKA,CDKN3,SPC25,MT2A,CCNB1,TRIP13,FSTL3,SERPINE1,CDC20,SPC24,KIF14,BUB1B,BRIP1,CLSPN,DTL,HELLS,IQGAP3,SPDL1,STIL,CDC45,ANKRD1,ID3,POLQ,TICRR,E2F8,MFSD2A,MAD2L1,FBXO5,E2F1,CCNF,MYBL1,CNN1,DDIAS,TTK,MT1A,TENT5B,BUB1,FANCD2,SUV39H1,ATAD5,BLM,XRCC2,SSTR1,E2F2,KIF24,UHRF1,HASPIN,GAL,AUNIP,IL1…
GO:BP	negative regulation of meiotic nuclear division	GO:0045835	false	0.0013186363160830987	2.8798749676812676	11	150	4	21017	ZWINT,KNL1,TRIP13,FBXO5
GO:BP	regulation of mitotic cytokinesis	GO:1902412	false	0.0013186363160830987	2.8798749676812676	11	150	4	21017	BIRC5,AURKB,CDCA8,INCENP
GO:BP	regulation of DNA-templated DNA replication	GO:0090329	false	0.0019095286491314248	2.7190738214140713	48	150	6	21017	TICRR,E2F8,FBXO5,CHTF18,RFC3,BLM
GO:BP	meiotic spindle assembly	GO:0090306	false	0.0019669750363564137	2.7062011518455105	12	150	4	21017	NDC80,AURKA,CCNB2,FBXO5
GO:BP	meiotic spindle checkpoint signaling	GO:0044779	false	0.002363269664560368	2.626486719692832	4	150	3	21017	ZWINT,KNL1,TTK
GO:BP	positive regulation of cellular process	GO:0048522	false	0.0031523170321495326	2.5013701114904423	5886	150	69	21017	RRM2,PLK1,FEN1,UBE2C,IL7R,ANLN,BIRC5,AURKB,NDC80,CDCA8,CDC6,TOP2A,F3,FANCI,CDK1,INCENP,KNL1,RAD51AP1,CCNA2,SPAG5,AURKA,HAS2,PRC1,NCAPG,CCNB1,FSTL3,SERPINE1,CDC20,DLGAP5,KIF14,CDCA5,ACTG2,CLSPN,CDC25A,DTL,IQGAP3,MYBL2,WDR62,KIF23,STIL,CDC25C,CENPE,ANKRD1,ID3,E2F8,MFSD2A,MAD2L1,WRAP53,FBXO5,E2F1,CHTF18,NUSAP1,MYBL1,TTK,RFC3,TENT5B,BUB1,ATAD5,ARHGEF39,BLM,XRCC2,UBE2S,PLK4,E2F2,UHRF1,DEPDC1B,GAL,IL11…
GO:BP	negative regulation of cellular process	GO:0048523	false	0.003248209963630877	2.4883559058166065	5646	150	67	21017	PLK1,IL7R,BIRC5,AURKB,PKMYT1,CENPF,GTSE1,LMNB1,NDC80,CDCA8,CDC6,ZWINT,TOP2A,DEPDC1,CDK1,INCENP,KNL1,PBK,NUF2,AURKA,CDKN3,SPC25,CCNB1,TRIP13,FSTL3,SERPINE1,CDC20,SPC24,KIF14,BUB1B,BRIP1,CLSPN,DTL,HELLS,IQGAP3,SPDL1,STIL,CDC45,ANKRD1,ID3,POLQ,TICRR,E2F8,MFSD2A,MAD2L1,FBXO5,E2F1,CCNF,MYBL1,CNN1,DDIAS,TTK,TENT5B,BUB1,FANCD2,SUV39H1,ATAD5,BLM,XRCC2,SSTR1,KIF24,UHRF1,HASPIN,GAL,AUNIP,IL11,FANCB
GO:BP	regulation of catalytic activity	GO:0050790	false	0.005363303382634136	2.27056763587726	1015	150	22	21017	PLK1,UBE2C,PKMYT1,CDC6,CDKN3,SERPINE1,CDC20,KIF14,CLSPN,CDC25A,IQGAP3,CDC25C,CENPE,MAD2L1,FBXO5,CHTF18,RFC3,GABBR2,BLM,UBE2S,CCNE2,UHRF1
GO:BP	regulation of microtubule-based process	GO:0032886	false	0.005506441858060001	2.2591289420858454	265	150	11	21017	TACC3,PLK1,SKA1,SKA3,SPAG5,AURKA,WDR62,STIL,KIF18A,CCNF,PLK4
GO:BP	response to stimulus	GO:0050896	false	0.005762963963650781	2.2393540960939076	8993	150	92	21017	SHCBP1,PLK1,FEN1,IL7R,BIRC5,AURKB,CENPF,UBE2T,GTSE1,TUBA1B,NDC80,CDCA8,CDC6,ZWINT,TOP2A,DEPDC1,CEP55,F3,FANCI,CDK1,INCENP,KNL1,RAD51AP1,CCNA2,PBK,GINS2,NUF2,AURKA,HAS2,PLCXD3,SPC25,MT2A,NEIL3,CCNB1,KNSTRN,TRIP13,FSTL3,SERPINE1,CDC20,FANCA,SPC24,KIF14,BUB1B,CDCA5,BRIP1,CLSPN,ESCO2,CDC25A,DTL,HELLS,IQGAP3,MYBL2,SPDL1,STIL,CDC45,ANKRD1,ID3,POLQ,TICRR,MFSD2A,KIF18A,MAD2L1,WRAP53,FBXO5,E2F1,FKBP5,DDIA…
GO:BP	regulation of G2/MI transition of meiotic cell cycle	GO:0110030	false	0.005877186632835283	2.2308305178403836	5	150	3	21017	PKMYT1,CDC25A,CDC25C
GO:BP	negative regulation of meiotic chromosome separation	GO:1905133	false	0.005877186632835283	2.2308305178403836	5	150	3	21017	ZWINT,KNL1,TTK
GO:BP	negative regulation of metaphase/anaphase transition of meiotic cell cycle	GO:1902103	false	0.005877186632835283	2.2308305178403836	5	150	3	21017	ZWINT,KNL1,TTK
GO:BP	reciprocal homologous recombination	GO:0140527	false	0.006572967865872995	2.1822384909066326	59	150	6	21017	TOP2A,RAD51AP1,TRIP13,BRIP1,FANCD2,RAD54L
GO:BP	reciprocal meiotic recombination	GO:0007131	false	0.006572967865872995	2.1822384909066326	59	150	6	21017	TOP2A,RAD51AP1,TRIP13,BRIP1,FANCD2,RAD54L
GO:BP	positive regulation of cell division	GO:0051781	false	0.008321589448883115	2.079793714219929	94	150	7	21017	BIRC5,AURKB,CDCA8,CDC6,INCENP,KIF14,KIF23
GO:BP	positive regulation of nuclear division	GO:0051785	false	0.008811485938105535	2.0549508475126816	62	150	6	21017	UBE2C,RAD51AP1,AURKA,CDC20,DLGAP5,NUSAP1
GO:BP	DNA replication initiation	GO:0006270	false	0.010466528922477895	1.980197322117919	37	150	5	21017	CDC6,CDC45,TICRR,MCM10,CCNE2
GO:BP	establishment of mitotic spindle orientation	GO:0000132	false	0.010466528922477895	1.980197322117919	37	150	5	21017	PLK1,NDC80,CENPA,SPDL1,MAD2L1
GO:BP	positive regulation of DNA metabolic process	GO:0051054	false	0.010658953046521405	1.9722854508861942	284	150	11	21017	AURKB,CDK1,RAD51AP1,CCNA2,CDC25A,E2F8,WRAP53,CHTF18,RFC3,ATAD5,FANCB
GO:BP	regulation of meiotic chromosome separation	GO:1905132	false	0.011692742628064677	1.932083609579699	6	150	3	21017	ZWINT,KNL1,TTK
GO:BP	regulation of metaphase/anaphase transition of meiotic cell cycle	GO:1902102	false	0.011692742628064677	1.932083609579699	6	150	3	21017	ZWINT,KNL1,TTK
GO:BP	mitotic chromosome condensation	GO:0007076	false	0.01481387416593639	1.8293313487131513	19	150	4	21017	PLK1,NCAPG,CDCA5,NUSAP1
GO:BP	meiotic spindle organization	GO:0000212	false	0.01481387416593639	1.8293313487131513	19	150	4	21017	NDC80,AURKA,CCNB2,FBXO5
GO:BP	regulation of molecular function	GO:0065009	false	0.015280629668883144	1.8158587494195546	1611	150	28	21017	PLK1,UBE2C,HJURP,AURKB,PKMYT1,CDC6,AURKA,CDKN3,SERPINE1,CDC20,KIF14,CLSPN,CDC25A,IQGAP3,CDC25C,CENPE,ID3,MAD2L1,FBXO5,E2F1,CHTF18,RFC3,GABBR2,BLM,UBE2S,CCNE2,UHRF1,GAL
GO:BP	positive regulation of organelle organization	GO:0010638	false	0.015651249848428885	1.805450975650935	481	150	14	21017	FEN1,UBE2C,AURKB,CDK1,RAD51AP1,SPAG5,AURKA,NCAPG,CDC20,DLGAP5,STIL,NUSAP1,BUB1,PLK4
GO:BP	nuclear DNA replication	GO:0033260	false	0.01758553880677413	1.754844320709337	41	150	5	21017	FEN1,TK1,CDC45,ATAD5,BLM
GO:BP	DNA replication checkpoint signaling	GO:0000076	false	0.018414716659462663	1.7348349590886527	20	150	4	21017	CDC6,CLSPN,CDC45,TICRR
GO:BP	DNA unwinding involved in DNA replication	GO:0006268	false	0.02262154546876126	1.6454777280742607	21	150	4	21017	GINS2,CDC45,BLM,GINS4
GO:BP	negative regulation of reproductive process	GO:2000242	false	0.026744904437498353	1.5727589495484104	75	150	6	21017	PKMYT1,ZWINT,KNL1,TRIP13,FBXO5,TTK
GO:BP	positive regulation of ubiquitin-protein transferase activity	GO:0051443	false	0.02749538385636793	1.5607402128601253	22	150	4	21017	PLK1,UBE2C,CDC20,UBE2S
GO:BP	positive regulation of biological process	GO:0048518	false	0.02755226479946636	1.5598426962864558	6235	150	69	21017	RRM2,PLK1,FEN1,UBE2C,IL7R,ANLN,BIRC5,AURKB,NDC80,CDCA8,CDC6,TOP2A,F3,FANCI,CDK1,INCENP,KNL1,RAD51AP1,CCNA2,SPAG5,AURKA,HAS2,PRC1,NCAPG,CCNB1,FSTL3,SERPINE1,CDC20,DLGAP5,KIF14,CDCA5,ACTG2,CLSPN,CDC25A,DTL,IQGAP3,MYBL2,WDR62,KIF23,STIL,CDC25C,CENPE,ANKRD1,ID3,E2F8,MFSD2A,MAD2L1,WRAP53,FBXO5,E2F1,CHTF18,NUSAP1,MYBL1,TTK,RFC3,TENT5B,BUB1,ATAD5,ARHGEF39,BLM,XRCC2,UBE2S,PLK4,E2F2,UHRF1,DEPDC1B,GAL,IL11…
GO:BP	positive regulation of mitotic nuclear division	GO:0045840	false	0.028019370388243352	1.5525416277934196	45	150	5	21017	UBE2C,AURKA,CDC20,DLGAP5,NUSAP1
GO:BP	establishment of localization in cell	GO:0051649	false	0.03597357658569523	1.4440163813582247	1976	150	31	21017	PLK1,BIRC5,AURKB,KIF4A,CENPF,LMNB1,TUBA1B,NDC80,CDCA8,ZWINT,CDK1,INCENP,SKA1,KNL1,SKA3,NUF2,SGO1,SPAG5,SPC25,CCNB1,KNSTRN,CENPA,SPC24,KIF14,CDCA5,SPDL1,CENPE,KIF18A,MAD2L1,NUSAP1,KIFC1
GO:BP	female gamete generation	GO:0007292	false	0.04524116269668438	1.3444662422464617	167	150	8	21017	PLK1,NDC80,TOP2A,AURKA,TRIP13,CCNB2,FBXO5,TTK
GO:CC	chromosome, centromeric region	GO:0000775	true	4.776343439637137e-42	41.320904453114714	259	151	41	22115	PLK1,HJURP,BIRC5,CENPU,AURKB,CENPF,NDC80,CDCA8,ZWINT,TOP2A,INCENP,SKA1,KNL1,SKA3,NUF2,SGO1,SPAG5,AURKA,CENPM,NCAPG,SPC25,SGO2,CCNB1,KNSTRN,CDC20,CENPA,SPC24,BUB1B,CDCA5,ESCO2,HELLS,SPDL1,CENPE,KIF18A,MAD2L1,TTK,BUB1,SUV39H1,CENPI,CENPK,ERCC6L
GO:CC	chromosomal region	GO:0098687	false	6.870607810300534e-41	40.1630048412544	403	151	46	22115	PLK1,FEN1,HJURP,BIRC5,CENPU,AURKB,CENPF,NDC80,CDCA8,ZWINT,TOP2A,CDK1,INCENP,SKA1,KNL1,RAD51AP1,SKA3,NUF2,SGO1,SPAG5,AURKA,CENPM,NCAPG,SPC25,SGO2,CCNB1,KNSTRN,CDC20,CENPA,SPC24,BUB1B,CDCA5,ESCO2,HELLS,SPDL1,CENPE,KIF18A,MAD2L1,WRAP53,TTK,BUB1,SUV39H1,CENPI,BLM,CENPK,ERCC6L
GO:CC	condensed chromosome	GO:0000793	false	6.175813097862442e-39	38.209305855773884	282	151	40	22115	PLK1,HJURP,BIRC5,CENPU,AURKB,CENPF,NDC80,ZWINT,TOP2A,INCENP,SKA1,KNL1,SKA3,NUF2,SGO1,MKI67,SPAG5,AURKA,CENPM,NCAPG,SPC25,SGO2,CCNB1,KNSTRN,CDC20,CENPA,SPC24,BUB1B,SPDL1,CENPE,KIF18A,MAD2L1,TTK,BUB1,FANCD2,SUV39H1,CENPI,BLM,CENPK,ERCC6L
GO:CC	condensed chromosome, centromeric region	GO:0000779	false	1.4129653268299802e-38	37.84986849530018	182	151	35	22115	PLK1,HJURP,BIRC5,CENPU,AURKB,CENPF,NDC80,ZWINT,INCENP,SKA1,KNL1,SKA3,NUF2,SGO1,SPAG5,AURKA,CENPM,NCAPG,SPC25,SGO2,CCNB1,KNSTRN,CDC20,CENPA,SPC24,BUB1B,SPDL1,CENPE,KIF18A,MAD2L1,TTK,BUB1,CENPI,CENPK,ERCC6L
GO:CC	chromosome	GO:0005694	false	1.885095272601418e-38	37.72466669568659	1956	151	77	22115	PLK1,FEN1,HJURP,BIRC5,CENPU,AURKB,KIF4A,ASF1B,CENPF,NDC80,CDCA8,ZWINT,TOP2A,FANCI,CDK1,FAM111B,INCENP,SKA1,KNL1,RAD51AP1,SKA3,GINS2,NUF2,SGO1,MKI67,SPAG5,AURKA,CENPM,PRC1,NCAPG,SPC25,NEIL3,SGO2,CCNB1,KNSTRN,TRIP13,CDC20,FANCA,CENPA,SPC24,BUB1B,CDCA5,ESCO2,CDCA2,DTL,HELLS,SPDL1,CDC45,CENPE,POLQ,E2F8,KIF18A,MAD2L1,WRAP53,E2F1,CHTF18,NUSAP1,TTK,RFC3,BUB1,FANCD2,SUV39H1,ATAD5,CENPI,BLM,CENPK,ERCC6L,X…
GO:CC	kinetochore	GO:0000776	false	2.880654544000107e-36	35.54050882038329	171	151	33	22115	PLK1,HJURP,BIRC5,CENPU,AURKB,CENPF,NDC80,ZWINT,INCENP,SKA1,KNL1,SKA3,NUF2,SGO1,SPAG5,AURKA,CENPM,SPC25,SGO2,CCNB1,KNSTRN,CDC20,SPC24,BUB1B,SPDL1,CENPE,KIF18A,MAD2L1,TTK,BUB1,CENPI,CENPK,ERCC6L
GO:CC	spindle	GO:0005819	true	6.517698112041276e-30	29.18590575913797	437	151	39	22115	TACC3,SHCBP1,PLK1,CKAP2L,BIRC5,AURKB,KIF4A,CENPF,CDCA8,CDC6,CDK1,INCENP,SKA1,SKA3,SGO1,SPAG5,AURKA,PRC1,CCNB1,KNSTRN,CDC20,DLGAP5,KIF14,BUB1B,SPDL1,WDR62,KIF18B,KIF23,CENPE,KIF18A,MAD2L1,FBXO5,NUSAP1,HMMR,TTK,KIFC1,UHRF1,HASPIN,AUNIP
GO:CC	nucleoplasm	GO:0005654	true	2.2834772567499572e-26	25.641403309573594	4229	151	91	22115	PLK1,FEN1,UBE2C,IL7R,HJURP,ANLN,BIRC5,CENPU,AURKB,PKMYT1,KIF4A,ASF1B,CENPF,UBE2T,GTSE1,LMNB1,NDC80,CDCA8,CDC6,ZWINT,TOP2A,FANCI,CDK1,INCENP,KNL1,RAD51AP1,CCNA2,GINS2,NUF2,SGO1,MKI67,SPAG5,AURKA,CENPM,PRC1,NEIL3,SGO2,CCNB1,FSTL3,CDC20,FANCA,CENPA,ZNF367,SPC24,CDCA5,BRIP1,CLSPN,ESCO2,PIMREG,CDC25A,CDCA2,DTL,MYBL2,KIF18B,KIF23,STIL,CDC45,CDC25C,ANKRD1,ID3,POLQ,TICRR,E2F8,MAD2L1,WRAP53,FBXO5,E2F1,CHT…
GO:CC	microtubule cytoskeleton	GO:0015630	false	4.686554268535959e-25	24.329146349641825	1414	151	55	22115	TACC3,SHCBP1,PLK1,CKAP2L,BIRC5,CENPU,AURKB,KIF4A,CENPF,GTSE1,TUBA1B,NDC80,CDCA8,CDC6,TOP2A,CEP55,CDK1,INCENP,SKA1,SKA3,SGO1,SPAG5,AURKA,PRC1,CCNB1,KNSTRN,CDC20,DLGAP5,CCNB2,KIF14,BUB1B,DTL,SPDL1,WDR62,KIF18B,KIF23,STIL,CDC45,CENPE,KIF18A,MAD2L1,FBXO5,E2F1,CCNF,NUSAP1,HMMR,TTK,XRCC2,KIFC1,PLK4,KIF24,CCNE2,UHRF1,HASPIN,AUNIP
GO:CC	outer kinetochore	GO:0000940	false	1.036984642285432e-23	22.98422767545289	21	151	14	22115	PLK1,CENPF,NDC80,ZWINT,SKA1,KNL1,SKA3,NUF2,SPC25,CCNB1,SPC24,BUB1B,SPDL1,BUB1
GO:CC	intracellular membraneless organelle	GO:0043232	false	1.5245189041189337e-23	22.816867185989558	6606	151	108	22115	TACC3,SHCBP1,PLK1,FEN1,HJURP,ANLN,CKAP2L,BIRC5,CENPU,AURKB,PKMYT1,KIF4A,ASF1B,CENPF,UBE2T,GTSE1,LMNB1,TUBA1B,NDC80,CDCA8,CDC6,ZWINT,TOP2A,CEP55,FANCI,CDK1,FAM111B,INCENP,SKA1,KNL1,RAD51AP1,SKA3,GINS2,NUF2,SGO1,MKI67,SPAG5,AURKA,CENPM,PRC1,NCAPG,SPC25,NEIL3,SGO2,CCNB1,KNSTRN,TRIP13,CDC20,FANCA,DLGAP5,CENPA,SPC24,CCNB2,KIF14,BUB1B,CDCA5,ACTG2,ESCO2,PIMREG,CDCA2,DTL,HELLS,SPDL1,WDR62,KIF18B,KIF23,ST…
GO:CC	membraneless organelle	GO:0043228	false	1.5456222797211075e-23	22.810896630647658	6607	151	108	22115	TACC3,SHCBP1,PLK1,FEN1,HJURP,ANLN,CKAP2L,BIRC5,CENPU,AURKB,PKMYT1,KIF4A,ASF1B,CENPF,UBE2T,GTSE1,LMNB1,TUBA1B,NDC80,CDCA8,CDC6,ZWINT,TOP2A,CEP55,FANCI,CDK1,FAM111B,INCENP,SKA1,KNL1,RAD51AP1,SKA3,GINS2,NUF2,SGO1,MKI67,SPAG5,AURKA,CENPM,PRC1,NCAPG,SPC25,NEIL3,SGO2,CCNB1,KNSTRN,TRIP13,CDC20,FANCA,DLGAP5,CENPA,SPC24,CCNB2,KIF14,BUB1B,CDCA5,ACTG2,ESCO2,PIMREG,CDCA2,DTL,HELLS,SPDL1,WDR62,KIF18B,KIF23,ST…
GO:CC	nuclear lumen	GO:0031981	false	1.0829947840713389e-19	18.96537363502241	5524	151	94	22115	PLK1,FEN1,UBE2C,IL7R,HJURP,ANLN,BIRC5,CENPU,AURKB,PKMYT1,KIF4A,ASF1B,CENPF,UBE2T,GTSE1,LMNB1,NDC80,CDCA8,CDC6,ZWINT,TOP2A,FANCI,CDK1,INCENP,KNL1,RAD51AP1,CCNA2,GINS2,NUF2,SGO1,MKI67,SPAG5,AURKA,CENPM,PRC1,NCAPG,NEIL3,SGO2,CCNB1,FSTL3,CDC20,FANCA,CENPA,ZNF367,SPC24,CDCA5,BRIP1,CLSPN,ESCO2,PIMREG,CDC25A,CDCA2,DTL,MYBL2,KIF18B,KIF23,STIL,CDC45,CDC25C,ANKRD1,ID3,POLQ,TICRR,E2F8,MAD2L1,WRAP53,FBXO5,E2…
GO:CC	supramolecular complex	GO:0099080	false	1.7785128198844267e-19	18.749942999983404	1426	151	49	22115	PLK1,HJURP,BIRC5,CENPU,AURKB,KIF4A,CENPF,GTSE1,LMNB1,TUBA1B,NDC80,ZWINT,CDK1,INCENP,SKA1,KNL1,SKA3,NUF2,SGO1,SPAG5,AURKA,CENPM,PRC1,SPC25,SGO2,CCNB1,KNSTRN,CDC20,SPC24,KIF14,BUB1B,ACTG2,SPDL1,KIF18B,KIF23,CENPE,ANKRD1,KIF18A,MAD2L1,KRTAP2-3,NUSAP1,TTK,MYPN,BUB1,CENPI,CENPK,ERCC6L,KIFC1,KIF24
GO:CC	centrosome	GO:0005813	false	1.8599612068730307e-19	18.730496113748035	733	151	37	22115	TACC3,PLK1,CKAP2L,CENPU,AURKB,CENPF,NDC80,CEP55,CDK1,SKA1,SKA3,SGO1,SPAG5,AURKA,CCNB1,KNSTRN,CDC20,DLGAP5,CCNB2,BUB1B,DTL,SPDL1,WDR62,KIF23,STIL,CDC45,KIF18A,E2F1,CCNF,HMMR,XRCC2,KIFC1,PLK4,KIF24,CCNE2,HASPIN,AUNIP
GO:CC	cytosol	GO:0005829	false	2.245775059384233e-18	17.648633745563625	5513	151	92	22115	RRM2,TACC3,PLK1,UBE2C,IL7R,HJURP,ANLN,CKAP2L,BIRC5,CENPU,AURKB,PKMYT1,KIF4A,ASF1B,CENPF,GTSE1,NDC80,CDCA8,CDC6,ZWINT,TK1,FANCI,CDK1,INCENP,SKA1,KNL1,SKA3,CCNA2,NUF2,SGO1,SPAG5,AURKA,CDKN3,CENPM,PRC1,NCAPG,SPC25,MT2A,SGO2,CCNB1,CDC20,FANCA,DLGAP5,CENPA,SPC24,CCNB2,KIF14,BUB1B,CDCA5,ACTG2,CDC25A,CDCA3,CDCA2,DTL,IQGAP3,MYBL2,SPDL1,WDR62,KIF18B,KIF23,STIL,CDC25C,CENPE,ANKRD1,POLQ,TICRR,E2F8,KIF18A,MA…
GO:CC	cytoskeleton	GO:0005856	false	3.4625311918974165e-18	17.46060630560752	2440	151	61	22115	TACC3,SHCBP1,PLK1,ANLN,CKAP2L,BIRC5,CENPU,AURKB,KIF4A,CENPF,GTSE1,LMNB1,TUBA1B,NDC80,CDCA8,CDC6,TOP2A,CEP55,CDK1,INCENP,SKA1,SKA3,SGO1,SPAG5,AURKA,PRC1,CCNB1,KNSTRN,CDC20,DLGAP5,CCNB2,KIF14,BUB1B,ACTG2,DTL,SPDL1,WDR62,KIF18B,KIF23,STIL,CDC45,CENPE,KIF18A,MAD2L1,FBXO5,KRTAP2-3,E2F1,CCNF,NUSAP1,MPP4,CNN1,HMMR,TTK,XRCC2,KIFC1,PLK4,KIF24,CCNE2,UHRF1,HASPIN,AUNIP
GO:CC	microtubule organizing center	GO:0005815	false	8.25544873265624e-18	17.083259315275825	874	151	38	22115	TACC3,PLK1,CKAP2L,CENPU,AURKB,CENPF,NDC80,TOP2A,CEP55,CDK1,SKA1,SKA3,SGO1,SPAG5,AURKA,CCNB1,KNSTRN,CDC20,DLGAP5,CCNB2,BUB1B,DTL,SPDL1,WDR62,KIF23,STIL,CDC45,KIF18A,E2F1,CCNF,HMMR,XRCC2,KIFC1,PLK4,KIF24,CCNE2,HASPIN,AUNIP
GO:CC	mitotic spindle	GO:0072686	false	2.7204150338562462e-17	16.565364833773376	185	151	21	22115	TACC3,PLK1,CKAP2L,AURKB,CDC6,CDK1,SKA1,SKA3,SPAG5,AURKA,PRC1,KNSTRN,DLGAP5,WDR62,KIF18B,KIF23,CENPE,KIF18A,MAD2L1,NUSAP1,KIFC1
GO:CC	nucleus	GO:0005634	false	1.4017612477366772e-16	15.853325950435194	10058	151	122	22115	RRM2,PLK1,FEN1,UBE2C,IL7R,HJURP,ANLN,BIRC5,CENPU,AURKB,PKMYT1,KIF4A,ASF1B,CENPF,UBE2T,GTSE1,LMNB1,NDC80,CDCA8,CDC6,ZWINT,TOP2A,DEPDC1,TK1,FANCI,CDK1,FAM111B,INCENP,KNL1,RAD51AP1,CCNA2,PBK,GINS2,NUF2,SGO1,MKI67,SPAG5,AURKA,CDKN3,CENPM,PRC1,NCAPG,SPC25,MT2A,NEIL3,SGO2,TCF19,CCNB1,KNSTRN,TRIP13,FSTL3,CDC20,FANCA,DLGAP5,CENPA,ZNF367,SPC24,CCNB2,KIF14,BUB1B,CDCA5,BRIP1,CLSPN,ESCO2,PIMREG,CDC25A,CDCA2,…
GO:CC	intracellular organelle lumen	GO:0070013	false	2.63041959883928e-14	13.579974968268678	6663	151	95	22115	PLK1,FEN1,UBE2C,IL7R,HJURP,ANLN,BIRC5,CENPU,AURKB,PKMYT1,KIF4A,ASF1B,CENPF,UBE2T,GTSE1,LMNB1,NDC80,CDCA8,CDC6,ZWINT,TOP2A,FANCI,CDK1,INCENP,KNL1,RAD51AP1,CCNA2,GINS2,NUF2,SGO1,MKI67,SPAG5,AURKA,CENPM,PRC1,NCAPG,NEIL3,SGO2,CCNB1,FSTL3,SERPINE1,CDC20,FANCA,CENPA,ZNF367,SPC24,CDCA5,BRIP1,CLSPN,ESCO2,PIMREG,CDC25A,CDCA2,DTL,MYBL2,KIF18B,KIF23,STIL,CDC45,CDC25C,ANKRD1,ID3,POLQ,TICRR,E2F8,MAD2L1,WRAP53…
GO:CC	organelle lumen	GO:0043233	false	2.63041959883928e-14	13.579974968268678	6663	151	95	22115	PLK1,FEN1,UBE2C,IL7R,HJURP,ANLN,BIRC5,CENPU,AURKB,PKMYT1,KIF4A,ASF1B,CENPF,UBE2T,GTSE1,LMNB1,NDC80,CDCA8,CDC6,ZWINT,TOP2A,FANCI,CDK1,INCENP,KNL1,RAD51AP1,CCNA2,GINS2,NUF2,SGO1,MKI67,SPAG5,AURKA,CENPM,PRC1,NCAPG,NEIL3,SGO2,CCNB1,FSTL3,SERPINE1,CDC20,FANCA,CENPA,ZNF367,SPC24,CDCA5,BRIP1,CLSPN,ESCO2,PIMREG,CDC25A,CDCA2,DTL,MYBL2,KIF18B,KIF23,STIL,CDC45,CDC25C,ANKRD1,ID3,POLQ,TICRR,E2F8,MAD2L1,WRAP53…
GO:CC	membrane-enclosed lumen	GO:0031974	false	2.63041959883928e-14	13.579974968268678	6663	151	95	22115	PLK1,FEN1,UBE2C,IL7R,HJURP,ANLN,BIRC5,CENPU,AURKB,PKMYT1,KIF4A,ASF1B,CENPF,UBE2T,GTSE1,LMNB1,NDC80,CDCA8,CDC6,ZWINT,TOP2A,FANCI,CDK1,INCENP,KNL1,RAD51AP1,CCNA2,GINS2,NUF2,SGO1,MKI67,SPAG5,AURKA,CENPM,PRC1,NCAPG,NEIL3,SGO2,CCNB1,FSTL3,SERPINE1,CDC20,FANCA,CENPA,ZNF367,SPC24,CDCA5,BRIP1,CLSPN,ESCO2,PIMREG,CDC25A,CDCA2,DTL,MYBL2,KIF18B,KIF23,STIL,CDC45,CDC25C,ANKRD1,ID3,POLQ,TICRR,E2F8,MAD2L1,WRAP53…
GO:CC	spindle pole	GO:0000922	false	9.79755288374164e-14	13.008882383674795	177	151	18	22115	TACC3,PLK1,CKAP2L,AURKB,CENPF,CDC6,SGO1,SPAG5,AURKA,PRC1,CCNB1,KNSTRN,CDC20,DLGAP5,SPDL1,WDR62,MAD2L1,AUNIP
GO:CC	spindle midzone	GO:0051233	false	2.74442866795353e-13	12.561548052736898	37	151	11	22115	PLK1,AURKB,CDCA8,CDC6,INCENP,AURKA,PRC1,KIF14,KIF18B,CENPE,KIF18A
GO:CC	midbody	GO:0030496	true	2.2531327323717717e-11	10.647213223172457	206	151	17	22115	SHCBP1,PLK1,ANLN,BIRC5,AURKB,KIF4A,CENPF,CDCA8,CEP55,CDK1,INCENP,SPAG5,AURKA,PRC1,KIF14,KIF23,CENPE
GO:CC	microtubule	GO:0005874	false	5.817914082837165e-10	9.235232696568717	477	151	22	22115	PLK1,BIRC5,AURKB,KIF4A,GTSE1,TUBA1B,CDK1,INCENP,SKA1,SKA3,SPAG5,AURKA,PRC1,KNSTRN,KIF14,KIF18B,KIF23,CENPE,KIF18A,NUSAP1,KIFC1,KIF24
GO:CC	spindle microtubule	GO:0005876	false	3.9638559995414784e-9	8.40188213111423	83	151	11	22115	PLK1,AURKB,KIF4A,CDK1,SKA1,SKA3,AURKA,PRC1,KIF18B,CENPE,KIF18A
GO:CC	chromosome passenger complex	GO:0032133	false	2.980610477016687e-8	7.525694776310758	6	151	5	22115	BIRC5,AURKB,CDCA8,INCENP,AURKA
GO:CC	cytoplasm	GO:0005737	false	4.116502127878428e-8	7.3854716557594156	12394	151	122	22115	RRM2,TACC3,SHCBP1,PLK1,FEN1,UBE2C,IL7R,HJURP,ANLN,CKAP2L,BIRC5,CENPU,AURKB,PKMYT1,KIF4A,ASF1B,CENPF,GTSE1,TUBA1B,NDC80,CDCA8,CDC6,ZWINT,TOP2A,CEP55,TK1,FANCI,CDK1,INCENP,SKA1,KNL1,SKA3,CCNA2,NUF2,SGO1,SPAG5,AURKA,CDKN3,HAS2,CENPM,PLCXD3,PRC1,NCAPG,SPC25,MT2A,SGO2,CCNB1,KNSTRN,FSTL3,SERPINE1,CDC20,FANCA,DLGAP5,CENPA,SPC24,CCNB2,KIF14,BUB1B,CDCA5,ACTG2,BRIP1,CLSPN,ESCO2,CDC25A,CDCA3,CDCA2,DTL,IQGAP…
GO:CC	intracellular organelle	GO:0043229	false	1.1431570386873075e-7	6.9418941052559475	16022	151	140	22115	RRM2,TACC3,SHCBP1,PLK1,FEN1,UBE2C,IL7R,HJURP,ANLN,CKAP2L,BIRC5,CENPU,AURKB,PKMYT1,KIF4A,ASF1B,CENPF,UBE2T,GTSE1,LMNB1,TUBA1B,NDC80,CDCA8,CDC6,ZWINT,TOP2A,DEPDC1,CEP55,TK1,FANCI,CDK1,FAM111B,INCENP,SKA1,KNL1,RAD51AP1,SKA3,CCNA2,PBK,GINS2,NUF2,SGO1,MKI67,SPAG5,AURKA,CDKN3,HAS2,CENPM,PRC1,NCAPG,SPC25,MT2A,NEIL3,SGO2,TCF19,CCNB1,KNSTRN,TRIP13,FSTL3,SERPINE1,CDC20,FANCA,DLGAP5,CENPA,ZNF367,SPC24,CCNB2…
GO:CC	intracellular anatomical structure	GO:0005622	false	2.0988465587353978e-7	6.678019310407759	17842	151	147	22115	RRM2,TACC3,SHCBP1,PLK1,FEN1,UBE2C,IL7R,HJURP,ANLN,CKAP2L,BIRC5,CENPU,AURKB,PKMYT1,KIF4A,ASF1B,CENPF,UBE2T,GTSE1,LMNB1,TUBA1B,NDC80,CDCA8,CDC6,ZWINT,TOP2A,DEPDC1,CEP55,TK1,FANCI,CDK1,FAM111B,INCENP,SKA1,KNL1,RAD51AP1,SKA3,CCNA2,PBK,GINS2,NUF2,SGO1,MKI67,SPAG5,AURKA,CDKN3,HAS2,CENPM,PLCXD3,PRC1,NCAPG,SPC25,MT2A,NEIL3,SGO2,TCF19,CCNB1,KNSTRN,TRIP13,FSTL3,SERPINE1,CDC20,FANCA,DLGAP5,CENPA,ZNF367,SPC2…
GO:CC	polymeric cytoskeletal fiber	GO:0099513	false	4.47168861406378e-7	6.349528446155223	806	151	24	22115	PLK1,BIRC5,AURKB,KIF4A,GTSE1,LMNB1,TUBA1B,CDK1,INCENP,SKA1,SKA3,SPAG5,AURKA,PRC1,KNSTRN,KIF14,KIF18B,KIF23,CENPE,KIF18A,KRTAP2-3,NUSAP1,KIFC1,KIF24
GO:CC	Ndc80 complex	GO:0031262	false	7.513485518084222e-7	6.124158546337678	4	151	4	22115	NDC80,NUF2,SPC25,SPC24
GO:CC	supramolecular fiber	GO:0099512	false	9.396878285717504e-7	6.02701639836372	1053	151	27	22115	PLK1,BIRC5,AURKB,KIF4A,GTSE1,LMNB1,TUBA1B,CDK1,INCENP,SKA1,SKA3,SPAG5,AURKA,PRC1,KNSTRN,KIF14,ACTG2,KIF18B,KIF23,CENPE,ANKRD1,KIF18A,KRTAP2-3,NUSAP1,MYPN,KIFC1,KIF24
GO:CC	supramolecular polymer	GO:0099081	false	0.0000011047965422116133	5.956717693680662	1061	151	27	22115	PLK1,BIRC5,AURKB,KIF4A,GTSE1,LMNB1,TUBA1B,CDK1,INCENP,SKA1,SKA3,SPAG5,AURKA,PRC1,KNSTRN,KIF14,ACTG2,KIF18B,KIF23,CENPE,ANKRD1,KIF18A,KRTAP2-3,NUSAP1,MYPN,KIFC1,KIF24
GO:CC	microtubule associated complex	GO:0005875	false	0.000004555822250293731	5.341433228671626	159	151	11	22115	BIRC5,AURKB,KIF4A,CDCA8,INCENP,AURKA,KIF14,KIF18B,KIF23,KIF18A,KIFC1
GO:CC	organelle	GO:0043226	false	0.000005365903711002486	5.270357124835061	16811	151	141	22115	RRM2,TACC3,SHCBP1,PLK1,FEN1,UBE2C,IL7R,HJURP,ANLN,CKAP2L,BIRC5,CENPU,AURKB,PKMYT1,KIF4A,ASF1B,CENPF,UBE2T,GTSE1,LMNB1,TUBA1B,NDC80,CDCA8,CDC6,ZWINT,TOP2A,DEPDC1,CEP55,TK1,FANCI,CDK1,FAM111B,INCENP,SKA1,KNL1,RAD51AP1,SKA3,CCNA2,PBK,GINS2,NUF2,SGO1,MKI67,SPAG5,AURKA,CDKN3,HAS2,CENPM,PRC1,NCAPG,SPC25,MT2A,NEIL3,SGO2,TCF19,CCNB1,KNSTRN,TRIP13,FSTL3,SERPINE1,CDC20,FANCA,DLGAP5,CENPA,ZNF367,SPC24,CCNB2…
GO:CC	mitotic spindle midzone	GO:1990023	false	0.000009516055578065333	5.021543030151312	14	151	5	22115	AURKB,PRC1,KIF18B,CENPE,KIF18A
GO:CC	nuclear chromosome	GO:0000228	false	0.000019656611145472455	4.7064913536291035	227	151	12	22115	PLK1,BIRC5,TOP2A,INCENP,GINS2,NCAPG,CDC45,SUV39H1,BLM,POLE2,MCM10,GINS4
GO:CC	intracellular membrane-bounded organelle	GO:0043231	false	0.0001755611568745246	3.7555715659988183	14608	151	127	22115	RRM2,TACC3,PLK1,FEN1,UBE2C,IL7R,HJURP,ANLN,BIRC5,CENPU,AURKB,PKMYT1,KIF4A,ASF1B,CENPF,UBE2T,GTSE1,LMNB1,NDC80,CDCA8,CDC6,ZWINT,TOP2A,DEPDC1,TK1,FANCI,CDK1,FAM111B,INCENP,KNL1,RAD51AP1,CCNA2,PBK,GINS2,NUF2,SGO1,MKI67,SPAG5,AURKA,CDKN3,HAS2,CENPM,PRC1,NCAPG,SPC25,MT2A,NEIL3,SGO2,TCF19,CCNB1,KNSTRN,TRIP13,FSTL3,SERPINE1,CDC20,FANCA,DLGAP5,CENPA,ZNF367,SPC24,CCNB2,KIF14,BUB1B,CDCA5,BRIP1,CLSPN,ESCO2,…
GO:CC	mitotic checkpoint complex	GO:0033597	true	0.0004467680942793803	3.349917849372837	4	151	3	22115	CDC20,BUB1B,MAD2L1
GO:CC	centriole	GO:0005814	true	0.0005726973348440636	3.2420748379539135	160	151	9	22115	PLK1,TOP2A,CEP55,AURKA,WDR62,STIL,CCNF,PLK4,KIF24
GO:CC	cyclin-dependent protein kinase holoenzyme complex	GO:0000307	true	0.0011030520267606319	2.957404003061	59	151	6	22115	CDK1,CCNA2,CCNB1,CCNB2,CCNF,CCNE2
GO:CC	chromocenter	GO:0010369	false	0.0012827712875727742	2.8918507695015174	16	151	4	22115	AURKB,CDCA8,INCENP,ESCO2
GO:CC	intercellular bridge	GO:0045171	true	0.0014472870411529237	2.839445326499485	95	151	7	22115	CDCA8,CDC6,CEP55,SKA1,PRC1,KIF23,CENPE
GO:CC	inner kinetochore	GO:0000939	false	0.001668568316822779	2.777656007162165	17	151	4	22115	CENPU,CENPM,CENPI,CENPK
GO:CC	kinesin complex	GO:0005871	false	0.006750716900028189	2.170650104325438	48	151	5	22115	KIF14,KIF18B,KIF23,KIF18A,KIFC1
GO:CC	anaphase-promoting complex	GO:0005680	true	0.007177505093365754	2.144026490643389	24	151	4	22115	UBE2C,CDC20,BUB1B,UBE2S
GO:CC	membrane-bounded organelle	GO:0043227	false	0.00732088310170404	2.135436527812627	15672	151	129	22115	RRM2,TACC3,PLK1,FEN1,UBE2C,IL7R,HJURP,ANLN,BIRC5,CENPU,AURKB,PKMYT1,KIF4A,ASF1B,CENPF,UBE2T,GTSE1,LMNB1,NDC80,CDCA8,CDC6,ZWINT,TOP2A,DEPDC1,TK1,FANCI,CDK1,FAM111B,INCENP,KNL1,RAD51AP1,CCNA2,PBK,GINS2,NUF2,SGO1,MKI67,SPAG5,AURKA,CDKN3,HAS2,CENPM,PRC1,NCAPG,SPC25,MT2A,NEIL3,SGO2,TCF19,CCNB1,KNSTRN,TRIP13,FSTL3,SERPINE1,CDC20,FANCA,DLGAP5,CENPA,ZNF367,SPC24,CCNB2,KIF14,BUB1B,CDCA5,ACTG2,BRIP1,CLSPN,…
GO:CC	heterochromatin	GO:0000792	false	0.008076853944984176	2.092757770462851	83	151	6	22115	INCENP,CENPA,ESCO2,HELLS,SUV39H1,UHRF1
GO:CC	centriolar satellite	GO:0034451	false	0.010263800356324678	1.988691804118493	128	151	7	22115	TACC3,PLK1,CENPU,SKA1,SPAG5,KNSTRN,WDR62
GO:CC	protein-containing complex	GO:0032991	false	0.012511041458274572	1.902706536768943	7861	151	78	22115	RRM2,PLK1,FEN1,UBE2C,BIRC5,CENPU,AURKB,KIF4A,ASF1B,CENPF,NDC80,CDCA8,ZWINT,TOP2A,DEPDC1,F3,FANCI,CDK1,INCENP,SKA1,KNL1,RAD51AP1,SKA3,CCNA2,GINS2,NUF2,AURKA,CENPM,NCAPG,SPC25,SGO2,CCNB1,SERPINE1,CDC20,FANCA,CENPA,SPC24,CCNB2,KIF14,BUB1B,BRIP1,DTL,MYBL2,SPDL1,KIF18B,KIF23,STIL,CDC45,ANKRD1,E2F8,KIF18A,MAD2L1,WRAP53,E2F1,CHTF18,CCNF,MPP4,RFC3,GABBR2,BUB1,FANCD2,SUV39H1,ATAD5,CENPI,BLM,CENPK,XRCC2,KI…
GO:CC	cyclin B1-CDK1 complex	GO:0097125	false	0.016659776141574434	1.7783308385313996	2	151	2	22115	CDK1,CCNB1
GO:CC	Knl1/Spc105 complex	GO:0180019	false	0.016659776141574434	1.7783308385313996	2	151	2	22115	ZWINT,KNL1
GO:CC	cyclin A2-CDK1 complex	GO:0097122	false	0.016659776141574434	1.7783308385313996	2	151	2	22115	CDK1,CCNA2
GO:CC	CMG complex	GO:0071162	false	0.01779202349737701	1.7497746565383223	11	151	3	22115	GINS2,CDC45,GINS4
GO:CC	pericentric heterochromatin	GO:0005721	false	0.020478106965529173	1.6887101928340673	31	151	4	22115	INCENP,CENPA,ESCO2,HELLS
GO:CC	DNA replication preinitiation complex	GO:0031261	false	0.030531452586420583	1.5152525329021305	13	151	3	22115	GINS2,CDC45,GINS4
GO:CC	mitotic spindle pole	GO:0097431	false	0.04628998279635781	1.3345129806224227	38	151	4	22115	PLK1,AURKB,SPAG5,AURKA
GO:CC	meiotic spindle	GO:0072687	false	0.04808786889827638	1.317964469052764	15	151	3	22115	INCENP,AURKA,FBXO5
GO:CC	pronucleus	GO:0045120	false	0.04808786889827638	1.317964469052764	15	151	3	22115	CENPF,CCNA2,AURKA
GO:CC	spindle pole centrosome	GO:0031616	false	0.04808786889827638	1.317964469052764	15	151	3	22115	AURKB,AURKA,DLGAP5
KEGG	Cell cycle	KEGG:04110	false	9.904141538688156e-26	25.004183161838494	157	80	27	8484	PLK1,AURKB,PKMYT1,NDC80,CDC6,CDK1,KNL1,CCNA2,SGO1,CCNB1,TRIP13,CDC20,CCNB2,BUB1B,CDCA5,ESCO2,CDC25A,CDC45,CDC25C,TICRR,MAD2L1,FBXO5,E2F1,TTK,BUB1,E2F2,CCNE2
KEGG	Oocyte meiosis	KEGG:04114	false	1.8108408596597406e-8	7.742119714682332	131	80	13	8484	PLK1,PKMYT1,CDK1,SGO1,AURKA,CCNB1,CDC20,CCNB2,CDC25C,MAD2L1,FBXO5,BUB1,CCNE2
KEGG	Progesterone-mediated oocyte maturation	KEGG:04914	false	2.054958239916218e-7	6.6871969992663685	102	80	11	8484	PLK1,PKMYT1,CDK1,CCNA2,AURKA,CCNB1,CCNB2,CDC25A,CDC25C,MAD2L1,BUB1
KEGG	Fanconi anemia pathway	KEGG:03460	false	0.00005602900980999611	4.251587052668157	54	80	7	8484	UBE2T,FANCI,FANCA,BRIP1,FANCD2,BLM,FANCB
KEGG	Cellular senescence	KEGG:04218	false	0.00015155733720612183	3.819423033687667	155	80	10	8484	CDK1,CCNA2,CCNB1,SERPINE1,CCNB2,CDC25A,MYBL2,E2F1,E2F2,CCNE2
KEGG	p53 signaling pathway	KEGG:04115	false	0.0004894945224856523	3.31025216365158	74	80	7	8484	RRM2,GTSE1,CDK1,CCNB1,SERPINE1,CCNB2,CCNE2
KEGG	Motor proteins	KEGG:04814	false	0.0010800487317038615	2.9665566487421087	193	80	10	8484	KIF4A,TUBA1B,KIF14,ACTG2,KIF18B,KIF23,CENPE,KIF18A,KIFC1,KIF24
REAC	Cell Cycle	REAC:R-HSA-1640170	false	3.605688037138264e-52	51.44301185099416	677	117	70	10916	RRM2,PLK1,FEN1,UBE2C,HJURP,BIRC5,CENPU,AURKB,PKMYT1,CENPF,GTSE1,LMNB1,TUBA1B,NDC80,CDCA8,CDC6,ZWINT,TOP2A,TK1,CDK1,INCENP,SKA1,KNL1,CCNA2,GINS2,NUF2,SGO1,AURKA,CENPM,NCAPG,SPC25,SGO2,CCNB1,CDC20,CENPA,SPC24,CCNB2,BUB1B,CDCA5,BRIP1,CLSPN,ESCO2,CDC25A,MYBL2,SPDL1,KIF23,CDC45,CDC25C,CENPE,KIF18A,MAD2L1,WRAP53,FBXO5,E2F1,CHTF18,HMMR,RFC3,EXO1,BUB1,CENPI,BLM,CENPK,ERCC6L,UBE2S,POLE2,MCM10,GINS4,PLK4,E…
REAC	Cell Cycle, Mitotic	REAC:R-HSA-69278	false	1.2161822849964231e-48	47.9150013268437	547	117	63	10916	RRM2,PLK1,FEN1,UBE2C,BIRC5,CENPU,AURKB,PKMYT1,CENPF,GTSE1,LMNB1,TUBA1B,NDC80,CDCA8,CDC6,ZWINT,TOP2A,TK1,CDK1,INCENP,SKA1,KNL1,CCNA2,GINS2,NUF2,SGO1,AURKA,CENPM,NCAPG,SPC25,SGO2,CCNB1,CDC20,CENPA,SPC24,CCNB2,BUB1B,CDCA5,ESCO2,CDC25A,MYBL2,SPDL1,KIF23,CDC45,CDC25C,CENPE,KIF18A,MAD2L1,FBXO5,E2F1,HMMR,RFC3,BUB1,CENPI,CENPK,ERCC6L,UBE2S,POLE2,MCM10,GINS4,PLK4,E2F2,CCNE2
REAC	Cell Cycle Checkpoints	REAC:R-HSA-69620	false	1.8823842439649029e-41	40.725291720972145	289	117	47	10916	PLK1,UBE2C,BIRC5,CENPU,AURKB,PKMYT1,CENPF,GTSE1,NDC80,CDCA8,CDC6,ZWINT,CDK1,INCENP,SKA1,KNL1,CCNA2,NUF2,SGO1,CENPM,SPC25,SGO2,CCNB1,CDC20,CENPA,SPC24,CCNB2,BUB1B,BRIP1,CLSPN,CDC25A,SPDL1,CDC45,CDC25C,CENPE,KIF18A,MAD2L1,RFC3,EXO1,BUB1,CENPI,BLM,CENPK,ERCC6L,UBE2S,MCM10,CCNE2
REAC	Resolution of Sister Chromatid Cohesion	REAC:R-HSA-2500257	false	1.4595267339994132e-35	34.835787945676245	123	117	33	10916	PLK1,BIRC5,CENPU,AURKB,CENPF,TUBA1B,NDC80,CDCA8,ZWINT,CDK1,INCENP,SKA1,KNL1,NUF2,SGO1,CENPM,SPC25,SGO2,CCNB1,CDC20,CENPA,SPC24,CCNB2,BUB1B,CDCA5,SPDL1,CENPE,KIF18A,MAD2L1,BUB1,CENPI,CENPK,ERCC6L
REAC	Mitotic Spindle Checkpoint	REAC:R-HSA-69618	false	2.039121551105745e-32	31.69055688535423	109	117	30	10916	PLK1,UBE2C,BIRC5,CENPU,AURKB,CENPF,NDC80,CDCA8,ZWINT,INCENP,SKA1,KNL1,NUF2,SGO1,CENPM,SPC25,SGO2,CDC20,CENPA,SPC24,BUB1B,SPDL1,CENPE,KIF18A,MAD2L1,BUB1,CENPI,CENPK,ERCC6L,UBE2S
REAC	Mitotic Metaphase and Anaphase	REAC:R-HSA-2555396	false	1.7350122290434752e-31	30.760697459785277	229	117	37	10916	PLK1,UBE2C,BIRC5,CENPU,AURKB,CENPF,LMNB1,TUBA1B,NDC80,CDCA8,ZWINT,CDK1,INCENP,SKA1,KNL1,NUF2,SGO1,CENPM,SPC25,SGO2,CCNB1,CDC20,CENPA,SPC24,CCNB2,BUB1B,CDCA5,SPDL1,CENPE,KIF18A,MAD2L1,FBXO5,BUB1,CENPI,CENPK,ERCC6L,UBE2S
REAC	Amplification of signal from unattached kinetochores via a MAD2 inhibitory signal	REAC:R-HSA-141444	false	1.8148788342989049e-31	30.74115236421019	92	117	28	10916	PLK1,BIRC5,CENPU,AURKB,CENPF,NDC80,CDCA8,ZWINT,INCENP,SKA1,KNL1,NUF2,SGO1,CENPM,SPC25,SGO2,CDC20,CENPA,SPC24,BUB1B,SPDL1,CENPE,KIF18A,MAD2L1,BUB1,CENPI,CENPK,ERCC6L
REAC	Amplification of signal from the kinetochores	REAC:R-HSA-141424	false	1.8148788342989049e-31	30.74115236421019	92	117	28	10916	PLK1,BIRC5,CENPU,AURKB,CENPF,NDC80,CDCA8,ZWINT,INCENP,SKA1,KNL1,NUF2,SGO1,CENPM,SPC25,SGO2,CDC20,CENPA,SPC24,BUB1B,SPDL1,CENPE,KIF18A,MAD2L1,BUB1,CENPI,CENPK,ERCC6L
REAC	Mitotic Prometaphase	REAC:R-HSA-68877	false	6.204673529580402e-31	30.207281064774726	199	117	35	10916	PLK1,BIRC5,CENPU,AURKB,CENPF,TUBA1B,NDC80,CDCA8,ZWINT,CDK1,INCENP,SKA1,KNL1,NUF2,SGO1,CENPM,NCAPG,SPC25,SGO2,CCNB1,CDC20,CENPA,SPC24,CCNB2,BUB1B,CDCA5,SPDL1,CENPE,KIF18A,MAD2L1,BUB1,CENPI,CENPK,ERCC6L,PLK4
REAC	Mitotic Anaphase	REAC:R-HSA-68882	false	3.70479135692052e-30	29.431236245198708	228	117	36	10916	PLK1,UBE2C,BIRC5,CENPU,AURKB,CENPF,LMNB1,TUBA1B,NDC80,CDCA8,ZWINT,CDK1,INCENP,SKA1,KNL1,NUF2,SGO1,CENPM,SPC25,SGO2,CCNB1,CDC20,CENPA,SPC24,CCNB2,BUB1B,CDCA5,SPDL1,CENPE,KIF18A,MAD2L1,BUB1,CENPI,CENPK,ERCC6L,UBE2S
REAC	EML4 and NUDC in mitotic spindle formation	REAC:R-HSA-9648025	false	5.32337351521465e-30	29.27381306042774	115	117	29	10916	PLK1,BIRC5,CENPU,AURKB,CENPF,TUBA1B,NDC80,CDCA8,ZWINT,INCENP,SKA1,KNL1,NUF2,SGO1,CENPM,SPC25,SGO2,CDC20,CENPA,SPC24,BUB1B,SPDL1,CENPE,KIF18A,MAD2L1,BUB1,CENPI,CENPK,ERCC6L
REAC	RHO GTPases Activate Formins	REAC:R-HSA-5663220	false	1.1141541564815353e-27	26.953054715196895	136	117	29	10916	PLK1,BIRC5,CENPU,AURKB,CENPF,TUBA1B,NDC80,CDCA8,ZWINT,INCENP,SKA1,KNL1,NUF2,SGO1,CENPM,SPC25,SGO2,CDC20,CENPA,SPC24,BUB1B,SPDL1,CENPE,KIF18A,MAD2L1,BUB1,CENPI,CENPK,ERCC6L
REAC	Separation of Sister Chromatids	REAC:R-HSA-2467813	false	1.627624671696698e-27	26.788445735689894	188	117	32	10916	PLK1,UBE2C,BIRC5,CENPU,AURKB,CENPF,TUBA1B,NDC80,CDCA8,ZWINT,INCENP,SKA1,KNL1,NUF2,SGO1,CENPM,SPC25,SGO2,CDC20,CENPA,SPC24,BUB1B,CDCA5,SPDL1,CENPE,KIF18A,MAD2L1,BUB1,CENPI,CENPK,ERCC6L,UBE2S
REAC	M Phase	REAC:R-HSA-68886	false	1.0832958062266296e-25	24.96525293813862	406	117	40	10916	PLK1,UBE2C,BIRC5,CENPU,AURKB,CENPF,LMNB1,TUBA1B,NDC80,CDCA8,ZWINT,CDK1,INCENP,SKA1,KNL1,NUF2,SGO1,CENPM,NCAPG,SPC25,SGO2,CCNB1,CDC20,CENPA,SPC24,CCNB2,BUB1B,CDCA5,SPDL1,KIF23,CENPE,KIF18A,MAD2L1,FBXO5,BUB1,CENPI,CENPK,ERCC6L,UBE2S,PLK4
REAC	RHO GTPase Effectors	REAC:R-HSA-195258	false	2.7414323492616568e-21	20.562022466798506	318	117	33	10916	PLK1,BIRC5,CENPU,AURKB,CENPF,TUBA1B,NDC80,CDCA8,ZWINT,INCENP,SKA1,KNL1,NUF2,SGO1,CENPM,PRC1,SPC25,SGO2,CDC20,CENPA,SPC24,KIF14,BUB1B,IQGAP3,SPDL1,CDC25C,CENPE,KIF18A,MAD2L1,BUB1,CENPI,CENPK,ERCC6L
REAC	Signaling by Rho GTPases	REAC:R-HSA-194315	false	4.026186282260192e-14	13.395106135188524	701	117	37	10916	PLK1,ANLN,BIRC5,CENPU,AURKB,CENPF,LMNB1,TUBA1B,NDC80,CDCA8,ZWINT,INCENP,SKA1,KNL1,NUF2,SGO1,CENPM,PRC1,SPC25,SGO2,CDC20,CENPA,SPC24,KIF14,BUB1B,IQGAP3,SPDL1,CDC25C,CENPE,KIF18A,MAD2L1,BUB1,ARHGEF39,CENPI,CENPK,ERCC6L,DEPDC1B
REAC	Signaling by Rho GTPases, Miro GTPases and RHOBTB3	REAC:R-HSA-9716542	false	8.02530960460462e-14	13.095538204159514	716	117	37	10916	PLK1,ANLN,BIRC5,CENPU,AURKB,CENPF,LMNB1,TUBA1B,NDC80,CDCA8,ZWINT,INCENP,SKA1,KNL1,NUF2,SGO1,CENPM,PRC1,SPC25,SGO2,CDC20,CENPA,SPC24,KIF14,BUB1B,IQGAP3,SPDL1,CDC25C,CENPE,KIF18A,MAD2L1,BUB1,ARHGEF39,CENPI,CENPK,ERCC6L,DEPDC1B
REAC	Polo-like kinase mediated events	REAC:R-HSA-156711	false	3.6254110746914714e-10	9.440642742927906	15	117	8	10916	PLK1,PKMYT1,CENPF,CCNB1,CCNB2,CDC25A,MYBL2,CDC25C
REAC	Mitotic G1 phase and G1/S transition	REAC:R-HSA-453279	false	1.4155789336123509e-9	8.849065909077746	147	117	16	10916	RRM2,CDC6,TOP2A,TK1,CDK1,CCNA2,CCNB1,CDC25A,MYBL2,CDC45,FBXO5,E2F1,POLE2,MCM10,E2F2,CCNE2
REAC	Cyclin A/B1/B2 associated events during G2/M transition	REAC:R-HSA-69273	false	5.573539816711097e-8	7.253868891976032	25	117	8	10916	PLK1,PKMYT1,CDK1,CCNA2,CCNB1,CCNB2,CDC25A,CDC25C
REAC	Regulation of mitotic cell cycle	REAC:R-HSA-453276	false	5.891680416910586e-8	7.229760818675378	88	117	12	10916	PLK1,UBE2C,AURKB,CDK1,CCNA2,AURKA,CCNB1,CDC20,BUB1B,MAD2L1,FBXO5,UBE2S
REAC	APC/C-mediated degradation of cell cycle proteins	REAC:R-HSA-174143	false	5.891680416910586e-8	7.229760818675378	88	117	12	10916	PLK1,UBE2C,AURKB,CDK1,CCNA2,AURKA,CCNB1,CDC20,BUB1B,MAD2L1,FBXO5,UBE2S
REAC	S Phase	REAC:R-HSA-69242	false	7.286916094482035e-8	7.137456231149455	162	117	15	10916	FEN1,UBE2C,CDC6,CCNA2,GINS2,CDCA5,ESCO2,CDC25A,CDC45,E2F1,RFC3,UBE2S,POLE2,GINS4,CCNE2
REAC	G0 and Early G1	REAC:R-HSA-1538133	false	7.97919752452637e-8	7.098040783861614	26	117	8	10916	CDC6,TOP2A,CDK1,CCNA2,CDC25A,MYBL2,E2F1,CCNE2
REAC	G2/M Checkpoints	REAC:R-HSA-69481	false	1.1226690294993236e-7	6.9497482578503895	167	117	15	10916	PKMYT1,GTSE1,CDC6,CDK1,CCNB1,CCNB2,BRIP1,CLSPN,CDC25A,CDC45,CDC25C,RFC3,EXO1,BLM,MCM10
REAC	Mitotic G2-G2/M phases	REAC:R-HSA-453274	false	1.228666407709689e-7	6.91056601536965	197	117	16	10916	PLK1,PKMYT1,CENPF,GTSE1,TUBA1B,CDK1,CCNA2,AURKA,CCNB1,CCNB2,CDC25A,MYBL2,CDC25C,E2F1,HMMR,PLK4
REAC	Phosphorylation of Emi1	REAC:R-HSA-176417	false	3.387588889418678e-7	6.470109300197968	6	117	5	10916	PLK1,CDK1,CCNB1,CDC20,FBXO5
REAC	G1/S Transition	REAC:R-HSA-69206	false	5.022334868238699e-7	6.2990943337219125	130	117	13	10916	RRM2,CDC6,TK1,CDK1,CCNA2,CCNB1,CDC25A,CDC45,FBXO5,E2F1,POLE2,MCM10,CCNE2
REAC	G2/M Transition	REAC:R-HSA-69275	false	9.85078052449848e-7	6.0065293569081835	195	117	15	10916	PLK1,PKMYT1,CENPF,GTSE1,TUBA1B,CDK1,CCNA2,AURKA,CCNB1,CCNB2,CDC25A,MYBL2,CDC25C,HMMR,PLK4
REAC	Chromosome Maintenance	REAC:R-HSA-73886	false	0.000001054730478005313	5.976858504223427	138	117	13	10916	FEN1,HJURP,CENPU,KNL1,CCNA2,CENPM,CENPA,WRAP53,CHTF18,RFC3,CENPI,BLM,CENPK
REAC	G1/S-Specific Transcription	REAC:R-HSA-69205	false	0.0000044240428371305885	5.354180676495545	27	117	7	10916	RRM2,CDC6,TK1,CDK1,CDC45,FBXO5,E2F1
REAC	DNA Repair	REAC:R-HSA-73894	false	0.000005138226399222971	5.28918676387523	329	117	18	10916	FEN1,UBE2T,FANCI,RAD51AP1,CCNA2,NEIL3,FANCA,BRIP1,CLSPN,DTL,POLQ,RFC3,EXO1,FANCD2,BLM,XRCC2,POLE2,FANCB
REAC	Regulation of APC/C activators between G1/S and early anaphase	REAC:R-HSA-176408	false	0.000005899276729443901	5.229201231013153	81	117	10	10916	PLK1,UBE2C,CDK1,CCNA2,CCNB1,CDC20,BUB1B,MAD2L1,FBXO5,UBE2S
REAC	TP53 Regulates Transcription of Cell Cycle Genes	REAC:R-HSA-6791312	false	0.000018763822677309698	4.726678679894022	49	117	8	10916	CDK1,CCNA2,AURKA,CCNB1,CDC25C,E2F8,E2F1,CCNE2
REAC	G2/M DNA replication checkpoint	REAC:R-HSA-69478	false	0.000027268010214477156	4.5643465519887405	5	117	4	10916	PKMYT1,CDK1,CCNB1,CCNB2
REAC	Synthesis of DNA	REAC:R-HSA-69239	false	0.000027742852356113885	4.556848889375301	121	117	11	10916	FEN1,UBE2C,CDC6,CCNA2,GINS2,CDC45,RFC3,UBE2S,POLE2,GINS4,CCNE2
REAC	Activation of ATR in response to replication stress	REAC:R-HSA-176187	false	0.000046947224470038914	4.328390078221671	37	117	7	10916	CDC6,CLSPN,CDC25A,CDC45,CDC25C,RFC3,MCM10
REAC	Activation of APC/C and APC/C:Cdc20 mediated degradation of mitotic proteins	REAC:R-HSA-176814	false	0.00005260695013529876	4.278956875503817	77	117	9	10916	PLK1,UBE2C,CDK1,CCNA2,CCNB1,CDC20,BUB1B,MAD2L1,UBE2S
REAC	Homology Directed Repair	REAC:R-HSA-5693538	false	0.00010732504880593914	3.9692989053535763	138	117	11	10916	FEN1,RAD51AP1,CCNA2,BRIP1,CLSPN,POLQ,RFC3,EXO1,BLM,XRCC2,POLE2
REAC	Activation of NIMA Kinases NEK9, NEK6, NEK7	REAC:R-HSA-2980767	false	0.00018772784249407375	3.726471311050443	7	117	4	10916	PLK1,CDK1,CCNB1,CCNB2
REAC	DNA Replication	REAC:R-HSA-69306	false	0.0003146058013909907	3.5022332731658015	187	117	12	10916	FEN1,UBE2C,CDC6,CCNA2,GINS2,CDC45,RFC3,UBE2S,POLE2,MCM10,GINS4,CCNE2
REAC	Diseases of DNA repair	REAC:R-HSA-9675135	false	0.0004060170212846369	3.391455759292167	50	117	7	10916	RAD51AP1,NEIL3,BRIP1,RFC3,EXO1,BLM,XRCC2
REAC	Transcriptional Regulation by TP53	REAC:R-HSA-3700989	false	0.0005745490692141037	3.240672874584256	359	117	16	10916	BIRC5,AURKB,FANCI,CDK1,CCNA2,AURKA,CCNB1,BRIP1,CDC25C,E2F8,E2F1,RFC3,EXO1,FANCD2,BLM,CCNE2
REAC	APC/C:Cdc20 mediated degradation of mitotic proteins	REAC:R-HSA-176409	false	0.0006168684158847746	3.2098074653827147	76	117	8	10916	UBE2C,CDK1,CCNA2,CCNB1,CDC20,BUB1B,MAD2L1,UBE2S
REAC	DNA Double-Strand Break Repair	REAC:R-HSA-5693532	false	0.0007691160080728954	3.114008149319356	168	117	11	10916	FEN1,RAD51AP1,CCNA2,BRIP1,CLSPN,POLQ,RFC3,EXO1,BLM,XRCC2,POLE2
REAC	Phosphorylation of the APC/C	REAC:R-HSA-176412	false	0.0007762770901327824	3.1099832307575306	20	117	5	10916	PLK1,UBE2C,CDK1,CCNB1,UBE2S
REAC	Inhibition of the proteolytic activity of APC/C required for the onset of anaphase by mitotic spindle checkpoint components	REAC:R-HSA-141405	false	0.0010101707087725549	2.9956052285804273	21	117	5	10916	UBE2C,CDC20,BUB1B,MAD2L1,UBE2S
REAC	Inactivation of APC/C via direct inhibition of the APC/C complex	REAC:R-HSA-141430	false	0.0010101707087725549	2.9956052285804273	21	117	5	10916	UBE2C,CDC20,BUB1B,MAD2L1,UBE2S
REAC	Kinesins	REAC:R-HSA-983189	false	0.0014371447948580529	2.8424994737308147	60	117	7	10916	KIF4A,TUBA1B,KIF18B,KIF23,CENPE,KIF18A,KIFC1
REAC	Condensation of Prometaphase Chromosomes	REAC:R-HSA-2514853	false	0.0017121464443997886	2.7664590917180254	11	117	4	10916	CDK1,NCAPG,CCNB1,CCNB2
REAC	Defective homologous recombination repair (HRR) due to BRCA2 loss of function	REAC:R-HSA-9701190	false	0.0019354981179540488	2.7132072466455006	41	117	6	10916	RAD51AP1,BRIP1,RFC3,EXO1,BLM,XRCC2
REAC	Diseases of DNA Double-Strand Break Repair	REAC:R-HSA-9675136	false	0.0019354981179540488	2.7132072466455006	41	117	6	10916	RAD51AP1,BRIP1,RFC3,EXO1,BLM,XRCC2
REAC	APC/C:Cdc20 mediated degradation of Cyclin B	REAC:R-HSA-174048	false	0.002056466006962262	2.686878464910326	24	117	5	10916	UBE2C,CDK1,CCNB1,CDC20,UBE2S
REAC	Impaired BRCA2 binding to PALB2	REAC:R-HSA-9709603	false	0.002056466006962262	2.686878464910326	24	117	5	10916	RAD51AP1,BRIP1,EXO1,BLM,XRCC2
REAC	Defective homologous recombination repair (HRR) due to PALB2 loss of function	REAC:R-HSA-9701193	false	0.002548665770812156	2.59368711369088	25	117	5	10916	RAD51AP1,BRIP1,EXO1,BLM,XRCC2
REAC	Defective homologous recombination repair (HRR) due to BRCA1 loss of function	REAC:R-HSA-9701192	false	0.002548665770812156	2.59368711369088	25	117	5	10916	RAD51AP1,BRIP1,EXO1,BLM,XRCC2
REAC	Defective HDR through Homologous Recombination Repair (HRR) due to PALB2 loss of BRCA2/RAD51/RAD51C binding function	REAC:R-HSA-9704646	false	0.002548665770812156	2.59368711369088	25	117	5	10916	RAD51AP1,BRIP1,EXO1,BLM,XRCC2
REAC	Defective HDR through Homologous Recombination Repair (HRR) due to PALB2 loss of BRCA1 binding function	REAC:R-HSA-9704331	false	0.002548665770812156	2.59368711369088	25	117	5	10916	RAD51AP1,BRIP1,EXO1,BLM,XRCC2
REAC	SUMOylation of DNA replication proteins	REAC:R-HSA-4615885	false	0.002578861863461547	2.5885719201897484	43	117	6	10916	BIRC5,AURKB,CDCA8,TOP2A,INCENP,AURKA
REAC	Homologous DNA Pairing and Strand Exchange	REAC:R-HSA-5693579	false	0.002578861863461547	2.5885719201897484	43	117	6	10916	RAD51AP1,BRIP1,RFC3,EXO1,BLM,XRCC2
REAC	Signal Transduction	REAC:R-HSA-162582	false	0.002653296337567442	2.5762142424476946	2548	117	49	10916	TACC3,PLK1,ANLN,BIRC5,CENPU,AURKB,CENPF,LMNB1,TUBA1B,NDC80,CDCA8,ZWINT,F3,CDK1,INCENP,SKA1,KNL1,NUF2,SGO1,CENPM,PRC1,SPC25,SGO2,FSTL3,SERPINE1,CDC20,DLGAP5,CENPA,SPC24,KIF14,BUB1B,IQGAP3,SPDL1,CDC25C,CENPE,ID3,KIF18A,MAD2L1,E2F1,FKBP5,GABBR2,BUB1,ARHGEF39,CENPI,CENPK,ERCC6L,SSTR1,DEPDC1B,GAL
REAC	APC-Cdc20 mediated degradation of Nek2A	REAC:R-HSA-179409	false	0.0031285921030106446	2.5046510552491883	26	117	5	10916	UBE2C,CDC20,BUB1B,MAD2L1,UBE2S
REAC	HDR through Homologous Recombination (HRR)	REAC:R-HSA-5685942	false	0.00336148310087754	2.4734690677244684	68	117	7	10916	RAD51AP1,BRIP1,RFC3,EXO1,BLM,XRCC2,POLE2
REAC	Golgi Cisternae Pericentriolar Stack Reorganization	REAC:R-HSA-162658	false	0.00364856574685041	2.4378778233904645	13	117	4	10916	PLK1,CDK1,CCNB1,CCNB2
REAC	Resolution of D-loop Structures through Synthesis-Dependent Strand Annealing (SDSA)	REAC:R-HSA-5693554	false	0.003806910811664622	2.4194272977208655	27	117	5	10916	RAD51AP1,BRIP1,EXO1,BLM,XRCC2
REAC	Nucleosome assembly	REAC:R-HSA-774815	false	0.004930765064171785	2.3070856897755943	72	117	7	10916	HJURP,CENPU,KNL1,CENPM,CENPA,CENPI,CENPK
REAC	Deposition of new CENPA-containing nucleosomes at the centromere	REAC:R-HSA-606279	false	0.004930765064171785	2.3070856897755943	72	117	7	10916	HJURP,CENPU,KNL1,CENPM,CENPA,CENPI,CENPK
REAC	HDR through Homologous Recombination (HRR) or Single Strand Annealing (SSA)	REAC:R-HSA-5693567	false	0.005060219325422594	2.2958306590976534	132	117	9	10916	RAD51AP1,CCNA2,BRIP1,CLSPN,RFC3,EXO1,BLM,XRCC2,POLE2
REAC	TP53 Regulates Transcription of Genes Involved in G1 Cell Cycle Arrest	REAC:R-HSA-6804116	false	0.0050657797798775005	2.29535369383146	14	117	4	10916	CCNA2,E2F8,E2F1,CCNE2
REAC	Cdc20:Phospho-APC/C mediated degradation of Cyclin A	REAC:R-HSA-174184	false	0.005405821836296314	2.267138271768709	73	117	7	10916	UBE2C,CDK1,CCNA2,CDC20,BUB1B,MAD2L1,UBE2S
REAC	APC:Cdc20 mediated degradation of cell cycle proteins prior to satisfation of the cell cycle checkpoint	REAC:R-HSA-179419	false	0.005918170069038144	2.2278125587793824	74	117	7	10916	UBE2C,CDK1,CCNA2,CDC20,BUB1B,MAD2L1,UBE2S
REAC	Transcription of E2F targets under negative control by p107 (RBL1) and p130 (RBL2) in complex with HDAC1	REAC:R-HSA-1362300	false	0.006850810973758609	2.1642580152840187	15	117	4	10916	CDK1,CCNA2,MYBL2,E2F1
REAC	Extension of Telomeres	REAC:R-HSA-180786	false	0.007104878453327423	2.148443347363636	51	117	6	10916	FEN1,CCNA2,WRAP53,CHTF18,RFC3,BLM
REAC	Initiation of Nuclear Envelope (NE) Reformation	REAC:R-HSA-2995383	false	0.009058970376518623	2.0429211605138113	16	117	4	10916	LMNB1,CDK1,CCNB1,CCNB2
REAC	DNA strand elongation	REAC:R-HSA-69190	false	0.009098481903840225	2.041031064358557	32	117	5	10916	FEN1,GINS2,CDC45,RFC3,GINS4
REAC	Resolution of D-loop Structures through Holliday Junction Intermediates	REAC:R-HSA-5693568	false	0.012358902517923943	1.9080200932902132	34	117	5	10916	RAD51AP1,BRIP1,EXO1,BLM,XRCC2
REAC	Resolution of D-Loop Structures	REAC:R-HSA-5693537	false	0.014296008398024017	1.8447852053810903	35	117	5	10916	RAD51AP1,BRIP1,EXO1,BLM,XRCC2
REAC	TP53 Regulates Transcription of Genes Involved in G2 Cell Cycle Arrest	REAC:R-HSA-6804114	false	0.014980564051861557	1.8244718341666464	18	117	4	10916	CDK1,AURKA,CCNB1,CDC25C
REAC	Transcription of E2F targets under negative control by DREAM complex	REAC:R-HSA-1362277	false	0.014980564051861557	1.8244718341666464	18	117	4	10916	CDC6,TOP2A,CDC25A,E2F1
REAC	Aberrant regulation of mitotic cell cycle due to RB1 defects	REAC:R-HSA-9687139	false	0.016460551691299168	1.7835556130805081	36	117	5	10916	UBE2C,E2F1,UBE2S,E2F2,CCNE2
REAC	Diseases of mitotic cell cycle	REAC:R-HSA-9675126	false	0.02154494697302204	1.6666545704710536	38	117	5	10916	UBE2C,E2F1,UBE2S,E2F2,CCNE2
REAC	Fanconi Anemia Pathway	REAC:R-HSA-6783310	false	0.02450315336838936	1.6107780216613592	39	117	5	10916	UBE2T,FANCI,FANCA,FANCD2,FANCB
REAC	Regulation of TP53 Activity through Phosphorylation	REAC:R-HSA-6804756	false	0.024583260541677834	1.6093605160244904	92	117	7	10916	AURKB,CCNA2,AURKA,BRIP1,RFC3,EXO1,BLM
REAC	Presynaptic phase of homologous DNA pairing and strand exchange	REAC:R-HSA-5693616	false	0.02776549876824759	1.556494520630021	40	117	5	10916	BRIP1,RFC3,EXO1,BLM,XRCC2
REAC	G2/M DNA damage checkpoint	REAC:R-HSA-69473	false	0.02822165280284526	1.5494175553536105	94	117	7	10916	CDK1,CCNB1,BRIP1,CDC25C,RFC3,EXO1,BLM
REAC	COPI-dependent Golgi-to-ER retrograde traffic	REAC:R-HSA-6811434	false	0.03927772162943102	1.4058537121392534	99	117	7	10916	KIF4A,TUBA1B,KIF18B,KIF23,CENPE,KIF18A,KIFC1
REAC	Mitotic Metaphase/Anaphase Transition	REAC:R-HSA-68881	false	0.049959920305490006	1.3013782630703907	2	117	2	10916	PLK1,FBXO5
WP	Retinoblastoma gene in cancer	WP:WP2446	false	1.8378618955105743e-16	15.73568712639448	89	94	18	8722	RRM2,ANLN,KIF4A,TOP2A,CDK1,CCNA2,CCNB1,CCNB2,CDC25A,CDC45,E2F1,TTK,RFC3,SUV39H1,POLE2,PLK4,E2F2,CCNE2
WP	Cell cycle	WP:WP179	false	1.7720844291155763e-11	10.751515590448117	120	94	16	8722	PLK1,PKMYT1,CDC6,CDK1,CCNA2,CCNB1,CDC20,CCNB2,CDC25A,CDC45,CDC25C,E2F1,TTK,BUB1,E2F2,CCNE2
WP	DNA IR damage and cellular response via ATR	WP:WP4016	false	7.325330096981382e-9	8.135172800179669	81	94	12	8722	PLK1,FEN1,FANCI,CDK1,FANCA,BRIP1,CLSPN,CDC45,CDC25C,E2F1,EXO1,FANCD2
WP	Fanconi anemia	WP:WP5465	false	0.000004774518759295858	5.321070395957692	47	94	8	8722	UBE2T,FANCI,FANCA,BRIP1,FANCD2,XRCC2,UHRF1,FANCB
WP	Cohesin complex Cornelia de Lange syndrome	WP:WP5117	false	0.000009104556777253837	5.040741191426245	34	94	7	8722	PLK1,AURKB,CDK1,SGO1,SGO2,CDCA5,ESCO2
WP	Regulation of sister chromatid separation at the metaphase anaphase transition	WP:WP4240	false	0.00003856792585033688	4.413773716487206	14	94	5	8722	CDC20,BUB1B,CENPE,MAD2L1,BUB1
WP	G1 to S cell cycle control	WP:WP45	false	0.000057860045078118184	4.237621232333899	64	94	8	8722	CDK1,CCNB1,CDC25A,CDC45,E2F1,POLE2,E2F2,CCNE2
WP	DNA repair pathways full network	WP:WP4946	false	0.00008387991658921035	4.076342010072022	119	94	10	8722	FEN1,FANCI,NEIL3,FANCA,BRIP1,RFC3,EXO1,FANCD2,POLE2,FANCB
WP	DNA damage response	WP:WP707	false	0.00010459579633285557	3.980485769255836	69	94	8	8722	CDK1,CCNB1,CCNB2,CDC25A,CDC25C,E2F1,FANCD2,CCNE2
WP	Gastric cancer network 2	WP:WP2363	false	0.00012587347347237034	3.9000657833026438	31	94	6	8722	UBE2C,UBE2T,TOP2A,FANCI,CHTF18,RFC3
WP	miRNA regulation of DNA damage response	WP:WP1530	false	0.00016233300842823968	3.7895931627327317	73	94	8	8722	CDK1,CCNB1,CCNB2,CDC25A,CDC25C,E2F1,FANCD2,CCNE2
WP	Gastric cancer network 1	WP:WP2361	false	0.002013194977320663	2.6961141617860456	29	94	5	8722	UBE2C,CENPF,TOP2A,AURKA,MYBL2
WP	Primary ovarian insufficiency	WP:WP5461	false	0.0023060114686409565	2.6371385371301765	136	94	9	8722	FANCI,SGO2,FANCA,WDR62,CENPE,HMMR,EXO1,BLM,XRCC2
WP	ATM signaling	WP:WP2516	false	0.010158484833080093	1.9931710634796054	40	94	5	8722	CDK1,CCNB1,CDC25A,CDC25C,FANCD2
WP	DNA replication	WP:WP466	false	0.012911520875569337	1.8890225982475548	42	94	5	8722	CDC6,CDC45,RFC3,POLE2,MCM10
WP	Integrated cancer pathway	WP:WP1971	false	0.016205870244550377	1.7903276426781567	44	94	5	8722	PLK1,CDK1,CDC25A,E2F1,BLM
WP	DNA IR double strand breaks and cellular response via ATM	WP:WP3959	false	0.047285745047294304	1.3252697637096535	55	94	5	8722	CDC25C,E2F1,EXO1,FANCD2,BLM
TF	Factor: HMGXB3; motif: NRGCCAATSRGNRNNS	TF:M12616	false	5.048313901946196e-13	12.29685364868376	2909	153	64	20044	TACC3,PLK1,UBE2C,HJURP,CKAP2L,CENPU,AURKB,ASF1B,CENPF,UBE2T,GTSE1,CDC6,ZWINT,TOP2A,DEPDC1,CEP55,TK1,CDK1,INCENP,AURKA,CDKN3,CENPM,SPC25,SGO2,TCF19,CCNB1,SERPINE1,FANCA,DLGAP5,CENPA,SPC24,CCNB2,KIF14,ESCO2,PIMREG,CDC25A,CDCA3,CDCA2,DTL,WDR62,KIF18B,KIF23,STIL,CDC45,TICRR,E2F8,KRTAP2-3,CHTF18,CCNF,MYBL1,DDIAS,TENT5B,BUB1,CENPI,BLM,ERCC6L,KIFC1,UBE2S,KIF24,CCNE2,UHRF1,DEPDC1B,EIF4A1,IL11
TF	Factor: NFYA; motif: NNRGCCAATSRGMRSSNNSN	TF:M12642	false	7.299824809116163e-13	12.136687562529833	2845	153	63	20044	TACC3,SHCBP1,PLK1,UBE2C,CKAP2L,AURKB,ASF1B,CENPF,GTSE1,LMNB1,CDC6,TOP2A,CEP55,TK1,CDK1,INCENP,CDKN3,CENPM,SPC25,SGO2,TCF19,CCNB1,CDC20,FANCA,CENPA,ZNF367,SPC24,CCNB2,KIF14,ESCO2,PIMREG,CDC25A,CDCA3,CDCA2,DTL,WDR62,KIF18B,KIF23,STIL,CDC45,TICRR,E2F8,WRAP53,E2F1,CHTF18,CCNF,MYBL1,HMMR,DDIAS,TENT5B,BUB1,SUV39H1,CENPI,BLM,ERCC6L,UBE2S,RAD54L,KIF24,CCNE2,UHRF1,DEPDC1B,EIF4A1,IL11
TF	Factor: SP2; motif: NNRRCCAATSRGNRNSNGSN; match class: 1	TF:M12668_1	false	5.71171143003767e-10	9.243233742322232	5947	153	89	20044	RRM2,TACC3,SHCBP1,UBE2C,HJURP,CKAP2L,CENPU,AURKB,ASF1B,CENPF,UBE2T,CDCA8,CDC6,ZWINT,TOP2A,DEPDC1,CEP55,TK1,CDK1,INCENP,KNL1,CCNA2,GINS2,MKI67,AURKA,CDKN3,CENPM,SPC25,SGO2,TCF19,CCNB1,CDC20,DLGAP5,CENPA,ZNF367,SPC24,CCNB2,KIF14,BUB1B,CDCA5,ACTG2,BRIP1,CLSPN,ESCO2,PIMREG,CDC25A,CDCA3,CDCA2,SPDL1,WDR62,KIF18B,KIF23,STIL,CDC45,ID3,TICRR,E2F8,MFSD2A,MAD2L1,WRAP53,FBXO5,E2F1,CHTF18,CCNF,NUSAP1,FKBP5,CN…
TF	Factor: NF-YA; motif: CRGCCAATCAGNRN	TF:M02106	false	6.063577723489499e-10	9.217271051232213	1770	153	45	20044	TACC3,PLK1,UBE2C,CKAP2L,CENPU,ASF1B,CENPF,UBE2T,CDC6,TOP2A,DEPDC1,CEP55,TK1,CDK1,CDKN3,CENPM,SPC25,SGO2,DLGAP5,CENPA,CCNB2,KIF14,ESCO2,CDC25A,CDCA2,DTL,KIF18B,KIF23,STIL,E2F8,KRTAP2-3,CHTF18,CCNF,MYBL1,DDIAS,TENT5B,BUB1,CENPI,BLM,ERCC6L,KIF24,UHRF1,DEPDC1B,EIF4A1,IL11
TF	Factor: NFYB; motif: RGCCAATSRGNRNNNNSNG	TF:M12643	false	1.1794247656815276e-9	8.928329757102638	2035	153	48	20044	TACC3,PLK1,UBE2C,HJURP,CKAP2L,CENPF,GTSE1,CDC6,TOP2A,CEP55,TK1,CDK1,CENPM,SPC25,CDC20,FANCA,DLGAP5,CENPA,SPC24,CCNB2,KIF14,CDCA5,ESCO2,PIMREG,CDC25A,CDCA2,DTL,WDR62,KIF18B,KIF23,STIL,CDC45,E2F8,CHTF18,CCNF,DDIAS,TENT5B,CENPI,BLM,UBE2S,GINS4,RAD54L,KIF24,CCNE2,UHRF1,DEPDC1B,EIF4A1,IL11
TF	Factor: YB-1; motif: NNNNCCAATNN; match class: 1	TF:M03862_1	false	7.002233755180892e-7	6.154763395300397	3157	153	56	20044	UBE2C,HJURP,CKAP2L,CENPU,AURKB,ASF1B,CDC6,ZWINT,TOP2A,CEP55,TK1,CDK1,INCENP,GINS2,MKI67,AURKA,CDKN3,CENPM,SGO2,TCF19,CCNB1,DLGAP5,CENPA,ZNF367,CCNB2,KIF14,BUB1B,CDCA5,ESCO2,PIMREG,CDC25A,CDCA3,CDCA2,DTL,WDR62,KIF23,STIL,TICRR,E2F8,MFSD2A,E2F1,CHTF18,CCNF,TENT5B,SUV39H1,CENPI,BLM,CENPK,ERCC6L,UBE2S,MCM10,KIF24,UHRF1,EIF4A1,IL11,CHAC2
TF	Factor: NFYA; motif: RRCCAATCAGN	TF:M09816	false	7.278934679747089e-7	6.137932177907089	2013	153	43	20044	TACC3,PLK1,HJURP,ASF1B,CENPF,UBE2T,CDC6,TOP2A,TK1,CDK1,AURKA,CDKN3,CENPM,SPC25,DLGAP5,ZNF367,KIF14,CDCA5,PIMREG,CDC25A,CDCA2,DTL,KIF18B,KIF23,STIL,CDC45,TICRR,E2F8,KRTAP2-3,CHTF18,CCNF,DDIAS,TTK,TENT5B,BUB1,SUV39H1,CENPI,BLM,UBE2S,KIF24,UHRF1,DEPDC1B,IL11
TF	Factor: E2F; motif: NKCGCGCSAAAN; match class: 1	TF:M00920_1	false	0.0000011146334775594376	5.952867917227252	1339	153	34	20044	RRM2,SHCBP1,CKAP2L,CENPU,LMNB1,NDC80,CDC6,ZWINT,CDK1,KNL1,SKA3,AURKA,CENPM,ZNF367,CLSPN,CDC25A,DTL,HELLS,KIF18B,CDC45,ID3,E2F8,KIF18A,WRAP53,FBXO5,E2F1,ATAD5,CENPI,BLM,POLE2,MCM10,E2F2,UHRF1,AUNIP
TF	Factor: E2F; motif: TTTCGCGC; match class: 1	TF:M00425_1	false	0.0000017676343324969276	5.752607571791141	5515	153	78	20044	RRM2,SHCBP1,FEN1,CKAP2L,CENPU,ASF1B,GTSE1,LMNB1,TUBA1B,NDC80,CDCA8,CDC6,ZWINT,F3,TK1,FANCI,CDK1,INCENP,SKA1,KNL1,SKA3,CCNA2,PBK,AURKA,CENPM,PRC1,NCAPG,SPC25,MT2A,TCF19,CCNB1,SERPINE1,CDC20,FANCA,DLGAP5,ZNF367,SPC24,BUB1B,CLSPN,CDC25A,DTL,HELLS,MYBL2,SPDL1,WDR62,KIF18B,CDC45,ID3,E2F8,MFSD2A,KIF18A,MAD2L1,WRAP53,FBXO5,E2F1,CHTF18,CCNF,MYBL1,HMMR,TTK,RFC3,EXO1,ATAD5,CENPI,BLM,KIFC1,POLE2,MCM10,SSTR1…
TF	Factor: NF-Y; motif: RGCCAATCRGN	TF:M07302	false	0.000003184821436111438	5.496914912303643	1623	153	37	20044	TACC3,PLK1,ASF1B,CENPF,UBE2T,CDC6,TOP2A,CEP55,TK1,CDK1,INCENP,AURKA,CDKN3,CENPM,SPC25,SGO2,TCF19,KIF14,CDCA5,ESCO2,PIMREG,CDCA2,DTL,KIF18B,KIF23,STIL,E2F8,CHTF18,DDIAS,TENT5B,BUB1,SUV39H1,CENPI,BLM,KIF24,UHRF1,IL11
TF	Factor: NF-YC; motif: NNRRCCAATCAGNR	TF:M10006	false	0.0000049740965506401705	5.303285789029234	2578	153	48	20044	TACC3,PLK1,UBE2C,CKAP2L,ASF1B,CENPF,UBE2T,CDC6,TOP2A,CEP55,TK1,CDK1,INCENP,AURKA,CDKN3,CENPM,SPC25,DLGAP5,CENPA,ZNF367,CCNB2,KIF14,PIMREG,CDC25A,CDCA2,DTL,KIF18B,KIF23,STIL,CDC45,TICRR,E2F8,KRTAP2-3,CHTF18,CCNF,MYBL1,DDIAS,TENT5B,BUB1,SUV39H1,CENPI,BLM,UBE2S,KIF24,UHRF1,DEPDC1B,EIF4A1,IL11
TF	Factor: E2F; motif: NCSCGCSAAAN; match class: 1	TF:M00919_1	false	0.000005381538971512575	5.269093510344879	1576	153	36	20044	SHCBP1,FEN1,CKAP2L,CENPU,LMNB1,NDC80,CDC6,ZWINT,TK1,FANCI,CDK1,SKA3,CCNA2,AURKA,CENPM,ZNF367,CLSPN,CDC25A,DTL,HELLS,KIF18B,CDC45,ID3,E2F8,KIF18A,WRAP53,FBXO5,E2F1,ATAD5,CENPI,BLM,POLE2,MCM10,E2F2,UHRF1,AUNIP
TF	Factor: NF-Y; motif: NNNRRCCAATSRGNNN	TF:M00287	false	0.00002780532925644895	4.555871957864108	1677	153	36	20044	TACC3,PLK1,UBE2C,CKAP2L,ASF1B,CENPF,CDC6,TOP2A,CEP55,TK1,CDK1,CDKN3,CENPM,SPC25,CENPA,CCNB2,KIF14,PIMREG,CDC25A,CDCA2,DTL,KIF18B,KIF23,STIL,E2F8,CHTF18,CCNF,MYBL1,DDIAS,TENT5B,CENPI,BLM,KIF24,UHRF1,EIF4A1,IL11
TF	Factor: NFYA; motif: NNRGCCAATSRGMRSSNNSN; match class: 1	TF:M12642_1	false	0.00002914342388355166	4.535459426952371	558	153	20	20044	TACC3,ASF1B,CDC6,CEP55,TK1,CCNB1,CDC20,SPC24,CCNB2,CDCA2,KIF18B,E2F8,E2F1,TENT5B,CENPI,BLM,UBE2S,KIF24,UHRF1,IL11
TF	Factor: HMGXB3; motif: NRGCCAATSRGNRNNS; match class: 1	TF:M12616_1	false	0.00003284378915733811	4.483546744512612	562	153	20	20044	ASF1B,CDC6,CEP55,TK1,CDKN3,DLGAP5,CCNB2,CDC25A,CDCA3,CDCA2,CDC45,E2F8,CCNF,TENT5B,CENPI,BLM,UBE2S,KIF24,UHRF1,IL11
TF	Factor: E2F-1:DP-2; motif: TTTSSCGC; match class: 1	TF:M00737_1	false	0.000038299431030256165	4.416807677787397	3025	153	51	20044	RRM2,SHCBP1,ANLN,CENPU,PKMYT1,KIF4A,ASF1B,CENPF,GTSE1,LMNB1,TUBA1B,FANCI,CDK1,KNL1,SKA3,GINS2,MKI67,SPAG5,CENPM,NCAPG,FSTL3,FANCA,DLGAP5,CENPA,ZNF367,CLSPN,CDC25A,DTL,HELLS,WDR62,STIL,ID3,E2F8,WRAP53,E2F1,NUSAP1,DDIAS,RFC3,EXO1,SUV39H1,ATAD5,BLM,POLE2,PF4V1,SSTR1,RAD54L,E2F2,UHRF1,HASPIN,GAL,EIF4A1
TF	Factor: NF-YA; motif: YTCTSATTGGYYRN	TF:M04683	false	0.00005866678016134709	4.231607746733937	1726	153	36	20044	TACC3,PLK1,UBE2C,ASF1B,CENPF,CDC6,TOP2A,TK1,CDK1,INCENP,AURKA,CDKN3,CENPM,SPC25,DLGAP5,CENPA,CCNB2,KIF14,CDC25A,CDCA2,DTL,KIF18B,KIF23,STIL,CDC45,E2F8,KRTAP2-3,DDIAS,TENT5B,CENPI,BLM,UBE2S,KIF24,UHRF1,DEPDC1B,IL11
TF	Factor: NFYC; motif: NNCCAATCANN	TF:M12455	false	0.00006299671564824698	4.200682092022999	1335	153	31	20044	TACC3,PLK1,ASF1B,CENPF,UBE2T,CDC6,TOP2A,TK1,CDK1,AURKA,CDKN3,CENPM,SPC25,ZNF367,KIF14,PIMREG,CDCA2,DTL,KIF18B,KIF23,STIL,CDC45,E2F8,DDIAS,TENT5B,CENPI,BLM,UBE2S,KIF24,UHRF1,IL11
TF	Factor: E2F; motif: TTTSGCGSG; match class: 1	TF:M00939_1	false	0.00006414755770927744	4.192819873873234	1732	153	36	20044	SHCBP1,FEN1,CKAP2L,CENPU,LMNB1,NDC80,CDC6,ZWINT,TK1,FANCI,CDK1,SKA3,CCNA2,AURKA,CENPM,ZNF367,CLSPN,CDC25A,DTL,HELLS,KIF18B,CDC45,ID3,E2F8,KIF18A,WRAP53,FBXO5,E2F1,ATAD5,CENPI,BLM,POLE2,MCM10,E2F2,UHRF1,AUNIP
TF	Factor: E2F; motif: NKCGCGCSAAAN	TF:M00920	false	0.00008262592829311343	4.082883648228699	5848	153	77	20044	RRM2,TACC3,SHCBP1,FEN1,CKAP2L,CENPU,PKMYT1,GTSE1,LMNB1,TUBA1B,NDC80,CDC6,ZWINT,F3,FANCI,CDK1,FAM111B,INCENP,SKA1,KNL1,SKA3,CCNA2,PBK,AURKA,HAS2,CENPM,NCAPG,MT2A,NEIL3,TCF19,CCNB1,FSTL3,CDC20,FANCA,ZNF367,SPC24,CDCA5,CLSPN,CDC25A,DTL,HELLS,IQGAP3,MYBL2,SPDL1,KIF18B,STIL,CDC45,ID3,TICRR,E2F8,MFSD2A,KIF18A,MAD2L1,WRAP53,FBXO5,E2F1,CCNF,NUSAP1,RFC3,GABBR2,EXO1,TENT5B,ATAD5,CENPI,BLM,CENPK,ERCC6L,KIFC…
TF	Factor: E2F; motif: TTTSGCGSG; match class: 1	TF:M00918_1	false	0.00010394917666025257	3.9831789461913396	1288	153	30	20044	CKAP2L,CENPU,LMNB1,NDC80,CDC6,FANCI,CDK1,SKA3,CCNA2,AURKA,ZNF367,CLSPN,CDC25A,DTL,HELLS,CDC45,ID3,KIF18A,WRAP53,FBXO5,E2F1,RFC3,ATAD5,CENPI,BLM,POLE2,MCM10,E2F2,UHRF1,AUNIP
TF	Factor: NF-YA; motif: NYRRCCAATCAGAR	TF:M10005	false	0.00010964142159745957	3.960025342086118	2285	153	42	20044	TACC3,PLK1,UBE2C,CKAP2L,ASF1B,CENPF,UBE2T,CDCA8,CDC6,TOP2A,CEP55,TK1,CDK1,INCENP,MKI67,AURKA,CDKN3,CENPM,SPC25,CENPA,CCNB2,KIF14,CDC25A,CDCA3,CDCA2,DTL,KIF18B,KIF23,STIL,CDC45,E2F8,KRTAP2-3,CHTF18,DDIAS,TENT5B,BUB1,CENPI,BLM,KIF24,UHRF1,IL11,CHAC2
TF	Factor: E2F; motif: TTTSGCGS	TF:M00427	false	0.00011520309348185073	3.9385358588984003	9802	153	108	20044	RRM2,TACC3,SHCBP1,PLK1,FEN1,HJURP,CKAP2L,CENPU,PKMYT1,KIF4A,ASF1B,CENPF,GTSE1,LMNB1,TUBA1B,NDC80,CDCA8,CDC6,ZWINT,CEP55,F3,TK1,FANCI,CDK1,FAM111B,INCENP,SKA1,KNL1,RAD51AP1,SKA3,CCNA2,PBK,GINS2,NUF2,AURKA,CENPM,PRC1,NEIL3,TCF19,CCNB1,FSTL3,SERPINE1,CDC20,FANCA,DLGAP5,CENPA,ZNF367,SPC24,BUB1B,CDCA5,CLSPN,CDC25A,DTL,HELLS,IQGAP3,MYBL2,SPDL1,WDR62,KIF18B,KIF23,STIL,CDC45,CDC25C,ID3,TICRR,E2F8,MFSD2A,…
TF	Factor: E2F; motif: TTTSGCGSG	TF:M00939	false	0.0001472743479862474	3.831872891298482	6626	153	83	20044	RRM2,TACC3,SHCBP1,FEN1,HJURP,CKAP2L,CENPU,PKMYT1,GTSE1,LMNB1,TUBA1B,NDC80,CDCA8,CDC6,ZWINT,F3,TK1,FANCI,CDK1,FAM111B,INCENP,KNL1,SKA3,CCNA2,PBK,AURKA,HAS2,CENPM,NCAPG,SPC25,NEIL3,TCF19,CCNB1,FSTL3,CDC20,FANCA,ZNF367,SPC24,CDCA5,CLSPN,CDC25A,DTL,HELLS,IQGAP3,MYBL2,SPDL1,KIF18B,STIL,CDC45,ID3,TICRR,E2F8,MFSD2A,KIF18A,MAD2L1,WRAP53,FBXO5,E2F1,CCNF,NUSAP1,TTK,RFC3,GABBR2,EXO1,TENT5B,ATAD5,CENPI,BLM,C…
TF	Factor: NF-Y; motif: NCTGATTGGYTASY	TF:M00209	false	0.00015124699013184637	3.820313259202018	3851	153	58	20044	TACC3,PLK1,UBE2C,HJURP,CKAP2L,ASF1B,CENPF,UBE2T,CDCA8,CDC6,ZWINT,TOP2A,CEP55,TK1,CDK1,INCENP,AURKA,CDKN3,CENPM,NCAPG,SPC25,DLGAP5,ZNF367,KIF14,CDCA5,CLSPN,ESCO2,PIMREG,CDC25A,CDCA2,DTL,KIF18B,KIF23,STIL,CDC45,POLQ,TICRR,E2F8,KIF18A,KRTAP2-3,CHTF18,CCNF,DDIAS,TTK,TENT5B,BUB1,SUV39H1,CENPI,BLM,UBE2S,MCM10,SSTR1,GINS4,PLK4,KIF24,UHRF1,DEPDC1B,IL11
TF	Factor: NF-Y; motif: NNNNRRCCAATSR	TF:M00775	false	0.00015439416990009592	3.8113691031455024	1467	153	32	20044	TACC3,PLK1,UBE2C,CKAP2L,ASF1B,UBE2T,CDC6,TOP2A,CEP55,TK1,CDK1,INCENP,AURKA,CDKN3,SPC25,SGO2,KIF14,CDCA5,PIMREG,CDCA2,KIF18B,KIF23,E2F8,DDIAS,TENT5B,BUB1,SUV39H1,CENPI,BLM,KIF24,UHRF1,IL11
TF	Factor: E2F; motif: TTTCGCGC	TF:M00425	false	0.0003342681964925599	3.4759049418185355	11392	153	118	20044	RRM2,TACC3,SHCBP1,PLK1,FEN1,HJURP,CKAP2L,CENPU,PKMYT1,KIF4A,ASF1B,CENPF,GTSE1,LMNB1,TUBA1B,NDC80,CDCA8,CDC6,ZWINT,CEP55,F3,TK1,FANCI,CDK1,FAM111B,INCENP,SKA1,KNL1,RAD51AP1,SKA3,CCNA2,PBK,GINS2,NUF2,MKI67,AURKA,HAS2,CENPM,PRC1,NCAPG,SPC25,MT2A,NEIL3,SGO2,TCF19,CCNB1,FSTL3,SERPINE1,CDC20,FANCA,DLGAP5,CENPA,ZNF367,SPC24,BUB1B,CDCA5,CLSPN,CDC25A,CDCA3,CDCA2,DTL,HELLS,IQGAP3,MYBL2,SPDL1,WDR62,KIF18B,K…
TF	Factor: E2F-3:HES-7; motif: NNNSGCGCSNNNNNCRCGYGNN; match class: 1	TF:M08526_1	false	0.00034950020079373904	3.4565525704087494	15386	153	142	20044	RRM2,TACC3,SHCBP1,PLK1,FEN1,UBE2C,HJURP,ANLN,CKAP2L,BIRC5,CENPU,AURKB,PKMYT1,KIF4A,ASF1B,CENPF,UBE2T,GTSE1,LMNB1,TUBA1B,NDC80,CDCA8,CDC6,ZWINT,TOP2A,DEPDC1,CEP55,F3,TK1,FANCI,CDK1,INCENP,KNL1,RAD51AP1,SKA3,CCNA2,PBK,GINS2,NUF2,SGO1,MKI67,SPAG5,AURKA,CDKN3,HAS2,CENPM,PLCXD3,NCAPG,MT2A,NEIL3,SGO2,TCF19,CCNB1,KNSTRN,TRIP13,FSTL3,CDC20,FANCA,DLGAP5,CENPA,ZNF367,SPC24,CCNB2,KIF14,BUB1B,CDCA5,ACTG2,CLS…
TF	Factor: YB-1; motif: CCAMTCNGMR; match class: 1	TF:M03805_1	false	0.00046427170459015335	3.3332277839513567	3766	153	56	20044	TACC3,SHCBP1,PLK1,HJURP,CKAP2L,AURKB,ASF1B,CENPF,NDC80,CDC6,TOP2A,DEPDC1,CEP55,INCENP,GINS2,MKI67,AURKA,CDKN3,CENPM,NCAPG,TCF19,CCNB1,DLGAP5,CENPA,SPC24,CCNB2,BRIP1,PIMREG,CDC25A,CDCA3,CDCA2,IQGAP3,WDR62,KIF18B,STIL,CDC45,CDC25C,POLQ,TICRR,E2F8,FBXO5,CHTF18,CCNF,HMMR,DDIAS,RFC3,TENT5B,CENPI,BLM,CENPK,ERCC6L,UBE2S,KIF24,UHRF1,DEPDC1B,IL11
TF	Factor: E2F1; motif: NNNNNGCGSSAAAN	TF:M08874	false	0.0005476007496523723	3.261535965998848	7417	153	88	20044	RRM2,TACC3,FEN1,UBE2C,HJURP,CENPU,AURKB,PKMYT1,ASF1B,LMNB1,TUBA1B,CDCA8,CDC6,ZWINT,F3,TK1,FANCI,CDK1,SKA1,KNL1,SKA3,CCNA2,PBK,GINS2,NUF2,SGO1,AURKA,CDKN3,CENPM,MT2A,NEIL3,TCF19,CCNB1,TRIP13,FSTL3,FANCA,DLGAP5,CENPA,ZNF367,SPC24,CDCA5,CLSPN,ESCO2,CDC25A,CDCA3,DTL,HELLS,IQGAP3,MYBL2,SPDL1,WDR62,STIL,CDC25C,ANKRD1,ID3,E2F8,MAD2L1,WRAP53,E2F1,CHTF18,NUSAP1,MYBL1,FKBP5,RELT,HMMR,TTK,RFC3,GABBR2,EXO1,F…
TF	Factor: YB-1; motif: CCAMTCNGMR	TF:M03805	false	0.0005601412726897474	3.2517024261867635	10320	153	110	20044	RRM2,TACC3,SHCBP1,PLK1,UBE2C,HJURP,CKAP2L,BIRC5,CENPU,AURKB,ASF1B,CENPF,UBE2T,GTSE1,LMNB1,TUBA1B,NDC80,CDCA8,CDC6,ZWINT,TOP2A,DEPDC1,CEP55,F3,TK1,FANCI,CDK1,INCENP,SKA1,KNL1,RAD51AP1,GINS2,SGO1,MKI67,AURKA,CDKN3,CENPM,PRC1,NCAPG,SPC25,TCF19,CCNB1,KNSTRN,SERPINE1,CDC20,FANCA,DLGAP5,CENPA,ZNF367,SPC24,CCNB2,KIF14,ACTG2,BRIP1,ESCO2,PIMREG,CDC25A,CDCA3,CDCA2,DTL,IQGAP3,SPDL1,WDR62,KIF18B,KIF23,STIL,C…
TF	Factor: E2F8; motif: TTCCCGCCANNA	TF:M13044	false	0.0005632168625099376	3.249324351050981	1888	153	36	20044	SHCBP1,FEN1,CENPU,ASF1B,UBE2T,GTSE1,LMNB1,CDC6,TK1,SKA3,GINS2,CDKN3,HAS2,NCAPG,SPC25,FANCA,ACTG2,CDCA3,DTL,MYBL2,SPDL1,WDR62,CDC45,POLQ,CHTF18,CCNF,MYBL1,DDIAS,MT1A,FANCD2,CENPI,XRCC2,RAD54L,UHRF1,FANCB,CHAC2
TF	Factor: E2F-4:DP-1; motif: TTTSGCGC	TF:M00738	false	0.0008114971652426233	3.090712992931571	10099	153	108	20044	RRM2,TACC3,SHCBP1,FEN1,HJURP,CKAP2L,CENPU,PKMYT1,KIF4A,ASF1B,GTSE1,LMNB1,TUBA1B,NDC80,CDCA8,CDC6,ZWINT,F3,TK1,FANCI,CDK1,FAM111B,INCENP,SKA1,KNL1,SKA3,CCNA2,PBK,GINS2,NUF2,SGO1,MKI67,SPAG5,AURKA,CDKN3,HAS2,CENPM,NCAPG,NEIL3,TCF19,CCNB1,FSTL3,SERPINE1,CDC20,FANCA,DLGAP5,CENPA,ZNF367,SPC24,CDCA5,CLSPN,ESCO2,CDC25A,CDCA3,DTL,HELLS,IQGAP3,MYBL2,SPDL1,WDR62,KIF18B,STIL,CDC45,CDC25C,ANKRD1,ID3,TICRR,E2…
TF	Factor: E2F-1; motif: TTTSGCGS	TF:M00431	false	0.0008611570995302124	3.064917613662038	7483	153	88	20044	TACC3,SHCBP1,PLK1,FEN1,HJURP,CKAP2L,CENPU,PKMYT1,ASF1B,LMNB1,TUBA1B,NDC80,CDCA8,CDC6,ZWINT,F3,TK1,FANCI,CDK1,INCENP,RAD51AP1,SKA3,CCNA2,PBK,GINS2,AURKA,CENPM,NEIL3,TCF19,CCNB1,FSTL3,CDC20,FANCA,DLGAP5,CENPA,ZNF367,SPC24,BUB1B,CDCA5,CLSPN,CDC25A,DTL,HELLS,IQGAP3,SPDL1,WDR62,KIF18B,KIF23,CDC45,CDC25C,ID3,TICRR,E2F8,MFSD2A,KIF18A,MAD2L1,WRAP53,FBXO5,E2F1,CHTF18,CCNF,NUSAP1,RELT,TTK,RFC3,GABBR2,EXO1,…
TF	Factor: NF-YC; motif: NRGCCAATYAGMGC	TF:M02107	false	0.0009044809597813931	3.043600571036241	1037	153	25	20044	TACC3,PLK1,HJURP,ASF1B,CDC6,ZWINT,TK1,CDK1,DLGAP5,CCNB2,CDCA3,CDCA2,DTL,KIF18B,KIF23,STIL,E2F8,CCNF,CENPI,BLM,UBE2S,KIF24,UHRF1,DEPDC1B,IL11
TF	Factor: E2F; motif: NCSCGCSAAAN	TF:M00919	false	0.0013891603579933795	2.85724761850148	6339	153	78	20044	RRM2,TACC3,SHCBP1,FEN1,CKAP2L,CENPU,PKMYT1,GTSE1,LMNB1,TUBA1B,NDC80,CDC6,ZWINT,F3,TK1,FANCI,CDK1,FAM111B,INCENP,SKA3,CCNA2,PBK,AURKA,HAS2,CENPM,NCAPG,SPC25,NEIL3,CCNB1,FSTL3,CDC20,FANCA,ZNF367,SPC24,CDCA5,CLSPN,CDC25A,DTL,HELLS,IQGAP3,MYBL2,SPDL1,KIF18B,STIL,CDC45,ID3,TICRR,E2F8,MFSD2A,KIF18A,MAD2L1,WRAP53,FBXO5,E2F1,CCNF,NUSAP1,RFC3,GABBR2,EXO1,TENT5B,ATAD5,CENPI,BLM,CENPK,ERCC6L,KIFC1,POLE2,MCM…
TF	Factor: E2F-1; motif: NNNSSCGCSAANN	TF:M07250	false	0.0015224332168940848	2.8174617490533853	11048	153	114	20044	TACC3,SHCBP1,PLK1,FEN1,HJURP,CKAP2L,CENPU,PKMYT1,KIF4A,ASF1B,CENPF,GTSE1,LMNB1,TUBA1B,NDC80,CDCA8,CDC6,ZWINT,CEP55,F3,TK1,FANCI,CDK1,INCENP,KNL1,RAD51AP1,SKA3,CCNA2,PBK,GINS2,NUF2,SGO1,AURKA,CDKN3,HAS2,CENPM,PRC1,NCAPG,SPC25,NEIL3,SGO2,TCF19,CCNB1,TRIP13,FSTL3,SERPINE1,CDC20,FANCA,CENPA,ZNF367,SPC24,BUB1B,CDCA5,CLSPN,ESCO2,PIMREG,CDC25A,CDCA3,DTL,HELLS,IQGAP3,MYBL2,SPDL1,WDR62,KIF18B,KIF23,STIL,C…
TF	Factor: E2F; motif: TTTSGCGS; match class: 1	TF:M00426_1	false	0.0015731155880444384	2.8032393654850543	6004	153	75	20044	TACC3,SHCBP1,FEN1,HJURP,CKAP2L,CENPU,PKMYT1,ASF1B,GTSE1,LMNB1,TUBA1B,NDC80,CDC6,ZWINT,F3,TK1,FANCI,CDK1,INCENP,SKA1,KNL1,SKA3,CCNA2,PBK,NUF2,AURKA,CENPM,PRC1,TCF19,FSTL3,CDC20,FANCA,DLGAP5,CENPA,ZNF367,BUB1B,CDCA5,CLSPN,CDC25A,DTL,HELLS,IQGAP3,MYBL2,WDR62,KIF18B,STIL,CDC45,ID3,TICRR,E2F8,MFSD2A,KIF18A,MAD2L1,WRAP53,FBXO5,E2F1,TTK,RFC3,EXO1,ATAD5,CENPI,BLM,POLE2,MCM10,GINS4,RAD54L,E2F2,KIF24,CCNE2…
TF	Factor: E2F-4; motif: SNGGGCGGGAANN; match class: 1	TF:M09894_1	false	0.001678145943391308	2.7751702725577685	14345	153	135	20044	RRM2,TACC3,SHCBP1,PLK1,FEN1,UBE2C,HJURP,ANLN,CKAP2L,BIRC5,CENPU,AURKB,PKMYT1,KIF4A,ASF1B,CENPF,GTSE1,LMNB1,TUBA1B,CDCA8,TOP2A,DEPDC1,CEP55,F3,TK1,FANCI,CDK1,INCENP,SKA1,KNL1,RAD51AP1,SKA3,CCNA2,PBK,GINS2,NUF2,SGO1,MKI67,SPAG5,AURKA,CDKN3,HAS2,CENPM,PLCXD3,PRC1,NCAPG,SPC25,MT2A,NEIL3,TCF19,CCNB1,KNSTRN,TRIP13,FSTL3,CDC20,FANCA,DLGAP5,CENPA,ZNF367,SPC24,KIF14,BUB1B,CDCA5,ACTG2,CLSPN,ESCO2,PIMREG,CD…
TF	Factor: E2F-1; motif: TTTSGCGCGMNR	TF:M00516	false	0.001993245875674051	2.7004391258543743	7114	153	84	20044	RRM2,TACC3,SHCBP1,FEN1,HJURP,CKAP2L,CENPU,PKMYT1,LMNB1,TUBA1B,NDC80,CDCA8,CDC6,ZWINT,F3,TK1,FANCI,CDK1,FAM111B,INCENP,SKA1,KNL1,SKA3,CCNA2,PBK,MKI67,AURKA,HAS2,CENPM,MT2A,NEIL3,TCF19,CCNB1,FSTL3,CDC20,FANCA,ZNF367,SPC24,CDCA5,CLSPN,CDC25A,DTL,HELLS,IQGAP3,MYBL2,SPDL1,WDR62,KIF18B,STIL,CDC45,CDC25C,ID3,TICRR,E2F8,MFSD2A,KIF18A,MAD2L1,WRAP53,E2F1,CCNF,NUSAP1,HMMR,RFC3,GABBR2,EXO1,TENT5B,ATAD5,CENPI…
TF	Factor: YB-1; motif: NNNNCCAATNN	TF:M03862	false	0.0022732160233913967	2.6433592913718353	9310	153	101	20044	TACC3,PLK1,FEN1,UBE2C,HJURP,ANLN,CKAP2L,CENPU,AURKB,ASF1B,CENPF,UBE2T,GTSE1,NDC80,CDCA8,CDC6,ZWINT,TOP2A,DEPDC1,CEP55,TK1,CDK1,INCENP,SKA1,KNL1,GINS2,SGO1,MKI67,AURKA,CDKN3,CENPM,PRC1,SPC25,SGO2,TCF19,CCNB1,SERPINE1,CDC20,FANCA,DLGAP5,CENPA,ZNF367,CCNB2,KIF14,BUB1B,CDCA5,ACTG2,BRIP1,CLSPN,ESCO2,PIMREG,CDC25A,CDCA3,CDCA2,DTL,WDR62,KIF18B,KIF23,STIL,POLQ,TICRR,E2F8,MFSD2A,KIF18A,KRTAP2-3,E2F1,CHTF1…
TF	Factor: E2F-1; motif: NTTTCGCGCS	TF:M00940	false	0.0026516474661235777	2.576484215446089	8031	153	91	20044	RRM2,TACC3,ANLN,CENPU,PKMYT1,ASF1B,LMNB1,TUBA1B,CDCA8,CDC6,ZWINT,CEP55,F3,FANCI,CDK1,SKA1,SKA3,CCNA2,PBK,GINS2,AURKA,CDKN3,HAS2,CENPM,SPC25,MT2A,NEIL3,TCF19,CCNB1,FSTL3,CDC20,FANCA,DLGAP5,CENPA,ZNF367,SPC24,CDCA5,CLSPN,ESCO2,CDC25A,CDCA3,DTL,HELLS,MYBL2,SPDL1,WDR62,KIF18B,KIF23,STIL,CDC25C,ID3,POLQ,E2F8,MFSD2A,KIF18A,MAD2L1,WRAP53,FBXO5,E2F1,CHTF18,CCNF,NUSAP1,MYBL1,FKBP5,RELT,HMMR,TTK,MT1A,RFC3,…
TF	Factor: E2F4; motif: YCCCGCCNCNNSSNNSNN; match class: 1	TF:M12599_1	false	0.002687501089314548	2.5706513510453797	16076	153	144	20044	RRM2,TACC3,SHCBP1,PLK1,FEN1,UBE2C,HJURP,ANLN,CKAP2L,BIRC5,CENPU,AURKB,PKMYT1,KIF4A,ASF1B,CENPF,UBE2T,GTSE1,LMNB1,TUBA1B,NDC80,CDCA8,CDC6,ZWINT,TOP2A,DEPDC1,CEP55,F3,TK1,FANCI,CDK1,INCENP,SKA1,KNL1,RAD51AP1,SKA3,CCNA2,PBK,GINS2,NUF2,SGO1,MKI67,SPAG5,AURKA,CDKN3,HAS2,CENPM,PLCXD3,PRC1,NCAPG,SPC25,MT2A,NEIL3,SGO2,TCF19,CCNB1,KNSTRN,TRIP13,FSTL3,CDC20,FANCA,DLGAP5,CENPA,ZNF367,SPC24,CCNB2,KIF14,BUB1B…
TF	Factor: Rb:E2F-1:DP-1; motif: TTTSGCGC	TF:M00740	false	0.0028761683903133226	2.541185691014103	10724	153	111	20044	RRM2,TACC3,SHCBP1,FEN1,HJURP,CKAP2L,CENPU,PKMYT1,KIF4A,ASF1B,CENPF,GTSE1,LMNB1,TUBA1B,NDC80,CDCA8,CDC6,ZWINT,F3,TK1,FANCI,CDK1,FAM111B,INCENP,SKA1,KNL1,SKA3,CCNA2,PBK,GINS2,SGO1,MKI67,SPAG5,AURKA,CDKN3,HAS2,CENPM,PRC1,NCAPG,MT2A,NEIL3,TCF19,CCNB1,FSTL3,SERPINE1,CDC20,FANCA,DLGAP5,CENPA,ZNF367,SPC24,CDCA5,CLSPN,CDC25A,CDCA2,DTL,HELLS,IQGAP3,MYBL2,SPDL1,WDR62,KIF18B,STIL,CDC45,CDC25C,ANKRD1,ID3,TIC…
TF	Factor: E2F; motif: TTTSGCGSG	TF:M00918	false	0.0031464132536958974	2.5021842372076186	5753	153	72	20044	RRM2,TACC3,SHCBP1,FEN1,CKAP2L,CENPU,PKMYT1,GTSE1,LMNB1,TUBA1B,NDC80,CDCA8,CDC6,ZWINT,F3,TK1,FANCI,CDK1,FAM111B,INCENP,SKA1,SKA3,CCNA2,PBK,AURKA,CENPM,CCNB1,FSTL3,CDC20,FANCA,ZNF367,SPC24,CDCA5,CLSPN,CDC25A,DTL,HELLS,IQGAP3,MYBL2,SPDL1,KIF18B,STIL,CDC45,ID3,TICRR,E2F8,KIF18A,MAD2L1,WRAP53,FBXO5,E2F1,CCNF,NUSAP1,HMMR,RFC3,GABBR2,EXO1,TENT5B,ATAD5,CENPI,BLM,CENPK,KIFC1,POLE2,MCM10,PLK4,RAD54L,E2F2,U…
TF	Factor: E2F-1; motif: NGGGCGGGARV; match class: 1	TF:M07206_1	false	0.0034742992633890863	2.4591327757447483	11184	153	114	20044	TACC3,SHCBP1,PLK1,FEN1,UBE2C,HJURP,ANLN,CKAP2L,CENPU,PKMYT1,KIF4A,ASF1B,CENPF,GTSE1,LMNB1,TUBA1B,CDCA8,CDC6,TOP2A,CEP55,F3,TK1,FANCI,CDK1,KNL1,RAD51AP1,SKA3,GINS2,NUF2,MKI67,SPAG5,AURKA,CDKN3,HAS2,CENPM,PRC1,NCAPG,SPC25,MT2A,NEIL3,SGO2,TCF19,CCNB1,TRIP13,FSTL3,FANCA,DLGAP5,CENPA,ZNF367,CDCA5,ACTG2,CLSPN,ESCO2,PIMREG,CDC25A,CDCA3,DTL,HELLS,IQGAP3,MYBL2,WDR62,KIF18B,KIF23,STIL,CDC45,CDC25C,ID3,TICR…
TF	Factor: NF-YA; motif: CRGCCAATCAGNRN; match class: 1	TF:M02106_1	false	0.003793392166277104	2.420972256995049	225	153	11	20044	ASF1B,CDC6,TK1,CDKN3,CCNB2,CDCA2,TENT5B,CENPI,BLM,KIF24,IL11
TF	Factor: E2F-4:DP-1; motif: TTTSGCGC; match class: 1	TF:M00738_1	false	0.0041032251588568975	2.386874651064738	4123	153	57	20044	RRM2,FEN1,CENPU,GTSE1,LMNB1,TUBA1B,NDC80,CDCA8,CDC6,ZWINT,FANCI,CDK1,KNL1,SKA3,CCNA2,SGO1,AURKA,CDKN3,CENPM,NCAPG,NEIL3,FANCA,DLGAP5,ZNF367,SPC24,CDCA5,CLSPN,CDC25A,DTL,HELLS,MYBL2,WDR62,KIF18B,STIL,CDC45,ID3,E2F8,KIF18A,MAD2L1,WRAP53,E2F1,CCNF,MYBL1,HMMR,RFC3,EXO1,SUV39H1,ATAD5,BLM,CENPK,KIFC1,POLE2,MCM10,E2F2,UHRF1,AUNIP,EIF4A1
TF	Factor: NF-Y; motif: NNNRRCCAATSRGNNN; match class: 1	TF:M00287_1	false	0.00548860107320851	2.2605383338021494	188	153	10	20044	CDC6,TOP2A,CDKN3,CCNB2,CDCA2,CENPI,BLM,KIF24,UHRF1,IL11
TF	Factor: NFYA; motif: AGNSYKCTGATTGGTNNR	TF:M07222	false	0.0064737313339225935	2.1888453281982017	645	153	18	20044	TACC3,ASF1B,TK1,CDKN3,SPC25,PIMREG,CDC25A,CDCA2,KIF23,STIL,TICRR,E2F8,CHTF18,CCNF,CENPI,KIF24,UHRF1,IL11
TF	Factor: ZF5; motif: GGSGCGCGS	TF:M10438	false	0.006796842664670455	2.167692783138836	16621	153	146	20044	RRM2,TACC3,SHCBP1,PLK1,FEN1,UBE2C,HJURP,ANLN,CKAP2L,BIRC5,CENPU,AURKB,PKMYT1,KIF4A,ASF1B,CENPF,UBE2T,GTSE1,LMNB1,TUBA1B,NDC80,CDCA8,CDC6,ZWINT,TOP2A,DEPDC1,CEP55,F3,TK1,FANCI,CDK1,INCENP,SKA1,KNL1,RAD51AP1,SKA3,CCNA2,PBK,GINS2,NUF2,SGO1,MKI67,SPAG5,AURKA,CDKN3,HAS2,CENPM,PLCXD3,PRC1,NCAPG,SPC25,MT2A,NEIL3,SGO2,TCF19,CCNB1,KNSTRN,TRIP13,FSTL3,SERPINE1,CDC20,FANCA,DLGAP5,CENPA,ZNF367,SPC24,CCNB2,KI…
TF	Factor: Rb:E2F-1:DP-1; motif: TTTSGCGC; match class: 1	TF:M00740_1	false	0.006845010633254056	2.1646258728828074	4731	153	62	20044	RRM2,SHCBP1,FEN1,CENPU,GTSE1,LMNB1,TUBA1B,NDC80,CDC6,ZWINT,FANCI,CDK1,SKA1,KNL1,SKA3,CCNA2,MKI67,AURKA,CENPM,NCAPG,CCNB1,CDC20,FANCA,DLGAP5,ZNF367,SPC24,CDCA5,CLSPN,CDC25A,DTL,HELLS,MYBL2,WDR62,KIF18B,STIL,CDC45,ID3,E2F8,MFSD2A,KIF18A,MAD2L1,WRAP53,E2F1,CCNF,HMMR,TTK,RFC3,EXO1,SUV39H1,ATAD5,BLM,KIFC1,POLE2,MCM10,SSTR1,E2F2,CCNE2,UHRF1,AUNIP,EIF4A1,C5ORF34,CHAC2
TF	Factor: ZF5; motif: GGSGCGCGS; match class: 1	TF:M10438_1	false	0.00719060817671006	2.1432343757340835	15279	153	139	20044	RRM2,TACC3,SHCBP1,PLK1,FEN1,UBE2C,HJURP,ANLN,CKAP2L,BIRC5,CENPU,AURKB,PKMYT1,KIF4A,ASF1B,CENPF,UBE2T,GTSE1,LMNB1,TUBA1B,NDC80,CDCA8,CDC6,ZWINT,TOP2A,DEPDC1,CEP55,F3,TK1,FANCI,CDK1,INCENP,SKA1,KNL1,RAD51AP1,SKA3,CCNA2,PBK,GINS2,NUF2,MKI67,SPAG5,AURKA,CDKN3,HAS2,CENPM,PLCXD3,PRC1,NCAPG,MT2A,NEIL3,SGO2,TCF19,CCNB1,KNSTRN,TRIP13,FSTL3,CDC20,FANCA,DLGAP5,CENPA,ZNF367,SPC24,CCNB2,KIF14,BUB1B,CDCA5,CLSP…
TF	Factor: NF-Y; motif: RGCCAATCRGN; match class: 1	TF:M07302_1	false	0.007984972584949328	2.0977265705994705	196	153	10	20044	ASF1B,TK1,CDKN3,PIMREG,CDCA2,TENT5B,CENPI,BLM,KIF24,IL11
TF	Factor: NF-YA; motif: NYRRCCAATCAGAR; match class: 1	TF:M10005_1	false	0.009725676395658323	2.012080184893071	299	153	12	20044	ASF1B,CDC6,TK1,CDKN3,CCNB2,CDCA2,TENT5B,CENPI,BLM,KIF24,UHRF1,IL11
TF	Factor: alpha-CP1; motif: CAGCCAATGAG; match class: 1	TF:M00687_1	false	0.009752167915104248	2.0108988295415013	248	153	11	20044	CDC6,TOP2A,CDKN3,CENPA,CCNB2,CDC25A,CDCA3,CDCA2,CENPI,RAD54L,IL11
TF	Factor: E2F-1; motif: NNNSSCGCSAANN; match class: 1	TF:M07250_1	false	0.010165901462689447	1.9928541041963326	5691	153	70	20044	TACC3,FEN1,HJURP,CKAP2L,CENPU,PKMYT1,GTSE1,LMNB1,TUBA1B,NDC80,CDCA8,CDC6,ZWINT,F3,TK1,FANCI,CDK1,SKA3,CCNA2,GINS2,AURKA,CDKN3,CENPM,NCAPG,NEIL3,CCNB1,CDC20,FANCA,ZNF367,BUB1B,CLSPN,ESCO2,CDC25A,DTL,HELLS,MYBL2,SPDL1,KIF18B,CDC45,ID3,E2F8,MFSD2A,KIF18A,MAD2L1,FBXO5,E2F1,CHTF18,CCNF,MYBL1,FKBP5,RELT,RFC3,GABBR2,EXO1,ATAD5,CENPI,BLM,CENPK,ERCC6L,KIFC1,POLE2,MCM10,SSTR1,RAD54L,E2F2,CCNE2,UHRF1,GAL,AU…
TF	Factor: NF-YC; motif: NNRRCCAATCAGNR; match class: 1	TF:M10006_1	false	0.010450022483771507	1.9808827751445641	413	153	14	20044	ASF1B,CDC6,TOP2A,TK1,CDKN3,CCNB2,CDC25A,CDCA2,TENT5B,CENPI,BLM,KIF24,UHRF1,IL11
TF	Factor: NF-YA; motif: YTCTSATTGGYYRN; match class: 1	TF:M04683_1	false	0.010926692759980056	1.9615112683739722	203	153	10	20044	CDC6,CDKN3,CCNB2,CDCA2,TENT5B,CENPI,BLM,KIF24,UHRF1,IL11
TF	Factor: E2F-8; motif: NNTTCCCGCCAAAW	TF:M11537	false	0.012140501363233476	1.9157633779403573	542	153	16	20044	SHCBP1,CENPU,CDC6,GINS2,HAS2,SPC25,FANCA,CDCA3,CDC45,POLQ,MT1A,FANCD2,XRCC2,RAD54L,UHRF1,CHAC2
TF	Factor: E2F-4; motif: NTTTCSCGCC	TF:M07380	false	0.01319899636209124	1.8794590908378548	13369	153	127	20044	TACC3,SHCBP1,PLK1,FEN1,UBE2C,ANLN,CKAP2L,BIRC5,CENPU,AURKB,PKMYT1,KIF4A,ASF1B,CENPF,UBE2T,GTSE1,LMNB1,TUBA1B,NDC80,CDCA8,CDC6,ZWINT,TOP2A,CEP55,F3,TK1,FANCI,CDK1,SKA1,KNL1,RAD51AP1,SKA3,CCNA2,PBK,GINS2,NUF2,SGO1,MKI67,SPAG5,AURKA,CDKN3,HAS2,CENPM,PLCXD3,PRC1,SPC25,MT2A,SGO2,TCF19,CCNB1,KNSTRN,TRIP13,CDC20,FANCA,DLGAP5,CENPA,ZNF367,SPC24,KIF14,CDCA5,ACTG2,BRIP1,CLSPN,ESCO2,PIMREG,CDC25A,CDCA3,CDCA…
TF	Factor: NF-YB; motif: NNNYNRRCCAATCAG	TF:M07115	false	0.013638685014501849	1.8652275005355412	547	153	16	20044	ASF1B,CENPF,TOP2A,CDK1,CDKN3,SPC25,PIMREG,CDC25A,CDCA2,KIF23,STIL,E2F8,CENPI,BLM,KIF24,UHRF1
TF	Factor: E2F-4; motif: NNTTCCCGCCNN	TF:M04823	false	0.018352034200026016	1.7363157901103783	13114	153	125	20044	RRM2,TACC3,SHCBP1,PLK1,FEN1,UBE2C,HJURP,ANLN,CKAP2L,BIRC5,CENPU,AURKB,PKMYT1,KIF4A,ASF1B,CENPF,UBE2T,GTSE1,LMNB1,TUBA1B,CDCA8,CDC6,TOP2A,CEP55,F3,TK1,FANCI,CDK1,SKA1,KNL1,RAD51AP1,SKA3,CCNA2,GINS2,NUF2,SGO1,MKI67,SPAG5,AURKA,CDKN3,HAS2,CENPM,PLCXD3,PRC1,NCAPG,SPC25,MT2A,SGO2,TCF19,CCNB1,TRIP13,FSTL3,FANCA,DLGAP5,CENPA,ZNF367,SPC24,BUB1B,CDCA5,ACTG2,CLSPN,ESCO2,PIMREG,CDC25A,CDCA3,CDCA2,DTL,HELLS,…
TF	Factor: E2F-4:DP-2; motif: TTTCSCGC; match class: 1	TF:M00739_1	false	0.019295905273321597	1.7145348415556299	1229	153	25	20044	SHCBP1,ASF1B,TUBA1B,SKA3,GINS2,AURKA,CENPM,DLGAP5,ZNF367,CLSPN,CDC25A,DTL,HELLS,WDR62,STIL,ID3,E2F8,E2F1,NUSAP1,RFC3,BLM,RAD54L,E2F2,UHRF1,EIF4A1
TF	Factor: E2F-1; motif: NTTTTGGCGCCAWWWN	TF:M11533	false	0.021479966915189424	1.667966391899937	13454	153	127	20044	RRM2,TACC3,SHCBP1,PLK1,FEN1,UBE2C,HJURP,ANLN,CKAP2L,CENPU,AURKB,PKMYT1,KIF4A,ASF1B,CENPF,GTSE1,LMNB1,TUBA1B,NDC80,CDCA8,CDC6,ZWINT,TOP2A,CEP55,F3,FANCI,CDK1,FAM111B,INCENP,KNL1,RAD51AP1,SKA3,CCNA2,PBK,GINS2,NUF2,SGO1,MKI67,SPAG5,AURKA,CDKN3,HAS2,CENPM,PLCXD3,PRC1,NCAPG,SPC25,MT2A,SGO2,TCF19,FSTL3,CDC20,FANCA,DLGAP5,CENPA,ZNF367,SPC24,CCNB2,KIF14,CDCA5,CLSPN,ESCO2,CDC25A,CDCA2,DTL,HELLS,IQGAP3,MYB…
TF	Factor: E2F-3:HES-7; motif: NNNSGCGCSNNNNNCRCGYGNN	TF:M08526	false	0.022503246312202352	1.6477548261651511	17225	153	148	20044	RRM2,TACC3,SHCBP1,PLK1,FEN1,UBE2C,HJURP,ANLN,CKAP2L,BIRC5,CENPU,AURKB,PKMYT1,KIF4A,ASF1B,CENPF,UBE2T,GTSE1,LMNB1,TUBA1B,NDC80,CDCA8,CDC6,ZWINT,TOP2A,DEPDC1,CEP55,F3,TK1,FANCI,CDK1,INCENP,SKA1,KNL1,RAD51AP1,SKA3,CCNA2,PBK,GINS2,NUF2,SGO1,MKI67,SPAG5,AURKA,CDKN3,HAS2,CENPM,PLCXD3,PRC1,NCAPG,SPC25,MT2A,NEIL3,SGO2,TCF19,CCNB1,KNSTRN,TRIP13,FSTL3,SERPINE1,CDC20,FANCA,DLGAP5,CENPA,ZNF367,SPC24,CCNB2,KI…
TF	Factor: E2F; motif: TTTSGCGC; match class: 1	TF:M00050_1	false	0.022962791685567932	1.638975314012078	1933	153	33	20044	RRM2,CENPU,GTSE1,LMNB1,TUBA1B,CDC6,FANCI,CDK1,KNL1,SKA3,NCAPG,DLGAP5,ZNF367,CLSPN,CDC25A,DTL,HELLS,MYBL2,WDR62,STIL,E2F8,WRAP53,E2F1,CCNF,RFC3,EXO1,SUV39H1,ATAD5,POLE2,MCM10,E2F2,UHRF1,EIF4A1
TF	Factor: E2F; motif: NNTTTCGCGCN	TF:M08875	false	0.023662108047664443	1.6259465668642303	6409	153	75	20044	TACC3,CENPU,PKMYT1,ASF1B,LMNB1,TUBA1B,CDCA8,CDC6,ZWINT,FANCI,CDK1,SKA1,SKA3,PBK,GINS2,NUF2,SGO1,AURKA,CDKN3,CENPM,MT2A,NEIL3,TCF19,CCNB1,FSTL3,FANCA,DLGAP5,CENPA,ZNF367,CDCA5,CLSPN,ESCO2,CDC25A,CDCA3,DTL,HELLS,MYBL2,SPDL1,WDR62,KIF18B,STIL,CDC25C,ID3,E2F8,MFSD2A,MAD2L1,WRAP53,FBXO5,E2F1,CCNF,NUSAP1,MYBL1,FKBP5,RELT,HMMR,TTK,RFC3,EXO1,FANCD2,SUV39H1,ATAD5,CENPI,BLM,CENPK,ERCC6L,XRCC2,KIFC1,POLE2,P…
TF	Factor: Pax-3; motif: NNNNNNCGTCACGSTYNNNNN; match class: 1	TF:M00327_1	false	0.024058993818275653	1.6187225394362446	7016	153	80	20044	TACC3,FEN1,HJURP,ANLN,CKAP2L,BIRC5,CENPU,PKMYT1,KIF4A,ASF1B,UBE2T,LMNB1,TUBA1B,CDCA8,CDC6,TOP2A,DEPDC1,CEP55,F3,INCENP,KNL1,RAD51AP1,CCNA2,PBK,GINS2,NUF2,SGO1,MKI67,AURKA,CDKN3,CENPM,PRC1,NCAPG,MT2A,NEIL3,SGO2,KNSTRN,FANCA,DLGAP5,CENPA,ZNF367,CCNB2,ACTG2,ESCO2,CDC25A,CDCA2,DTL,MYBL2,WDR62,STIL,CENPE,TICRR,E2F8,KIF18A,MAD2L1,WRAP53,KRTAP2-3,E2F1,NUSAP1,FKBP5,RELT,HMMR,DDIAS,TTK,MT1A,GABBR2,EXO1,TE…
TF	Factor: E2F-4; motif: SNGGGCGGGAANN	TF:M09894	false	0.02433593920287008	1.6137518882635875	16606	153	145	20044	RRM2,TACC3,SHCBP1,PLK1,FEN1,UBE2C,HJURP,ANLN,CKAP2L,BIRC5,CENPU,AURKB,PKMYT1,KIF4A,ASF1B,CENPF,UBE2T,GTSE1,LMNB1,TUBA1B,NDC80,CDCA8,CDC6,ZWINT,TOP2A,DEPDC1,CEP55,F3,TK1,FANCI,CDK1,INCENP,SKA1,KNL1,RAD51AP1,SKA3,CCNA2,PBK,GINS2,NUF2,SGO1,MKI67,SPAG5,AURKA,CDKN3,HAS2,CENPM,PLCXD3,PRC1,NCAPG,SPC25,MT2A,NEIL3,SGO2,TCF19,CCNB1,KNSTRN,TRIP13,FSTL3,CDC20,FANCA,DLGAP5,CENPA,ZNF367,SPC24,KIF14,BUB1B,CDCA5…
TF	Factor: E2F-1; motif: TTTSGCGCGMNR; match class: 1	TF:M00516_1	false	0.025069039344899707	1.6008623080522637	2125	153	35	20044	RRM2,SHCBP1,HJURP,CKAP2L,LMNB1,NDC80,CDC6,ZWINT,F3,CDK1,KNL1,SKA3,AURKA,NEIL3,ZNF367,CLSPN,CDC25A,DTL,HELLS,KIF18B,CDC45,ID3,E2F8,KIF18A,WRAP53,E2F1,RFC3,ATAD5,BLM,KIFC1,POLE2,MCM10,E2F2,UHRF1,AUNIP
TF	Factor: E2F; motif: NNTTTCGCGCN; match class: 1	TF:M08875_1	false	0.03245426010493005	1.488728287503707	1784	153	31	20044	LMNB1,TUBA1B,FANCI,SKA3,AURKA,CENPM,MT2A,NEIL3,TCF19,FSTL3,ZNF367,CDCA5,CLSPN,CDC25A,DTL,HELLS,MYBL2,WDR62,E2F8,MAD2L1,E2F1,RELT,RFC3,FANCD2,SUV39H1,ATAD5,CENPI,CENPK,E2F2,UHRF1,AUNIP
TF	Factor: C-FOS; motif: NNNKATGACGTCATNNN; match class: 1	TF:M08947_1	false	0.03279507223034085	1.4841914082379666	2728	153	41	20044	SHCBP1,UBE2T,LMNB1,NDC80,DEPDC1,SKA1,KNL1,CCNA2,PBK,AURKA,HAS2,PRC1,SPC25,SGO2,DLGAP5,ZNF367,CDCA5,CLSPN,DTL,IQGAP3,MYBL2,KIF23,STIL,CDC25C,CENPE,ANKRD1,KRTAP2-3,MYBL1,TTK,MT1A,RFC3,EXO1,BUB1,FANCD2,CENPI,XRCC2,UBE2S,MCM10,SSTR1,PLK4,C5ORF34
TF	Factor: SP2; motif: NNRRCCAATSRGNRNSNGSN	TF:M12668	false	0.04041078948173439	1.3935026649195992	12496	153	120	20044	RRM2,TACC3,SHCBP1,PLK1,FEN1,UBE2C,IL7R,HJURP,ANLN,CKAP2L,CENPU,AURKB,KIF4A,ASF1B,CENPF,UBE2T,GTSE1,LMNB1,CDCA8,CDC6,ZWINT,TOP2A,DEPDC1,CEP55,TK1,CDK1,INCENP,KNL1,RAD51AP1,CCNA2,GINS2,SGO1,MKI67,AURKA,CDKN3,CENPM,PRC1,NCAPG,SPC25,NEIL3,SGO2,TCF19,CCNB1,SERPINE1,CDC20,FANCA,DLGAP5,CENPA,ZNF367,SPC24,CCNB2,KIF14,BUB1B,CDCA5,ACTG2,BRIP1,CLSPN,ESCO2,PIMREG,CDC25A,CDCA3,CDCA2,DTL,SPDL1,WDR62,KIF18B,KIF…
TF	Factor: NFYB; motif: RGCCAATSRGNRNNNNSNG; match class: 1	TF:M12643_1	false	0.04717152265682658	1.3263201048697382	293	153	11	20044	CDC6,CCNB2,CDCA2,CCNF,TENT5B,CENPI,BLM,UBE2S,KIF24,UHRF1,IL11
MIRNA	hsa-miR-193b-3p	MIRNA:hsa-miR-193b-3p	false	1.122370285604067e-22	21.949863839635622	848	144	49	14822	RRM2,TACC3,SHCBP1,FEN1,UBE2C,CKAP2L,CENPU,PKMYT1,ASF1B,LMNB1,TUBA1B,NDC80,CDC6,ZWINT,TOP2A,TK1,FANCI,CDK1,SKA1,SKA3,CCNA2,GINS2,SGO1,NCAPG,SPC25,TRIP13,CDC20,FANCA,BUB1B,CDCA5,CDC25A,CDCA2,HELLS,WDR62,POLQ,TICRR,FBXO5,E2F1,CHTF18,MYBL1,EXO1,BUB1,FANCD2,BLM,POLE2,MCM10,E2F2,HASPIN,AUNIP
MIRNA	hsa-miR-192-5p	MIRNA:hsa-miR-192-5p	false	1.1892444337040146e-20	19.92472887263229	987	144	50	14822	FEN1,HJURP,ANLN,CKAP2L,CENPF,LMNB1,DEPDC1,CEP55,FANCI,FAM111B,SKA1,KNL1,NUF2,MKI67,CDKN3,NEIL3,SGO2,TRIP13,SERPINE1,CDC20,DLGAP5,CENPA,KIF14,BUB1B,BRIP1,CLSPN,ESCO2,CDC25A,DTL,KIF23,STIL,CENPE,POLQ,TICRR,E2F8,KIF18A,MAD2L1,FBXO5,HMMR,TTK,ATAD5,CENPI,BLM,CENPK,ERCC6L,MCM10,PLK4,KIF24,HASPIN,C5ORF34
MIRNA	hsa-miR-215-5p	MIRNA:hsa-miR-215-5p	false	4.049480218547431e-20	19.392600718193634	753	144	44	14822	FEN1,HJURP,ANLN,CKAP2L,CENPF,LMNB1,DEPDC1,CEP55,SKA1,KNL1,NUF2,MKI67,CDKN3,NEIL3,SGO2,TRIP13,CDC20,DLGAP5,CENPA,KIF14,BUB1B,BRIP1,CLSPN,DTL,KIF23,STIL,CENPE,TICRR,E2F8,KIF18A,MAD2L1,FBXO5,HMMR,TTK,ATAD5,CENPI,BLM,CENPK,ERCC6L,KIFC1,MCM10,PLK4,KIF24,HASPIN
HPA	rectum; enterocytes[≥Medium]	HPA:0401302	false	0.00000422293199264638	5.374385912526366	388	92	17	11019	RRM2,ANLN,AURKB,CENPF,INCENP,CCNA2,SGO1,MKI67,SGO2,CCNB1,CCNB2,CDCA5,CDCA2,HELLS,KIF18B,E2F8,NUSAP1
HPA	skin 2; cells in spinous layer[≥Low]	HPA:0471411	false	0.000006337357470165515	5.1980917950142995	871	92	25	11019	TACC3,FEN1,ANLN,CENPF,LMNB1,TUBA1B,CDCA8,TOP2A,CDK1,CCNA2,MKI67,PRC1,CCNB1,KNSTRN,CDC20,DLGAP5,CENPA,CCNB2,CDCA5,HELLS,CENPE,NUSAP1,FKBP5,HMMR,KIFC1
HPA	rectum; enterocytes[≥Low]	HPA:0401301	false	0.000008237874041208736	5.084184852780937	513	92	19	11019	RRM2,ANLN,AURKB,CENPF,CDCA8,INCENP,CCNA2,SGO1,MKI67,SGO2,CCNB1,CCNB2,CDCA5,CDCA2,HELLS,KIF18B,E2F8,NUSAP1,GABBR2
HPA	skin 2; cells in basal layer[≥Low]	HPA:0471391	false	0.000010529705267809645	4.977583784783677	962	92	26	11019	TACC3,FEN1,ANLN,BIRC5,AURKB,CENPF,LMNB1,TUBA1B,CDCA8,TOP2A,CCNA2,MKI67,PRC1,CCNB1,KNSTRN,CDC20,DLGAP5,CENPA,CCNB2,CDCA5,CDCA2,HELLS,CENPE,NUSAP1,FKBP5,KIFC1
HPA	appendix; germinal center cells[≥Low]	HPA:0030431	false	0.000023814893366703604	4.623151358740083	287	92	14	11019	ANLN,CENPF,CDCA8,INCENP,SGO1,CCNB1,DLGAP5,CCNB2,ACTG2,CDCA2,HELLS,KIF18B,CCNF,NUSAP1
HPA	skin 2; cells in spinous layer[≥Medium]	HPA:0471412	false	0.00003405835232717004	4.4677763661363885	683	92	21	11019	TACC3,FEN1,ANLN,CENPF,LMNB1,TUBA1B,CDCA8,TOP2A,CDK1,CCNA2,MKI67,PRC1,CCNB1,CDC20,CENPA,CDCA5,HELLS,CENPE,NUSAP1,FKBP5,KIFC1
HPA	skin 1; cells in basal layer[≥Low]	HPA:0461391	false	0.000034873699306285056	4.457501981414037	881	92	24	11019	TACC3,FEN1,ANLN,BIRC5,AURKB,CENPF,LMNB1,TUBA1B,CDCA8,TOP2A,CCNA2,MKI67,PRC1,CCNB1,KNSTRN,CDC20,DLGAP5,CENPA,CDCA5,HELLS,CENPE,NUSAP1,FKBP5,KIFC1
HPA	lymph node	HPA:0310000	false	0.0000893865925843236	4.048727617706452	6530	92	77	11019	RRM2,TACC3,PLK1,FEN1,UBE2C,ANLN,BIRC5,AURKB,KIF4A,ASF1B,CENPF,LMNB1,TUBA1B,CDCA8,CDC6,TOP2A,CEP55,TK1,FANCI,CDK1,INCENP,SKA1,KNL1,CCNA2,PBK,SGO1,MKI67,SPAG5,AURKA,CENPM,PRC1,SPC25,SGO2,CCNB1,KNSTRN,FSTL3,CDC20,DLGAP5,CENPA,SPC24,CCNB2,CDCA5,ACTG2,BRIP1,CDCA2,DTL,HELLS,SPDL1,KIF18B,CDC45,CDC25C,CENPE,ID3,E2F8,KIF18A,WRAP53,FBXO5,E2F1,CCNF,NUSAP1,FKBP5,HMMR,DDIAS,TTK,RFC3,FANCD2,BLM,ERCC6L,KIFC1,UB…
HPA	testis; pachytene spermatocytes[≥Low]	HPA:0570761	false	0.00013852430664860338	3.8584740149232593	2367	92	41	11019	PLK1,FEN1,ANLN,BIRC5,CENPF,TOP2A,DEPDC1,CDK1,INCENP,KNL1,SKA3,PBK,SGO1,AURKA,PRC1,SPC25,SGO2,CCNB1,KNSTRN,TRIP13,CDC20,DLGAP5,CENPA,SPC24,CCNB2,BRIP1,CDCA2,SPDL1,WDR62,CDC45,CDC25C,WRAP53,NUSAP1,HMMR,TTK,FANCD2,KIFC1,SSTR1,RAD54L,CCNE2,HASPIN
HPA	appendix; non-germinal center cells[≥Low]	HPA:0030441	false	0.0001631272993883017	3.7874733536035405	336	92	14	11019	ANLN,CENPF,CDCA8,INCENP,CCNA2,CCNB1,DLGAP5,CCNB2,CDCA5,ACTG2,HELLS,KIF18B,CCNF,NUSAP1
HPA	skin 2; cells in basal layer[≥Medium]	HPA:0471392	false	0.00017642265958414788	3.7534456351886103	754	92	21	11019	TACC3,FEN1,ANLN,BIRC5,AURKB,CENPF,LMNB1,TUBA1B,CDCA8,TOP2A,CCNA2,MKI67,PRC1,CCNB1,CDC20,CENPA,CDCA5,HELLS,CENPE,FKBP5,KIFC1
HPA	testis; pachytene spermatocytes[High]	HPA:0570763	false	0.0005367819243262457	3.270202117089326	950	92	23	11019	PLK1,ANLN,BIRC5,TOP2A,DEPDC1,CDK1,KNL1,SKA3,PBK,PRC1,SGO2,KNSTRN,CDC20,DLGAP5,CCNB2,BRIP1,CDCA2,CDC45,CDC25C,HMMR,TTK,FANCD2,KIFC1
HPA	rectum; endocrine cells[High]	HPA:0401293	false	0.000610270624781494	3.214477534192737	272	92	12	11019	ANLN,AURKB,CDCA8,INCENP,CCNA2,CCNB1,CDC20,CCNB2,CDCA5,CDCA2,E2F8,NUSAP1
HPA	appendix; germinal center cells[≥Medium]	HPA:0030432	false	0.0006704996111123275	3.1736014697017474	227	92	11	11019	ANLN,CENPF,CDCA8,INCENP,CCNB1,DLGAP5,CCNB2,ACTG2,HELLS,KIF18B,NUSAP1
HPA	tonsil; germinal center cells[≥Medium]	HPA:0600432	false	0.0007852639718421487	3.1049843276579323	4100	92	56	11019	TACC3,FEN1,UBE2C,BIRC5,KIF4A,CENPF,TUBA1B,CDC6,TOP2A,TK1,FANCI,CDK1,INCENP,SKA1,KNL1,CCNA2,MKI67,SPAG5,AURKA,PRC1,SPC25,CCNB1,KNSTRN,FSTL3,CDC20,DLGAP5,SPC24,CCNB2,CDCA5,ACTG2,BRIP1,CDCA2,HELLS,SPDL1,KIF18B,CDC25C,CENPE,ID3,E2F8,KIF18A,WRAP53,FBXO5,E2F1,NUSAP1,FKBP5,DDIAS,TTK,RFC3,BLM,ERCC6L,UBE2S,PLK4,RAD54L,CCNE2,UHRF1,DEPDC1B
HPA	small intestine; enterocytes[≥Low]	HPA:0481301	false	0.0009996834867981982	3.0001374816955257	571	92	17	11019	RRM2,ANLN,AURKB,CENPF,CDCA8,INCENP,CCNA2,SGO1,MKI67,SGO2,CCNB1,CDCA5,CDCA2,HELLS,KIF18B,E2F8,NUSAP1
HPA	testis; pachytene spermatocytes[≥Medium]	HPA:0570762	false	0.001095523701025658	2.9603782222901183	1898	92	34	11019	PLK1,FEN1,ANLN,BIRC5,TOP2A,DEPDC1,CDK1,INCENP,KNL1,SKA3,PBK,SGO1,AURKA,PRC1,SPC25,SGO2,KNSTRN,TRIP13,CDC20,DLGAP5,CENPA,SPC24,CCNB2,BRIP1,CDCA2,SPDL1,CDC45,CDC25C,WRAP53,NUSAP1,HMMR,TTK,FANCD2,KIFC1
HPA	duodenum; endocrine cells[≥Medium]	HPA:0151292	false	0.0011107880645847233	2.954368795389949	453	92	15	11019	ANLN,AURKB,CDCA8,INCENP,CCNA2,SGO2,CCNB1,CDC20,DLGAP5,CCNB2,CDCA5,CDCA2,E2F8,NUSAP1,GAL
HPA	colon; endocrine cells[High]	HPA:0131293	false	0.0018994914771750784	2.7213626507400255	253	92	11	11019	ANLN,AURKB,CDCA8,INCENP,CCNA2,CCNB1,CDC20,CCNB2,CDCA5,CDCA2,NUSAP1
HPA	duodenum; enterocytes[≥Low]	HPA:0151301	false	0.0019808788924175597	2.7031420756793043	537	92	16	11019	RRM2,ANLN,AURKB,CENPF,CDCA8,INCENP,CCNA2,SGO1,CCNB1,CDCA5,CDCA2,HELLS,KIF18B,E2F8,NUSAP1,GABBR2
HPA	placenta; cytotrophoblasts[≥Low]	HPA:0381191	false	0.0020223963168812423	2.694133734319193	476	92	15	11019	ANLN,CENPF,CDCA8,TOP2A,INCENP,CCNA2,PBK,MKI67,KNSTRN,DLGAP5,CDCA5,CDCA2,E2F8,HMMR,UHRF1
HPA	duodenum; endocrine cells[High]	HPA:0151293	false	0.0021149445279658426	2.6747010190758282	307	92	12	11019	ANLN,AURKB,CDCA8,INCENP,CCNA2,CCNB1,CDC20,CCNB2,CDCA5,CDCA2,E2F8,NUSAP1
HPA	appendix; enterocytes[≥Low]	HPA:0031301	false	0.002126808553897492	2.672271601647774	478	92	15	11019	RRM2,ANLN,AURKB,CENPF,CDCA8,INCENP,CCNA2,SGO1,CCNB1,CDCA5,CDCA2,HELLS,KIF18B,E2F8,NUSAP1
HPA	appendix; enterocytes[≥Medium]	HPA:0031302	false	0.0021671101207172703	2.664119019642464	362	92	13	11019	RRM2,ANLN,AURKB,INCENP,CCNA2,SGO1,CCNB1,CDCA5,CDCA2,HELLS,KIF18B,E2F8,NUSAP1
HPA	duodenum; enterocytes[≥Medium]	HPA:0151302	false	0.0026106276831927727	2.5832550610244294	426	92	14	11019	RRM2,ANLN,AURKB,CENPF,INCENP,CCNA2,SGO1,CCNB1,CDCA5,CDCA2,HELLS,KIF18B,E2F8,NUSAP1
HPA	appendix; non-germinal center cells[≥Medium]	HPA:0030442	false	0.0027410063496343118	2.5620899584014176	263	92	11	11019	ANLN,INCENP,CCNA2,CCNB1,DLGAP5,CCNB2,CDCA5,ACTG2,KIF18B,CCNF,NUSAP1
HPA	appendix; endocrine cells[≥Medium]	HPA:0031292	false	0.0028203744999430853	2.5496932205955023	371	92	13	11019	ANLN,AURKB,CDCA8,INCENP,CCNA2,SGO2,CCNB1,DLGAP5,CCNB2,CDCA5,CDCA2,E2F8,NUSAP1
HPA	duodenum; endocrine cells[≥Low]	HPA:0151291	false	0.003385856288771085	2.4703314792803126	497	92	15	11019	ANLN,AURKB,CDCA8,INCENP,CCNA2,SGO2,CCNB1,CDC20,DLGAP5,CCNB2,CDCA5,CDCA2,E2F8,NUSAP1,GAL
HPA	colon; enterocytes[≥Medium]	HPA:0131302	false	0.0035409744584605006	2.450877205856876	379	92	13	11019	RRM2,ANLN,AURKB,CENPF,INCENP,CCNA2,SGO1,CCNB1,CDCA5,CDCA2,KIF18B,E2F8,NUSAP1
HPA	skin 1; cells in basal layer[≥Medium]	HPA:0461392	false	0.004230719043776384	2.3735858146093807	637	92	17	11019	TACC3,FEN1,ANLN,LMNB1,TUBA1B,CDCA8,TOP2A,MKI67,PRC1,CCNB1,CDC20,CENPA,CDCA5,HELLS,CENPE,FKBP5,KIFC1
HPA	appendix; endocrine cells[High]	HPA:0031293	false	0.005249638706447505	2.2798705848217518	231	92	10	11019	ANLN,AURKB,CDCA8,INCENP,CCNA2,CCNB1,CCNB2,CDCA5,CDCA2,NUSAP1
HPA	rectum; endocrine cells[≥Medium]	HPA:0401292	false	0.007696021299653062	2.113733739007017	408	92	13	11019	ANLN,AURKB,CDCA8,INCENP,CCNA2,CCNB1,CDC20,DLGAP5,CCNB2,CDCA5,CDCA2,E2F8,NUSAP1
HPA	appendix; endocrine cells[≥Low]	HPA:0031291	false	0.01091926387486151	1.961806638724831	422	92	13	11019	ANLN,AURKB,CDCA8,INCENP,CCNA2,SGO2,CCNB1,DLGAP5,CCNB2,CDCA5,CDCA2,E2F8,NUSAP1
HPA	skin 1; cells in spinous layer[≥Low]	HPA:0461411	false	0.011401954139493412	1.9430207101311328	760	92	18	11019	TACC3,FEN1,ANLN,LMNB1,TUBA1B,CDCA8,CDK1,CCNA2,MKI67,PRC1,CCNB1,KNSTRN,CENPA,CDCA5,CENPE,NUSAP1,FKBP5,KIFC1
HPA	placenta; cytotrophoblasts[≥Medium]	HPA:0381192	false	0.011464714833978158	1.9406367431643026	424	92	13	11019	ANLN,CDCA8,TOP2A,INCENP,CCNA2,PBK,MKI67,KNSTRN,DLGAP5,CDCA5,CDCA2,HMMR,UHRF1
HPA	tonsil	HPA:0600000	false	0.015235174925078048	1.817152554991684	7788	92	81	11019	RRM2,TACC3,PLK1,FEN1,UBE2C,ANLN,BIRC5,AURKB,KIF4A,ASF1B,CENPF,LMNB1,TUBA1B,CDCA8,CDC6,TOP2A,DEPDC1,CEP55,TK1,FANCI,CDK1,INCENP,SKA1,KNL1,CCNA2,PBK,SGO1,MKI67,SPAG5,AURKA,CENPM,PRC1,SPC25,SGO2,CCNB1,KNSTRN,FSTL3,CDC20,DLGAP5,CENPA,SPC24,CCNB2,CDCA5,ACTG2,BRIP1,CDCA2,DTL,HELLS,SPDL1,KIF18B,CDC45,CDC25C,CENPE,ID3,E2F8,KIF18A,WRAP53,FBXO5,E2F1,CCNF,NUSAP1,FKBP5,HMMR,DDIAS,TTK,RFC3,FANCD2,BLM,ERCC6L,K…
HPA	small intestine; enterocytes[≥Medium]	HPA:0481302	false	0.016755429386668748	1.775844438143757	440	92	13	11019	RRM2,ANLN,AURKB,CENPF,INCENP,CCNA2,SGO1,CCNB1,CDCA5,CDCA2,HELLS,KIF18B,NUSAP1
HPA	colon; enterocytes[≥Low]	HPA:0131301	false	0.017105808200797684	1.766856401814799	505	92	14	11019	RRM2,ANLN,AURKB,CENPF,INCENP,CCNA2,SGO1,SGO2,CCNB1,CDCA5,CDCA2,KIF18B,E2F8,NUSAP1
HPA	lymph node; germinal center cells[High]	HPA:0310433	false	0.019503080144639574	1.7098967945767949	944	92	20	11019	TACC3,FEN1,KIF4A,TUBA1B,TOP2A,TK1,CDK1,INCENP,SKA1,MKI67,SPC25,CCNB1,DLGAP5,CDCA5,HELLS,KIF18B,ID3,E2F1,FKBP5,TTK
HPA	testis; preleptotene spermatocytes[≥Low]	HPA:0570781	false	0.022967499402806013	1.6388862862451046	1900	92	31	11019	FEN1,BIRC5,CENPF,LMNB1,TOP2A,DEPDC1,CDK1,INCENP,KNL1,PRC1,SPC25,CCNB1,TRIP13,DLGAP5,CENPA,CCNB2,BRIP1,CDCA2,HELLS,SPDL1,KIF18B,CDC45,CDC25C,CENPE,WRAP53,NUSAP1,TTK,FANCD2,KIFC1,RAD54L,CCNE2
HPA	rectum; endocrine cells[≥Low]	HPA:0401291	false	0.02301495218911266	1.6379899229653627	454	92	13	11019	ANLN,AURKB,CDCA8,INCENP,CCNA2,CCNB1,CDC20,DLGAP5,CCNB2,CDCA5,CDCA2,E2F8,NUSAP1
HPA	lymph node; germinal center cells[≥Medium]	HPA:0310432	false	0.02391115573373468	1.6213994319706708	3302	92	45	11019	TACC3,FEN1,UBE2C,BIRC5,KIF4A,CENPF,LMNB1,TUBA1B,CDCA8,CDC6,TOP2A,TK1,FANCI,CDK1,INCENP,SKA1,MKI67,SPAG5,CENPM,SPC25,CCNB1,CDC20,DLGAP5,CENPA,SPC24,CCNB2,CDCA5,ACTG2,DTL,HELLS,KIF18B,CDC45,ID3,KIF18A,WRAP53,FBXO5,E2F1,NUSAP1,FKBP5,TTK,RFC3,BLM,ERCC6L,UBE2S,CCNE2
HPA	lymph node; germinal center cells[≥Low]	HPA:0310431	false	0.0346133566722013	1.4607562824300242	5061	92	60	11019	RRM2,TACC3,PLK1,FEN1,UBE2C,ANLN,BIRC5,KIF4A,CENPF,LMNB1,TUBA1B,CDCA8,CDC6,TOP2A,TK1,FANCI,CDK1,INCENP,SKA1,CCNA2,PBK,MKI67,SPAG5,AURKA,CENPM,PRC1,SPC25,CCNB1,FSTL3,CDC20,DLGAP5,CENPA,SPC24,CCNB2,CDCA5,ACTG2,BRIP1,DTL,HELLS,SPDL1,KIF18B,CDC45,ID3,E2F8,KIF18A,WRAP53,FBXO5,E2F1,CCNF,NUSAP1,FKBP5,DDIAS,TTK,RFC3,BLM,ERCC6L,KIFC1,UBE2S,RAD54L,CCNE2
HPA	tonsil; germinal center cells[≥Low]	HPA:0600431	false	0.04796772559889491	1.3190508732219628	5987	92	67	11019	TACC3,PLK1,FEN1,UBE2C,ANLN,BIRC5,KIF4A,ASF1B,CENPF,TUBA1B,CDCA8,CDC6,TOP2A,TK1,FANCI,CDK1,INCENP,SKA1,KNL1,CCNA2,PBK,SGO1,MKI67,SPAG5,AURKA,PRC1,SPC25,CCNB1,KNSTRN,FSTL3,CDC20,DLGAP5,CENPA,SPC24,CCNB2,CDCA5,ACTG2,BRIP1,CDCA2,HELLS,SPDL1,KIF18B,CDC45,CDC25C,CENPE,ID3,E2F8,KIF18A,WRAP53,FBXO5,E2F1,CCNF,NUSAP1,FKBP5,HMMR,DDIAS,TTK,RFC3,FANCD2,BLM,ERCC6L,UBE2S,PLK4,RAD54L,CCNE2,UHRF1,DEPDC1B
HPA	tonsil; non-germinal center cells[≥Low]	HPA:0600441	false	0.04796834775338416	1.319045240340563	6117	92	68	11019	RRM2,TACC3,PLK1,FEN1,UBE2C,ANLN,BIRC5,AURKB,KIF4A,ASF1B,LMNB1,TUBA1B,CDCA8,TOP2A,TK1,FANCI,CDK1,INCENP,SKA1,KNL1,CCNA2,MKI67,SPAG5,AURKA,PRC1,SPC25,CCNB1,KNSTRN,CDC20,DLGAP5,CENPA,SPC24,CCNB2,CDCA5,ACTG2,BRIP1,CDCA2,DTL,HELLS,SPDL1,KIF18B,CDC45,CDC25C,CENPE,ID3,E2F8,KIF18A,WRAP53,FBXO5,E2F1,CCNF,NUSAP1,FKBP5,HMMR,DDIAS,TTK,RFC3,FANCD2,BLM,ERCC6L,KIFC1,MCM10,PLK4,RAD54L,CCNE2,UHRF1,DEPDC1B,C5ORF34
CORUM	NDC80 kinetochore complex	CORUM:127	false	0.000016519613220014297	4.782000125198441	4	64	4	3383	NDC80,NUF2,SPC25,SPC24
CORUM	Chromosomal passenger complex CPC (INCENP, CDCA8, BIRC5, AURKB)	CORUM:1119	false	0.000016519613220014297	4.782000125198441	4	64	4	3383	BIRC5,AURKB,CDCA8,INCENP
CORUM	Chromosomal passenger complex CPC (INCENP, CDCA8, BIRC5, AURKB)	CORUM:1118	false	0.000016519613220014297	4.782000125198441	4	64	4	3383	BIRC5,AURKB,CDCA8,INCENP
CORUM	Astrin-kinastrin complex	CORUM:7479	false	0.00008142472867100862	4.089243679946142	5	64	4	3383	PLK1,SPAG5,SGO2,KNSTRN
CORUM	KNL1-MIS12-NDC80-SPC24-ZWINT complex	CORUM:7542	false	0.00008142472867100862	4.089243679946142	5	64	4	3383	NDC80,ZWINT,KNL1,SPC24
CORUM	CEN complex	CORUM:929	false	0.00031669280115118937	3.4993618086074	34	64	7	3383	SHCBP1,CENPU,CENPM,CENPA,KIF23,CENPI,CENPK
CORUM	Chromosomal passenger complex CPC (INCENP, BIRC5, AURKB)	CORUM:2579	false	0.0009153490603876778	3.0384132599315534	3	64	3	3383	BIRC5,AURKB,INCENP
CORUM	AuroraB-AuroraC-INCENP complex	CORUM:6184	false	0.0009153490603876778	3.0384132599315534	3	64	3	3383	AURKB,INCENP,AURKA
CORUM	Chromosomal passenger complex CPC (INCENP, CDCA8, BIRC5)	CORUM:1120	false	0.0009153490603876778	3.0384132599315534	3	64	3	3383	BIRC5,CDCA8,INCENP
CORUM	Chromosomal passenger complex CPC (CDCA8, AURKB, BIRC5)	CORUM:2582	false	0.0009153490603876778	3.0384132599315534	3	64	3	3383	BIRC5,AURKB,CDCA8
CORUM	Mitotic checkpoint complex (MCC)	CORUM:190	false	0.0036118374018906637	2.4422718090371354	4	64	3	3383	CDC20,BUB1B,MAD2L1
CORUM	BIRC5-AURKB-INCENP-EVI5 complex	CORUM:1087	false	0.0036118374018906637	2.4422718090371354	4	64	3	3383	BIRC5,AURKB,INCENP
CORUM	CENP-H-I complex	CORUM:7394	false	0.004932488161767074	2.306933948404287	11	64	4	3383	CENPU,CENPM,CENPI,CENPK
CORUM	CCNB2-CDC2 complex	CORUM:5542	false	0.04991605118017319	1.3017597786640385	2	64	2	3383	CDK1,CCNB2
CORUM	CDK1-CCNB1-CCNF complex	CORUM:5550	false	0.04991605118017319	1.3017597786640385	2	64	2	3383	CDK1,CCNF
CORUM	RasGAP-AURKA-survivin complex	CORUM:2581	false	0.04991605118017319	1.3017597786640385	2	64	2	3383	BIRC5,AURKA
CORUM	CDC2-CCNA2 complex	CORUM:5557	false	0.04991605118017319	1.3017597786640385	2	64	2	3383	CDK1,CCNA2
CORUM	CDC2-CCNA2-CDK2 complex	CORUM:5559	false	0.04991605118017319	1.3017597786640385	2	64	2	3383	CDK1,CCNA2
CORUM	RasGAP-AURKB-survivin complex	CORUM:6756	false	0.04991605118017319	1.3017597786640385	2	64	2	3383	BIRC5,AURKB
CORUM	CENP-A-histone H4 heterodimer- HJURP complex	CORUM:7413	false	0.04991605118017319	1.3017597786640385	2	64	2	3383	HJURP,CENPA
CORUM	MAD2-CDC20 complex	CORUM:2718	false	0.04991605118017319	1.3017597786640385	2	64	2	3383	CDC20,MAD2L1
