# Supplementary material for: Extended PRF: Impact of Heat on Gene Expression in Gingival Fibroblasts
Source: Int J Mol Sci. 2025 Sep 18;26(18):9120. doi: 10.3390/ijms26189120 (PMC12470302; doi:10.3390/ijms26189120)
Supplement: Supplementary file 1 [file ijms-26-09120-s001.zip › ijms-3780438-Supplementary/Table S6 BC upregulated GProfiler.csv]

source	term_name	term_id	highlighted	adjusted_p_value	negative_log10_of_adjusted_p_value	term_size	query_size	intersection_size	effective_domain_size	intersections
GO:MF	microtubule binding	GO:0008017	TRUE	2.85E-11	10.54536499	278	247	24	20196	PLK1,BIRC5,KIF4A,GTSE1,SKA3,DLGAP5,NUF2,KIF14,NDC80,SPAG5,KNSTRN,PRC1,SKA1,CENPE,KIF18A,KIF23,SPC24,KIF18B,KIF11,C10ORF90,KIF2C,KIFC1,FAM83D,KIF24
GO:MF	ATP-dependent activity	GO:0140657	TRUE	1.18E-08	7.929717411	580	247	30	20196	MCM4,KIF4A,CDC6,TOP2A,KIF14,TRIP13,HELLS,BRIP1,MFSD2A,MCM8,CENPE,CHTF18,KIF18A,KIF23,KIF18B,ATAD5,KIF11,RECQL4,POLQ,RFC3,XRCC2,BLM,KIF2C,DHX34,ERCC6L,KIFC1,RAD54L,ZGRF1,ATAD3B,KIF24
GO:MF	ATP-dependent activity, acting on DNA	GO:0008094	FALSE	1.19E-08	7.924450919	123	247	15	20196	MCM4,TOP2A,HELLS,BRIP1,MCM8,CHTF18,ATAD5,RECQL4,POLQ,RFC3,XRCC2,BLM,ERCC6L,RAD54L,ZGRF1
GO:MF	protein binding	GO:0005515	FALSE	1.72E-08	7.765706121	14865	247	223	20196	RRM2,FEN1,PLAUR,IL11,UBE2C,SHCBP1,FSTL3,TACC3,PLK1,ITPRIP,SRSF2,UBE2T,HJURP,AURKB,MCM4,BIRC5,HAS2,PKMYT1,ANLN,PMEPA1,CXCL6,KIF4A,SLC17A9,ZWINT,GFPT2,SPHK1,KPNA2,MT1X,CENPU,ASF1B,CDC6,ANGPTL4,PF4V1,GTSE1,CHAF1A,MT2A,CEP55,ID3,CDCA8,DEPDC1,IL33,LMNB1,CDC25A,MT1A,NETO2,CCNB1,CDK1,FAM111B,CDC20,INCENP,TPX2,STC1,GMNN,SPDL1,CXCL5,BMP2,AURKA,FANCI,SKA3,CXCL8,DLGAP5,NUF2,TGM2,SGO1,TOP2A,ASPM,RAD51AP1,TCF…
GO:MF	tubulin binding	GO:0015631	FALSE	3.69E-08	7.4331374	389	247	24	20196	PLK1,BIRC5,KIF4A,GTSE1,SKA3,DLGAP5,NUF2,KIF14,NDC80,SPAG5,KNSTRN,PRC1,SKA1,CENPE,KIF18A,KIF23,SPC24,KIF18B,KIF11,C10ORF90,KIF2C,KIFC1,FAM83D,KIF24
GO:MF	ATP binding	GO:0005524	TRUE	8.38E-08	7.076944346	1502	247	49	20196	UBE2C,PLK1,UBE2T,AURKB,MCM4,PKMYT1,KIF4A,SPHK1,CDC6,CDK1,AURKA,TOP2A,KIF14,TK1,MKI67,TRIP13,PBK,CTPS1,HELLS,BUB1B,BRIP1,MCM8,CENPE,CHTF18,KIF18A,KIF23,KIF18B,ATAD5,KIF11,RECQL4,POLQ,XRCC2,ACTG2,MELK,BUB1,PLK4,BLM,KIF2C,TTK,UBE2S,DHX34,ERCC6L,KIFC1,RAD54L,HASPIN,ZGRF1,MASTL,ATAD3B,KIF24
GO:MF	anaphase-promoting complex binding	GO:0010997	TRUE	1.05E-07	6.978167142	9	247	6	20196	PLK1,CDC20,CLSPN,FBXO5,CCNF,UBE2S
GO:MF	catalytic activity, acting on DNA	GO:0140097	FALSE	1.14E-07	6.944862032	250	247	19	20196	FEN1,MCM4,TOP2A,HELLS,NEIL3,BRIP1,MCM8,CHTF18,ATAD5,RECQL4,POLQ,RFC3,XRCC2,BLM,EXO1,POLE2,ERCC6L,RAD54L,ZGRF1
GO:MF	adenyl ribonucleotide binding	GO:0032559	FALSE	2.10E-07	6.678579387	1543	247	49	20196	UBE2C,PLK1,UBE2T,AURKB,MCM4,PKMYT1,KIF4A,SPHK1,CDC6,CDK1,AURKA,TOP2A,KIF14,TK1,MKI67,TRIP13,PBK,CTPS1,HELLS,BUB1B,BRIP1,MCM8,CENPE,CHTF18,KIF18A,KIF23,KIF18B,ATAD5,KIF11,RECQL4,POLQ,XRCC2,ACTG2,MELK,BUB1,PLK4,BLM,KIF2C,TTK,UBE2S,DHX34,ERCC6L,KIFC1,RAD54L,HASPIN,ZGRF1,MASTL,ATAD3B,KIF24
GO:MF	adenyl nucleotide binding	GO:0030554	FALSE	1.47092E-06	5.832410227	1636	247	49	20196	UBE2C,PLK1,UBE2T,AURKB,MCM4,PKMYT1,KIF4A,SPHK1,CDC6,CDK1,AURKA,TOP2A,KIF14,TK1,MKI67,TRIP13,PBK,CTPS1,HELLS,BUB1B,BRIP1,MCM8,CENPE,CHTF18,KIF18A,KIF23,KIF18B,ATAD5,KIF11,RECQL4,POLQ,XRCC2,ACTG2,MELK,BUB1,PLK4,BLM,KIF2C,TTK,UBE2S,DHX34,ERCC6L,KIFC1,RAD54L,HASPIN,ZGRF1,MASTL,ATAD3B,KIF24
GO:MF	carbohydrate derivative binding	GO:0097367	FALSE	2.69798E-06	5.568960563	2286	247	60	20196	UBE2C,PLK1,UBE2T,AURKB,MCM4,PKMYT1,CXCL6,KIF4A,GFPT2,SPHK1,CDC6,PF4V1,CDK1,AURKA,CXCL8,TGM2,TOP2A,KIF14,TK1,CRISPLD2,MKI67,TRIP13,PNP,PBK,CTPS1,HELLS,BUB1B,BRIP1,MCM8,CENPE,CHTF18,KIF18A,KIF23,KIF18B,RASD2,ATAD5,KIF11,RECQL4,POLQ,HMMR,XRCC2,ACTG2,MELK,BUB1,PLK4,BLM,KIF2C,TTK,UBE2S,DHX34,ERCC6L,KIFC1,RAD54L,HASPIN,ZGRF1,HBEGF,MASTL,ATAD3B,KIF24,FIBCD1
GO:MF	microtubule motor activity	GO:0003777	FALSE	3.99327E-06	5.398671738	68	247	10	20196	KIF4A,KIF14,CENPE,KIF18A,KIF23,KIF18B,KIF11,KIF2C,KIFC1,KIF24
GO:MF	purine ribonucleoside triphosphate binding	GO:0035639	FALSE	1.0744E-05	4.968835788	1852	247	51	20196	UBE2C,PLK1,UBE2T,AURKB,MCM4,PKMYT1,KIF4A,SPHK1,CDC6,CDK1,AURKA,TGM2,TOP2A,KIF14,TK1,MKI67,TRIP13,PBK,CTPS1,HELLS,BUB1B,BRIP1,MCM8,CENPE,CHTF18,KIF18A,KIF23,KIF18B,RASD2,ATAD5,KIF11,RECQL4,POLQ,XRCC2,ACTG2,MELK,BUB1,PLK4,BLM,KIF2C,TTK,UBE2S,DHX34,ERCC6L,KIFC1,RAD54L,HASPIN,ZGRF1,MASTL,ATAD3B,KIF24
GO:MF	heterocyclic compound binding	GO:1901363	FALSE	1.09618E-05	4.96011998	2315	247	59	20196	UBE2C,PLK1,UBE2T,AURKB,MCM4,PKMYT1,KIF4A,SPHK1,CDC6,ID3,CDK1,AURKA,TGM2,TOP2A,KIF14,TK1,MKI67,TRIP13,PNP,PBK,CTPS1,HELLS,BUB1B,BRIP1,MCM8,CENPE,CHTF18,KIF18A,KIF23,SEC14L2,NOX4,P3H2,KIF18B,RASD2,ATAD5,KIF11,RECQL4,POLQ,XRCC2,ACTG2,MELK,BUB1,PLK4,BLM,KIF2C,TTK,UBE2S,DHX34,NT5M,ERCC6L,KIFC1,RAD54L,XDH,HASPIN,UHRF1,ZGRF1,MASTL,ATAD3B,KIF24
GO:MF	ATP hydrolysis activity	GO:0016887	FALSE	1.34489E-05	4.871312085	407	247	21	20196	MCM4,CDC6,KIF14,TRIP13,BRIP1,MCM8,CHTF18,KIF18A,KIF23,KIF18B,ATAD5,RECQL4,POLQ,RFC3,BLM,KIF2C,DHX34,ERCC6L,KIFC1,RAD54L,ATAD3B
GO:MF	DNA helicase activity	GO:0003678	FALSE	1.60013E-05	4.795844184	59	247	9	20196	MCM4,BRIP1,MCM8,CHTF18,RECQL4,POLQ,RFC3,BLM,ZGRF1
GO:MF	CXCR chemokine receptor binding	GO:0045236	TRUE	2.11874E-05	4.673922592	18	247	6	20196	CXCL6,PF4V1,CXCL5,CXCL8,CXCL1,CXCL3
GO:MF	purine ribonucleotide binding	GO:0032555	FALSE	2.40682E-05	4.618556245	1899	247	51	20196	UBE2C,PLK1,UBE2T,AURKB,MCM4,PKMYT1,KIF4A,SPHK1,CDC6,CDK1,AURKA,TGM2,TOP2A,KIF14,TK1,MKI67,TRIP13,PBK,CTPS1,HELLS,BUB1B,BRIP1,MCM8,CENPE,CHTF18,KIF18A,KIF23,KIF18B,RASD2,ATAD5,KIF11,RECQL4,POLQ,XRCC2,ACTG2,MELK,BUB1,PLK4,BLM,KIF2C,TTK,UBE2S,DHX34,ERCC6L,KIFC1,RAD54L,HASPIN,ZGRF1,MASTL,ATAD3B,KIF24
GO:MF	anion binding	GO:0043168	FALSE	3.1556E-05	4.500918519	2445	247	60	20196	UBE2C,PLK1,UBE2T,AURKB,MCM4,PKMYT1,KIF4A,SPHK1,CDC6,ID3,CDK1,AURKA,TGM2,TOP2A,KIF14,TK1,MKI67,TRIP13,PNP,PBK,CTPS1,HELLS,BUB1B,BRIP1,MCM8,CENPE,CHTF18,KIF18A,KIF23,NOX4,P3H2,KIF18B,RASD2,SLC7A6,ATAD5,KIF11,PLEK2,RECQL4,POLQ,XRCC2,ACTG2,MELK,BUB1,PLK4,BLM,KIF2C,TTK,UBE2S,DHX34,ERCC6L,KIFC1,RAD54L,XDH,HASPIN,ALOX5AP,ZGRF1,MASTL,SYT1,ATAD3B,KIF24
GO:MF	ribonucleotide binding	GO:0032553	FALSE	3.19571E-05	4.495432296	1916	247	51	20196	UBE2C,PLK1,UBE2T,AURKB,MCM4,PKMYT1,KIF4A,SPHK1,CDC6,CDK1,AURKA,TGM2,TOP2A,KIF14,TK1,MKI67,TRIP13,PBK,CTPS1,HELLS,BUB1B,BRIP1,MCM8,CENPE,CHTF18,KIF18A,KIF23,KIF18B,RASD2,ATAD5,KIF11,RECQL4,POLQ,XRCC2,ACTG2,MELK,BUB1,PLK4,BLM,KIF2C,TTK,UBE2S,DHX34,ERCC6L,KIFC1,RAD54L,HASPIN,ZGRF1,MASTL,ATAD3B,KIF24
GO:MF	helicase activity	GO:0004386	FALSE	3.65486E-05	4.437128822	160	247	13	20196	MCM4,HELLS,BRIP1,MCM8,CHTF18,RECQL4,POLQ,RFC3,BLM,DHX34,ERCC6L,RAD54L,ZGRF1
GO:MF	nucleotide binding	GO:0000166	FALSE	4.03319E-05	4.39435152	2163	247	55	20196	UBE2C,PLK1,UBE2T,AURKB,MCM4,PKMYT1,KIF4A,SPHK1,CDC6,CDK1,AURKA,TGM2,TOP2A,KIF14,TK1,MKI67,TRIP13,PBK,CTPS1,HELLS,BUB1B,BRIP1,MCM8,CENPE,CHTF18,KIF18A,KIF23,NOX4,KIF18B,RASD2,ATAD5,KIF11,RECQL4,POLQ,XRCC2,ACTG2,MELK,BUB1,PLK4,BLM,KIF2C,TTK,UBE2S,DHX34,NT5M,ERCC6L,KIFC1,RAD54L,XDH,HASPIN,UHRF1,ZGRF1,MASTL,ATAD3B,KIF24
GO:MF	nucleoside phosphate binding	GO:1901265	FALSE	5.30992E-05	4.274912259	2181	247	55	20196	UBE2C,PLK1,UBE2T,AURKB,MCM4,PKMYT1,KIF4A,SPHK1,CDC6,CDK1,AURKA,TGM2,TOP2A,KIF14,TK1,MKI67,TRIP13,PBK,CTPS1,HELLS,BUB1B,BRIP1,MCM8,CENPE,CHTF18,KIF18A,KIF23,NOX4,KIF18B,RASD2,ATAD5,KIF11,RECQL4,POLQ,XRCC2,ACTG2,MELK,BUB1,PLK4,BLM,KIF2C,TTK,UBE2S,DHX34,NT5M,ERCC6L,KIFC1,RAD54L,XDH,HASPIN,UHRF1,ZGRF1,MASTL,ATAD3B,KIF24
GO:MF	purine nucleotide binding	GO:0017076	FALSE	0.000109546	3.96040153	1993	247	51	20196	UBE2C,PLK1,UBE2T,AURKB,MCM4,PKMYT1,KIF4A,SPHK1,CDC6,CDK1,AURKA,TGM2,TOP2A,KIF14,TK1,MKI67,TRIP13,PBK,CTPS1,HELLS,BUB1B,BRIP1,MCM8,CENPE,CHTF18,KIF18A,KIF23,KIF18B,RASD2,ATAD5,KIF11,RECQL4,POLQ,XRCC2,ACTG2,MELK,BUB1,PLK4,BLM,KIF2C,TTK,UBE2S,DHX34,ERCC6L,KIFC1,RAD54L,HASPIN,ZGRF1,MASTL,ATAD3B,KIF24
GO:MF	cytoskeletal motor activity	GO:0003774	FALSE	0.000619546	3.20792629	115	247	10	20196	KIF4A,KIF14,CENPE,KIF18A,KIF23,KIF18B,KIF11,KIF2C,KIFC1,KIF24
GO:MF	single-stranded DNA helicase activity	GO:0017116	FALSE	0.003026639	2.519039374	23	247	5	20196	MCM4,MCM8,CHTF18,POLQ,RFC3
GO:MF	DNA secondary structure binding	GO:0000217	TRUE	0.003496949	2.456310691	40	247	6	20196	RAD51AP1,NEIL3,CLSPN,RECQL4,XRCC2,BLM
GO:MF	D-loop DNA binding	GO:0062037	FALSE	0.00727397	2.138228502	5	247	3	20196	RAD51AP1,RECQL4,BLM
GO:MF	single-stranded DNA binding	GO:0003697	TRUE	0.007453589	2.127634549	121	247	9	20196	MCM4,RAD51AP1,NEIL3,MCM8,CDC45,RECQL4,MCM10,BLM,RAD54L
GO:MF	chemokine activity	GO:0008009	TRUE	0.013071756	1.883666065	50	247	6	20196	CXCL6,PF4V1,CXCL5,CXCL8,CXCL1,CXCL3
GO:MF	kinetochore binding	GO:0043515	TRUE	0.014416249	1.841147728	6	247	3	20196	SPDL1,CENPE,TTK
GO:MF	plus-end-directed microtubule motor activity	GO:0008574	FALSE	0.014508478	1.838378158	16	247	4	20196	KIF14,KIF18A,KIF18B,KIF11
GO:MF	molecular function regulator activity	GO:0098772	TRUE	0.016320415	1.7872688	2120	247	47	20196	IL11,ITPRIP,BIRC5,CXCL6,ANGPTL4,PF4V1,TFPI2,ID3,DEPDC1,IL33,CCNB1,CDC20,INCENP,STC1,CXCL5,BMP2,AURKA,CXCL8,TSPAN13,ID1,CCNA2,SERPINE1,WNT9A,FBXO5,CXCL1,NOX4,AREG,EREG,CIP2A,GAL,CCNF,PSMC3IP,ARHGEF39,XRCC2,CCK,BLM,SEMA7A,DEPDC1B,UHRF1,ALOX5AP,CCNE2,HBEGF,WNT2,PPP1R14A,STX1A,CXCL3,SYT1
GO:MF	cytokine activity	GO:0005125	FALSE	0.016667141	1.778138897	239	247	12	20196	IL11,CXCL6,PF4V1,IL33,CXCL5,BMP2,CXCL8,WNT9A,CXCL1,AREG,WNT2,CXCL3
GO:MF	ribonucleoside triphosphate phosphatase activity	GO:0017111	FALSE	0.016667189	1.778137635	738	247	23	20196	MCM4,CDC6,KIF14,TRIP13,BRIP1,MCM8,CHTF18,KIF18A,KIF23,KIF18B,RASD2,ATAD5,RECQL4,POLQ,RFC3,BLM,KIF2C,DHX34,ERCC6L,KIFC1,RAD54L,ATAD3B,ENTPD7
GO:MF	cytoskeletal protein binding	GO:0008092	FALSE	0.018661551	1.729052255	1008	247	28	20196	PLK1,BIRC5,ANLN,KIF4A,GTSE1,SKA3,DLGAP5,NUF2,KIF14,NDC80,SPAG5,KNSTRN,PRC1,SKA1,CENPE,KIF18A,KIF23,LRP8,SPC24,KIF18B,KIF11,C10ORF90,KIF2C,MYPN,KIFC1,ANKRD1,FAM83D,KIF24
GO:MF	pyrophosphatase activity	GO:0016462	FALSE	0.01942391	1.711663338	797	247	24	20196	MCM4,CDC6,KIF14,TRIP13,BRIP1,MCM8,CHTF18,KIF18A,KIF23,KIF18B,RASD2,ATAD5,RECQL4,POLQ,RFC3,PLPP4,BLM,KIF2C,DHX34,ERCC6L,KIFC1,RAD54L,ATAD3B,ENTPD7
GO:MF	hydrolase activity, acting on acid anhydrides, in phosphorus-containing anhydrides	GO:0016818	FALSE	0.019809994	1.703115666	798	247	24	20196	MCM4,CDC6,KIF14,TRIP13,BRIP1,MCM8,CHTF18,KIF18A,KIF23,KIF18B,RASD2,ATAD5,RECQL4,POLQ,RFC3,PLPP4,BLM,KIF2C,DHX34,ERCC6L,KIFC1,RAD54L,ATAD3B,ENTPD7
GO:MF	hydrolase activity, acting on acid anhydrides	GO:0016817	FALSE	0.019809994	1.703115666	798	247	24	20196	MCM4,CDC6,KIF14,TRIP13,BRIP1,MCM8,CHTF18,KIF18A,KIF23,KIF18B,RASD2,ATAD5,RECQL4,POLQ,RFC3,PLPP4,BLM,KIF2C,DHX34,ERCC6L,KIFC1,RAD54L,ATAD3B,ENTPD7
GO:MF	receptor ligand activity	GO:0048018	FALSE	0.026202185	1.581662485	512	247	18	20196	IL11,CXCL6,PF4V1,IL33,STC1,CXCL5,BMP2,CXCL8,WNT9A,CXCL1,AREG,EREG,GAL,CCK,SEMA7A,HBEGF,WNT2,CXCL3
GO:MF	signaling receptor activator activity	GO:0030546	FALSE	0.030388045	1.517297246	518	247	18	20196	IL11,CXCL6,PF4V1,IL33,STC1,CXCL5,BMP2,CXCL8,WNT9A,CXCL1,AREG,EREG,GAL,CCK,SEMA7A,HBEGF,WNT2,CXCL3
GO:MF	catalytic activity, acting on a nucleic acid	GO:0140640	FALSE	0.038452424	1.415076277	626	247	20	20196	FEN1,MCM4,TOP2A,HELLS,NEIL3,BRIP1,MCM8,CHTF18,ATAD5,RECQL4,POLQ,RFC3,XRCC2,BLM,EXO1,POLE2,DHX34,ERCC6L,RAD54L,ZGRF1
GO:MF	bubble DNA binding	GO:0000405	FALSE	0.039638635	1.401881309	8	247	3	20196	NEIL3,RECQL4,BLM
GO:MF	DNA/DNA annealing activity	GO:1990814	FALSE	0.039638635	1.401881309	8	247	3	20196	RECQL4,BLM,RAD54L
GO:MF	microtubule binding	GO:0008017	TRUE	2.85E-11	10.54536499	278	247	24	20196	PLK1,BIRC5,KIF4A,GTSE1,SKA3,DLGAP5,NUF2,KIF14,NDC80,SPAG5,KNSTRN,PRC1,SKA1,CENPE,KIF18A,KIF23,SPC24,KIF18B,KIF11,C10ORF90,KIF2C,KIFC1,FAM83D,KIF24
GO:MF	ATP-dependent activity	GO:0140657	TRUE	1.18E-08	7.929717411	580	247	30	20196	MCM4,KIF4A,CDC6,TOP2A,KIF14,TRIP13,HELLS,BRIP1,MFSD2A,MCM8,CENPE,CHTF18,KIF18A,KIF23,KIF18B,ATAD5,KIF11,RECQL4,POLQ,RFC3,XRCC2,BLM,KIF2C,DHX34,ERCC6L,KIFC1,RAD54L,ZGRF1,ATAD3B,KIF24
GO:MF	ATP-dependent activity, acting on DNA	GO:0008094	FALSE	1.19E-08	7.924450919	123	247	15	20196	MCM4,TOP2A,HELLS,BRIP1,MCM8,CHTF18,ATAD5,RECQL4,POLQ,RFC3,XRCC2,BLM,ERCC6L,RAD54L,ZGRF1
GO:MF	protein binding	GO:0005515	FALSE	1.72E-08	7.765706121	14865	247	223	20196	RRM2,FEN1,PLAUR,IL11,UBE2C,SHCBP1,FSTL3,TACC3,PLK1,ITPRIP,SRSF2,UBE2T,HJURP,AURKB,MCM4,BIRC5,HAS2,PKMYT1,ANLN,PMEPA1,CXCL6,KIF4A,SLC17A9,ZWINT,GFPT2,SPHK1,KPNA2,MT1X,CENPU,ASF1B,CDC6,ANGPTL4,PF4V1,GTSE1,CHAF1A,MT2A,CEP55,ID3,CDCA8,DEPDC1,IL33,LMNB1,CDC25A,MT1A,NETO2,CCNB1,CDK1,FAM111B,CDC20,INCENP,TPX2,STC1,GMNN,SPDL1,CXCL5,BMP2,AURKA,FANCI,SKA3,CXCL8,DLGAP5,NUF2,TGM2,SGO1,TOP2A,ASPM,RAD51AP1,TCF…
GO:MF	tubulin binding	GO:0015631	FALSE	3.69E-08	7.4331374	389	247	24	20196	PLK1,BIRC5,KIF4A,GTSE1,SKA3,DLGAP5,NUF2,KIF14,NDC80,SPAG5,KNSTRN,PRC1,SKA1,CENPE,KIF18A,KIF23,SPC24,KIF18B,KIF11,C10ORF90,KIF2C,KIFC1,FAM83D,KIF24
GO:MF	ATP binding	GO:0005524	TRUE	8.38E-08	7.076944346	1502	247	49	20196	UBE2C,PLK1,UBE2T,AURKB,MCM4,PKMYT1,KIF4A,SPHK1,CDC6,CDK1,AURKA,TOP2A,KIF14,TK1,MKI67,TRIP13,PBK,CTPS1,HELLS,BUB1B,BRIP1,MCM8,CENPE,CHTF18,KIF18A,KIF23,KIF18B,ATAD5,KIF11,RECQL4,POLQ,XRCC2,ACTG2,MELK,BUB1,PLK4,BLM,KIF2C,TTK,UBE2S,DHX34,ERCC6L,KIFC1,RAD54L,HASPIN,ZGRF1,MASTL,ATAD3B,KIF24
GO:MF	anaphase-promoting complex binding	GO:0010997	TRUE	1.05E-07	6.978167142	9	247	6	20196	PLK1,CDC20,CLSPN,FBXO5,CCNF,UBE2S
GO:MF	catalytic activity, acting on DNA	GO:0140097	FALSE	1.14E-07	6.944862032	250	247	19	20196	FEN1,MCM4,TOP2A,HELLS,NEIL3,BRIP1,MCM8,CHTF18,ATAD5,RECQL4,POLQ,RFC3,XRCC2,BLM,EXO1,POLE2,ERCC6L,RAD54L,ZGRF1
GO:MF	adenyl ribonucleotide binding	GO:0032559	FALSE	2.10E-07	6.678579387	1543	247	49	20196	UBE2C,PLK1,UBE2T,AURKB,MCM4,PKMYT1,KIF4A,SPHK1,CDC6,CDK1,AURKA,TOP2A,KIF14,TK1,MKI67,TRIP13,PBK,CTPS1,HELLS,BUB1B,BRIP1,MCM8,CENPE,CHTF18,KIF18A,KIF23,KIF18B,ATAD5,KIF11,RECQL4,POLQ,XRCC2,ACTG2,MELK,BUB1,PLK4,BLM,KIF2C,TTK,UBE2S,DHX34,ERCC6L,KIFC1,RAD54L,HASPIN,ZGRF1,MASTL,ATAD3B,KIF24
GO:MF	adenyl nucleotide binding	GO:0030554	FALSE	1.47092E-06	5.832410227	1636	247	49	20196	UBE2C,PLK1,UBE2T,AURKB,MCM4,PKMYT1,KIF4A,SPHK1,CDC6,CDK1,AURKA,TOP2A,KIF14,TK1,MKI67,TRIP13,PBK,CTPS1,HELLS,BUB1B,BRIP1,MCM8,CENPE,CHTF18,KIF18A,KIF23,KIF18B,ATAD5,KIF11,RECQL4,POLQ,XRCC2,ACTG2,MELK,BUB1,PLK4,BLM,KIF2C,TTK,UBE2S,DHX34,ERCC6L,KIFC1,RAD54L,HASPIN,ZGRF1,MASTL,ATAD3B,KIF24
GO:MF	carbohydrate derivative binding	GO:0097367	FALSE	2.69798E-06	5.568960563	2286	247	60	20196	UBE2C,PLK1,UBE2T,AURKB,MCM4,PKMYT1,CXCL6,KIF4A,GFPT2,SPHK1,CDC6,PF4V1,CDK1,AURKA,CXCL8,TGM2,TOP2A,KIF14,TK1,CRISPLD2,MKI67,TRIP13,PNP,PBK,CTPS1,HELLS,BUB1B,BRIP1,MCM8,CENPE,CHTF18,KIF18A,KIF23,KIF18B,RASD2,ATAD5,KIF11,RECQL4,POLQ,HMMR,XRCC2,ACTG2,MELK,BUB1,PLK4,BLM,KIF2C,TTK,UBE2S,DHX34,ERCC6L,KIFC1,RAD54L,HASPIN,ZGRF1,HBEGF,MASTL,ATAD3B,KIF24,FIBCD1
GO:MF	microtubule motor activity	GO:0003777	FALSE	3.99327E-06	5.398671738	68	247	10	20196	KIF4A,KIF14,CENPE,KIF18A,KIF23,KIF18B,KIF11,KIF2C,KIFC1,KIF24
GO:MF	purine ribonucleoside triphosphate binding	GO:0035639	FALSE	1.0744E-05	4.968835788	1852	247	51	20196	UBE2C,PLK1,UBE2T,AURKB,MCM4,PKMYT1,KIF4A,SPHK1,CDC6,CDK1,AURKA,TGM2,TOP2A,KIF14,TK1,MKI67,TRIP13,PBK,CTPS1,HELLS,BUB1B,BRIP1,MCM8,CENPE,CHTF18,KIF18A,KIF23,KIF18B,RASD2,ATAD5,KIF11,RECQL4,POLQ,XRCC2,ACTG2,MELK,BUB1,PLK4,BLM,KIF2C,TTK,UBE2S,DHX34,ERCC6L,KIFC1,RAD54L,HASPIN,ZGRF1,MASTL,ATAD3B,KIF24
GO:MF	heterocyclic compound binding	GO:1901363	FALSE	1.09618E-05	4.96011998	2315	247	59	20196	UBE2C,PLK1,UBE2T,AURKB,MCM4,PKMYT1,KIF4A,SPHK1,CDC6,ID3,CDK1,AURKA,TGM2,TOP2A,KIF14,TK1,MKI67,TRIP13,PNP,PBK,CTPS1,HELLS,BUB1B,BRIP1,MCM8,CENPE,CHTF18,KIF18A,KIF23,SEC14L2,NOX4,P3H2,KIF18B,RASD2,ATAD5,KIF11,RECQL4,POLQ,XRCC2,ACTG2,MELK,BUB1,PLK4,BLM,KIF2C,TTK,UBE2S,DHX34,NT5M,ERCC6L,KIFC1,RAD54L,XDH,HASPIN,UHRF1,ZGRF1,MASTL,ATAD3B,KIF24
GO:MF	ATP hydrolysis activity	GO:0016887	FALSE	1.34489E-05	4.871312085	407	247	21	20196	MCM4,CDC6,KIF14,TRIP13,BRIP1,MCM8,CHTF18,KIF18A,KIF23,KIF18B,ATAD5,RECQL4,POLQ,RFC3,BLM,KIF2C,DHX34,ERCC6L,KIFC1,RAD54L,ATAD3B
GO:MF	DNA helicase activity	GO:0003678	FALSE	1.60013E-05	4.795844184	59	247	9	20196	MCM4,BRIP1,MCM8,CHTF18,RECQL4,POLQ,RFC3,BLM,ZGRF1
GO:MF	CXCR chemokine receptor binding	GO:0045236	TRUE	2.11874E-05	4.673922592	18	247	6	20196	CXCL6,PF4V1,CXCL5,CXCL8,CXCL1,CXCL3
GO:MF	purine ribonucleotide binding	GO:0032555	FALSE	2.40682E-05	4.618556245	1899	247	51	20196	UBE2C,PLK1,UBE2T,AURKB,MCM4,PKMYT1,KIF4A,SPHK1,CDC6,CDK1,AURKA,TGM2,TOP2A,KIF14,TK1,MKI67,TRIP13,PBK,CTPS1,HELLS,BUB1B,BRIP1,MCM8,CENPE,CHTF18,KIF18A,KIF23,KIF18B,RASD2,ATAD5,KIF11,RECQL4,POLQ,XRCC2,ACTG2,MELK,BUB1,PLK4,BLM,KIF2C,TTK,UBE2S,DHX34,ERCC6L,KIFC1,RAD54L,HASPIN,ZGRF1,MASTL,ATAD3B,KIF24
GO:MF	anion binding	GO:0043168	FALSE	3.1556E-05	4.500918519	2445	247	60	20196	UBE2C,PLK1,UBE2T,AURKB,MCM4,PKMYT1,KIF4A,SPHK1,CDC6,ID3,CDK1,AURKA,TGM2,TOP2A,KIF14,TK1,MKI67,TRIP13,PNP,PBK,CTPS1,HELLS,BUB1B,BRIP1,MCM8,CENPE,CHTF18,KIF18A,KIF23,NOX4,P3H2,KIF18B,RASD2,SLC7A6,ATAD5,KIF11,PLEK2,RECQL4,POLQ,XRCC2,ACTG2,MELK,BUB1,PLK4,BLM,KIF2C,TTK,UBE2S,DHX34,ERCC6L,KIFC1,RAD54L,XDH,HASPIN,ALOX5AP,ZGRF1,MASTL,SYT1,ATAD3B,KIF24
GO:MF	ribonucleotide binding	GO:0032553	FALSE	3.19571E-05	4.495432296	1916	247	51	20196	UBE2C,PLK1,UBE2T,AURKB,MCM4,PKMYT1,KIF4A,SPHK1,CDC6,CDK1,AURKA,TGM2,TOP2A,KIF14,TK1,MKI67,TRIP13,PBK,CTPS1,HELLS,BUB1B,BRIP1,MCM8,CENPE,CHTF18,KIF18A,KIF23,KIF18B,RASD2,ATAD5,KIF11,RECQL4,POLQ,XRCC2,ACTG2,MELK,BUB1,PLK4,BLM,KIF2C,TTK,UBE2S,DHX34,ERCC6L,KIFC1,RAD54L,HASPIN,ZGRF1,MASTL,ATAD3B,KIF24
GO:MF	helicase activity	GO:0004386	FALSE	3.65486E-05	4.437128822	160	247	13	20196	MCM4,HELLS,BRIP1,MCM8,CHTF18,RECQL4,POLQ,RFC3,BLM,DHX34,ERCC6L,RAD54L,ZGRF1
GO:MF	nucleotide binding	GO:0000166	FALSE	4.03319E-05	4.39435152	2163	247	55	20196	UBE2C,PLK1,UBE2T,AURKB,MCM4,PKMYT1,KIF4A,SPHK1,CDC6,CDK1,AURKA,TGM2,TOP2A,KIF14,TK1,MKI67,TRIP13,PBK,CTPS1,HELLS,BUB1B,BRIP1,MCM8,CENPE,CHTF18,KIF18A,KIF23,NOX4,KIF18B,RASD2,ATAD5,KIF11,RECQL4,POLQ,XRCC2,ACTG2,MELK,BUB1,PLK4,BLM,KIF2C,TTK,UBE2S,DHX34,NT5M,ERCC6L,KIFC1,RAD54L,XDH,HASPIN,UHRF1,ZGRF1,MASTL,ATAD3B,KIF24
GO:MF	nucleoside phosphate binding	GO:1901265	FALSE	5.30992E-05	4.274912259	2181	247	55	20196	UBE2C,PLK1,UBE2T,AURKB,MCM4,PKMYT1,KIF4A,SPHK1,CDC6,CDK1,AURKA,TGM2,TOP2A,KIF14,TK1,MKI67,TRIP13,PBK,CTPS1,HELLS,BUB1B,BRIP1,MCM8,CENPE,CHTF18,KIF18A,KIF23,NOX4,KIF18B,RASD2,ATAD5,KIF11,RECQL4,POLQ,XRCC2,ACTG2,MELK,BUB1,PLK4,BLM,KIF2C,TTK,UBE2S,DHX34,NT5M,ERCC6L,KIFC1,RAD54L,XDH,HASPIN,UHRF1,ZGRF1,MASTL,ATAD3B,KIF24
GO:MF	purine nucleotide binding	GO:0017076	FALSE	0.000109546	3.96040153	1993	247	51	20196	UBE2C,PLK1,UBE2T,AURKB,MCM4,PKMYT1,KIF4A,SPHK1,CDC6,CDK1,AURKA,TGM2,TOP2A,KIF14,TK1,MKI67,TRIP13,PBK,CTPS1,HELLS,BUB1B,BRIP1,MCM8,CENPE,CHTF18,KIF18A,KIF23,KIF18B,RASD2,ATAD5,KIF11,RECQL4,POLQ,XRCC2,ACTG2,MELK,BUB1,PLK4,BLM,KIF2C,TTK,UBE2S,DHX34,ERCC6L,KIFC1,RAD54L,HASPIN,ZGRF1,MASTL,ATAD3B,KIF24
GO:MF	cytoskeletal motor activity	GO:0003774	FALSE	0.000619546	3.20792629	115	247	10	20196	KIF4A,KIF14,CENPE,KIF18A,KIF23,KIF18B,KIF11,KIF2C,KIFC1,KIF24
GO:MF	single-stranded DNA helicase activity	GO:0017116	FALSE	0.003026639	2.519039374	23	247	5	20196	MCM4,MCM8,CHTF18,POLQ,RFC3
GO:MF	DNA secondary structure binding	GO:0000217	TRUE	0.003496949	2.456310691	40	247	6	20196	RAD51AP1,NEIL3,CLSPN,RECQL4,XRCC2,BLM
GO:MF	D-loop DNA binding	GO:0062037	FALSE	0.00727397	2.138228502	5	247	3	20196	RAD51AP1,RECQL4,BLM
GO:MF	single-stranded DNA binding	GO:0003697	TRUE	0.007453589	2.127634549	121	247	9	20196	MCM4,RAD51AP1,NEIL3,MCM8,CDC45,RECQL4,MCM10,BLM,RAD54L
GO:MF	chemokine activity	GO:0008009	TRUE	0.013071756	1.883666065	50	247	6	20196	CXCL6,PF4V1,CXCL5,CXCL8,CXCL1,CXCL3
GO:MF	kinetochore binding	GO:0043515	TRUE	0.014416249	1.841147728	6	247	3	20196	SPDL1,CENPE,TTK
GO:MF	plus-end-directed microtubule motor activity	GO:0008574	FALSE	0.014508478	1.838378158	16	247	4	20196	KIF14,KIF18A,KIF18B,KIF11
GO:MF	molecular function regulator activity	GO:0098772	TRUE	0.016320415	1.7872688	2120	247	47	20196	IL11,ITPRIP,BIRC5,CXCL6,ANGPTL4,PF4V1,TFPI2,ID3,DEPDC1,IL33,CCNB1,CDC20,INCENP,STC1,CXCL5,BMP2,AURKA,CXCL8,TSPAN13,ID1,CCNA2,SERPINE1,WNT9A,FBXO5,CXCL1,NOX4,AREG,EREG,CIP2A,GAL,CCNF,PSMC3IP,ARHGEF39,XRCC2,CCK,BLM,SEMA7A,DEPDC1B,UHRF1,ALOX5AP,CCNE2,HBEGF,WNT2,PPP1R14A,STX1A,CXCL3,SYT1
GO:MF	cytokine activity	GO:0005125	FALSE	0.016667141	1.778138897	239	247	12	20196	IL11,CXCL6,PF4V1,IL33,CXCL5,BMP2,CXCL8,WNT9A,CXCL1,AREG,WNT2,CXCL3
GO:MF	ribonucleoside triphosphate phosphatase activity	GO:0017111	FALSE	0.016667189	1.778137635	738	247	23	20196	MCM4,CDC6,KIF14,TRIP13,BRIP1,MCM8,CHTF18,KIF18A,KIF23,KIF18B,RASD2,ATAD5,RECQL4,POLQ,RFC3,BLM,KIF2C,DHX34,ERCC6L,KIFC1,RAD54L,ATAD3B,ENTPD7
GO:MF	cytoskeletal protein binding	GO:0008092	FALSE	0.018661551	1.729052255	1008	247	28	20196	PLK1,BIRC5,ANLN,KIF4A,GTSE1,SKA3,DLGAP5,NUF2,KIF14,NDC80,SPAG5,KNSTRN,PRC1,SKA1,CENPE,KIF18A,KIF23,LRP8,SPC24,KIF18B,KIF11,C10ORF90,KIF2C,MYPN,KIFC1,ANKRD1,FAM83D,KIF24
GO:MF	pyrophosphatase activity	GO:0016462	FALSE	0.01942391	1.711663338	797	247	24	20196	MCM4,CDC6,KIF14,TRIP13,BRIP1,MCM8,CHTF18,KIF18A,KIF23,KIF18B,RASD2,ATAD5,RECQL4,POLQ,RFC3,PLPP4,BLM,KIF2C,DHX34,ERCC6L,KIFC1,RAD54L,ATAD3B,ENTPD7
GO:MF	hydrolase activity, acting on acid anhydrides, in phosphorus-containing anhydrides	GO:0016818	FALSE	0.019809994	1.703115666	798	247	24	20196	MCM4,CDC6,KIF14,TRIP13,BRIP1,MCM8,CHTF18,KIF18A,KIF23,KIF18B,RASD2,ATAD5,RECQL4,POLQ,RFC3,PLPP4,BLM,KIF2C,DHX34,ERCC6L,KIFC1,RAD54L,ATAD3B,ENTPD7
GO:MF	hydrolase activity, acting on acid anhydrides	GO:0016817	FALSE	0.019809994	1.703115666	798	247	24	20196	MCM4,CDC6,KIF14,TRIP13,BRIP1,MCM8,CHTF18,KIF18A,KIF23,KIF18B,RASD2,ATAD5,RECQL4,POLQ,RFC3,PLPP4,BLM,KIF2C,DHX34,ERCC6L,KIFC1,RAD54L,ATAD3B,ENTPD7
GO:MF	receptor ligand activity	GO:0048018	FALSE	0.026202185	1.581662485	512	247	18	20196	IL11,CXCL6,PF4V1,IL33,STC1,CXCL5,BMP2,CXCL8,WNT9A,CXCL1,AREG,EREG,GAL,CCK,SEMA7A,HBEGF,WNT2,CXCL3
GO:MF	signaling receptor activator activity	GO:0030546	FALSE	0.030388045	1.517297246	518	247	18	20196	IL11,CXCL6,PF4V1,IL33,STC1,CXCL5,BMP2,CXCL8,WNT9A,CXCL1,AREG,EREG,GAL,CCK,SEMA7A,HBEGF,WNT2,CXCL3
GO:MF	catalytic activity, acting on a nucleic acid	GO:0140640	FALSE	0.038452424	1.415076277	626	247	20	20196	FEN1,MCM4,TOP2A,HELLS,NEIL3,BRIP1,MCM8,CHTF18,ATAD5,RECQL4,POLQ,RFC3,XRCC2,BLM,EXO1,POLE2,DHX34,ERCC6L,RAD54L,ZGRF1
GO:MF	bubble DNA binding	GO:0000405	FALSE	0.039638635	1.401881309	8	247	3	20196	NEIL3,RECQL4,BLM
GO:MF	DNA/DNA annealing activity	GO:1990814	FALSE	0.039638635	1.401881309	8	247	3	20196	RECQL4,BLM,RAD54L
GO:BP	cell cycle	GO:0007049	TRUE	1.72E-55	54.76546141	1824	245	117	21017	RRM2,FEN1,UBE2C,TACC3,PLK1,HJURP,AURKB,MCM4,BIRC5,PKMYT1,ANLN,KIF4A,ZWINT,SPHK1,CENPU,CDC6,GTSE1,CHAF1A,CEP55,CDCA8,CDC25A,CCNB1,CDK1,CDC20,INCENP,TPX2,GMNN,SPDL1,BMP2,AURKA,FANCI,SKA3,DLGAP5,NUF2,SGO1,TOP2A,ASPM,RAD51AP1,KIF14,SGO2,TK1,NDC80,SPAG5,KNSTRN,MKI67,TRIP13,SPC25,ESCO2,CCNA2,PRC1,PBK,CDCA5,HELLS,KNL1,SKA1,BUB1B,CENPM,BRIP1,FANCA,CLSPN,NCAPG,DTL,WDHD1,CENPA,MCM8,CDKN3,SUV39H1,E2F1,CENPE…
GO:BP	cell cycle process	GO:0022402	FALSE	1.29E-54	53.89006381	1280	245	101	21017	RRM2,FEN1,UBE2C,TACC3,PLK1,HJURP,AURKB,MCM4,BIRC5,PKMYT1,ANLN,KIF4A,ZWINT,SPHK1,CENPU,CDC6,GTSE1,CEP55,CDCA8,CDC25A,CCNB1,CDK1,CDC20,INCENP,TPX2,GMNN,SPDL1,AURKA,SKA3,DLGAP5,NUF2,SGO1,TOP2A,ASPM,RAD51AP1,KIF14,SGO2,TK1,NDC80,SPAG5,KNSTRN,MKI67,TRIP13,SPC25,ESCO2,CCNA2,PRC1,CDCA5,KNL1,SKA1,BUB1B,CENPM,BRIP1,FANCA,CLSPN,NCAPG,DTL,CENPA,CDKN3,E2F1,CENPE,FBXO5,CDCA2,KIF18A,KIF23,CDC45,MYBL2,MAD2L1,TI…
GO:BP	mitotic cell cycle	GO:0000278	FALSE	7.02E-51	50.15342176	897	245	85	21017	RRM2,UBE2C,TACC3,PLK1,AURKB,MCM4,BIRC5,PKMYT1,ANLN,KIF4A,ZWINT,SPHK1,CDC6,GTSE1,CEP55,CDCA8,CDC25A,CCNB1,CDK1,CDC20,INCENP,TPX2,GMNN,SPDL1,AURKA,SKA3,DLGAP5,NUF2,KIF14,TK1,NDC80,SPAG5,KNSTRN,MKI67,TRIP13,SPC25,CCNA2,PRC1,PBK,CDCA5,KNL1,SKA1,BUB1B,CLSPN,NCAPG,DTL,WDHD1,CENPA,CDKN3,E2F1,CENPE,FBXO5,CDCA2,KIF18A,KIF23,CDC45,MYBL2,MAD2L1,TICRR,SPC24,WDR62,KIF18B,STIL,CDC25C,EREG,ATAD5,KIF11,CCNF,E2F8…
GO:BP	mitotic cell cycle process	GO:1903047	FALSE	2.15E-50	49.66814735	747	245	79	21017	RRM2,UBE2C,TACC3,PLK1,AURKB,MCM4,BIRC5,PKMYT1,ANLN,KIF4A,ZWINT,SPHK1,CDC6,GTSE1,CEP55,CDCA8,CDC25A,CCNB1,CDK1,CDC20,INCENP,TPX2,SPDL1,AURKA,SKA3,DLGAP5,NUF2,KIF14,TK1,NDC80,SPAG5,KNSTRN,MKI67,TRIP13,SPC25,CCNA2,PRC1,CDCA5,KNL1,SKA1,BUB1B,CLSPN,NCAPG,DTL,CENPA,CDKN3,E2F1,CENPE,FBXO5,CDCA2,KIF18A,KIF23,CDC45,MYBL2,MAD2L1,TICRR,SPC24,WDR62,KIF18B,STIL,CDC25C,EREG,ATAD5,KIF11,CCNF,MELK,BUB1,CENPI,BLM…
GO:BP	nuclear division	GO:0000280	FALSE	7.73E-48	47.11162026	450	245	64	21017	UBE2C,PLK1,AURKB,BIRC5,PKMYT1,ANLN,KIF4A,ZWINT,SPHK1,CDCA8,CCNB1,CDK1,CDC20,INCENP,TPX2,SPDL1,AURKA,SKA3,DLGAP5,NUF2,SGO1,TOP2A,ASPM,RAD51AP1,KIF14,NDC80,SPAG5,KNSTRN,MKI67,TRIP13,SPC25,PRC1,CDCA5,KNL1,SKA1,BUB1B,BRIP1,FANCA,NCAPG,CENPE,FBXO5,CDCA2,KIF18A,KIF23,MYBL2,MAD2L1,SPC24,KIF18B,CDC25C,EREG,KIF11,PSMC3IP,BUB1,CENPI,MYBL1,KIF2C,TTK,UBE2S,KIFC1,RAD54L,HASPIN,UHRF1,CCNE2,MASTL
GO:BP	chromosome organization	GO:0051276	FALSE	8.42E-48	47.07450793	628	245	72	21017	FEN1,UBE2C,TACC3,PLK1,HJURP,AURKB,MCM4,BIRC5,KIF4A,ZWINT,CDC6,CDCA8,CCNB1,CDK1,CDC20,INCENP,TPX2,SPDL1,SKA3,DLGAP5,NUF2,SGO1,TOP2A,KIF14,SGO2,NDC80,SPAG5,KNSTRN,TRIP13,SPC25,ESCO2,PRC1,GINS2,CDCA5,KNL1,SKA1,BUB1B,BRIP1,NCAPG,CENPA,MCM8,CENPE,FBXO5,CHTF18,KIF18A,KIF23,CDC45,MYBL2,MAD2L1,SPC24,KIF18B,CIP2A,KIF11,RECQL4,POLQ,RFC3,WRAP53,PSMC3IP,BUB1,CENPI,BLM,EXO1,KIF2C,TTK,GINS4,GINS1,KIFC1,RAD54L,…
GO:BP	chromosome segregation	GO:0007059	FALSE	9.57E-47	46.0188911	427	245	62	21017	UBE2C,TACC3,PLK1,HJURP,AURKB,BIRC5,KIF4A,ZWINT,CENPU,CDC6,CDCA8,CCNB1,CDK1,CDC20,INCENP,TPX2,SPDL1,AURKA,SKA3,DLGAP5,NUF2,SGO1,TOP2A,ASPM,KIF14,SGO2,NDC80,SPAG5,KNSTRN,MKI67,TRIP13,SPC25,ESCO2,PRC1,CDCA5,KNL1,SKA1,BUB1B,CENPM,BRIP1,NCAPG,CENPE,FBXO5,CDCA2,KIF18A,KIF23,MYBL2,MAD2L1,SPC24,KIF18B,STIL,KIF11,PSMC3IP,BUB1,CENPI,KIF2C,TTK,KIFC1,HASPIN,UHRF1,CCNE2,FAM83D
GO:BP	organelle fission	GO:0048285	FALSE	3.19E-46	45.49643011	498	245	65	21017	UBE2C,PLK1,AURKB,BIRC5,PKMYT1,ANLN,KIF4A,ZWINT,SPHK1,CDCA8,CCNB1,CDK1,CDC20,INCENP,TPX2,SPDL1,AURKA,SKA3,DLGAP5,NUF2,SGO1,TOP2A,ASPM,RAD51AP1,KIF14,NDC80,SPAG5,KNSTRN,MKI67,TRIP13,SPC25,PRC1,CDCA5,KNL1,SKA1,BUB1B,BRIP1,FANCA,NCAPG,CENPE,FBXO5,CDCA2,KIF18A,KIF23,MYBL2,MAD2L1,SPC24,KIF18B,CDC25C,EREG,KIF11,PSMC3IP,BUB1,CENPI,MYBL1,KIF2C,TTK,UBE2S,KIFC1,RAD54L,HASPIN,UHRF1,CCNE2,MASTL,MTFR2
GO:BP	mitotic nuclear division	GO:0140014	FALSE	1.57E-45	44.80400495	281	245	53	21017	UBE2C,PLK1,AURKB,BIRC5,PKMYT1,ANLN,KIF4A,ZWINT,SPHK1,CDCA8,CCNB1,CDK1,CDC20,INCENP,TPX2,SPDL1,AURKA,SKA3,DLGAP5,NUF2,KIF14,NDC80,SPAG5,KNSTRN,MKI67,TRIP13,SPC25,PRC1,CDCA5,KNL1,SKA1,BUB1B,NCAPG,CENPE,FBXO5,CDCA2,KIF18A,KIF23,MYBL2,MAD2L1,SPC24,KIF18B,CDC25C,EREG,KIF11,BUB1,CENPI,KIF2C,TTK,UBE2S,KIFC1,HASPIN,UHRF1
GO:BP	nuclear chromosome segregation	GO:0098813	FALSE	9.83E-44	43.00754689	320	245	54	21017	UBE2C,TACC3,PLK1,AURKB,BIRC5,KIF4A,ZWINT,CDC6,CDCA8,CCNB1,CDK1,CDC20,INCENP,TPX2,SPDL1,AURKA,SKA3,DLGAP5,NUF2,SGO1,TOP2A,ASPM,KIF14,NDC80,SPAG5,KNSTRN,TRIP13,SPC25,PRC1,CDCA5,KNL1,SKA1,BUB1B,BRIP1,NCAPG,CENPE,FBXO5,KIF18A,KIF23,MYBL2,MAD2L1,SPC24,KIF18B,KIF11,PSMC3IP,BUB1,CENPI,KIF2C,TTK,KIFC1,HASPIN,UHRF1,CCNE2,FAM83D
GO:BP	sister chromatid segregation	GO:0000819	FALSE	1.76E-41	40.75524644	232	245	47	21017	UBE2C,TACC3,PLK1,AURKB,BIRC5,KIF4A,ZWINT,CDC6,CDCA8,CCNB1,CDK1,CDC20,INCENP,TPX2,SPDL1,SKA3,DLGAP5,NUF2,TOP2A,KIF14,NDC80,SPAG5,KNSTRN,TRIP13,SPC25,PRC1,CDCA5,KNL1,SKA1,BUB1B,NCAPG,CENPE,FBXO5,KIF18A,KIF23,MYBL2,MAD2L1,SPC24,KIF18B,KIF11,BUB1,CENPI,KIF2C,TTK,KIFC1,HASPIN,UHRF1
GO:BP	mitotic sister chromatid segregation	GO:0000070	FALSE	2.93E-41	40.53318758	191	245	44	21017	UBE2C,PLK1,AURKB,BIRC5,KIF4A,ZWINT,CDCA8,CCNB1,CDK1,CDC20,INCENP,TPX2,SPDL1,SKA3,DLGAP5,NUF2,KIF14,NDC80,SPAG5,KNSTRN,TRIP13,SPC25,PRC1,CDCA5,KNL1,SKA1,BUB1B,NCAPG,CENPE,FBXO5,KIF18A,KIF23,MYBL2,MAD2L1,SPC24,KIF18B,KIF11,BUB1,CENPI,KIF2C,TTK,KIFC1,HASPIN,UHRF1
GO:BP	cell division	GO:0051301	FALSE	1.77E-37	36.75246185	656	245	64	21017	UBE2C,TACC3,PLK1,AURKB,BIRC5,ANLN,KIF4A,ZWINT,CDC6,CEP55,CDCA8,CDC25A,CCNB1,CDK1,CDC20,INCENP,TPX2,SPDL1,AURKA,SKA3,NUF2,SGO1,TOP2A,ASPM,KIF14,SGO2,NDC80,SPAG5,KNSTRN,SPC25,CCNA2,PRC1,CDCA5,HELLS,KNL1,SKA1,BUB1B,BRIP1,NCAPG,CENPA,CENPE,FBXO5,CDCA2,KIF23,CDCA3,MAD2L1,SPC24,KIF18B,CDC25C,EREG,KIF11,PIMREG,CCNF,E2F8,BUB1,BLM,KIF2C,UBE2S,ERCC6L,KIFC1,INSC,CCNE2,MASTL,FAM83D
GO:BP	regulation of cell cycle process	GO:0010564	FALSE	6.65E-36	35.17707566	724	245	65	21017	RRM2,FEN1,UBE2C,TACC3,PLK1,AURKB,BIRC5,PKMYT1,ANLN,ZWINT,SPHK1,CDC6,GTSE1,CDCA8,CDC25A,CCNB1,CDK1,CDC20,INCENP,TPX2,SPDL1,AURKA,DLGAP5,NUF2,RAD51AP1,KIF14,NDC80,SPAG5,KNSTRN,MKI67,TRIP13,SPC25,PRC1,CDCA5,KNL1,BUB1B,BRIP1,CLSPN,NCAPG,DTL,E2F1,CENPE,FBXO5,CDCA2,KIF23,CDC45,MAD2L1,TICRR,SPC24,WDR62,STIL,CDC25C,EREG,ATAD5,KIF11,CCNF,E2F8,BUB1,PLK4,BLM,C10ORF90,KIF2C,TTK,HASPIN,FAM83D
GO:BP	regulation of cell cycle	GO:0051726	FALSE	7.44E-34	33.12841449	1104	245	75	21017	RRM2,FEN1,UBE2C,TACC3,PLK1,AURKB,BIRC5,PKMYT1,ANLN,ZWINT,SPHK1,CDC6,GTSE1,CDCA8,CDC25A,CCNB1,CDK1,CDC20,INCENP,TPX2,GMNN,SPDL1,BMP2,AURKA,DLGAP5,NUF2,ASPM,RAD51AP1,KIF14,NDC80,SPAG5,KNSTRN,MKI67,TRIP13,SPC25,PRC1,CDCA5,KNL1,BUB1B,BRIP1,CLSPN,NCAPG,DTL,CDKN3,SUV39H1,E2F1,CENPE,FBXO5,CDCA2,MYOCD,KIF23,CDC45,MAD2L1,TICRR,SPC24,WDR62,DDIAS,STIL,CDC25C,EREG,ATAD5,KIF11,CCNF,E2F8,BUB1,PLK4,BLM,C10ORF90…
GO:BP	mitotic cell cycle phase transition	GO:0044772	FALSE	6.29E-32	31.20101787	432	245	50	21017	RRM2,UBE2C,TACC3,PLK1,AURKB,BIRC5,PKMYT1,ANLN,ZWINT,CDC6,GTSE1,CDCA8,CDC25A,CCNB1,CDK1,CDC20,INCENP,SPDL1,AURKA,DLGAP5,NUF2,KIF14,NDC80,TRIP13,SPC25,CCNA2,CDCA5,KNL1,BUB1B,CLSPN,DTL,CDKN3,E2F1,CENPE,FBXO5,MAD2L1,TICRR,SPC24,STIL,CDC25C,ATAD5,CCNF,MELK,BUB1,BLM,TTK,UBE2S,HASPIN,CCNE2,MASTL
GO:BP	cell cycle phase transition	GO:0044770	FALSE	1.61E-30	29.79283891	537	245	53	21017	RRM2,UBE2C,TACC3,PLK1,AURKB,BIRC5,PKMYT1,ANLN,ZWINT,CDC6,GTSE1,CDCA8,CDC25A,CCNB1,CDK1,CDC20,INCENP,SPDL1,AURKA,DLGAP5,NUF2,KIF14,NDC80,TRIP13,SPC25,CCNA2,CDCA5,KNL1,BUB1B,BRIP1,CLSPN,DTL,CDKN3,E2F1,CENPE,FBXO5,CDC45,MAD2L1,TICRR,SPC24,STIL,CDC25C,ATAD5,CCNF,MELK,BUB1,BLM,TTK,UBE2S,HASPIN,CCNE2,MASTL,FAM83D
GO:BP	regulation of chromosome segregation	GO:0051983	FALSE	7.91E-29	28.1016009	129	245	31	21017	UBE2C,TACC3,PLK1,AURKB,BIRC5,ZWINT,CDC6,CDCA8,CCNB1,CDK1,CDC20,INCENP,SPDL1,DLGAP5,NUF2,NDC80,MKI67,TRIP13,SPC25,KNL1,BUB1B,NCAPG,CENPE,FBXO5,CDCA2,MAD2L1,SPC24,BUB1,KIF2C,TTK,HASPIN
GO:BP	regulation of mitotic nuclear division	GO:0007088	FALSE	1.26E-28	27.89884009	118	245	30	21017	UBE2C,PLK1,AURKB,BIRC5,PKMYT1,ZWINT,SPHK1,CDCA8,CCNB1,CDC20,INCENP,SPDL1,AURKA,DLGAP5,NUF2,NDC80,MKI67,TRIP13,SPC25,KNL1,BUB1B,FBXO5,CDCA2,MAD2L1,SPC24,CDC25C,EREG,BUB1,TTK,HASPIN
GO:BP	regulation of mitotic cell cycle phase transition	GO:1901990	FALSE	8.13E-28	27.09004083	333	245	42	21017	RRM2,UBE2C,PLK1,AURKB,BIRC5,PKMYT1,ANLN,ZWINT,CDC6,GTSE1,CDCA8,CDC25A,CCNB1,CDK1,CDC20,INCENP,SPDL1,AURKA,DLGAP5,NUF2,KIF14,NDC80,TRIP13,SPC25,CDCA5,KNL1,BUB1B,CLSPN,DTL,E2F1,CENPE,FBXO5,MAD2L1,TICRR,SPC24,STIL,CDC25C,ATAD5,BUB1,BLM,TTK,HASPIN
GO:BP	regulation of nuclear division	GO:0051783	FALSE	6.38E-27	26.19513473	147	245	31	21017	UBE2C,PLK1,AURKB,BIRC5,PKMYT1,ZWINT,SPHK1,CDCA8,CCNB1,CDC20,INCENP,SPDL1,AURKA,DLGAP5,NUF2,RAD51AP1,NDC80,MKI67,TRIP13,SPC25,KNL1,BUB1B,FBXO5,CDCA2,MAD2L1,SPC24,CDC25C,EREG,BUB1,TTK,HASPIN
GO:BP	regulation of mitotic cell cycle	GO:0007346	FALSE	7.42E-27	26.12988597	497	245	48	21017	RRM2,UBE2C,PLK1,AURKB,BIRC5,PKMYT1,ANLN,ZWINT,SPHK1,CDC6,GTSE1,CDCA8,CDC25A,CCNB1,CDK1,CDC20,INCENP,GMNN,SPDL1,AURKA,DLGAP5,NUF2,KIF14,NDC80,MKI67,TRIP13,SPC25,CDCA5,KNL1,BUB1B,CLSPN,DTL,E2F1,CENPE,FBXO5,CDCA2,MAD2L1,TICRR,SPC24,STIL,CDC25C,EREG,ATAD5,BUB1,BLM,TTK,HASPIN,MASTL
GO:BP	regulation of mitotic sister chromatid separation	GO:0010965	FALSE	2.37E-26	25.62524893	59	245	23	21017	UBE2C,PLK1,AURKB,BIRC5,ZWINT,CDCA8,CCNB1,CDC20,INCENP,SPDL1,DLGAP5,NUF2,NDC80,TRIP13,SPC25,KNL1,BUB1B,FBXO5,MAD2L1,SPC24,BUB1,TTK,HASPIN
GO:BP	regulation of cell cycle phase transition	GO:1901987	FALSE	2.45E-26	25.61082086	433	245	45	21017	RRM2,UBE2C,PLK1,AURKB,BIRC5,PKMYT1,ANLN,ZWINT,CDC6,GTSE1,CDCA8,CDC25A,CCNB1,CDK1,CDC20,INCENP,SPDL1,AURKA,DLGAP5,NUF2,KIF14,NDC80,TRIP13,SPC25,CDCA5,KNL1,BUB1B,BRIP1,CLSPN,DTL,E2F1,CENPE,FBXO5,CDC45,MAD2L1,TICRR,SPC24,STIL,CDC25C,ATAD5,BUB1,BLM,TTK,HASPIN,FAM83D
GO:BP	regulation of sister chromatid segregation	GO:0033045	FALSE	8.66E-26	25.06268429	104	245	27	21017	UBE2C,TACC3,PLK1,AURKB,BIRC5,ZWINT,CDC6,CDCA8,CCNB1,CDK1,CDC20,INCENP,SPDL1,DLGAP5,NUF2,NDC80,TRIP13,SPC25,KNL1,BUB1B,CENPE,FBXO5,MAD2L1,SPC24,BUB1,TTK,HASPIN
GO:BP	mitotic sister chromatid separation	GO:0051306	FALSE	9.51E-26	25.02171031	62	245	23	21017	UBE2C,PLK1,AURKB,BIRC5,ZWINT,CDCA8,CCNB1,CDC20,INCENP,SPDL1,DLGAP5,NUF2,NDC80,TRIP13,SPC25,KNL1,BUB1B,FBXO5,MAD2L1,SPC24,BUB1,TTK,HASPIN
GO:BP	regulation of mitotic sister chromatid segregation	GO:0033047	FALSE	1.26E-25	24.9007019	54	245	22	21017	PLK1,AURKB,BIRC5,ZWINT,CDCA8,CCNB1,CDK1,CDC20,INCENP,SPDL1,NUF2,NDC80,TRIP13,SPC25,KNL1,BUB1B,FBXO5,MAD2L1,SPC24,BUB1,TTK,HASPIN
GO:BP	metaphase/anaphase transition of mitotic cell cycle	GO:0007091	FALSE	1.51E-25	24.82019201	94	245	26	21017	UBE2C,TACC3,PLK1,AURKB,BIRC5,ZWINT,CDC6,CDCA8,CCNB1,CDC20,INCENP,SPDL1,DLGAP5,NUF2,NDC80,TRIP13,SPC25,KNL1,BUB1B,CENPE,FBXO5,MAD2L1,SPC24,BUB1,TTK,HASPIN
GO:BP	regulation of chromosome separation	GO:1905818	FALSE	2.64E-25	24.57761972	74	245	24	21017	UBE2C,PLK1,AURKB,BIRC5,ZWINT,CDCA8,CCNB1,CDC20,INCENP,SPDL1,DLGAP5,NUF2,NDC80,TRIP13,SPC25,KNL1,BUB1B,NCAPG,FBXO5,MAD2L1,SPC24,BUB1,TTK,HASPIN
GO:BP	negative regulation of mitotic sister chromatid segregation	GO:0033048	FALSE	3.54E-25	24.45070087	48	245	21	21017	PLK1,AURKB,BIRC5,ZWINT,CDCA8,CCNB1,CDC20,INCENP,SPDL1,NUF2,NDC80,TRIP13,SPC25,KNL1,BUB1B,FBXO5,MAD2L1,SPC24,BUB1,TTK,HASPIN
GO:BP	negative regulation of sister chromatid segregation	GO:0033046	FALSE	3.54E-25	24.45070087	48	245	21	21017	PLK1,AURKB,BIRC5,ZWINT,CDCA8,CCNB1,CDC20,INCENP,SPDL1,NUF2,NDC80,TRIP13,SPC25,KNL1,BUB1B,FBXO5,MAD2L1,SPC24,BUB1,TTK,HASPIN
GO:BP	negative regulation of mitotic sister chromatid separation	GO:2000816	FALSE	3.54E-25	24.45070087	48	245	21	21017	PLK1,AURKB,BIRC5,ZWINT,CDCA8,CCNB1,CDC20,INCENP,SPDL1,NUF2,NDC80,TRIP13,SPC25,KNL1,BUB1B,FBXO5,MAD2L1,SPC24,BUB1,TTK,HASPIN
GO:BP	negative regulation of mitotic metaphase/anaphase transition	GO:0045841	FALSE	3.54E-25	24.45070087	48	245	21	21017	PLK1,AURKB,BIRC5,ZWINT,CDCA8,CCNB1,CDC20,INCENP,SPDL1,NUF2,NDC80,TRIP13,SPC25,KNL1,BUB1B,FBXO5,MAD2L1,SPC24,BUB1,TTK,HASPIN
GO:BP	metaphase/anaphase transition of cell cycle	GO:0044784	FALSE	3.79E-25	24.42181559	97	245	26	21017	UBE2C,TACC3,PLK1,AURKB,BIRC5,ZWINT,CDC6,CDCA8,CCNB1,CDC20,INCENP,SPDL1,DLGAP5,NUF2,NDC80,TRIP13,SPC25,KNL1,BUB1B,CENPE,FBXO5,MAD2L1,SPC24,BUB1,TTK,HASPIN
GO:BP	negative regulation of metaphase/anaphase transition of cell cycle	GO:1902100	FALSE	1.05E-24	23.97998756	50	245	21	21017	PLK1,AURKB,BIRC5,ZWINT,CDCA8,CCNB1,CDC20,INCENP,SPDL1,NUF2,NDC80,TRIP13,SPC25,KNL1,BUB1B,FBXO5,MAD2L1,SPC24,BUB1,TTK,HASPIN
GO:BP	negative regulation of chromosome separation	GO:1905819	FALSE	1.05E-24	23.97998756	50	245	21	21017	PLK1,AURKB,BIRC5,ZWINT,CDCA8,CCNB1,CDC20,INCENP,SPDL1,NUF2,NDC80,TRIP13,SPC25,KNL1,BUB1B,FBXO5,MAD2L1,SPC24,BUB1,TTK,HASPIN
GO:BP	negative regulation of chromosome segregation	GO:0051985	FALSE	1.05E-24	23.97998756	50	245	21	21017	PLK1,AURKB,BIRC5,ZWINT,CDCA8,CCNB1,CDC20,INCENP,SPDL1,NUF2,NDC80,TRIP13,SPC25,KNL1,BUB1B,FBXO5,MAD2L1,SPC24,BUB1,TTK,HASPIN
GO:BP	regulation of mitotic metaphase/anaphase transition	GO:0030071	FALSE	1.59E-24	23.79957471	90	245	25	21017	UBE2C,PLK1,AURKB,BIRC5,ZWINT,CDC6,CDCA8,CCNB1,CDC20,INCENP,SPDL1,DLGAP5,NUF2,NDC80,TRIP13,SPC25,KNL1,BUB1B,CENPE,FBXO5,MAD2L1,SPC24,BUB1,TTK,HASPIN
GO:BP	chromosome separation	GO:0051304	FALSE	3.24E-24	23.48955389	81	245	24	21017	UBE2C,PLK1,AURKB,BIRC5,ZWINT,CDCA8,CCNB1,CDC20,INCENP,SPDL1,DLGAP5,NUF2,NDC80,TRIP13,SPC25,KNL1,BUB1B,NCAPG,FBXO5,MAD2L1,SPC24,BUB1,TTK,HASPIN
GO:BP	regulation of metaphase/anaphase transition of cell cycle	GO:1902099	FALSE	3.98E-24	23.39961272	93	245	25	21017	UBE2C,PLK1,AURKB,BIRC5,ZWINT,CDC6,CDCA8,CCNB1,CDC20,INCENP,SPDL1,DLGAP5,NUF2,NDC80,TRIP13,SPC25,KNL1,BUB1B,CENPE,FBXO5,MAD2L1,SPC24,BUB1,TTK,HASPIN
GO:BP	spindle assembly checkpoint signaling	GO:0071173	FALSE	8.39E-24	23.07627924	46	245	20	21017	PLK1,AURKB,BIRC5,ZWINT,CDCA8,CCNB1,CDC20,INCENP,SPDL1,NUF2,NDC80,TRIP13,SPC25,KNL1,BUB1B,MAD2L1,SPC24,BUB1,TTK,HASPIN
GO:BP	mitotic spindle checkpoint signaling	GO:0071174	FALSE	8.39E-24	23.07627924	46	245	20	21017	PLK1,AURKB,BIRC5,ZWINT,CDCA8,CCNB1,CDC20,INCENP,SPDL1,NUF2,NDC80,TRIP13,SPC25,KNL1,BUB1B,MAD2L1,SPC24,BUB1,TTK,HASPIN
GO:BP	mitotic spindle assembly checkpoint signaling	GO:0007094	FALSE	8.39E-24	23.07627924	46	245	20	21017	PLK1,AURKB,BIRC5,ZWINT,CDCA8,CCNB1,CDC20,INCENP,SPDL1,NUF2,NDC80,TRIP13,SPC25,KNL1,BUB1B,MAD2L1,SPC24,BUB1,TTK,HASPIN
GO:BP	microtubule cytoskeleton organization involved in mitosis	GO:1902850	FALSE	1.33E-23	22.87541976	169	245	30	21017	TACC3,PLK1,AURKB,BIRC5,KIF4A,CDCA8,CCNB1,CDK1,CDC20,INCENP,TPX2,SPDL1,AURKA,DLGAP5,NUF2,NDC80,SPC25,PRC1,CENPA,CENPE,KIF23,MYBL2,MAD2L1,WDR62,STIL,KIF11,TTK,KIFC1,UHRF1,INSC
GO:BP	spindle checkpoint signaling	GO:0031577	FALSE	1.45E-23	22.84000266	47	245	20	21017	PLK1,AURKB,BIRC5,ZWINT,CDCA8,CCNB1,CDC20,INCENP,SPDL1,NUF2,NDC80,TRIP13,SPC25,KNL1,BUB1B,MAD2L1,SPC24,BUB1,TTK,HASPIN
GO:BP	negative regulation of mitotic nuclear division	GO:0045839	FALSE	1.97E-23	22.70558028	56	245	21	21017	PLK1,AURKB,BIRC5,ZWINT,CDCA8,CCNB1,CDC20,INCENP,SPDL1,NUF2,NDC80,TRIP13,SPC25,KNL1,BUB1B,FBXO5,MAD2L1,SPC24,BUB1,TTK,HASPIN
GO:BP	positive regulation of cell cycle process	GO:0090068	FALSE	6.66E-23	22.17645363	253	245	34	21017	RRM2,FEN1,UBE2C,AURKB,BIRC5,SPHK1,CDC6,CDCA8,CDC25A,CCNB1,CDK1,CDC20,INCENP,AURKA,DLGAP5,RAD51AP1,KIF14,NDC80,SPAG5,CDCA5,KNL1,NCAPG,DTL,FBXO5,KIF23,MAD2L1,STIL,CDC25C,EREG,ATAD5,E2F8,BUB1,PLK4,FAM83D
GO:BP	negative regulation of nuclear division	GO:0051784	FALSE	3.76E-22	21.42480401	63	245	21	21017	PLK1,AURKB,BIRC5,ZWINT,CDCA8,CCNB1,CDC20,INCENP,SPDL1,NUF2,NDC80,TRIP13,SPC25,KNL1,BUB1B,FBXO5,MAD2L1,SPC24,BUB1,TTK,HASPIN
GO:BP	DNA metabolic process	GO:0006259	FALSE	1.17E-21	20.93172871	993	245	58	21017	FEN1,PLK1,UBE2T,AURKB,MCM4,SPHK1,KPNA2,CDC6,CHAF1A,ID3,CDC25A,CDK1,FAM111B,GMNN,FANCI,TOP2A,RAD51AP1,TK1,TRIP13,ESCO2,CCNA2,GINS2,CDCA5,NEIL3,BRIP1,FANCA,CLSPN,DTL,WDHD1,MCM8,FBXO5,CHTF18,CDC45,TICRR,NOX4,EREG,ATAD5,RECQL4,POLQ,RFC3,WRAP53,E2F8,PSMC3IP,XRCC2,MCM10,BLM,EXO1,GINS4,GINS1,POLE2,NT5M,RAD54L,UHRF1,CCNE2,ZGRF1,ANKRD1,AUNIP,FANCB
GO:BP	cell cycle checkpoint signaling	GO:0000075	FALSE	1.29E-21	20.8887787	196	245	30	21017	PLK1,AURKB,BIRC5,ZWINT,CDC6,GTSE1,CDCA8,CCNB1,CDK1,CDC20,INCENP,SPDL1,NUF2,NDC80,TRIP13,SPC25,KNL1,BUB1B,BRIP1,CLSPN,DTL,E2F1,CDC45,MAD2L1,TICRR,SPC24,BUB1,BLM,TTK,HASPIN
GO:BP	metaphase chromosome alignment	GO:0051310	FALSE	1.55E-21	20.80892901	102	245	24	21017	AURKB,BIRC5,ZWINT,CDCA8,CCNB1,INCENP,SPDL1,SKA3,NUF2,SGO1,KIF14,NDC80,SPAG5,KNSTRN,SPC25,CDCA5,KNL1,SKA1,CENPE,KIF18A,SPC24,KIF2C,KIFC1,FAM83D
GO:BP	mitotic cell cycle checkpoint signaling	GO:0007093	FALSE	1.68E-21	20.77392526	146	245	27	21017	PLK1,AURKB,BIRC5,ZWINT,CDC6,GTSE1,CDCA8,CCNB1,CDK1,CDC20,INCENP,SPDL1,NUF2,NDC80,TRIP13,SPC25,KNL1,BUB1B,CLSPN,DTL,MAD2L1,TICRR,SPC24,BUB1,BLM,TTK,HASPIN
GO:BP	negative regulation of mitotic cell cycle phase transition	GO:1901991	FALSE	2.49E-21	20.60299207	182	245	29	21017	PLK1,AURKB,BIRC5,PKMYT1,ZWINT,CDC6,GTSE1,CDCA8,CCNB1,CDK1,CDC20,INCENP,SPDL1,NUF2,NDC80,TRIP13,SPC25,KNL1,BUB1B,CLSPN,DTL,FBXO5,MAD2L1,TICRR,SPC24,BUB1,BLM,TTK,HASPIN
GO:BP	spindle organization	GO:0007051	FALSE	5.06E-21	20.2960344	205	245	30	21017	TACC3,PLK1,AURKB,BIRC5,KIF4A,CDCA8,CCNB1,CDC20,INCENP,TPX2,AURKA,DLGAP5,NUF2,ASPM,NDC80,SPAG5,KNSTRN,SPC25,PRC1,CENPE,FBXO5,KIF23,MYBL2,WDR62,STIL,KIF11,TTK,KIFC1,UHRF1,AUNIP
GO:BP	negative regulation of cell cycle	GO:0045786	FALSE	7.87E-21	20.1040861	388	245	38	21017	PLK1,AURKB,BIRC5,PKMYT1,ZWINT,CDC6,GTSE1,CDCA8,CCNB1,CDK1,CDC20,INCENP,GMNN,SPDL1,BMP2,NUF2,NDC80,TRIP13,SPC25,KNL1,BUB1B,BRIP1,CLSPN,DTL,SUV39H1,E2F1,FBXO5,MYOCD,CDC45,MAD2L1,TICRR,SPC24,CCNF,E2F8,BUB1,BLM,TTK,HASPIN
GO:BP	chromosome localization	GO:0050000	FALSE	1.01E-20	19.99724305	124	245	25	21017	AURKB,BIRC5,ZWINT,CDCA8,CCNB1,INCENP,SPDL1,SKA3,DLGAP5,NUF2,SGO1,KIF14,NDC80,SPAG5,KNSTRN,SPC25,CDCA5,KNL1,SKA1,CENPE,KIF18A,SPC24,KIF2C,KIFC1,FAM83D
GO:BP	negative regulation of cell cycle process	GO:0010948	FALSE	2.24E-20	19.65050816	301	245	34	21017	PLK1,AURKB,BIRC5,PKMYT1,ZWINT,CDC6,GTSE1,CDCA8,CCNB1,CDK1,CDC20,INCENP,SPDL1,NUF2,NDC80,TRIP13,SPC25,KNL1,BUB1B,BRIP1,CLSPN,DTL,E2F1,FBXO5,CDC45,MAD2L1,TICRR,SPC24,CCNF,E2F8,BUB1,BLM,TTK,HASPIN
GO:BP	negative regulation of cell cycle phase transition	GO:1901988	FALSE	3.03E-20	19.51861421	259	245	32	21017	PLK1,AURKB,BIRC5,PKMYT1,ZWINT,CDC6,GTSE1,CDCA8,CCNB1,CDK1,CDC20,INCENP,SPDL1,NUF2,NDC80,TRIP13,SPC25,KNL1,BUB1B,BRIP1,CLSPN,DTL,E2F1,FBXO5,CDC45,MAD2L1,TICRR,SPC24,BUB1,BLM,TTK,HASPIN
GO:BP	DNA replication	GO:0006260	TRUE	3.81E-20	19.4185825	283	245	33	21017	FEN1,MCM4,CDC6,CHAF1A,ID3,CDC25A,CDK1,FAM111B,GMNN,TK1,ESCO2,CCNA2,GINS2,DTL,WDHD1,MCM8,FBXO5,CHTF18,CDC45,TICRR,EREG,ATAD5,RECQL4,POLQ,RFC3,E2F8,MCM10,BLM,GINS4,GINS1,POLE2,NT5M,CCNE2
GO:BP	organelle organization	GO:0006996	FALSE	3.91E-20	19.40729147	3570	245	108	21017	FEN1,PLAUR,UBE2C,TACC3,PLK1,HJURP,AURKB,MCM4,BIRC5,PKMYT1,ANLN,KIF4A,ZWINT,SPHK1,CDC6,CDCA8,LMNB1,CCNB1,CDK1,CDC20,INCENP,TPX2,SPDL1,AURKA,SKA3,DLGAP5,NUF2,SGO1,TOP2A,ASPM,RAD51AP1,KIF14,SGO2,NDC80,SPAG5,KNSTRN,MKI67,TRIP13,SPC25,ESCO2,PRC1,GINS2,CDCA5,KNL1,SKA1,BUB1B,BRIP1,FANCA,ADPRHL1,NCAPG,CENPA,MCM8,SUV39H1,CENPE,FBXO5,CXCL1,CHTF18,CDCA2,F2RL1,KIF18A,KIF23,CDC45,MYBL2,MAD2L1,SPC24,WDR62,KIF1…
GO:BP	establishment of chromosome localization	GO:0051303	FALSE	4.33E-20	19.3639221	116	245	24	21017	AURKB,BIRC5,ZWINT,CDCA8,CCNB1,INCENP,SPDL1,SKA3,NUF2,SGO1,KIF14,NDC80,SPAG5,KNSTRN,SPC25,CDCA5,KNL1,SKA1,CENPE,KIF18A,SPC24,KIF2C,KIFC1,FAM83D
GO:BP	mitotic spindle organization	GO:0007052	FALSE	7.78E-20	19.10925992	134	245	25	21017	TACC3,PLK1,AURKB,BIRC5,KIF4A,CDCA8,CCNB1,CDC20,INCENP,TPX2,AURKA,DLGAP5,NUF2,NDC80,SPC25,PRC1,CENPE,KIF23,MYBL2,WDR62,STIL,KIF11,TTK,KIFC1,UHRF1
GO:BP	negative regulation of chromosome organization	GO:2001251	FALSE	1.69E-19	18.7721006	94	245	22	21017	PLK1,AURKB,BIRC5,ZWINT,CDCA8,CCNB1,CDC20,INCENP,SPDL1,NUF2,TOP2A,NDC80,TRIP13,SPC25,KNL1,BUB1B,FBXO5,MAD2L1,SPC24,BUB1,TTK,HASPIN
GO:BP	microtubule cytoskeleton organization	GO:0000226	FALSE	1.77E-19	18.7526247	663	245	46	21017	TACC3,PLK1,AURKB,BIRC5,KIF4A,CDCA8,CCNB1,CDK1,CDC20,INCENP,TPX2,SPDL1,AURKA,SKA3,DLGAP5,NUF2,SGO1,ASPM,NDC80,SPAG5,KNSTRN,SPC25,PRC1,SKA1,CENPA,CENPE,FBXO5,KIF18A,KIF23,MYBL2,MAD2L1,WDR62,KIF18B,STIL,KIF11,CCNF,XRCC2,PLK4,C10ORF90,KIF2C,TTK,KIFC1,UHRF1,INSC,AUNIP,KIF24
GO:BP	regulation of chromosome organization	GO:0033044	FALSE	3.90E-19	18.4087815	237	245	30	21017	FEN1,UBE2C,TACC3,PLK1,AURKB,BIRC5,ZWINT,CDC6,CDCA8,CCNB1,CDK1,CDC20,INCENP,SPDL1,DLGAP5,NUF2,TOP2A,NDC80,TRIP13,SPC25,KNL1,BUB1B,NCAPG,CENPE,FBXO5,MAD2L1,SPC24,BUB1,TTK,HASPIN
GO:BP	positive regulation of cell cycle	GO:0045787	FALSE	1.60E-18	17.79617584	343	245	34	21017	RRM2,FEN1,UBE2C,AURKB,BIRC5,SPHK1,CDC6,CDCA8,CDC25A,CCNB1,CDK1,CDC20,INCENP,AURKA,DLGAP5,RAD51AP1,KIF14,NDC80,SPAG5,CDCA5,KNL1,NCAPG,DTL,FBXO5,KIF23,MAD2L1,STIL,CDC25C,EREG,ATAD5,E2F8,BUB1,PLK4,FAM83D
GO:BP	negative regulation of mitotic cell cycle	GO:0045930	FALSE	3.31E-18	17.48044737	233	245	29	21017	PLK1,AURKB,BIRC5,PKMYT1,ZWINT,CDC6,GTSE1,CDCA8,CCNB1,CDK1,CDC20,INCENP,SPDL1,NUF2,NDC80,TRIP13,SPC25,KNL1,BUB1B,CLSPN,DTL,FBXO5,MAD2L1,TICRR,SPC24,BUB1,BLM,TTK,HASPIN
GO:BP	meiotic cell cycle process	GO:1903046	FALSE	9.16E-18	17.03805856	220	245	28	21017	PLK1,BIRC5,PKMYT1,ZWINT,CDC25A,CDC20,INCENP,AURKA,NUF2,SGO1,TOP2A,ASPM,RAD51AP1,NDC80,TRIP13,KNL1,BRIP1,FANCA,FBXO5,KIF18A,CDC25C,EREG,PSMC3IP,MYBL1,TTK,RAD54L,CCNE2,MASTL
GO:BP	meiotic cell cycle	GO:0051321	FALSE	1.85E-17	16.73321853	294	245	31	21017	PLK1,BIRC5,PKMYT1,ZWINT,CDC25A,CDC20,INCENP,AURKA,NUF2,SGO1,TOP2A,ASPM,RAD51AP1,SGO2,NDC80,TRIP13,KNL1,BRIP1,FANCA,FBXO5,KIF18A,CDC25C,EREG,PSMC3IP,XRCC2,MYBL1,EXO1,TTK,RAD54L,CCNE2,MASTL
GO:BP	attachment of spindle microtubules to kinetochore	GO:0008608	FALSE	3.45E-17	16.46257676	53	245	17	21017	AURKB,BIRC5,CDCA8,CCNB1,INCENP,SKA3,NUF2,SGO1,NDC80,SPAG5,KNSTRN,SPC25,KNL1,SKA1,CENPE,SPC24,KIF2C
GO:BP	meiotic nuclear division	GO:0140013	FALSE	1.58E-15	14.8022811	198	245	25	21017	PLK1,BIRC5,ZWINT,CDC20,INCENP,AURKA,NUF2,SGO1,TOP2A,ASPM,RAD51AP1,NDC80,TRIP13,KNL1,BRIP1,FANCA,FBXO5,KIF18A,EREG,PSMC3IP,MYBL1,TTK,RAD54L,CCNE2,MASTL
GO:BP	DNA-templated DNA replication	GO:0006261	FALSE	2.46E-15	14.60868916	161	245	23	21017	FEN1,MCM4,CDC6,GMNN,TK1,GINS2,WDHD1,MCM8,FBXO5,CHTF18,CDC45,TICRR,ATAD5,RECQL4,POLQ,RFC3,E2F8,MCM10,BLM,GINS4,GINS1,POLE2,CCNE2
GO:BP	microtubule-based process	GO:0007017	FALSE	1.45E-14	13.83857618	959	245	48	21017	TACC3,PLK1,AURKB,BIRC5,KIF4A,GTSE1,CDCA8,CCNB1,CDK1,CDC20,INCENP,TPX2,SPDL1,AURKA,SKA3,DLGAP5,NUF2,SGO1,ASPM,KIF14,NDC80,SPAG5,KNSTRN,SPC25,PRC1,SKA1,CENPA,CENPE,FBXO5,KIF18A,KIF23,MYBL2,MAD2L1,WDR62,KIF18B,STIL,KIF11,CCNF,XRCC2,PLK4,C10ORF90,KIF2C,TTK,KIFC1,UHRF1,INSC,AUNIP,KIF24
GO:BP	mitotic metaphase chromosome alignment	GO:0007080	FALSE	1.81E-14	13.74288182	61	245	16	21017	AURKB,BIRC5,CDCA8,CCNB1,INCENP,SPDL1,SKA3,NUF2,KIF14,NDC80,CDCA5,SKA1,CENPE,KIF18A,KIF2C,KIFC1
GO:BP	DNA damage response	GO:0006974	FALSE	3.69E-14	13.43337463	901	245	46	21017	FEN1,PLK1,UBE2T,MCM4,GTSE1,CHAF1A,CDK1,FANCI,TOP2A,RAD51AP1,TRIP13,ESCO2,GINS2,CDCA5,NEIL3,BRIP1,FANCA,CLSPN,DTL,WDHD1,MCM8,SUV39H1,E2F1,FBXO5,CDC45,TICRR,DDIAS,CIP2A,ATAD5,RECQL4,POLQ,RFC3,WRAP53,XRCC2,MCM10,BLM,EXO1,GINS4,POLE2,RAD54L,UHRF1,ZGRF1,ANKRD1,MASTL,AUNIP,FANCB
GO:BP	regulation of organelle organization	GO:0033043	FALSE	1.19E-13	12.92286631	1139	245	51	21017	FEN1,PLAUR,UBE2C,TACC3,PLK1,AURKB,BIRC5,PKMYT1,ZWINT,SPHK1,CDC6,CDCA8,CCNB1,CDK1,CDC20,INCENP,TPX2,SPDL1,AURKA,SKA3,DLGAP5,NUF2,TOP2A,RAD51AP1,NDC80,SPAG5,MKI67,TRIP13,SPC25,KNL1,SKA1,BUB1B,NCAPG,CENPE,FBXO5,CDCA2,F2RL1,KIF18A,MAD2L1,SPC24,STIL,CDC25C,EREG,CCNF,BUB1,PLK4,C10ORF90,TTK,HASPIN,SYT1,KIF24
GO:BP	spindle assembly	GO:0051225	FALSE	1.95E-13	12.7097936	134	245	20	21017	PLK1,AURKB,BIRC5,KIF4A,CDCA8,CDC20,INCENP,TPX2,AURKA,ASPM,NDC80,SPAG5,PRC1,FBXO5,KIF23,MYBL2,STIL,KIF11,KIFC1,UHRF1
GO:BP	membraneless organelle assembly	GO:0140694	FALSE	1.27E-12	11.89511152	402	245	30	21017	PLK1,AURKB,BIRC5,ANLN,KIF4A,CDCA8,CDC20,INCENP,TPX2,AURKA,DLGAP5,ASPM,NDC80,SPAG5,PRC1,ADPRHL1,CENPA,CENPE,FBXO5,KIF23,MYBL2,WDR62,STIL,KIF11,PLK4,C10ORF90,MYPN,KIFC1,UHRF1,ANKRD1
GO:BP	cell cycle G2/M phase transition	GO:0044839	FALSE	3.14E-12	11.50274233	154	245	20	21017	PLK1,AURKB,PKMYT1,CDC6,CDC25A,CCNB1,CDK1,AURKA,KIF14,NDC80,CCNA2,CLSPN,DTL,FBXO5,TICRR,CDC25C,ATAD5,MELK,BLM,MASTL
GO:BP	meiosis I cell cycle process	GO:0061982	FALSE	8.17E-12	11.08762509	141	245	19	21017	PLK1,BIRC5,PKMYT1,ZWINT,CDC25A,CDC20,AURKA,TOP2A,RAD51AP1,NDC80,TRIP13,KNL1,BRIP1,FBXO5,CDC25C,PSMC3IP,MYBL1,RAD54L,CCNE2
GO:BP	cellular response to stimulus	GO:0051716	FALSE	9.58E-12	11.01876059	7320	245	145	21017	FEN1,PLAUR,IL11,SHCBP1,FSTL3,PLK1,ITPRIP,UBE2T,AURKB,MCM4,BIRC5,HAS2,PMEPA1,CXCL6,ZWINT,SPHK1,MT1X,CDC6,PF4V1,GTSE1,TFPI2,CHAF1A,MT2A,CEP55,ID3,CDCA8,DEPDC1,IL33,CDC25A,MT1A,CCNB1,CDK1,CDC20,INCENP,STC1,SPDL1,CXCL5,BMP2,AURKA,FANCI,CXCL8,NUF2,TGM2,TOP2A,ASPM,RAD51AP1,KIF14,ID1,NDC80,MT1M,TRIP13,SPC25,ESCO2,CCNA2,PBK,SERPINE1,ESM1,F3,GINS2,CDCA5,HELLS,NEIL3,GABBR2,KNL1,BUB1B,BRIP1,FANCA,CLSPN,MFSD…
GO:BP	DNA repair	GO:0006281	FALSE	1.28E-11	10.89218571	610	245	35	21017	FEN1,PLK1,UBE2T,MCM4,CHAF1A,CDK1,FANCI,RAD51AP1,TRIP13,ESCO2,GINS2,CDCA5,NEIL3,BRIP1,FANCA,CLSPN,DTL,WDHD1,MCM8,CDC45,TICRR,RECQL4,POLQ,RFC3,WRAP53,XRCC2,BLM,EXO1,GINS4,POLE2,RAD54L,UHRF1,ZGRF1,AUNIP,FANCB
GO:BP	G2/M transition of mitotic cell cycle	GO:0000086	FALSE	6.92E-11	10.15994723	137	245	18	21017	PLK1,AURKB,PKMYT1,CDC6,CDC25A,CCNB1,CDK1,AURKA,KIF14,CCNA2,CLSPN,DTL,FBXO5,TICRR,CDC25C,MELK,BLM,MASTL
GO:BP	attachment of mitotic spindle microtubules to kinetochore	GO:0051315	FALSE	1.31E-10	9.882504626	24	245	10	21017	AURKB,BIRC5,CDCA8,INCENP,SKA3,NUF2,NDC80,SKA1,CENPE,KIF2C
GO:BP	organelle localization	GO:0051640	FALSE	1.44E-10	9.841159261	624	245	34	21017	PLK1,AURKB,BIRC5,ZWINT,CDCA8,LMNB1,CCNB1,INCENP,SPDL1,SKA3,DLGAP5,NUF2,SGO1,ASPM,KIF14,NDC80,SPAG5,KNSTRN,SPC25,CDCA5,SLC18A2,KNL1,SKA1,CENPA,CENPE,KIF18A,MAD2L1,SPC24,KIF2C,KIFC1,INSC,STX1A,SYT1,FAM83D
GO:BP	cytoskeleton organization	GO:0007010	FALSE	1.90E-10	9.720476065	1517	245	54	21017	TACC3,PLK1,AURKB,BIRC5,ANLN,KIF4A,CDCA8,LMNB1,CCNB1,CDK1,CDC20,INCENP,TPX2,SPDL1,AURKA,SKA3,DLGAP5,NUF2,SGO1,ASPM,NDC80,SPAG5,KNSTRN,SPC25,PRC1,SKA1,ADPRHL1,CENPA,CENPE,FBXO5,CXCL1,F2RL1,KIF18A,KIF23,MYBL2,MAD2L1,WDR62,KIF18B,STIL,KIF11,CCNF,PLEK2,XRCC2,PLK4,C10ORF90,KIF2C,TTK,MYPN,KIFC1,UHRF1,INSC,ANKRD1,AUNIP,KIF24
GO:BP	establishment of organelle localization	GO:0051656	FALSE	2.43E-10	9.613916791	490	245	30	21017	PLK1,AURKB,BIRC5,ZWINT,CDCA8,LMNB1,CCNB1,INCENP,SPDL1,SKA3,NUF2,SGO1,KIF14,NDC80,SPAG5,KNSTRN,SPC25,CDCA5,SLC18A2,KNL1,SKA1,CENPA,CENPE,KIF18A,MAD2L1,SPC24,KIF2C,KIFC1,INSC,FAM83D
GO:BP	mitotic spindle assembly	GO:0090307	FALSE	3.52E-10	9.453738697	75	245	14	21017	PLK1,AURKB,BIRC5,KIF4A,CDCA8,CDC20,INCENP,TPX2,PRC1,KIF23,MYBL2,KIF11,KIFC1,UHRF1
GO:BP	DNA duplex unwinding	GO:0032508	FALSE	7.49E-10	9.125458823	79	245	14	21017	MCM4,TOP2A,GINS2,BRIP1,MCM8,CHTF18,CDC45,RECQL4,POLQ,RFC3,BLM,GINS4,GINS1,ZGRF1
GO:BP	regulation of cell cycle G2/M phase transition	GO:1902749	FALSE	1.01E-09	8.997135722	117	245	16	21017	PLK1,AURKB,PKMYT1,CDC6,CDC25A,CCNB1,CDK1,AURKA,KIF14,CLSPN,DTL,FBXO5,TICRR,CDC25C,ATAD5,BLM
GO:BP	negative regulation of organelle organization	GO:0010639	FALSE	1.61E-09	8.793389146	357	245	25	21017	PLK1,AURKB,BIRC5,ZWINT,CDCA8,CCNB1,CDC20,INCENP,TPX2,SPDL1,NUF2,TOP2A,NDC80,TRIP13,SPC25,KNL1,BUB1B,FBXO5,MAD2L1,SPC24,CCNF,BUB1,TTK,HASPIN,KIF24
GO:BP	spindle elongation	GO:0051231	FALSE	1.72E-09	8.764476643	14	245	8	21017	AURKB,BIRC5,KIF4A,CDCA8,INCENP,PRC1,KIF23,KIF11
GO:BP	DNA geometric change	GO:0032392	FALSE	2.15E-09	8.667506858	85	245	14	21017	MCM4,TOP2A,GINS2,BRIP1,MCM8,CHTF18,CDC45,RECQL4,POLQ,RFC3,BLM,GINS4,GINS1,ZGRF1
GO:BP	regulation of G2/M transition of mitotic cell cycle	GO:0010389	FALSE	2.47E-09	8.608111716	104	245	15	21017	PLK1,AURKB,PKMYT1,CDC6,CDC25A,CCNB1,CDK1,AURKA,KIF14,CLSPN,DTL,FBXO5,TICRR,CDC25C,BLM
GO:BP	DNA recombination	GO:0006310	FALSE	2.73E-09	8.564544043	334	245	24	21017	FEN1,MCM4,KPNA2,TOP2A,RAD51AP1,TRIP13,GINS2,BRIP1,MCM8,CDC45,ATAD5,RECQL4,POLQ,WRAP53,PSMC3IP,XRCC2,BLM,EXO1,GINS4,RAD54L,UHRF1,ZGRF1,AUNIP,FANCB
GO:BP	regulation of spindle checkpoint	GO:0090231	FALSE	2.99E-09	8.524061568	22	245	9	21017	AURKB,BIRC5,ZWINT,CDCA8,CCNB1,INCENP,NDC80,KNL1,MAD2L1
GO:BP	cell population proliferation	GO:0008283	FALSE	3.57E-09	8.446792764	2009	245	61	21017	IL11,SHCBP1,TACC3,BIRC5,HAS2,SPHK1,CDC6,IL33,CDC25A,CCNB1,CDK1,STC1,CXCL5,BMP2,CXCL8,ASPM,KIF14,NDC80,MKI67,CCNA2,PRC1,PNP,ESM1,F3,CTPS1,HELLS,BRIP1,FANCA,WNT9A,CDKN3,E2F1,FBXO5,CXCL1,F2RL1,MYOCD,SH2D2A,NOX4,AREG,WDR62,P3H2,GPR183,SSTR1,CDC25C,CD274,EREG,ATAD5,GAL,E2F8,MELK,MCM10,TTK,GINS4,GINS1,IGF2BP1,XDH,P2RY6,UHRF1,HBEGF,WNT2,RTKN2,FAM83D
GO:BP	meiotic cell cycle phase transition	GO:0044771	FALSE	3.65E-09	8.437858043	15	245	8	21017	PKMYT1,ZWINT,CDC25A,CDC20,NDC80,KNL1,CDC25C,TTK
GO:BP	response to stimulus	GO:0050896	FALSE	4.02E-09	8.395547006	8993	245	159	21017	FEN1,PLAUR,IL11,SHCBP1,FSTL3,PLK1,ITPRIP,SRSF2,UBE2T,AURKB,MCM4,BIRC5,HAS2,PMEPA1,CXCL6,ZWINT,GFPT2,SPHK1,MT1X,CDC6,ANGPTL4,PF4V1,GTSE1,TFPI2,CHAF1A,MT2A,CEP55,ID3,CDCA8,DEPDC1,IL33,CDC25A,MT1A,CCNB1,CDK1,CDC20,INCENP,STC1,SPDL1,CXCL5,BMP2,AURKA,FANCI,CXCL8,NUF2,TGM2,TOP2A,ASPM,RAD51AP1,KIF14,ID1,NDC80,MT1M,KNSTRN,TRIP13,SPC25,ESCO2,CCNA2,PNP,PBK,SERPINE1,ESM1,F3,GINS2,CTPS1,CDCA5,HELLS,NEIL3,GAB…
GO:BP	regulation of DNA replication	GO:0006275	FALSE	4.17E-09	8.380208777	128	245	16	21017	MCM4,CDC6,ID3,CDC25A,CDK1,GMNN,ESCO2,CCNA2,FBXO5,CHTF18,TICRR,EREG,ATAD5,RFC3,E2F8,BLM
GO:BP	positive regulation of cell cycle phase transition	GO:1901989	FALSE	4.34E-09	8.362294129	108	245	15	21017	RRM2,UBE2C,CDC6,CDC25A,CCNB1,CDK1,CDC20,DLGAP5,CDCA5,DTL,FBXO5,STIL,CDC25C,ATAD5,FAM83D
GO:BP	meiotic chromosome segregation	GO:0045132	FALSE	7.73E-09	8.111874669	93	245	14	21017	PLK1,ZWINT,AURKA,NUF2,SGO1,ASPM,NDC80,TRIP13,KNL1,BRIP1,FBXO5,PSMC3IP,TTK,CCNE2
GO:BP	DNA conformation change	GO:0071103	FALSE	7.73E-09	8.111874669	93	245	14	21017	MCM4,TOP2A,GINS2,BRIP1,MCM8,CHTF18,CDC45,RECQL4,POLQ,RFC3,BLM,GINS4,GINS1,ZGRF1
GO:BP	regulation of cellular component organization	GO:0051128	FALSE	9.41E-09	8.026446323	2398	245	67	21017	FEN1,PLAUR,UBE2C,TACC3,PLK1,HJURP,AURKB,BIRC5,HAS2,PKMYT1,ANLN,ZWINT,SPHK1,CDC6,CDCA8,CCNB1,CDK1,CDC20,INCENP,TPX2,SPDL1,BMP2,AURKA,SKA3,DLGAP5,NUF2,TGM2,TOP2A,RAD51AP1,KIF14,NDC80,SPAG5,MKI67,TRIP13,SPC25,SERPINE1,KNL1,SKA1,BUB1B,MFSD2A,NCAPG,CENPE,FBXO5,CDCA2,F2RL1,MYOCD,KIF18A,LRP8,MAD2L1,SPC24,WDR62,STIL,CDC25C,DRAXIN,EREG,CCNF,PLEK2,BUB1,PLK4,C10ORF90,TTK,SEMA7A,HASPIN,HBEGF,STX1A,SYT1,KIF24
GO:BP	cellular response to stress	GO:0033554	FALSE	1.06E-08	7.975731193	1786	245	56	21017	FEN1,PLK1,UBE2T,MCM4,HAS2,SPHK1,GTSE1,TFPI2,CHAF1A,CDK1,STC1,FANCI,CXCL8,TOP2A,RAD51AP1,TRIP13,ESCO2,CCNA2,PBK,GINS2,CDCA5,NEIL3,BRIP1,FANCA,CLSPN,MFSD2A,DTL,WDHD1,MCM8,SUV39H1,E2F1,FBXO5,CDC45,TICRR,DDIAS,CIP2A,ATAD5,RECQL4,POLQ,RFC3,WRAP53,XRCC2,MCM10,BLM,EXO1,GINS4,POLE2,PRR5L,RAD54L,IGF2BP1,UHRF1,ZGRF1,ANKRD1,MASTL,AUNIP,FANCB
GO:BP	mitotic spindle midzone assembly	GO:0051256	FALSE	1.70E-08	7.768715081	11	245	7	21017	AURKB,BIRC5,KIF4A,CDCA8,INCENP,PRC1,KIF23
GO:BP	response to stress	GO:0006950	FALSE	1.80E-08	7.744355429	3876	245	90	21017	FEN1,PLAUR,PLK1,UBE2T,AURKB,MCM4,HAS2,CXCL6,SPHK1,MT1X,ANGPTL4,PF4V1,GTSE1,TFPI2,CHAF1A,MT2A,IL33,MT1A,CDK1,STC1,CXCL5,BMP2,AURKA,FANCI,CXCL8,TOP2A,RAD51AP1,MT1M,TRIP13,ESCO2,CCNA2,PBK,SERPINE1,F3,GINS2,CDCA5,NEIL3,SLC18A2,BRIP1,FANCA,CLSPN,MFSD2A,DTL,WDHD1,PRSS3,MCM8,SUV39H1,E2F1,FBXO5,CXCL1,F2RL1,MYOCD,LRP8,CDC45,TICRR,NOX4,AREG,DDIAS,SSTR1,CD274,EREG,CIP2A,ATAD5,HBB,GAL,STATH,RECQL4,POLQ,RFC3,…
GO:BP	positive regulation of mitotic cell cycle	GO:0045931	FALSE	1.83E-08	7.737036107	119	245	15	21017	RRM2,UBE2C,SPHK1,CDC6,CDC25A,CCNB1,CDK1,CDC20,AURKA,DLGAP5,CDCA5,DTL,FBXO5,STIL,CDC25C
GO:BP	double-strand break repair	GO:0006302	FALSE	3.55E-08	7.450355874	312	245	22	21017	FEN1,PLK1,MCM4,RAD51AP1,TRIP13,ESCO2,GINS2,CDCA5,BRIP1,MCM8,CDC45,RECQL4,POLQ,WRAP53,XRCC2,BLM,GINS4,RAD54L,UHRF1,ZGRF1,AUNIP,FANCB
GO:BP	mitotic spindle elongation	GO:0000022	FALSE	4.05E-08	7.392827982	12	245	7	21017	AURKB,BIRC5,KIF4A,CDCA8,INCENP,PRC1,KIF23
GO:BP	regulation of biological process	GO:0050789	FALSE	5.52E-08	7.257880117	12278	245	192	21017	RRM2,FEN1,PLAUR,IL11,UBE2C,SHCBP1,FSTL3,TACC3,PLK1,ITPRIP,SRSF2,HJURP,AURKB,MCM4,BIRC5,HAS2,PKMYT1,ANLN,PMEPA1,CXCL6,ZWINT,SPHK1,KPNA2,MT1X,CDC6,ANGPTL4,PF4V1,GTSE1,TFPI2,MT2A,CEP55,ID3,CDCA8,DEPDC1,IL33,LMNB1,CDC25A,MT1A,NETO2,CCNB1,CDK1,CDC20,INCENP,TPX2,STC1,GMNN,SPDL1,CXCL5,BMP2,AURKA,FANCI,SKA3,CXCL8,DLGAP5,NUF2,TSPAN13,TGM2,TOP2A,ASPM,RAD51AP1,TCF19,KIF14,ID1,NDC80,MT1M,SPAG5,KNSTRN,MKI67,T…
GO:BP	positive regulation of mitotic cell cycle phase transition	GO:1901992	FALSE	5.91E-08	7.228555628	88	245	13	21017	RRM2,UBE2C,CDC6,CDC25A,CCNB1,CDK1,CDC20,DLGAP5,CDCA5,DTL,FBXO5,STIL,CDC25C
GO:BP	meiosis I	GO:0007127	FALSE	8.34E-08	7.07897055	132	245	15	21017	PLK1,BIRC5,ZWINT,AURKA,TOP2A,RAD51AP1,NDC80,TRIP13,KNL1,BRIP1,FBXO5,PSMC3IP,MYBL1,RAD54L,CCNE2
GO:BP	positive regulation of spindle checkpoint	GO:0090232	FALSE	8.68E-08	7.061359511	13	245	7	21017	AURKB,BIRC5,CDCA8,INCENP,NDC80,KNL1,MAD2L1
GO:BP	recombinational repair	GO:0000725	FALSE	9.67E-08	7.01462172	182	245	17	21017	FEN1,MCM4,RAD51AP1,GINS2,MCM8,CDC45,RECQL4,POLQ,WRAP53,XRCC2,BLM,GINS4,RAD54L,UHRF1,ZGRF1,AUNIP,FANCB
GO:BP	regulation of mitotic cell cycle spindle assembly checkpoint	GO:0090266	FALSE	1.09E-07	6.964103329	21	245	8	21017	AURKB,BIRC5,CDCA8,CCNB1,INCENP,NDC80,KNL1,MAD2L1
GO:BP	regulation of mitotic spindle checkpoint	GO:1903504	FALSE	1.09E-07	6.964103329	21	245	8	21017	AURKB,BIRC5,CDCA8,CCNB1,INCENP,NDC80,KNL1,MAD2L1
GO:BP	spindle midzone assembly	GO:0051255	FALSE	1.72E-07	6.764652632	14	245	7	21017	AURKB,BIRC5,KIF4A,CDCA8,INCENP,PRC1,KIF23
GO:BP	cell cycle DNA replication	GO:0044786	FALSE	1.72E-07	6.76434936	45	245	10	21017	FEN1,MCM4,GMNN,TK1,FBXO5,CDC45,ATAD5,E2F8,BLM,GINS1
GO:BP	double-strand break repair via homologous recombination	GO:0000724	FALSE	5.94E-07	6.226467346	177	245	16	21017	FEN1,MCM4,RAD51AP1,GINS2,MCM8,CDC45,RECQL4,POLQ,WRAP53,XRCC2,BLM,GINS4,RAD54L,UHRF1,AUNIP,FANCB
GO:BP	regulation of meiotic cell cycle	GO:0051445	FALSE	8.68E-07	6.061535079	69	245	11	21017	PKMYT1,ZWINT,CDC25A,CDC20,ASPM,RAD51AP1,TRIP13,KNL1,FBXO5,CDC25C,TTK
GO:BP	biological regulation	GO:0065007	FALSE	9.07E-07	6.042231649	12671	245	193	21017	RRM2,FEN1,PLAUR,IL11,UBE2C,SHCBP1,FSTL3,TACC3,PLK1,ITPRIP,SRSF2,HJURP,AURKB,MCM4,BIRC5,HAS2,PKMYT1,ANLN,PMEPA1,CXCL6,ZWINT,SPHK1,KPNA2,MT1X,CDC6,ANGPTL4,PF4V1,GTSE1,TFPI2,MT2A,CEP55,ID3,CDCA8,DEPDC1,IL33,LMNB1,CDC25A,MT1A,NETO2,CCNB1,CDK1,CDC20,INCENP,TPX2,STC1,GMNN,SPDL1,CXCL5,BMP2,AURKA,FANCI,SKA3,CXCL8,DLGAP5,NUF2,TSPAN13,TGM2,TOP2A,ASPM,RAD51AP1,TCF19,KIF14,ID1,NDC80,MT1M,SPAG5,KNSTRN,MKI67,T…
GO:BP	female meiotic nuclear division	GO:0007143	FALSE	1.07263E-06	5.969550228	39	245	9	21017	PLK1,AURKA,TOP2A,NDC80,TRIP13,FBXO5,EREG,TTK,MASTL
GO:BP	regulation of cell division	GO:0051302	FALSE	1.14379E-06	5.941653726	185	245	16	21017	PLK1,AURKB,BIRC5,CDC6,CDCA8,INCENP,AURKA,ASPM,KIF14,PRC1,KIF23,KIF18B,EREG,E2F8,BLM,INSC
GO:BP	positive regulation of chromosome segregation	GO:0051984	FALSE	1.54616E-06	5.810746474	28	245	8	21017	AURKB,BIRC5,CDC6,CDCA8,CCNB1,CDK1,INCENP,NCAPG
GO:BP	regulation of DNA metabolic process	GO:0051052	FALSE	1.55877E-06	5.807216738	492	245	25	21017	AURKB,MCM4,KPNA2,CDC6,ID3,CDC25A,CDK1,GMNN,RAD51AP1,ESCO2,CCNA2,FBXO5,CHTF18,TICRR,NOX4,EREG,ATAD5,POLQ,RFC3,WRAP53,E2F8,BLM,ANKRD1,AUNIP,FANCB
GO:BP	regulation of cellular process	GO:0050794	FALSE	1.8373E-06	5.735819209	11876	245	184	21017	RRM2,FEN1,PLAUR,IL11,UBE2C,SHCBP1,FSTL3,TACC3,PLK1,ITPRIP,SRSF2,HJURP,AURKB,MCM4,BIRC5,HAS2,PKMYT1,ANLN,PMEPA1,CXCL6,ZWINT,SPHK1,KPNA2,CDC6,ANGPTL4,PF4V1,GTSE1,TFPI2,CEP55,ID3,CDCA8,DEPDC1,IL33,LMNB1,CDC25A,NETO2,CCNB1,CDK1,CDC20,INCENP,TPX2,STC1,GMNN,SPDL1,CXCL5,BMP2,AURKA,FANCI,SKA3,CXCL8,DLGAP5,NUF2,TSPAN13,TGM2,TOP2A,ASPM,RAD51AP1,TCF19,KIF14,ID1,NDC80,SPAG5,KNSTRN,MKI67,TRIP13,SPC25,ESCO2,CC…
GO:BP	sister chromatid cohesion	GO:0007062	FALSE	2.0605E-06	5.686026703	57	245	10	21017	FEN1,PLK1,CDC20,SGO1,SGO2,ESCO2,CDCA5,BUB1B,BUB1,HASPIN
GO:BP	positive regulation of cell cycle checkpoint	GO:1901978	FALSE	2.4017E-06	5.619480619	19	245	7	21017	AURKB,BIRC5,CDCA8,INCENP,NDC80,KNL1,MAD2L1
GO:BP	positive regulation of mitotic sister chromatid separation	GO:1901970	FALSE	2.4017E-06	5.619480619	19	245	7	21017	UBE2C,AURKB,BIRC5,CDCA8,CDC20,INCENP,DLGAP5
GO:BP	positive regulation of chromosome separation	GO:1905820	FALSE	2.8536E-06	5.544607363	30	245	8	21017	UBE2C,AURKB,BIRC5,CDCA8,CDC20,INCENP,DLGAP5,NCAPG
GO:BP	regulation of meiotic cell cycle phase transition	GO:1901993	FALSE	4.11408E-06	5.385726912	12	245	6	21017	PKMYT1,ZWINT,CDC25A,KNL1,CDC25C,TTK
GO:BP	positive regulation of mitotic cell cycle spindle assembly checkpoint	GO:0090267	FALSE	4.11408E-06	5.385726912	12	245	6	21017	AURKB,BIRC5,CDCA8,INCENP,NDC80,MAD2L1
GO:BP	regulation of cell cycle checkpoint	GO:1901976	FALSE	4.22062E-06	5.374623726	45	245	9	21017	AURKB,BIRC5,ZWINT,CDCA8,CCNB1,INCENP,NDC80,KNL1,MAD2L1
GO:BP	DNA unwinding involved in DNA replication	GO:0006268	FALSE	5.43323E-06	5.264942203	21	245	7	21017	MCM4,GINS2,CDC45,RECQL4,BLM,GINS4,GINS1
GO:BP	regulation of attachment of spindle microtubules to kinetochore	GO:0051988	FALSE	7.88988E-06	5.102929739	22	245	7	21017	AURKB,BIRC5,CDCA8,CCNB1,INCENP,SPAG5,KNSTRN
GO:BP	cytokinesis	GO:0000910	FALSE	1.40046E-05	4.85372963	190	245	15	21017	PLK1,AURKB,BIRC5,ANLN,KIF4A,CDC6,CEP55,CDCA8,INCENP,AURKA,KIF14,PRC1,CENPA,KIF23,E2F8
GO:BP	regulation of cytokinesis	GO:0032465	FALSE	2.0211E-05	4.69441266	92	245	11	21017	PLK1,AURKB,BIRC5,CDC6,CDCA8,INCENP,AURKA,KIF14,PRC1,KIF23,E2F8
GO:BP	intracellular signal transduction	GO:0035556	FALSE	2.49124E-05	4.603584013	2946	245	68	21017	PLAUR,IL11,PLK1,AURKB,BIRC5,PMEPA1,ZWINT,SPHK1,CDC6,GTSE1,CEP55,CDCA8,DEPDC1,CCNB1,CDK1,CDC20,INCENP,SPDL1,BMP2,AURKA,CXCL8,NUF2,TGM2,KIF14,NDC80,TRIP13,SPC25,CCNA2,PBK,F3,HELLS,KNL1,BUB1B,BRIP1,CLSPN,DTL,E2F1,CXCL1,F2RL1,CDC45,MAD2L1,TICRR,DUSP4,SPC24,NOX4,DDIAS,RASD2,GPR183,ATAD5,GAL,PLEK2,MELK,BUB1,BLM,TTK,LMCD1,PRR5L,SEMA7A,E2F2,XDH,HASPIN,P2RY6,DEPDC1B,HBEGF,ANKRD1,RTKN2,MASTL,FAM83D
GO:BP	protein localization to chromosome, centromeric region	GO:0071459	TRUE	3.39082E-05	4.469694759	40	245	8	21017	AURKB,CDK1,SPDL1,KNL1,BUB1B,CENPA,TTK,HASPIN
GO:BP	nuclear DNA replication	GO:0033260	FALSE	4.17072E-05	4.379789377	41	245	8	21017	FEN1,MCM4,GMNN,TK1,CDC45,ATAD5,BLM,GINS1
GO:BP	sexual reproduction	GO:0019953	FALSE	4.3866E-05	4.357871661	1103	245	36	21017	PLK1,BIRC5,PKMYT1,ZWINT,ASF1B,CDC25A,CDK1,CDC20,INCENP,AURKA,NUF2,SGO1,TOP2A,ASPM,RAD51AP1,SGO2,NDC80,TRIP13,KNL1,BRIP1,FANCA,MCM8,FBXO5,KIF18A,MYCBP,SSTR1,CDC25C,EREG,PSMC3IP,XRCC2,MYBL1,EXO1,TTK,RAD54L,CCNE2,MASTL
GO:BP	regulation of transferase activity	GO:0051338	FALSE	4.48143E-05	4.348583723	539	245	24	21017	UBE2C,PLK1,PKMYT1,CDC6,CDC25A,CDC20,TPX2,BMP2,KIF14,CLSPN,CDKN3,CENPE,FBXO5,CHTF18,MYOCD,LRP8,MAD2L1,NOX4,CDC25C,EREG,RFC3,BLM,UBE2S,CCNE2
GO:BP	negative regulation of cellular component organization	GO:0051129	FALSE	5.07847E-05	4.294267371	719	245	28	21017	PLK1,AURKB,BIRC5,ZWINT,CDCA8,CCNB1,CDC20,INCENP,TPX2,SPDL1,NUF2,TOP2A,KIF14,NDC80,TRIP13,SPC25,KNL1,BUB1B,FBXO5,MAD2L1,SPC24,DRAXIN,CCNF,BUB1,TTK,SEMA7A,HASPIN,KIF24
GO:BP	protein localization to chromosome	GO:0034502	FALSE	5.79542E-05	4.236914741	126	245	12	21017	PLK1,AURKB,CDK1,SPDL1,ESCO2,KNL1,BUB1B,CENPA,MCM8,WRAP53,TTK,HASPIN
GO:BP	reproductive process	GO:0022414	FALSE	6.95335E-05	4.157805899	1556	245	44	21017	PLK1,BIRC5,HAS2,PKMYT1,ZWINT,ASF1B,CDC25A,CDK1,CDC20,INCENP,STC1,AURKA,NUF2,SGO1,TOP2A,ASPM,RAD51AP1,SGO2,NDC80,TRIP13,KNL1,BRIP1,FANCA,MCM8,FBXO5,MYOCD,KIF18A,MYCBP,AREG,SSTR1,CDC25C,EREG,E2F8,PSMC3IP,XRCC2,CENPI,PLK4,MYBL1,EXO1,TTK,RAD54L,STRA6,CCNE2,MASTL
GO:BP	positive regulation of cell cycle G2/M phase transition	GO:1902751	FALSE	0.000111243	3.953727402	31	245	7	21017	CDC25A,CCNB1,CDK1,DTL,FBXO5,CDC25C,ATAD5
GO:BP	negative regulation of meiotic cell cycle	GO:0051447	FALSE	0.000112808	3.947658569	19	245	6	21017	PKMYT1,ZWINT,TRIP13,KNL1,FBXO5,TTK
GO:BP	positive regulation of biological process	GO:0048518	FALSE	0.000141451	3.849393969	6235	245	112	21017	RRM2,FEN1,PLAUR,IL11,UBE2C,FSTL3,PLK1,AURKB,BIRC5,HAS2,ANLN,SPHK1,KPNA2,CDC6,ANGPTL4,ID3,CDCA8,IL33,CDC25A,CCNB1,CDK1,CDC20,INCENP,TPX2,STC1,CXCL5,BMP2,AURKA,FANCI,CXCL8,DLGAP5,TGM2,TOP2A,ASPM,RAD51AP1,KIF14,NDC80,SPAG5,CCNA2,PRC1,PNP,SERPINE1,ESM1,F3,CDCA5,KNL1,CLSPN,MFSD2A,NCAPG,DTL,E2F1,CENPE,FBXO5,CHTF18,F2RL1,MYOCD,KIF23,LRP8,MYBL2,MYCBP,MAD2L1,SEC14L2,NOX4,AREG,WDR62,RASD2,STIL,GPR183,CDC25…
GO:BP	regulation of DNA-templated DNA replication	GO:0090329	FALSE	0.000153529	3.813809324	48	245	8	21017	MCM4,GMNN,FBXO5,CHTF18,TICRR,RFC3,E2F8,BLM
GO:BP	regulation of ubiquitin protein ligase activity	GO:1904666	FALSE	0.000159587	3.797002525	20	245	6	21017	UBE2C,PLK1,CDC20,FBXO5,MAD2L1,UBE2S
GO:BP	negative regulation of G2/M transition of mitotic cell cycle	GO:0010972	FALSE	0.000162958	3.78792343	67	245	9	21017	PLK1,AURKB,PKMYT1,CDC6,CDK1,CLSPN,DTL,TICRR,BLM
GO:BP	centrosome cycle	GO:0007098	FALSE	0.000173567	3.760532742	139	245	12	21017	PLK1,CDK1,AURKA,SGO1,NDC80,WDR62,STIL,KIF11,CCNF,XRCC2,PLK4,C10ORF90
GO:BP	positive regulation of attachment of spindle microtubules to kinetochore	GO:0051987	FALSE	0.000180349	3.743887164	11	245	5	21017	AURKB,BIRC5,CDCA8,CCNB1,INCENP
GO:BP	regulation of molecular function	GO:0065009	FALSE	0.000188694	3.724242489	1611	245	44	21017	PLAUR,UBE2C,PLK1,HJURP,AURKB,PKMYT1,SPHK1,CDC6,ANGPTL4,TFPI2,ID3,CDC25A,CDC20,TPX2,GMNN,BMP2,AURKA,TGM2,KIF14,ID1,SERPINE1,GABBR2,CLSPN,CDKN3,E2F1,CENPE,FBXO5,CHTF18,F2RL1,MYOCD,LRP8,MAD2L1,NOX4,CDC25C,EREG,GAL,RFC3,BLM,UBE2S,P2RY6,UHRF1,CCNE2,WNT2,RTKN2
GO:BP	mitotic cytokinesis	GO:0000281	FALSE	0.000195003	3.709958776	90	245	10	21017	PLK1,AURKB,BIRC5,ANLN,KIF4A,CEP55,CDCA8,INCENP,CENPA,KIF23
GO:BP	negative regulation of cell cycle G2/M phase transition	GO:1902750	FALSE	0.00021166	3.674361348	69	245	9	21017	PLK1,AURKB,PKMYT1,CDC6,CDK1,CLSPN,DTL,TICRR,BLM
GO:BP	negative regulation of biological process	GO:0048519	FALSE	0.000324158	3.489243373	5865	245	106	21017	PLAUR,IL11,FSTL3,PLK1,ITPRIP,SRSF2,AURKB,BIRC5,PKMYT1,PMEPA1,ZWINT,SPHK1,MT1X,CDC6,ANGPTL4,GTSE1,TFPI2,MT2A,ID3,CDCA8,DEPDC1,IL33,LMNB1,MT1A,CCNB1,CDK1,CDC20,INCENP,TPX2,STC1,GMNN,SPDL1,BMP2,AURKA,CXCL8,NUF2,TOP2A,ASPM,KIF14,ID1,NDC80,MT1M,TRIP13,SPC25,PBK,SERPINE1,HELLS,SLC18A2,KNL1,BUB1B,BRIP1,CLSPN,MFSD2A,DTL,WNT9A,CDKN3,SUV39H1,E2F1,FBXO5,CXCL1,F2RL1,MYOCD,CDC45,MAD2L1,TICRR,DUSP4,SPC24,NOX4,…
GO:BP	cellular component organization	GO:0016043	FALSE	0.00040275	3.394964591	8108	245	134	21017	RRM2,FEN1,PLAUR,UBE2C,TACC3,PLK1,HJURP,AURKB,MCM4,BIRC5,HAS2,PKMYT1,ANLN,KIF4A,ZWINT,SPHK1,ASF1B,CDC6,CHAF1A,CEP55,CDCA8,LMNB1,CCNB1,CDK1,CDC20,INCENP,TPX2,GMNN,SPDL1,BMP2,AURKA,SKA3,DLGAP5,NUF2,TGM2,SGO1,TOP2A,ASPM,RAD51AP1,KIF14,SGO2,TK1,CRISPLD2,NDC80,SPAG5,KNSTRN,MKI67,TRIP13,SPC25,ESCO2,PRC1,SERPINE1,GINS2,CDCA5,HELLS,KNL1,SKA1,BUB1B,BRIP1,FANCA,MFSD2A,ADPRHL1,NCAPG,CENPA,ADAMTS4,MCM8,SUV39H…
GO:BP	DNA replication initiation	GO:0006270	FALSE	0.000410355	3.38684039	37	245	7	21017	MCM4,CDC6,GMNN,CDC45,TICRR,MCM10,CCNE2
GO:BP	organelle assembly	GO:0070925	FALSE	0.00043227	3.364244723	998	245	32	21017	PLK1,AURKB,BIRC5,ANLN,KIF4A,CDCA8,CDC20,INCENP,TPX2,AURKA,DLGAP5,ASPM,NDC80,SPAG5,PRC1,KNL1,ADPRHL1,CENPA,CENPE,FBXO5,KIF23,MYBL2,WDR62,STIL,KIF11,PLK4,C10ORF90,MYPN,KIFC1,UHRF1,ANKRD1,KIF24
GO:BP	regulation of metaphase plate congression	GO:0090235	FALSE	0.000492896	3.307244967	13	245	5	21017	AURKB,BIRC5,CDCA8,INCENP,SPAG5
GO:BP	microtubule organizing center organization	GO:0031023	FALSE	0.000573395	3.241546208	155	245	12	21017	PLK1,CDK1,AURKA,SGO1,NDC80,WDR62,STIL,KIF11,CCNF,XRCC2,PLK4,C10ORF90
GO:BP	regulation of cell population proliferation	GO:0042127	FALSE	0.000632538	3.198913156	1682	245	44	21017	IL11,SHCBP1,BIRC5,HAS2,SPHK1,CDC6,IL33,CCNB1,CDK1,CXCL5,BMP2,CXCL8,ASPM,KIF14,CCNA2,PRC1,PNP,ESM1,F3,BRIP1,FANCA,WNT9A,CDKN3,E2F1,FBXO5,CXCL1,MYOCD,NOX4,AREG,WDR62,P3H2,GPR183,SSTR1,CD274,EREG,ATAD5,GAL,TTK,XDH,P2RY6,UHRF1,HBEGF,WNT2,RTKN2
GO:BP	positive regulation of cellular process	GO:0048522	FALSE	0.000784796	3.105243327	5886	245	105	21017	RRM2,FEN1,PLAUR,IL11,UBE2C,FSTL3,PLK1,AURKB,BIRC5,HAS2,ANLN,SPHK1,CDC6,ID3,CDCA8,IL33,CDC25A,CCNB1,CDK1,CDC20,INCENP,TPX2,CXCL5,BMP2,AURKA,FANCI,CXCL8,DLGAP5,TGM2,TOP2A,ASPM,RAD51AP1,KIF14,NDC80,SPAG5,CCNA2,PRC1,PNP,SERPINE1,ESM1,F3,CDCA5,KNL1,CLSPN,MFSD2A,NCAPG,DTL,E2F1,CENPE,FBXO5,CHTF18,F2RL1,MYOCD,KIF23,LRP8,MYBL2,MYCBP,MAD2L1,SEC14L2,NOX4,AREG,WDR62,RASD2,STIL,GPR183,CDC25C,CD274,EREG,ATAD5,…
GO:BP	regulation of cyclin-dependent protein serine/threonine kinase activity	GO:0000079	FALSE	0.000959606	3.017906908	82	245	9	21017	PLK1,PKMYT1,CDC6,CDC25A,CDKN3,MYOCD,CDC25C,BLM,CCNE2
GO:BP	protein localization to kinetochore	GO:0034501	FALSE	0.001128344	2.947558584	15	245	5	21017	AURKB,CDK1,SPDL1,KNL1,TTK
GO:BP	protein localization to condensed chromosome	GO:1903083	FALSE	0.001128344	2.947558584	15	245	5	21017	AURKB,CDK1,SPDL1,KNL1,TTK
GO:BP	metaphase/anaphase transition of meiotic cell cycle	GO:0044785	FALSE	0.001227189	2.911088625	7	245	4	21017	ZWINT,CDC20,KNL1,TTK
GO:BP	negative regulation of meiotic cell cycle phase transition	GO:1901994	FALSE	0.001227189	2.911088625	7	245	4	21017	PKMYT1,ZWINT,KNL1,TTK
GO:BP	G2/MI transition of meiotic cell cycle	GO:0008315	FALSE	0.001227189	2.911088625	7	245	4	21017	PKMYT1,CDC25A,NDC80,CDC25C
GO:BP	establishment of spindle orientation	GO:0051294	FALSE	0.001424899	2.846215784	44	245	7	21017	PLK1,SPDL1,NDC80,SPAG5,CENPA,MAD2L1,INSC
GO:BP	positive regulation of G2/M transition of mitotic cell cycle	GO:0010971	FALSE	0.001434545	2.843285716	28	245	6	21017	CDC25A,CCNB1,CDK1,DTL,FBXO5,CDC25C
GO:BP	regulation of cyclin-dependent protein kinase activity	GO:1904029	FALSE	0.001446125	2.839794218	86	245	9	21017	PLK1,PKMYT1,CDC6,CDC25A,CDKN3,MYOCD,CDC25C,BLM,CCNE2
GO:BP	DNA integrity checkpoint signaling	GO:0031570	FALSE	0.001452468	2.837893397	139	245	11	21017	PLK1,CDC6,GTSE1,CDK1,BRIP1,CLSPN,DTL,E2F1,CDC45,TICRR,BLM
GO:BP	spindle localization	GO:0051653	FALSE	0.001731523	2.761571668	65	245	8	21017	PLK1,SPDL1,ASPM,NDC80,SPAG5,CENPA,MAD2L1,INSC
GO:BP	positive regulation of cell population proliferation	GO:0008284	FALSE	0.001752725	2.756286237	958	245	30	21017	IL11,BIRC5,HAS2,SPHK1,CDC6,CCNB1,CDK1,CXCL5,BMP2,ASPM,KIF14,CCNA2,PRC1,PNP,ESM1,F3,E2F1,FBXO5,MYOCD,AREG,WDR62,GPR183,CD274,EREG,ATAD5,TTK,P2RY6,HBEGF,WNT2,RTKN2
GO:BP	regulation of catalytic activity	GO:0050790	FALSE	0.001923768	2.715847222	1015	245	31	21017	UBE2C,PLK1,PKMYT1,CDC6,ANGPTL4,TFPI2,CDC25A,CDC20,TPX2,BMP2,TGM2,KIF14,SERPINE1,GABBR2,CLSPN,CDKN3,CENPE,FBXO5,CHTF18,F2RL1,MYOCD,LRP8,MAD2L1,NOX4,CDC25C,EREG,RFC3,BLM,UBE2S,UHRF1,CCNE2
GO:BP	positive regulation of cytokinesis	GO:0032467	FALSE	0.001951165	2.709706102	46	245	7	21017	AURKB,BIRC5,CDC6,CDCA8,INCENP,KIF14,KIF23
GO:BP	cellular component organization or biogenesis	GO:0071840	FALSE	0.002222558	2.653146956	8323	245	134	21017	RRM2,FEN1,PLAUR,UBE2C,TACC3,PLK1,HJURP,AURKB,MCM4,BIRC5,HAS2,PKMYT1,ANLN,KIF4A,ZWINT,SPHK1,ASF1B,CDC6,CHAF1A,CEP55,CDCA8,LMNB1,CCNB1,CDK1,CDC20,INCENP,TPX2,GMNN,SPDL1,BMP2,AURKA,SKA3,DLGAP5,NUF2,TGM2,SGO1,TOP2A,ASPM,RAD51AP1,KIF14,SGO2,TK1,CRISPLD2,NDC80,SPAG5,KNSTRN,MKI67,TRIP13,SPC25,ESCO2,PRC1,SERPINE1,GINS2,CDCA5,HELLS,KNL1,SKA1,BUB1B,BRIP1,FANCA,MFSD2A,ADPRHL1,NCAPG,CENPA,ADAMTS4,MCM8,SUV39H…
GO:BP	positive regulation of attachment of mitotic spindle microtubules to kinetochore	GO:1902425	FALSE	0.002431881	2.614057605	8	245	4	21017	AURKB,BIRC5,CDCA8,INCENP
GO:BP	positive regulation of mitotic cytokinesis	GO:1903490	FALSE	0.002431881	2.614057605	8	245	4	21017	AURKB,BIRC5,CDCA8,INCENP
GO:BP	regulation of attachment of mitotic spindle microtubules to kinetochore	GO:1902423	FALSE	0.002431881	2.614057605	8	245	4	21017	AURKB,BIRC5,CDCA8,INCENP
GO:BP	negative regulation of cellular process	GO:0048523	FALSE	0.00271206	2.56670066	5646	245	100	21017	PLAUR,IL11,FSTL3,PLK1,ITPRIP,SRSF2,AURKB,BIRC5,PKMYT1,PMEPA1,ZWINT,SPHK1,CDC6,ANGPTL4,GTSE1,TFPI2,ID3,CDCA8,DEPDC1,IL33,LMNB1,CCNB1,CDK1,CDC20,INCENP,TPX2,STC1,GMNN,SPDL1,BMP2,AURKA,CXCL8,NUF2,TOP2A,ASPM,KIF14,ID1,NDC80,TRIP13,SPC25,PBK,SERPINE1,HELLS,SLC18A2,KNL1,BUB1B,BRIP1,CLSPN,MFSD2A,DTL,WNT9A,CDKN3,SUV39H1,E2F1,FBXO5,CXCL1,F2RL1,MYOCD,CDC45,MAD2L1,TICRR,DUSP4,SPC24,NOX4,AREG,P3H2,DDIAS,STIL…
GO:BP	mitotic sister chromatid cohesion	GO:0007064	FALSE	0.002722703	2.564999674	31	245	6	21017	CDC20,SGO1,ESCO2,CDCA5,BUB1,HASPIN
GO:BP	cytoskeleton-dependent cytokinesis	GO:0061640	FALSE	0.00291575	2.535249731	120	245	10	21017	PLK1,AURKB,BIRC5,ANLN,KIF4A,CEP55,CDCA8,INCENP,CENPA,KIF23
GO:BP	meiotic spindle assembly checkpoint signaling	GO:0033316	FALSE	0.003129983	2.504457998	3	245	3	21017	ZWINT,KNL1,TTK
GO:BP	DNA biosynthetic process	GO:0071897	FALSE	0.003190642	2.496121959	182	245	12	21017	AURKB,SPHK1,TK1,CCNA2,DTL,CHTF18,NOX4,POLQ,RFC3,WRAP53,POLE2,ANKRD1
GO:BP	regulation of protein modification process	GO:0031399	FALSE	0.004419857	2.354591776	1166	245	33	21017	PLAUR,IL11,UBE2C,PLK1,PKMYT1,SPHK1,CDC6,CDC25A,CDC20,TPX2,BMP2,FANCI,KIF14,PBK,CLSPN,CDKN3,CENPE,FBXO5,MYOCD,LRP8,MAD2L1,NOX4,AREG,RASD2,CDC25C,EREG,BLM,UBE2S,PRR5L,SEMA7A,XDH,CCNE2,HBEGF
GO:BP	protein phosphorylation	GO:0006468	FALSE	0.004904555	2.30940042	1341	245	36	21017	PLAUR,IL11,PLK1,AURKB,BIRC5,PKMYT1,SPHK1,CDC6,CDC25A,CDK1,TPX2,BMP2,AURKA,KIF14,PBK,CLSPN,CDKN3,CENPE,MYOCD,LRP8,NOX4,AREG,CDC25C,EREG,MELK,BUB1,PLK4,BLM,TTK,PRR5L,SEMA7A,XDH,HASPIN,CCNE2,HBEGF,MASTL
GO:BP	phosphorylation	GO:0016310	FALSE	0.004967246	2.303884343	1575	245	40	21017	PLAUR,IL11,PLK1,AURKB,BIRC5,PKMYT1,SPHK1,CDC6,CDC25A,CDK1,TPX2,BMP2,AURKA,KIF14,TK1,PBK,BUB1B,CLSPN,CDKN3,CENPE,MYOCD,LRP8,NOX4,AREG,CDC25C,EREG,MELK,BUB1,PLK4,BLM,TTK,DHX34,PRR5L,SEMA7A,XDH,HASPIN,CCNE2,HBEGF,PPP1R14A,MASTL
GO:BP	mitotic G2/M transition checkpoint	GO:0044818	FALSE	0.005242494	2.280462059	53	245	7	21017	PLK1,CDC6,CDK1,CLSPN,DTL,TICRR,BLM
GO:BP	positive regulation of fibroblast proliferation	GO:0048146	FALSE	0.006766327	2.169647004	55	245	7	21017	SPHK1,CDC6,CCNB1,CCNA2,E2F1,EREG,WNT2
GO:BP	regulation of meiotic nuclear division	GO:0040020	FALSE	0.006859953	2.163678836	36	245	6	21017	ZWINT,CDC20,RAD51AP1,TRIP13,KNL1,FBXO5
GO:BP	meiotic cell cycle checkpoint signaling	GO:0033313	FALSE	0.007162587	2.14493009	10	245	4	21017	ZWINT,TRIP13,KNL1,TTK
GO:BP	positive regulation of ubiquitin protein ligase activity	GO:1904668	FALSE	0.007162587	2.14493009	10	245	4	21017	UBE2C,PLK1,CDC20,UBE2S
GO:BP	kinetochore organization	GO:0051383	FALSE	0.007220745	2.141418021	21	245	5	21017	DLGAP5,NUF2,NDC80,CENPA,CENPE
GO:BP	mitotic G2 DNA damage checkpoint signaling	GO:0007095	FALSE	0.008108263	2.091072186	37	245	6	21017	PLK1,CDK1,CLSPN,DTL,TICRR,BLM
GO:BP	establishment of mitotic spindle orientation	GO:0000132	FALSE	0.008108263	2.091072186	37	245	6	21017	PLK1,SPDL1,NDC80,CENPA,MAD2L1,INSC
GO:BP	female gamete generation	GO:0007292	FALSE	0.008808071	2.055119177	167	245	11	21017	PLK1,AURKA,TOP2A,ASPM,NDC80,TRIP13,MCM8,FBXO5,EREG,TTK,MASTL
GO:BP	negative regulation of meiotic nuclear division	GO:0045835	FALSE	0.011152437	1.952630202	11	245	4	21017	ZWINT,TRIP13,KNL1,FBXO5
GO:BP	regulation of mitotic cytokinesis	GO:1902412	FALSE	0.011152437	1.952630202	11	245	4	21017	AURKB,BIRC5,CDCA8,INCENP
GO:BP	regulation of reproductive process	GO:2000241	FALSE	0.011528705	1.938219461	206	245	12	21017	PKMYT1,ZWINT,CDC25A,CDC20,AURKA,ASPM,RAD51AP1,TRIP13,KNL1,FBXO5,CDC25C,TTK
GO:BP	establishment of spindle localization	GO:0051293	FALSE	0.012255639	1.911664041	60	245	7	21017	PLK1,SPDL1,NDC80,SPAG5,CENPA,MAD2L1,INSC
GO:BP	fibroblast proliferation	GO:0048144	FALSE	0.012344631	1.908521891	111	245	9	21017	SPHK1,CDC6,CCNB1,CDK1,CCNA2,E2F1,EREG,E2F8,WNT2
GO:BP	spindle assembly involved in female meiosis I	GO:0007057	FALSE	0.012411797	1.906165344	4	245	3	21017	AURKA,NDC80,FBXO5
GO:BP	meiotic spindle checkpoint signaling	GO:0044779	FALSE	0.012411797	1.906165344	4	245	3	21017	ZWINT,KNL1,TTK
GO:BP	regulation of ubiquitin-protein transferase activity	GO:0051438	FALSE	0.013001623	1.886002434	40	245	6	21017	UBE2C,PLK1,CDC20,FBXO5,MAD2L1,UBE2S
GO:BP	regulation of phosphorylation	GO:0042325	FALSE	0.014241702	1.846438103	954	245	28	21017	PLAUR,IL11,PLK1,PKMYT1,SPHK1,CDC6,CDC25A,TPX2,BMP2,KIF14,PBK,CLSPN,CDKN3,CENPE,MYOCD,LRP8,NOX4,AREG,CDC25C,EREG,BLM,DHX34,PRR5L,SEMA7A,XDH,CCNE2,HBEGF,PPP1R14A
GO:BP	interstrand cross-link repair	GO:0036297	FALSE	0.015082837	1.821516974	41	245	6	21017	FANCI,RAD51AP1,NEIL3,FANCA,MCM8,FANCB
GO:BP	positive regulation of nuclear division	GO:0051785	FALSE	0.015300542	1.815293198	62	245	7	21017	UBE2C,SPHK1,CDC20,AURKA,DLGAP5,RAD51AP1,EREG
GO:BP	regulation of phosphate metabolic process	GO:0019220	FALSE	0.016348504	1.786521976	1071	245	30	21017	PLAUR,IL11,PLK1,PKMYT1,SPHK1,CDC6,CDC25A,TPX2,BMP2,KIF14,PBK,CLSPN,MFSD2A,CDKN3,CENPE,MYOCD,LRP8,NOX4,AREG,CDC25C,EREG,BLM,DHX34,PRR5L,SEMA7A,XDH,P2RY6,CCNE2,HBEGF,PPP1R14A
GO:BP	meiotic spindle assembly	GO:0090306	FALSE	0.016575541	1.780532287	12	245	4	21017	AURKA,ASPM,NDC80,FBXO5
GO:BP	double-strand break repair via break-induced replication	GO:0000727	FALSE	0.016575541	1.780532287	12	245	4	21017	MCM4,GINS2,CDC45,GINS4
GO:BP	regulation of phosphorus metabolic process	GO:0051174	FALSE	0.016647055	1.778662592	1072	245	30	21017	PLAUR,IL11,PLK1,PKMYT1,SPHK1,CDC6,CDC25A,TPX2,BMP2,KIF14,PBK,CLSPN,MFSD2A,CDKN3,CENPE,MYOCD,LRP8,NOX4,AREG,CDC25C,EREG,BLM,DHX34,PRR5L,SEMA7A,XDH,P2RY6,CCNE2,HBEGF,PPP1R14A
GO:BP	establishment of mitotic spindle localization	GO:0040001	FALSE	0.020055714	1.69776187	43	245	6	21017	PLK1,SPDL1,NDC80,CENPA,MAD2L1,INSC
GO:BP	signal transduction	GO:0007165	FALSE	0.021931118	1.658939236	5979	245	101	21017	PLAUR,IL11,SHCBP1,FSTL3,PLK1,ITPRIP,AURKB,BIRC5,PMEPA1,CXCL6,ZWINT,SPHK1,CDC6,PF4V1,GTSE1,CEP55,CDCA8,DEPDC1,IL33,CCNB1,CDK1,CDC20,INCENP,STC1,SPDL1,CXCL5,BMP2,AURKA,CXCL8,NUF2,TGM2,ASPM,KIF14,ID1,NDC80,TRIP13,SPC25,CCNA2,PBK,SERPINE1,ESM1,F3,HELLS,GABBR2,KNL1,BUB1B,BRIP1,FANCA,CLSPN,DTL,WNT9A,E2F1,PLCXD3,CXCL1,F2RL1,MYOCD,LRP8,CDC45,SH2D2A,MAD2L1,TICRR,DUSP4,SPC24,NOX4,AREG,DDIAS,RASD2,STIL,GPR1…
GO:BP	mitotic DNA integrity checkpoint signaling	GO:0044774	FALSE	0.022472364	1.648351231	91	245	8	21017	PLK1,CDC6,GTSE1,CDK1,CLSPN,DTL,TICRR,BLM
GO:BP	cell migration	GO:0016477	TRUE	0.023654616	1.626084092	1499	245	37	21017	HAS2,ANLN,CXCL6,SPHK1,PF4V1,IL33,CDK1,STC1,SPDL1,CXCL5,BMP2,CXCL8,ASPM,KIF14,ID1,KNSTRN,SERPINE1,F3,PRSS3,FBXO5,CXCL1,F2RL1,MYOCD,LRP8,WDR62,GPR183,CD274,ARHGEF39,CCK,PRR5L,SEMA7A,P2RY6,DEPDC1B,HBEGF,C5AR2,CXCL3,FAM83D
GO:BP	female meiosis I	GO:0007144	FALSE	0.023723383	1.624823372	13	245	4	21017	AURKA,NDC80,TRIP13,FBXO5
GO:BP	homologous recombination	GO:0035825	FALSE	0.025750752	1.589210076	67	245	7	21017	TOP2A,RAD51AP1,TRIP13,BRIP1,PSMC3IP,RAD54L,UHRF1
GO:BP	homologous chromosome segregation	GO:0045143	FALSE	0.025750752	1.589210076	67	245	7	21017	PLK1,ZWINT,TRIP13,KNL1,BRIP1,PSMC3IP,CCNE2
GO:BP	positive regulation of mitotic nuclear division	GO:0045840	FALSE	0.026278451	1.580400239	45	245	6	21017	UBE2C,SPHK1,CDC20,AURKA,DLGAP5,EREG
GO:BP	positive regulation of cell division	GO:0051781	FALSE	0.028564346	1.544175712	94	245	8	21017	AURKB,BIRC5,CDC6,CDCA8,INCENP,KIF14,KIF23,EREG
GO:BP	regulation of microtubule-based process	GO:0032886	FALSE	0.0301751	1.520351277	265	245	13	21017	TACC3,PLK1,TPX2,AURKA,SKA3,SPAG5,SKA1,KIF18A,WDR62,STIL,CCNF,PLK4,C10ORF90
GO:BP	positive regulation of organelle organization	GO:0010638	FALSE	0.030361621	1.517675051	481	245	18	21017	FEN1,PLAUR,UBE2C,AURKB,SPHK1,CDK1,CDC20,AURKA,DLGAP5,RAD51AP1,SPAG5,NCAPG,F2RL1,STIL,EREG,BUB1,PLK4,SYT1
GO:BP	negative regulation of meiotic chromosome separation	GO:1905133	FALSE	0.030761633	1.511990619	5	245	3	21017	ZWINT,KNL1,TTK
GO:BP	regulation of G2/MI transition of meiotic cell cycle	GO:0110030	FALSE	0.030761633	1.511990619	5	245	3	21017	PKMYT1,CDC25A,CDC25C
GO:BP	negative regulation of metaphase/anaphase transition of meiotic cell cycle	GO:1902103	FALSE	0.030761633	1.511990619	5	245	3	21017	ZWINT,KNL1,TTK
GO:BP	centromere complex assembly	GO:0034508	FALSE	0.032625848	1.486438195	28	245	5	21017	HJURP,DLGAP5,CENPA,CENPE,CENPI
GO:BP	detoxification of copper ion	GO:0010273	TRUE	0.03290896	1.482685845	14	245	4	21017	MT1X,MT2A,MT1A,MT1M
GO:BP	stress response to copper ion	GO:1990169	FALSE	0.03290896	1.482685845	14	245	4	21017	MT1X,MT2A,MT1A,MT1M
GO:BP	regulation of protein kinase activity	GO:0045859	FALSE	0.033066476	1.480612083	438	245	17	21017	PLK1,PKMYT1,CDC6,CDC25A,TPX2,BMP2,KIF14,CLSPN,CDKN3,CENPE,MYOCD,LRP8,NOX4,CDC25C,EREG,BLM,CCNE2
GO:BP	signal transduction in response to DNA damage	GO:0042770	FALSE	0.0401258	1.396576292	196	245	11	21017	PLK1,GTSE1,CDK1,BRIP1,CLSPN,DTL,E2F1,TICRR,ATAD5,BLM,ANKRD1
GO:BP	regulation of protein phosphorylation	GO:0001932	FALSE	0.041344178	1.383585638	901	245	26	21017	PLAUR,IL11,PLK1,PKMYT1,SPHK1,CDC6,CDC25A,TPX2,BMP2,KIF14,PBK,CLSPN,CDKN3,CENPE,MYOCD,LRP8,NOX4,AREG,CDC25C,EREG,BLM,PRR5L,SEMA7A,XDH,CCNE2,HBEGF
GO:BP	DNA damage checkpoint signaling	GO:0000077	FALSE	0.044410294	1.352516348	130	245	9	21017	PLK1,GTSE1,CDK1,BRIP1,CLSPN,DTL,E2F1,TICRR,BLM
GO:BP	cell cycle	GO:0007049	TRUE	1.72E-55	54.76546141	1824	245	117	21017	RRM2,FEN1,UBE2C,TACC3,PLK1,HJURP,AURKB,MCM4,BIRC5,PKMYT1,ANLN,KIF4A,ZWINT,SPHK1,CENPU,CDC6,GTSE1,CHAF1A,CEP55,CDCA8,CDC25A,CCNB1,CDK1,CDC20,INCENP,TPX2,GMNN,SPDL1,BMP2,AURKA,FANCI,SKA3,DLGAP5,NUF2,SGO1,TOP2A,ASPM,RAD51AP1,KIF14,SGO2,TK1,NDC80,SPAG5,KNSTRN,MKI67,TRIP13,SPC25,ESCO2,CCNA2,PRC1,PBK,CDCA5,HELLS,KNL1,SKA1,BUB1B,CENPM,BRIP1,FANCA,CLSPN,NCAPG,DTL,WDHD1,CENPA,MCM8,CDKN3,SUV39H1,E2F1,CENPE…
GO:BP	cell cycle process	GO:0022402	FALSE	1.29E-54	53.89006381	1280	245	101	21017	RRM2,FEN1,UBE2C,TACC3,PLK1,HJURP,AURKB,MCM4,BIRC5,PKMYT1,ANLN,KIF4A,ZWINT,SPHK1,CENPU,CDC6,GTSE1,CEP55,CDCA8,CDC25A,CCNB1,CDK1,CDC20,INCENP,TPX2,GMNN,SPDL1,AURKA,SKA3,DLGAP5,NUF2,SGO1,TOP2A,ASPM,RAD51AP1,KIF14,SGO2,TK1,NDC80,SPAG5,KNSTRN,MKI67,TRIP13,SPC25,ESCO2,CCNA2,PRC1,CDCA5,KNL1,SKA1,BUB1B,CENPM,BRIP1,FANCA,CLSPN,NCAPG,DTL,CENPA,CDKN3,E2F1,CENPE,FBXO5,CDCA2,KIF18A,KIF23,CDC45,MYBL2,MAD2L1,TI…
GO:BP	mitotic cell cycle	GO:0000278	FALSE	7.02E-51	50.15342176	897	245	85	21017	RRM2,UBE2C,TACC3,PLK1,AURKB,MCM4,BIRC5,PKMYT1,ANLN,KIF4A,ZWINT,SPHK1,CDC6,GTSE1,CEP55,CDCA8,CDC25A,CCNB1,CDK1,CDC20,INCENP,TPX2,GMNN,SPDL1,AURKA,SKA3,DLGAP5,NUF2,KIF14,TK1,NDC80,SPAG5,KNSTRN,MKI67,TRIP13,SPC25,CCNA2,PRC1,PBK,CDCA5,KNL1,SKA1,BUB1B,CLSPN,NCAPG,DTL,WDHD1,CENPA,CDKN3,E2F1,CENPE,FBXO5,CDCA2,KIF18A,KIF23,CDC45,MYBL2,MAD2L1,TICRR,SPC24,WDR62,KIF18B,STIL,CDC25C,EREG,ATAD5,KIF11,CCNF,E2F8…
GO:BP	mitotic cell cycle process	GO:1903047	FALSE	2.15E-50	49.66814735	747	245	79	21017	RRM2,UBE2C,TACC3,PLK1,AURKB,MCM4,BIRC5,PKMYT1,ANLN,KIF4A,ZWINT,SPHK1,CDC6,GTSE1,CEP55,CDCA8,CDC25A,CCNB1,CDK1,CDC20,INCENP,TPX2,SPDL1,AURKA,SKA3,DLGAP5,NUF2,KIF14,TK1,NDC80,SPAG5,KNSTRN,MKI67,TRIP13,SPC25,CCNA2,PRC1,CDCA5,KNL1,SKA1,BUB1B,CLSPN,NCAPG,DTL,CENPA,CDKN3,E2F1,CENPE,FBXO5,CDCA2,KIF18A,KIF23,CDC45,MYBL2,MAD2L1,TICRR,SPC24,WDR62,KIF18B,STIL,CDC25C,EREG,ATAD5,KIF11,CCNF,MELK,BUB1,CENPI,BLM…
GO:BP	nuclear division	GO:0000280	FALSE	7.73E-48	47.11162026	450	245	64	21017	UBE2C,PLK1,AURKB,BIRC5,PKMYT1,ANLN,KIF4A,ZWINT,SPHK1,CDCA8,CCNB1,CDK1,CDC20,INCENP,TPX2,SPDL1,AURKA,SKA3,DLGAP5,NUF2,SGO1,TOP2A,ASPM,RAD51AP1,KIF14,NDC80,SPAG5,KNSTRN,MKI67,TRIP13,SPC25,PRC1,CDCA5,KNL1,SKA1,BUB1B,BRIP1,FANCA,NCAPG,CENPE,FBXO5,CDCA2,KIF18A,KIF23,MYBL2,MAD2L1,SPC24,KIF18B,CDC25C,EREG,KIF11,PSMC3IP,BUB1,CENPI,MYBL1,KIF2C,TTK,UBE2S,KIFC1,RAD54L,HASPIN,UHRF1,CCNE2,MASTL
GO:BP	chromosome organization	GO:0051276	FALSE	8.42E-48	47.07450793	628	245	72	21017	FEN1,UBE2C,TACC3,PLK1,HJURP,AURKB,MCM4,BIRC5,KIF4A,ZWINT,CDC6,CDCA8,CCNB1,CDK1,CDC20,INCENP,TPX2,SPDL1,SKA3,DLGAP5,NUF2,SGO1,TOP2A,KIF14,SGO2,NDC80,SPAG5,KNSTRN,TRIP13,SPC25,ESCO2,PRC1,GINS2,CDCA5,KNL1,SKA1,BUB1B,BRIP1,NCAPG,CENPA,MCM8,CENPE,FBXO5,CHTF18,KIF18A,KIF23,CDC45,MYBL2,MAD2L1,SPC24,KIF18B,CIP2A,KIF11,RECQL4,POLQ,RFC3,WRAP53,PSMC3IP,BUB1,CENPI,BLM,EXO1,KIF2C,TTK,GINS4,GINS1,KIFC1,RAD54L,…
GO:BP	chromosome segregation	GO:0007059	FALSE	9.57E-47	46.0188911	427	245	62	21017	UBE2C,TACC3,PLK1,HJURP,AURKB,BIRC5,KIF4A,ZWINT,CENPU,CDC6,CDCA8,CCNB1,CDK1,CDC20,INCENP,TPX2,SPDL1,AURKA,SKA3,DLGAP5,NUF2,SGO1,TOP2A,ASPM,KIF14,SGO2,NDC80,SPAG5,KNSTRN,MKI67,TRIP13,SPC25,ESCO2,PRC1,CDCA5,KNL1,SKA1,BUB1B,CENPM,BRIP1,NCAPG,CENPE,FBXO5,CDCA2,KIF18A,KIF23,MYBL2,MAD2L1,SPC24,KIF18B,STIL,KIF11,PSMC3IP,BUB1,CENPI,KIF2C,TTK,KIFC1,HASPIN,UHRF1,CCNE2,FAM83D
GO:BP	organelle fission	GO:0048285	FALSE	3.19E-46	45.49643011	498	245	65	21017	UBE2C,PLK1,AURKB,BIRC5,PKMYT1,ANLN,KIF4A,ZWINT,SPHK1,CDCA8,CCNB1,CDK1,CDC20,INCENP,TPX2,SPDL1,AURKA,SKA3,DLGAP5,NUF2,SGO1,TOP2A,ASPM,RAD51AP1,KIF14,NDC80,SPAG5,KNSTRN,MKI67,TRIP13,SPC25,PRC1,CDCA5,KNL1,SKA1,BUB1B,BRIP1,FANCA,NCAPG,CENPE,FBXO5,CDCA2,KIF18A,KIF23,MYBL2,MAD2L1,SPC24,KIF18B,CDC25C,EREG,KIF11,PSMC3IP,BUB1,CENPI,MYBL1,KIF2C,TTK,UBE2S,KIFC1,RAD54L,HASPIN,UHRF1,CCNE2,MASTL,MTFR2
GO:BP	mitotic nuclear division	GO:0140014	FALSE	1.57E-45	44.80400495	281	245	53	21017	UBE2C,PLK1,AURKB,BIRC5,PKMYT1,ANLN,KIF4A,ZWINT,SPHK1,CDCA8,CCNB1,CDK1,CDC20,INCENP,TPX2,SPDL1,AURKA,SKA3,DLGAP5,NUF2,KIF14,NDC80,SPAG5,KNSTRN,MKI67,TRIP13,SPC25,PRC1,CDCA5,KNL1,SKA1,BUB1B,NCAPG,CENPE,FBXO5,CDCA2,KIF18A,KIF23,MYBL2,MAD2L1,SPC24,KIF18B,CDC25C,EREG,KIF11,BUB1,CENPI,KIF2C,TTK,UBE2S,KIFC1,HASPIN,UHRF1
GO:BP	nuclear chromosome segregation	GO:0098813	FALSE	9.83E-44	43.00754689	320	245	54	21017	UBE2C,TACC3,PLK1,AURKB,BIRC5,KIF4A,ZWINT,CDC6,CDCA8,CCNB1,CDK1,CDC20,INCENP,TPX2,SPDL1,AURKA,SKA3,DLGAP5,NUF2,SGO1,TOP2A,ASPM,KIF14,NDC80,SPAG5,KNSTRN,TRIP13,SPC25,PRC1,CDCA5,KNL1,SKA1,BUB1B,BRIP1,NCAPG,CENPE,FBXO5,KIF18A,KIF23,MYBL2,MAD2L1,SPC24,KIF18B,KIF11,PSMC3IP,BUB1,CENPI,KIF2C,TTK,KIFC1,HASPIN,UHRF1,CCNE2,FAM83D
GO:BP	sister chromatid segregation	GO:0000819	FALSE	1.76E-41	40.75524644	232	245	47	21017	UBE2C,TACC3,PLK1,AURKB,BIRC5,KIF4A,ZWINT,CDC6,CDCA8,CCNB1,CDK1,CDC20,INCENP,TPX2,SPDL1,SKA3,DLGAP5,NUF2,TOP2A,KIF14,NDC80,SPAG5,KNSTRN,TRIP13,SPC25,PRC1,CDCA5,KNL1,SKA1,BUB1B,NCAPG,CENPE,FBXO5,KIF18A,KIF23,MYBL2,MAD2L1,SPC24,KIF18B,KIF11,BUB1,CENPI,KIF2C,TTK,KIFC1,HASPIN,UHRF1
GO:BP	mitotic sister chromatid segregation	GO:0000070	FALSE	2.93E-41	40.53318758	191	245	44	21017	UBE2C,PLK1,AURKB,BIRC5,KIF4A,ZWINT,CDCA8,CCNB1,CDK1,CDC20,INCENP,TPX2,SPDL1,SKA3,DLGAP5,NUF2,KIF14,NDC80,SPAG5,KNSTRN,TRIP13,SPC25,PRC1,CDCA5,KNL1,SKA1,BUB1B,NCAPG,CENPE,FBXO5,KIF18A,KIF23,MYBL2,MAD2L1,SPC24,KIF18B,KIF11,BUB1,CENPI,KIF2C,TTK,KIFC1,HASPIN,UHRF1
GO:BP	cell division	GO:0051301	FALSE	1.77E-37	36.75246185	656	245	64	21017	UBE2C,TACC3,PLK1,AURKB,BIRC5,ANLN,KIF4A,ZWINT,CDC6,CEP55,CDCA8,CDC25A,CCNB1,CDK1,CDC20,INCENP,TPX2,SPDL1,AURKA,SKA3,NUF2,SGO1,TOP2A,ASPM,KIF14,SGO2,NDC80,SPAG5,KNSTRN,SPC25,CCNA2,PRC1,CDCA5,HELLS,KNL1,SKA1,BUB1B,BRIP1,NCAPG,CENPA,CENPE,FBXO5,CDCA2,KIF23,CDCA3,MAD2L1,SPC24,KIF18B,CDC25C,EREG,KIF11,PIMREG,CCNF,E2F8,BUB1,BLM,KIF2C,UBE2S,ERCC6L,KIFC1,INSC,CCNE2,MASTL,FAM83D
GO:BP	regulation of cell cycle process	GO:0010564	FALSE	6.65E-36	35.17707566	724	245	65	21017	RRM2,FEN1,UBE2C,TACC3,PLK1,AURKB,BIRC5,PKMYT1,ANLN,ZWINT,SPHK1,CDC6,GTSE1,CDCA8,CDC25A,CCNB1,CDK1,CDC20,INCENP,TPX2,SPDL1,AURKA,DLGAP5,NUF2,RAD51AP1,KIF14,NDC80,SPAG5,KNSTRN,MKI67,TRIP13,SPC25,PRC1,CDCA5,KNL1,BUB1B,BRIP1,CLSPN,NCAPG,DTL,E2F1,CENPE,FBXO5,CDCA2,KIF23,CDC45,MAD2L1,TICRR,SPC24,WDR62,STIL,CDC25C,EREG,ATAD5,KIF11,CCNF,E2F8,BUB1,PLK4,BLM,C10ORF90,KIF2C,TTK,HASPIN,FAM83D
GO:BP	regulation of cell cycle	GO:0051726	FALSE	7.44E-34	33.12841449	1104	245	75	21017	RRM2,FEN1,UBE2C,TACC3,PLK1,AURKB,BIRC5,PKMYT1,ANLN,ZWINT,SPHK1,CDC6,GTSE1,CDCA8,CDC25A,CCNB1,CDK1,CDC20,INCENP,TPX2,GMNN,SPDL1,BMP2,AURKA,DLGAP5,NUF2,ASPM,RAD51AP1,KIF14,NDC80,SPAG5,KNSTRN,MKI67,TRIP13,SPC25,PRC1,CDCA5,KNL1,BUB1B,BRIP1,CLSPN,NCAPG,DTL,CDKN3,SUV39H1,E2F1,CENPE,FBXO5,CDCA2,MYOCD,KIF23,CDC45,MAD2L1,TICRR,SPC24,WDR62,DDIAS,STIL,CDC25C,EREG,ATAD5,KIF11,CCNF,E2F8,BUB1,PLK4,BLM,C10ORF90…
GO:BP	mitotic cell cycle phase transition	GO:0044772	FALSE	6.29E-32	31.20101787	432	245	50	21017	RRM2,UBE2C,TACC3,PLK1,AURKB,BIRC5,PKMYT1,ANLN,ZWINT,CDC6,GTSE1,CDCA8,CDC25A,CCNB1,CDK1,CDC20,INCENP,SPDL1,AURKA,DLGAP5,NUF2,KIF14,NDC80,TRIP13,SPC25,CCNA2,CDCA5,KNL1,BUB1B,CLSPN,DTL,CDKN3,E2F1,CENPE,FBXO5,MAD2L1,TICRR,SPC24,STIL,CDC25C,ATAD5,CCNF,MELK,BUB1,BLM,TTK,UBE2S,HASPIN,CCNE2,MASTL
GO:BP	cell cycle phase transition	GO:0044770	FALSE	1.61E-30	29.79283891	537	245	53	21017	RRM2,UBE2C,TACC3,PLK1,AURKB,BIRC5,PKMYT1,ANLN,ZWINT,CDC6,GTSE1,CDCA8,CDC25A,CCNB1,CDK1,CDC20,INCENP,SPDL1,AURKA,DLGAP5,NUF2,KIF14,NDC80,TRIP13,SPC25,CCNA2,CDCA5,KNL1,BUB1B,BRIP1,CLSPN,DTL,CDKN3,E2F1,CENPE,FBXO5,CDC45,MAD2L1,TICRR,SPC24,STIL,CDC25C,ATAD5,CCNF,MELK,BUB1,BLM,TTK,UBE2S,HASPIN,CCNE2,MASTL,FAM83D
GO:BP	regulation of chromosome segregation	GO:0051983	FALSE	7.91E-29	28.1016009	129	245	31	21017	UBE2C,TACC3,PLK1,AURKB,BIRC5,ZWINT,CDC6,CDCA8,CCNB1,CDK1,CDC20,INCENP,SPDL1,DLGAP5,NUF2,NDC80,MKI67,TRIP13,SPC25,KNL1,BUB1B,NCAPG,CENPE,FBXO5,CDCA2,MAD2L1,SPC24,BUB1,KIF2C,TTK,HASPIN
GO:BP	regulation of mitotic nuclear division	GO:0007088	FALSE	1.26E-28	27.89884009	118	245	30	21017	UBE2C,PLK1,AURKB,BIRC5,PKMYT1,ZWINT,SPHK1,CDCA8,CCNB1,CDC20,INCENP,SPDL1,AURKA,DLGAP5,NUF2,NDC80,MKI67,TRIP13,SPC25,KNL1,BUB1B,FBXO5,CDCA2,MAD2L1,SPC24,CDC25C,EREG,BUB1,TTK,HASPIN
GO:BP	regulation of mitotic cell cycle phase transition	GO:1901990	FALSE	8.13E-28	27.09004083	333	245	42	21017	RRM2,UBE2C,PLK1,AURKB,BIRC5,PKMYT1,ANLN,ZWINT,CDC6,GTSE1,CDCA8,CDC25A,CCNB1,CDK1,CDC20,INCENP,SPDL1,AURKA,DLGAP5,NUF2,KIF14,NDC80,TRIP13,SPC25,CDCA5,KNL1,BUB1B,CLSPN,DTL,E2F1,CENPE,FBXO5,MAD2L1,TICRR,SPC24,STIL,CDC25C,ATAD5,BUB1,BLM,TTK,HASPIN
GO:BP	regulation of nuclear division	GO:0051783	FALSE	6.38E-27	26.19513473	147	245	31	21017	UBE2C,PLK1,AURKB,BIRC5,PKMYT1,ZWINT,SPHK1,CDCA8,CCNB1,CDC20,INCENP,SPDL1,AURKA,DLGAP5,NUF2,RAD51AP1,NDC80,MKI67,TRIP13,SPC25,KNL1,BUB1B,FBXO5,CDCA2,MAD2L1,SPC24,CDC25C,EREG,BUB1,TTK,HASPIN
GO:BP	regulation of mitotic cell cycle	GO:0007346	FALSE	7.42E-27	26.12988597	497	245	48	21017	RRM2,UBE2C,PLK1,AURKB,BIRC5,PKMYT1,ANLN,ZWINT,SPHK1,CDC6,GTSE1,CDCA8,CDC25A,CCNB1,CDK1,CDC20,INCENP,GMNN,SPDL1,AURKA,DLGAP5,NUF2,KIF14,NDC80,MKI67,TRIP13,SPC25,CDCA5,KNL1,BUB1B,CLSPN,DTL,E2F1,CENPE,FBXO5,CDCA2,MAD2L1,TICRR,SPC24,STIL,CDC25C,EREG,ATAD5,BUB1,BLM,TTK,HASPIN,MASTL
GO:BP	regulation of mitotic sister chromatid separation	GO:0010965	FALSE	2.37E-26	25.62524893	59	245	23	21017	UBE2C,PLK1,AURKB,BIRC5,ZWINT,CDCA8,CCNB1,CDC20,INCENP,SPDL1,DLGAP5,NUF2,NDC80,TRIP13,SPC25,KNL1,BUB1B,FBXO5,MAD2L1,SPC24,BUB1,TTK,HASPIN
GO:BP	regulation of cell cycle phase transition	GO:1901987	FALSE	2.45E-26	25.61082086	433	245	45	21017	RRM2,UBE2C,PLK1,AURKB,BIRC5,PKMYT1,ANLN,ZWINT,CDC6,GTSE1,CDCA8,CDC25A,CCNB1,CDK1,CDC20,INCENP,SPDL1,AURKA,DLGAP5,NUF2,KIF14,NDC80,TRIP13,SPC25,CDCA5,KNL1,BUB1B,BRIP1,CLSPN,DTL,E2F1,CENPE,FBXO5,CDC45,MAD2L1,TICRR,SPC24,STIL,CDC25C,ATAD5,BUB1,BLM,TTK,HASPIN,FAM83D
GO:BP	regulation of sister chromatid segregation	GO:0033045	FALSE	8.66E-26	25.06268429	104	245	27	21017	UBE2C,TACC3,PLK1,AURKB,BIRC5,ZWINT,CDC6,CDCA8,CCNB1,CDK1,CDC20,INCENP,SPDL1,DLGAP5,NUF2,NDC80,TRIP13,SPC25,KNL1,BUB1B,CENPE,FBXO5,MAD2L1,SPC24,BUB1,TTK,HASPIN
GO:BP	mitotic sister chromatid separation	GO:0051306	FALSE	9.51E-26	25.02171031	62	245	23	21017	UBE2C,PLK1,AURKB,BIRC5,ZWINT,CDCA8,CCNB1,CDC20,INCENP,SPDL1,DLGAP5,NUF2,NDC80,TRIP13,SPC25,KNL1,BUB1B,FBXO5,MAD2L1,SPC24,BUB1,TTK,HASPIN
GO:BP	regulation of mitotic sister chromatid segregation	GO:0033047	FALSE	1.26E-25	24.9007019	54	245	22	21017	PLK1,AURKB,BIRC5,ZWINT,CDCA8,CCNB1,CDK1,CDC20,INCENP,SPDL1,NUF2,NDC80,TRIP13,SPC25,KNL1,BUB1B,FBXO5,MAD2L1,SPC24,BUB1,TTK,HASPIN
GO:BP	metaphase/anaphase transition of mitotic cell cycle	GO:0007091	FALSE	1.51E-25	24.82019201	94	245	26	21017	UBE2C,TACC3,PLK1,AURKB,BIRC5,ZWINT,CDC6,CDCA8,CCNB1,CDC20,INCENP,SPDL1,DLGAP5,NUF2,NDC80,TRIP13,SPC25,KNL1,BUB1B,CENPE,FBXO5,MAD2L1,SPC24,BUB1,TTK,HASPIN
GO:BP	regulation of chromosome separation	GO:1905818	FALSE	2.64E-25	24.57761972	74	245	24	21017	UBE2C,PLK1,AURKB,BIRC5,ZWINT,CDCA8,CCNB1,CDC20,INCENP,SPDL1,DLGAP5,NUF2,NDC80,TRIP13,SPC25,KNL1,BUB1B,NCAPG,FBXO5,MAD2L1,SPC24,BUB1,TTK,HASPIN
GO:BP	negative regulation of mitotic sister chromatid segregation	GO:0033048	FALSE	3.54E-25	24.45070087	48	245	21	21017	PLK1,AURKB,BIRC5,ZWINT,CDCA8,CCNB1,CDC20,INCENP,SPDL1,NUF2,NDC80,TRIP13,SPC25,KNL1,BUB1B,FBXO5,MAD2L1,SPC24,BUB1,TTK,HASPIN
GO:BP	negative regulation of sister chromatid segregation	GO:0033046	FALSE	3.54E-25	24.45070087	48	245	21	21017	PLK1,AURKB,BIRC5,ZWINT,CDCA8,CCNB1,CDC20,INCENP,SPDL1,NUF2,NDC80,TRIP13,SPC25,KNL1,BUB1B,FBXO5,MAD2L1,SPC24,BUB1,TTK,HASPIN
GO:BP	negative regulation of mitotic sister chromatid separation	GO:2000816	FALSE	3.54E-25	24.45070087	48	245	21	21017	PLK1,AURKB,BIRC5,ZWINT,CDCA8,CCNB1,CDC20,INCENP,SPDL1,NUF2,NDC80,TRIP13,SPC25,KNL1,BUB1B,FBXO5,MAD2L1,SPC24,BUB1,TTK,HASPIN
GO:BP	negative regulation of mitotic metaphase/anaphase transition	GO:0045841	FALSE	3.54E-25	24.45070087	48	245	21	21017	PLK1,AURKB,BIRC5,ZWINT,CDCA8,CCNB1,CDC20,INCENP,SPDL1,NUF2,NDC80,TRIP13,SPC25,KNL1,BUB1B,FBXO5,MAD2L1,SPC24,BUB1,TTK,HASPIN
GO:BP	metaphase/anaphase transition of cell cycle	GO:0044784	FALSE	3.79E-25	24.42181559	97	245	26	21017	UBE2C,TACC3,PLK1,AURKB,BIRC5,ZWINT,CDC6,CDCA8,CCNB1,CDC20,INCENP,SPDL1,DLGAP5,NUF2,NDC80,TRIP13,SPC25,KNL1,BUB1B,CENPE,FBXO5,MAD2L1,SPC24,BUB1,TTK,HASPIN
GO:BP	negative regulation of metaphase/anaphase transition of cell cycle	GO:1902100	FALSE	1.05E-24	23.97998756	50	245	21	21017	PLK1,AURKB,BIRC5,ZWINT,CDCA8,CCNB1,CDC20,INCENP,SPDL1,NUF2,NDC80,TRIP13,SPC25,KNL1,BUB1B,FBXO5,MAD2L1,SPC24,BUB1,TTK,HASPIN
GO:BP	negative regulation of chromosome separation	GO:1905819	FALSE	1.05E-24	23.97998756	50	245	21	21017	PLK1,AURKB,BIRC5,ZWINT,CDCA8,CCNB1,CDC20,INCENP,SPDL1,NUF2,NDC80,TRIP13,SPC25,KNL1,BUB1B,FBXO5,MAD2L1,SPC24,BUB1,TTK,HASPIN
GO:BP	negative regulation of chromosome segregation	GO:0051985	FALSE	1.05E-24	23.97998756	50	245	21	21017	PLK1,AURKB,BIRC5,ZWINT,CDCA8,CCNB1,CDC20,INCENP,SPDL1,NUF2,NDC80,TRIP13,SPC25,KNL1,BUB1B,FBXO5,MAD2L1,SPC24,BUB1,TTK,HASPIN
GO:BP	regulation of mitotic metaphase/anaphase transition	GO:0030071	FALSE	1.59E-24	23.79957471	90	245	25	21017	UBE2C,PLK1,AURKB,BIRC5,ZWINT,CDC6,CDCA8,CCNB1,CDC20,INCENP,SPDL1,DLGAP5,NUF2,NDC80,TRIP13,SPC25,KNL1,BUB1B,CENPE,FBXO5,MAD2L1,SPC24,BUB1,TTK,HASPIN
GO:BP	chromosome separation	GO:0051304	FALSE	3.24E-24	23.48955389	81	245	24	21017	UBE2C,PLK1,AURKB,BIRC5,ZWINT,CDCA8,CCNB1,CDC20,INCENP,SPDL1,DLGAP5,NUF2,NDC80,TRIP13,SPC25,KNL1,BUB1B,NCAPG,FBXO5,MAD2L1,SPC24,BUB1,TTK,HASPIN
GO:BP	regulation of metaphase/anaphase transition of cell cycle	GO:1902099	FALSE	3.98E-24	23.39961272	93	245	25	21017	UBE2C,PLK1,AURKB,BIRC5,ZWINT,CDC6,CDCA8,CCNB1,CDC20,INCENP,SPDL1,DLGAP5,NUF2,NDC80,TRIP13,SPC25,KNL1,BUB1B,CENPE,FBXO5,MAD2L1,SPC24,BUB1,TTK,HASPIN
GO:BP	spindle assembly checkpoint signaling	GO:0071173	FALSE	8.39E-24	23.07627924	46	245	20	21017	PLK1,AURKB,BIRC5,ZWINT,CDCA8,CCNB1,CDC20,INCENP,SPDL1,NUF2,NDC80,TRIP13,SPC25,KNL1,BUB1B,MAD2L1,SPC24,BUB1,TTK,HASPIN
GO:BP	mitotic spindle checkpoint signaling	GO:0071174	FALSE	8.39E-24	23.07627924	46	245	20	21017	PLK1,AURKB,BIRC5,ZWINT,CDCA8,CCNB1,CDC20,INCENP,SPDL1,NUF2,NDC80,TRIP13,SPC25,KNL1,BUB1B,MAD2L1,SPC24,BUB1,TTK,HASPIN
GO:BP	mitotic spindle assembly checkpoint signaling	GO:0007094	FALSE	8.39E-24	23.07627924	46	245	20	21017	PLK1,AURKB,BIRC5,ZWINT,CDCA8,CCNB1,CDC20,INCENP,SPDL1,NUF2,NDC80,TRIP13,SPC25,KNL1,BUB1B,MAD2L1,SPC24,BUB1,TTK,HASPIN
GO:BP	microtubule cytoskeleton organization involved in mitosis	GO:1902850	FALSE	1.33E-23	22.87541976	169	245	30	21017	TACC3,PLK1,AURKB,BIRC5,KIF4A,CDCA8,CCNB1,CDK1,CDC20,INCENP,TPX2,SPDL1,AURKA,DLGAP5,NUF2,NDC80,SPC25,PRC1,CENPA,CENPE,KIF23,MYBL2,MAD2L1,WDR62,STIL,KIF11,TTK,KIFC1,UHRF1,INSC
GO:BP	spindle checkpoint signaling	GO:0031577	FALSE	1.45E-23	22.84000266	47	245	20	21017	PLK1,AURKB,BIRC5,ZWINT,CDCA8,CCNB1,CDC20,INCENP,SPDL1,NUF2,NDC80,TRIP13,SPC25,KNL1,BUB1B,MAD2L1,SPC24,BUB1,TTK,HASPIN
GO:BP	negative regulation of mitotic nuclear division	GO:0045839	FALSE	1.97E-23	22.70558028	56	245	21	21017	PLK1,AURKB,BIRC5,ZWINT,CDCA8,CCNB1,CDC20,INCENP,SPDL1,NUF2,NDC80,TRIP13,SPC25,KNL1,BUB1B,FBXO5,MAD2L1,SPC24,BUB1,TTK,HASPIN
GO:BP	positive regulation of cell cycle process	GO:0090068	FALSE	6.66E-23	22.17645363	253	245	34	21017	RRM2,FEN1,UBE2C,AURKB,BIRC5,SPHK1,CDC6,CDCA8,CDC25A,CCNB1,CDK1,CDC20,INCENP,AURKA,DLGAP5,RAD51AP1,KIF14,NDC80,SPAG5,CDCA5,KNL1,NCAPG,DTL,FBXO5,KIF23,MAD2L1,STIL,CDC25C,EREG,ATAD5,E2F8,BUB1,PLK4,FAM83D
GO:BP	negative regulation of nuclear division	GO:0051784	FALSE	3.76E-22	21.42480401	63	245	21	21017	PLK1,AURKB,BIRC5,ZWINT,CDCA8,CCNB1,CDC20,INCENP,SPDL1,NUF2,NDC80,TRIP13,SPC25,KNL1,BUB1B,FBXO5,MAD2L1,SPC24,BUB1,TTK,HASPIN
GO:BP	DNA metabolic process	GO:0006259	FALSE	1.17E-21	20.93172871	993	245	58	21017	FEN1,PLK1,UBE2T,AURKB,MCM4,SPHK1,KPNA2,CDC6,CHAF1A,ID3,CDC25A,CDK1,FAM111B,GMNN,FANCI,TOP2A,RAD51AP1,TK1,TRIP13,ESCO2,CCNA2,GINS2,CDCA5,NEIL3,BRIP1,FANCA,CLSPN,DTL,WDHD1,MCM8,FBXO5,CHTF18,CDC45,TICRR,NOX4,EREG,ATAD5,RECQL4,POLQ,RFC3,WRAP53,E2F8,PSMC3IP,XRCC2,MCM10,BLM,EXO1,GINS4,GINS1,POLE2,NT5M,RAD54L,UHRF1,CCNE2,ZGRF1,ANKRD1,AUNIP,FANCB
GO:BP	cell cycle checkpoint signaling	GO:0000075	FALSE	1.29E-21	20.8887787	196	245	30	21017	PLK1,AURKB,BIRC5,ZWINT,CDC6,GTSE1,CDCA8,CCNB1,CDK1,CDC20,INCENP,SPDL1,NUF2,NDC80,TRIP13,SPC25,KNL1,BUB1B,BRIP1,CLSPN,DTL,E2F1,CDC45,MAD2L1,TICRR,SPC24,BUB1,BLM,TTK,HASPIN
GO:BP	metaphase chromosome alignment	GO:0051310	FALSE	1.55E-21	20.80892901	102	245	24	21017	AURKB,BIRC5,ZWINT,CDCA8,CCNB1,INCENP,SPDL1,SKA3,NUF2,SGO1,KIF14,NDC80,SPAG5,KNSTRN,SPC25,CDCA5,KNL1,SKA1,CENPE,KIF18A,SPC24,KIF2C,KIFC1,FAM83D
GO:BP	mitotic cell cycle checkpoint signaling	GO:0007093	FALSE	1.68E-21	20.77392526	146	245	27	21017	PLK1,AURKB,BIRC5,ZWINT,CDC6,GTSE1,CDCA8,CCNB1,CDK1,CDC20,INCENP,SPDL1,NUF2,NDC80,TRIP13,SPC25,KNL1,BUB1B,CLSPN,DTL,MAD2L1,TICRR,SPC24,BUB1,BLM,TTK,HASPIN
GO:BP	negative regulation of mitotic cell cycle phase transition	GO:1901991	FALSE	2.49E-21	20.60299207	182	245	29	21017	PLK1,AURKB,BIRC5,PKMYT1,ZWINT,CDC6,GTSE1,CDCA8,CCNB1,CDK1,CDC20,INCENP,SPDL1,NUF2,NDC80,TRIP13,SPC25,KNL1,BUB1B,CLSPN,DTL,FBXO5,MAD2L1,TICRR,SPC24,BUB1,BLM,TTK,HASPIN
GO:BP	spindle organization	GO:0007051	FALSE	5.06E-21	20.2960344	205	245	30	21017	TACC3,PLK1,AURKB,BIRC5,KIF4A,CDCA8,CCNB1,CDC20,INCENP,TPX2,AURKA,DLGAP5,NUF2,ASPM,NDC80,SPAG5,KNSTRN,SPC25,PRC1,CENPE,FBXO5,KIF23,MYBL2,WDR62,STIL,KIF11,TTK,KIFC1,UHRF1,AUNIP
GO:BP	negative regulation of cell cycle	GO:0045786	FALSE	7.87E-21	20.1040861	388	245	38	21017	PLK1,AURKB,BIRC5,PKMYT1,ZWINT,CDC6,GTSE1,CDCA8,CCNB1,CDK1,CDC20,INCENP,GMNN,SPDL1,BMP2,NUF2,NDC80,TRIP13,SPC25,KNL1,BUB1B,BRIP1,CLSPN,DTL,SUV39H1,E2F1,FBXO5,MYOCD,CDC45,MAD2L1,TICRR,SPC24,CCNF,E2F8,BUB1,BLM,TTK,HASPIN
GO:BP	chromosome localization	GO:0050000	FALSE	1.01E-20	19.99724305	124	245	25	21017	AURKB,BIRC5,ZWINT,CDCA8,CCNB1,INCENP,SPDL1,SKA3,DLGAP5,NUF2,SGO1,KIF14,NDC80,SPAG5,KNSTRN,SPC25,CDCA5,KNL1,SKA1,CENPE,KIF18A,SPC24,KIF2C,KIFC1,FAM83D
GO:BP	negative regulation of cell cycle process	GO:0010948	FALSE	2.24E-20	19.65050816	301	245	34	21017	PLK1,AURKB,BIRC5,PKMYT1,ZWINT,CDC6,GTSE1,CDCA8,CCNB1,CDK1,CDC20,INCENP,SPDL1,NUF2,NDC80,TRIP13,SPC25,KNL1,BUB1B,BRIP1,CLSPN,DTL,E2F1,FBXO5,CDC45,MAD2L1,TICRR,SPC24,CCNF,E2F8,BUB1,BLM,TTK,HASPIN
GO:BP	negative regulation of cell cycle phase transition	GO:1901988	FALSE	3.03E-20	19.51861421	259	245	32	21017	PLK1,AURKB,BIRC5,PKMYT1,ZWINT,CDC6,GTSE1,CDCA8,CCNB1,CDK1,CDC20,INCENP,SPDL1,NUF2,NDC80,TRIP13,SPC25,KNL1,BUB1B,BRIP1,CLSPN,DTL,E2F1,FBXO5,CDC45,MAD2L1,TICRR,SPC24,BUB1,BLM,TTK,HASPIN
GO:BP	DNA replication	GO:0006260	TRUE	3.81E-20	19.4185825	283	245	33	21017	FEN1,MCM4,CDC6,CHAF1A,ID3,CDC25A,CDK1,FAM111B,GMNN,TK1,ESCO2,CCNA2,GINS2,DTL,WDHD1,MCM8,FBXO5,CHTF18,CDC45,TICRR,EREG,ATAD5,RECQL4,POLQ,RFC3,E2F8,MCM10,BLM,GINS4,GINS1,POLE2,NT5M,CCNE2
GO:BP	organelle organization	GO:0006996	FALSE	3.91E-20	19.40729147	3570	245	108	21017	FEN1,PLAUR,UBE2C,TACC3,PLK1,HJURP,AURKB,MCM4,BIRC5,PKMYT1,ANLN,KIF4A,ZWINT,SPHK1,CDC6,CDCA8,LMNB1,CCNB1,CDK1,CDC20,INCENP,TPX2,SPDL1,AURKA,SKA3,DLGAP5,NUF2,SGO1,TOP2A,ASPM,RAD51AP1,KIF14,SGO2,NDC80,SPAG5,KNSTRN,MKI67,TRIP13,SPC25,ESCO2,PRC1,GINS2,CDCA5,KNL1,SKA1,BUB1B,BRIP1,FANCA,ADPRHL1,NCAPG,CENPA,MCM8,SUV39H1,CENPE,FBXO5,CXCL1,CHTF18,CDCA2,F2RL1,KIF18A,KIF23,CDC45,MYBL2,MAD2L1,SPC24,WDR62,KIF1…
GO:BP	establishment of chromosome localization	GO:0051303	FALSE	4.33E-20	19.3639221	116	245	24	21017	AURKB,BIRC5,ZWINT,CDCA8,CCNB1,INCENP,SPDL1,SKA3,NUF2,SGO1,KIF14,NDC80,SPAG5,KNSTRN,SPC25,CDCA5,KNL1,SKA1,CENPE,KIF18A,SPC24,KIF2C,KIFC1,FAM83D
GO:BP	mitotic spindle organization	GO:0007052	FALSE	7.78E-20	19.10925992	134	245	25	21017	TACC3,PLK1,AURKB,BIRC5,KIF4A,CDCA8,CCNB1,CDC20,INCENP,TPX2,AURKA,DLGAP5,NUF2,NDC80,SPC25,PRC1,CENPE,KIF23,MYBL2,WDR62,STIL,KIF11,TTK,KIFC1,UHRF1
GO:BP	negative regulation of chromosome organization	GO:2001251	FALSE	1.69E-19	18.7721006	94	245	22	21017	PLK1,AURKB,BIRC5,ZWINT,CDCA8,CCNB1,CDC20,INCENP,SPDL1,NUF2,TOP2A,NDC80,TRIP13,SPC25,KNL1,BUB1B,FBXO5,MAD2L1,SPC24,BUB1,TTK,HASPIN
GO:BP	microtubule cytoskeleton organization	GO:0000226	FALSE	1.77E-19	18.7526247	663	245	46	21017	TACC3,PLK1,AURKB,BIRC5,KIF4A,CDCA8,CCNB1,CDK1,CDC20,INCENP,TPX2,SPDL1,AURKA,SKA3,DLGAP5,NUF2,SGO1,ASPM,NDC80,SPAG5,KNSTRN,SPC25,PRC1,SKA1,CENPA,CENPE,FBXO5,KIF18A,KIF23,MYBL2,MAD2L1,WDR62,KIF18B,STIL,KIF11,CCNF,XRCC2,PLK4,C10ORF90,KIF2C,TTK,KIFC1,UHRF1,INSC,AUNIP,KIF24
GO:BP	regulation of chromosome organization	GO:0033044	FALSE	3.90E-19	18.4087815	237	245	30	21017	FEN1,UBE2C,TACC3,PLK1,AURKB,BIRC5,ZWINT,CDC6,CDCA8,CCNB1,CDK1,CDC20,INCENP,SPDL1,DLGAP5,NUF2,TOP2A,NDC80,TRIP13,SPC25,KNL1,BUB1B,NCAPG,CENPE,FBXO5,MAD2L1,SPC24,BUB1,TTK,HASPIN
GO:BP	positive regulation of cell cycle	GO:0045787	FALSE	1.60E-18	17.79617584	343	245	34	21017	RRM2,FEN1,UBE2C,AURKB,BIRC5,SPHK1,CDC6,CDCA8,CDC25A,CCNB1,CDK1,CDC20,INCENP,AURKA,DLGAP5,RAD51AP1,KIF14,NDC80,SPAG5,CDCA5,KNL1,NCAPG,DTL,FBXO5,KIF23,MAD2L1,STIL,CDC25C,EREG,ATAD5,E2F8,BUB1,PLK4,FAM83D
GO:BP	negative regulation of mitotic cell cycle	GO:0045930	FALSE	3.31E-18	17.48044737	233	245	29	21017	PLK1,AURKB,BIRC5,PKMYT1,ZWINT,CDC6,GTSE1,CDCA8,CCNB1,CDK1,CDC20,INCENP,SPDL1,NUF2,NDC80,TRIP13,SPC25,KNL1,BUB1B,CLSPN,DTL,FBXO5,MAD2L1,TICRR,SPC24,BUB1,BLM,TTK,HASPIN
GO:BP	meiotic cell cycle process	GO:1903046	FALSE	9.16E-18	17.03805856	220	245	28	21017	PLK1,BIRC5,PKMYT1,ZWINT,CDC25A,CDC20,INCENP,AURKA,NUF2,SGO1,TOP2A,ASPM,RAD51AP1,NDC80,TRIP13,KNL1,BRIP1,FANCA,FBXO5,KIF18A,CDC25C,EREG,PSMC3IP,MYBL1,TTK,RAD54L,CCNE2,MASTL
GO:BP	meiotic cell cycle	GO:0051321	FALSE	1.85E-17	16.73321853	294	245	31	21017	PLK1,BIRC5,PKMYT1,ZWINT,CDC25A,CDC20,INCENP,AURKA,NUF2,SGO1,TOP2A,ASPM,RAD51AP1,SGO2,NDC80,TRIP13,KNL1,BRIP1,FANCA,FBXO5,KIF18A,CDC25C,EREG,PSMC3IP,XRCC2,MYBL1,EXO1,TTK,RAD54L,CCNE2,MASTL
GO:BP	attachment of spindle microtubules to kinetochore	GO:0008608	FALSE	3.45E-17	16.46257676	53	245	17	21017	AURKB,BIRC5,CDCA8,CCNB1,INCENP,SKA3,NUF2,SGO1,NDC80,SPAG5,KNSTRN,SPC25,KNL1,SKA1,CENPE,SPC24,KIF2C
GO:BP	meiotic nuclear division	GO:0140013	FALSE	1.58E-15	14.8022811	198	245	25	21017	PLK1,BIRC5,ZWINT,CDC20,INCENP,AURKA,NUF2,SGO1,TOP2A,ASPM,RAD51AP1,NDC80,TRIP13,KNL1,BRIP1,FANCA,FBXO5,KIF18A,EREG,PSMC3IP,MYBL1,TTK,RAD54L,CCNE2,MASTL
GO:BP	DNA-templated DNA replication	GO:0006261	FALSE	2.46E-15	14.60868916	161	245	23	21017	FEN1,MCM4,CDC6,GMNN,TK1,GINS2,WDHD1,MCM8,FBXO5,CHTF18,CDC45,TICRR,ATAD5,RECQL4,POLQ,RFC3,E2F8,MCM10,BLM,GINS4,GINS1,POLE2,CCNE2
GO:BP	microtubule-based process	GO:0007017	FALSE	1.45E-14	13.83857618	959	245	48	21017	TACC3,PLK1,AURKB,BIRC5,KIF4A,GTSE1,CDCA8,CCNB1,CDK1,CDC20,INCENP,TPX2,SPDL1,AURKA,SKA3,DLGAP5,NUF2,SGO1,ASPM,KIF14,NDC80,SPAG5,KNSTRN,SPC25,PRC1,SKA1,CENPA,CENPE,FBXO5,KIF18A,KIF23,MYBL2,MAD2L1,WDR62,KIF18B,STIL,KIF11,CCNF,XRCC2,PLK4,C10ORF90,KIF2C,TTK,KIFC1,UHRF1,INSC,AUNIP,KIF24
GO:BP	mitotic metaphase chromosome alignment	GO:0007080	FALSE	1.81E-14	13.74288182	61	245	16	21017	AURKB,BIRC5,CDCA8,CCNB1,INCENP,SPDL1,SKA3,NUF2,KIF14,NDC80,CDCA5,SKA1,CENPE,KIF18A,KIF2C,KIFC1
GO:BP	DNA damage response	GO:0006974	FALSE	3.69E-14	13.43337463	901	245	46	21017	FEN1,PLK1,UBE2T,MCM4,GTSE1,CHAF1A,CDK1,FANCI,TOP2A,RAD51AP1,TRIP13,ESCO2,GINS2,CDCA5,NEIL3,BRIP1,FANCA,CLSPN,DTL,WDHD1,MCM8,SUV39H1,E2F1,FBXO5,CDC45,TICRR,DDIAS,CIP2A,ATAD5,RECQL4,POLQ,RFC3,WRAP53,XRCC2,MCM10,BLM,EXO1,GINS4,POLE2,RAD54L,UHRF1,ZGRF1,ANKRD1,MASTL,AUNIP,FANCB
GO:BP	regulation of organelle organization	GO:0033043	FALSE	1.19E-13	12.92286631	1139	245	51	21017	FEN1,PLAUR,UBE2C,TACC3,PLK1,AURKB,BIRC5,PKMYT1,ZWINT,SPHK1,CDC6,CDCA8,CCNB1,CDK1,CDC20,INCENP,TPX2,SPDL1,AURKA,SKA3,DLGAP5,NUF2,TOP2A,RAD51AP1,NDC80,SPAG5,MKI67,TRIP13,SPC25,KNL1,SKA1,BUB1B,NCAPG,CENPE,FBXO5,CDCA2,F2RL1,KIF18A,MAD2L1,SPC24,STIL,CDC25C,EREG,CCNF,BUB1,PLK4,C10ORF90,TTK,HASPIN,SYT1,KIF24
GO:BP	spindle assembly	GO:0051225	FALSE	1.95E-13	12.7097936	134	245	20	21017	PLK1,AURKB,BIRC5,KIF4A,CDCA8,CDC20,INCENP,TPX2,AURKA,ASPM,NDC80,SPAG5,PRC1,FBXO5,KIF23,MYBL2,STIL,KIF11,KIFC1,UHRF1
GO:BP	membraneless organelle assembly	GO:0140694	FALSE	1.27E-12	11.89511152	402	245	30	21017	PLK1,AURKB,BIRC5,ANLN,KIF4A,CDCA8,CDC20,INCENP,TPX2,AURKA,DLGAP5,ASPM,NDC80,SPAG5,PRC1,ADPRHL1,CENPA,CENPE,FBXO5,KIF23,MYBL2,WDR62,STIL,KIF11,PLK4,C10ORF90,MYPN,KIFC1,UHRF1,ANKRD1
GO:BP	cell cycle G2/M phase transition	GO:0044839	FALSE	3.14E-12	11.50274233	154	245	20	21017	PLK1,AURKB,PKMYT1,CDC6,CDC25A,CCNB1,CDK1,AURKA,KIF14,NDC80,CCNA2,CLSPN,DTL,FBXO5,TICRR,CDC25C,ATAD5,MELK,BLM,MASTL
GO:BP	meiosis I cell cycle process	GO:0061982	FALSE	8.17E-12	11.08762509	141	245	19	21017	PLK1,BIRC5,PKMYT1,ZWINT,CDC25A,CDC20,AURKA,TOP2A,RAD51AP1,NDC80,TRIP13,KNL1,BRIP1,FBXO5,CDC25C,PSMC3IP,MYBL1,RAD54L,CCNE2
GO:BP	cellular response to stimulus	GO:0051716	FALSE	9.58E-12	11.01876059	7320	245	145	21017	FEN1,PLAUR,IL11,SHCBP1,FSTL3,PLK1,ITPRIP,UBE2T,AURKB,MCM4,BIRC5,HAS2,PMEPA1,CXCL6,ZWINT,SPHK1,MT1X,CDC6,PF4V1,GTSE1,TFPI2,CHAF1A,MT2A,CEP55,ID3,CDCA8,DEPDC1,IL33,CDC25A,MT1A,CCNB1,CDK1,CDC20,INCENP,STC1,SPDL1,CXCL5,BMP2,AURKA,FANCI,CXCL8,NUF2,TGM2,TOP2A,ASPM,RAD51AP1,KIF14,ID1,NDC80,MT1M,TRIP13,SPC25,ESCO2,CCNA2,PBK,SERPINE1,ESM1,F3,GINS2,CDCA5,HELLS,NEIL3,GABBR2,KNL1,BUB1B,BRIP1,FANCA,CLSPN,MFSD…
GO:BP	DNA repair	GO:0006281	FALSE	1.28E-11	10.89218571	610	245	35	21017	FEN1,PLK1,UBE2T,MCM4,CHAF1A,CDK1,FANCI,RAD51AP1,TRIP13,ESCO2,GINS2,CDCA5,NEIL3,BRIP1,FANCA,CLSPN,DTL,WDHD1,MCM8,CDC45,TICRR,RECQL4,POLQ,RFC3,WRAP53,XRCC2,BLM,EXO1,GINS4,POLE2,RAD54L,UHRF1,ZGRF1,AUNIP,FANCB
GO:BP	G2/M transition of mitotic cell cycle	GO:0000086	FALSE	6.92E-11	10.15994723	137	245	18	21017	PLK1,AURKB,PKMYT1,CDC6,CDC25A,CCNB1,CDK1,AURKA,KIF14,CCNA2,CLSPN,DTL,FBXO5,TICRR,CDC25C,MELK,BLM,MASTL
GO:BP	attachment of mitotic spindle microtubules to kinetochore	GO:0051315	FALSE	1.31E-10	9.882504626	24	245	10	21017	AURKB,BIRC5,CDCA8,INCENP,SKA3,NUF2,NDC80,SKA1,CENPE,KIF2C
GO:BP	organelle localization	GO:0051640	FALSE	1.44E-10	9.841159261	624	245	34	21017	PLK1,AURKB,BIRC5,ZWINT,CDCA8,LMNB1,CCNB1,INCENP,SPDL1,SKA3,DLGAP5,NUF2,SGO1,ASPM,KIF14,NDC80,SPAG5,KNSTRN,SPC25,CDCA5,SLC18A2,KNL1,SKA1,CENPA,CENPE,KIF18A,MAD2L1,SPC24,KIF2C,KIFC1,INSC,STX1A,SYT1,FAM83D
GO:BP	cytoskeleton organization	GO:0007010	FALSE	1.90E-10	9.720476065	1517	245	54	21017	TACC3,PLK1,AURKB,BIRC5,ANLN,KIF4A,CDCA8,LMNB1,CCNB1,CDK1,CDC20,INCENP,TPX2,SPDL1,AURKA,SKA3,DLGAP5,NUF2,SGO1,ASPM,NDC80,SPAG5,KNSTRN,SPC25,PRC1,SKA1,ADPRHL1,CENPA,CENPE,FBXO5,CXCL1,F2RL1,KIF18A,KIF23,MYBL2,MAD2L1,WDR62,KIF18B,STIL,KIF11,CCNF,PLEK2,XRCC2,PLK4,C10ORF90,KIF2C,TTK,MYPN,KIFC1,UHRF1,INSC,ANKRD1,AUNIP,KIF24
GO:BP	establishment of organelle localization	GO:0051656	FALSE	2.43E-10	9.613916791	490	245	30	21017	PLK1,AURKB,BIRC5,ZWINT,CDCA8,LMNB1,CCNB1,INCENP,SPDL1,SKA3,NUF2,SGO1,KIF14,NDC80,SPAG5,KNSTRN,SPC25,CDCA5,SLC18A2,KNL1,SKA1,CENPA,CENPE,KIF18A,MAD2L1,SPC24,KIF2C,KIFC1,INSC,FAM83D
GO:BP	mitotic spindle assembly	GO:0090307	FALSE	3.52E-10	9.453738697	75	245	14	21017	PLK1,AURKB,BIRC5,KIF4A,CDCA8,CDC20,INCENP,TPX2,PRC1,KIF23,MYBL2,KIF11,KIFC1,UHRF1
GO:BP	DNA duplex unwinding	GO:0032508	FALSE	7.49E-10	9.125458823	79	245	14	21017	MCM4,TOP2A,GINS2,BRIP1,MCM8,CHTF18,CDC45,RECQL4,POLQ,RFC3,BLM,GINS4,GINS1,ZGRF1
GO:BP	regulation of cell cycle G2/M phase transition	GO:1902749	FALSE	1.01E-09	8.997135722	117	245	16	21017	PLK1,AURKB,PKMYT1,CDC6,CDC25A,CCNB1,CDK1,AURKA,KIF14,CLSPN,DTL,FBXO5,TICRR,CDC25C,ATAD5,BLM
GO:BP	negative regulation of organelle organization	GO:0010639	FALSE	1.61E-09	8.793389146	357	245	25	21017	PLK1,AURKB,BIRC5,ZWINT,CDCA8,CCNB1,CDC20,INCENP,TPX2,SPDL1,NUF2,TOP2A,NDC80,TRIP13,SPC25,KNL1,BUB1B,FBXO5,MAD2L1,SPC24,CCNF,BUB1,TTK,HASPIN,KIF24
GO:BP	spindle elongation	GO:0051231	FALSE	1.72E-09	8.764476643	14	245	8	21017	AURKB,BIRC5,KIF4A,CDCA8,INCENP,PRC1,KIF23,KIF11
GO:BP	DNA geometric change	GO:0032392	FALSE	2.15E-09	8.667506858	85	245	14	21017	MCM4,TOP2A,GINS2,BRIP1,MCM8,CHTF18,CDC45,RECQL4,POLQ,RFC3,BLM,GINS4,GINS1,ZGRF1
GO:BP	regulation of G2/M transition of mitotic cell cycle	GO:0010389	FALSE	2.47E-09	8.608111716	104	245	15	21017	PLK1,AURKB,PKMYT1,CDC6,CDC25A,CCNB1,CDK1,AURKA,KIF14,CLSPN,DTL,FBXO5,TICRR,CDC25C,BLM
GO:BP	DNA recombination	GO:0006310	FALSE	2.73E-09	8.564544043	334	245	24	21017	FEN1,MCM4,KPNA2,TOP2A,RAD51AP1,TRIP13,GINS2,BRIP1,MCM8,CDC45,ATAD5,RECQL4,POLQ,WRAP53,PSMC3IP,XRCC2,BLM,EXO1,GINS4,RAD54L,UHRF1,ZGRF1,AUNIP,FANCB
GO:BP	regulation of spindle checkpoint	GO:0090231	FALSE	2.99E-09	8.524061568	22	245	9	21017	AURKB,BIRC5,ZWINT,CDCA8,CCNB1,INCENP,NDC80,KNL1,MAD2L1
GO:BP	cell population proliferation	GO:0008283	FALSE	3.57E-09	8.446792764	2009	245	61	21017	IL11,SHCBP1,TACC3,BIRC5,HAS2,SPHK1,CDC6,IL33,CDC25A,CCNB1,CDK1,STC1,CXCL5,BMP2,CXCL8,ASPM,KIF14,NDC80,MKI67,CCNA2,PRC1,PNP,ESM1,F3,CTPS1,HELLS,BRIP1,FANCA,WNT9A,CDKN3,E2F1,FBXO5,CXCL1,F2RL1,MYOCD,SH2D2A,NOX4,AREG,WDR62,P3H2,GPR183,SSTR1,CDC25C,CD274,EREG,ATAD5,GAL,E2F8,MELK,MCM10,TTK,GINS4,GINS1,IGF2BP1,XDH,P2RY6,UHRF1,HBEGF,WNT2,RTKN2,FAM83D
GO:BP	meiotic cell cycle phase transition	GO:0044771	FALSE	3.65E-09	8.437858043	15	245	8	21017	PKMYT1,ZWINT,CDC25A,CDC20,NDC80,KNL1,CDC25C,TTK
GO:BP	response to stimulus	GO:0050896	FALSE	4.02E-09	8.395547006	8993	245	159	21017	FEN1,PLAUR,IL11,SHCBP1,FSTL3,PLK1,ITPRIP,SRSF2,UBE2T,AURKB,MCM4,BIRC5,HAS2,PMEPA1,CXCL6,ZWINT,GFPT2,SPHK1,MT1X,CDC6,ANGPTL4,PF4V1,GTSE1,TFPI2,CHAF1A,MT2A,CEP55,ID3,CDCA8,DEPDC1,IL33,CDC25A,MT1A,CCNB1,CDK1,CDC20,INCENP,STC1,SPDL1,CXCL5,BMP2,AURKA,FANCI,CXCL8,NUF2,TGM2,TOP2A,ASPM,RAD51AP1,KIF14,ID1,NDC80,MT1M,KNSTRN,TRIP13,SPC25,ESCO2,CCNA2,PNP,PBK,SERPINE1,ESM1,F3,GINS2,CTPS1,CDCA5,HELLS,NEIL3,GAB…
GO:BP	regulation of DNA replication	GO:0006275	FALSE	4.17E-09	8.380208777	128	245	16	21017	MCM4,CDC6,ID3,CDC25A,CDK1,GMNN,ESCO2,CCNA2,FBXO5,CHTF18,TICRR,EREG,ATAD5,RFC3,E2F8,BLM
GO:BP	positive regulation of cell cycle phase transition	GO:1901989	FALSE	4.34E-09	8.362294129	108	245	15	21017	RRM2,UBE2C,CDC6,CDC25A,CCNB1,CDK1,CDC20,DLGAP5,CDCA5,DTL,FBXO5,STIL,CDC25C,ATAD5,FAM83D
GO:BP	meiotic chromosome segregation	GO:0045132	FALSE	7.73E-09	8.111874669	93	245	14	21017	PLK1,ZWINT,AURKA,NUF2,SGO1,ASPM,NDC80,TRIP13,KNL1,BRIP1,FBXO5,PSMC3IP,TTK,CCNE2
GO:BP	DNA conformation change	GO:0071103	FALSE	7.73E-09	8.111874669	93	245	14	21017	MCM4,TOP2A,GINS2,BRIP1,MCM8,CHTF18,CDC45,RECQL4,POLQ,RFC3,BLM,GINS4,GINS1,ZGRF1
GO:BP	regulation of cellular component organization	GO:0051128	FALSE	9.41E-09	8.026446323	2398	245	67	21017	FEN1,PLAUR,UBE2C,TACC3,PLK1,HJURP,AURKB,BIRC5,HAS2,PKMYT1,ANLN,ZWINT,SPHK1,CDC6,CDCA8,CCNB1,CDK1,CDC20,INCENP,TPX2,SPDL1,BMP2,AURKA,SKA3,DLGAP5,NUF2,TGM2,TOP2A,RAD51AP1,KIF14,NDC80,SPAG5,MKI67,TRIP13,SPC25,SERPINE1,KNL1,SKA1,BUB1B,MFSD2A,NCAPG,CENPE,FBXO5,CDCA2,F2RL1,MYOCD,KIF18A,LRP8,MAD2L1,SPC24,WDR62,STIL,CDC25C,DRAXIN,EREG,CCNF,PLEK2,BUB1,PLK4,C10ORF90,TTK,SEMA7A,HASPIN,HBEGF,STX1A,SYT1,KIF24
GO:BP	cellular response to stress	GO:0033554	FALSE	1.06E-08	7.975731193	1786	245	56	21017	FEN1,PLK1,UBE2T,MCM4,HAS2,SPHK1,GTSE1,TFPI2,CHAF1A,CDK1,STC1,FANCI,CXCL8,TOP2A,RAD51AP1,TRIP13,ESCO2,CCNA2,PBK,GINS2,CDCA5,NEIL3,BRIP1,FANCA,CLSPN,MFSD2A,DTL,WDHD1,MCM8,SUV39H1,E2F1,FBXO5,CDC45,TICRR,DDIAS,CIP2A,ATAD5,RECQL4,POLQ,RFC3,WRAP53,XRCC2,MCM10,BLM,EXO1,GINS4,POLE2,PRR5L,RAD54L,IGF2BP1,UHRF1,ZGRF1,ANKRD1,MASTL,AUNIP,FANCB
GO:BP	mitotic spindle midzone assembly	GO:0051256	FALSE	1.70E-08	7.768715081	11	245	7	21017	AURKB,BIRC5,KIF4A,CDCA8,INCENP,PRC1,KIF23
GO:BP	response to stress	GO:0006950	FALSE	1.80E-08	7.744355429	3876	245	90	21017	FEN1,PLAUR,PLK1,UBE2T,AURKB,MCM4,HAS2,CXCL6,SPHK1,MT1X,ANGPTL4,PF4V1,GTSE1,TFPI2,CHAF1A,MT2A,IL33,MT1A,CDK1,STC1,CXCL5,BMP2,AURKA,FANCI,CXCL8,TOP2A,RAD51AP1,MT1M,TRIP13,ESCO2,CCNA2,PBK,SERPINE1,F3,GINS2,CDCA5,NEIL3,SLC18A2,BRIP1,FANCA,CLSPN,MFSD2A,DTL,WDHD1,PRSS3,MCM8,SUV39H1,E2F1,FBXO5,CXCL1,F2RL1,MYOCD,LRP8,CDC45,TICRR,NOX4,AREG,DDIAS,SSTR1,CD274,EREG,CIP2A,ATAD5,HBB,GAL,STATH,RECQL4,POLQ,RFC3,…
GO:BP	positive regulation of mitotic cell cycle	GO:0045931	FALSE	1.83E-08	7.737036107	119	245	15	21017	RRM2,UBE2C,SPHK1,CDC6,CDC25A,CCNB1,CDK1,CDC20,AURKA,DLGAP5,CDCA5,DTL,FBXO5,STIL,CDC25C
GO:BP	double-strand break repair	GO:0006302	FALSE	3.55E-08	7.450355874	312	245	22	21017	FEN1,PLK1,MCM4,RAD51AP1,TRIP13,ESCO2,GINS2,CDCA5,BRIP1,MCM8,CDC45,RECQL4,POLQ,WRAP53,XRCC2,BLM,GINS4,RAD54L,UHRF1,ZGRF1,AUNIP,FANCB
GO:BP	mitotic spindle elongation	GO:0000022	FALSE	4.05E-08	7.392827982	12	245	7	21017	AURKB,BIRC5,KIF4A,CDCA8,INCENP,PRC1,KIF23
GO:BP	regulation of biological process	GO:0050789	FALSE	5.52E-08	7.257880117	12278	245	192	21017	RRM2,FEN1,PLAUR,IL11,UBE2C,SHCBP1,FSTL3,TACC3,PLK1,ITPRIP,SRSF2,HJURP,AURKB,MCM4,BIRC5,HAS2,PKMYT1,ANLN,PMEPA1,CXCL6,ZWINT,SPHK1,KPNA2,MT1X,CDC6,ANGPTL4,PF4V1,GTSE1,TFPI2,MT2A,CEP55,ID3,CDCA8,DEPDC1,IL33,LMNB1,CDC25A,MT1A,NETO2,CCNB1,CDK1,CDC20,INCENP,TPX2,STC1,GMNN,SPDL1,CXCL5,BMP2,AURKA,FANCI,SKA3,CXCL8,DLGAP5,NUF2,TSPAN13,TGM2,TOP2A,ASPM,RAD51AP1,TCF19,KIF14,ID1,NDC80,MT1M,SPAG5,KNSTRN,MKI67,T…
GO:BP	positive regulation of mitotic cell cycle phase transition	GO:1901992	FALSE	5.91E-08	7.228555628	88	245	13	21017	RRM2,UBE2C,CDC6,CDC25A,CCNB1,CDK1,CDC20,DLGAP5,CDCA5,DTL,FBXO5,STIL,CDC25C
GO:BP	meiosis I	GO:0007127	FALSE	8.34E-08	7.07897055	132	245	15	21017	PLK1,BIRC5,ZWINT,AURKA,TOP2A,RAD51AP1,NDC80,TRIP13,KNL1,BRIP1,FBXO5,PSMC3IP,MYBL1,RAD54L,CCNE2
GO:BP	positive regulation of spindle checkpoint	GO:0090232	FALSE	8.68E-08	7.061359511	13	245	7	21017	AURKB,BIRC5,CDCA8,INCENP,NDC80,KNL1,MAD2L1
GO:BP	recombinational repair	GO:0000725	FALSE	9.67E-08	7.01462172	182	245	17	21017	FEN1,MCM4,RAD51AP1,GINS2,MCM8,CDC45,RECQL4,POLQ,WRAP53,XRCC2,BLM,GINS4,RAD54L,UHRF1,ZGRF1,AUNIP,FANCB
GO:BP	regulation of mitotic cell cycle spindle assembly checkpoint	GO:0090266	FALSE	1.09E-07	6.964103329	21	245	8	21017	AURKB,BIRC5,CDCA8,CCNB1,INCENP,NDC80,KNL1,MAD2L1
GO:BP	regulation of mitotic spindle checkpoint	GO:1903504	FALSE	1.09E-07	6.964103329	21	245	8	21017	AURKB,BIRC5,CDCA8,CCNB1,INCENP,NDC80,KNL1,MAD2L1
GO:BP	spindle midzone assembly	GO:0051255	FALSE	1.72E-07	6.764652632	14	245	7	21017	AURKB,BIRC5,KIF4A,CDCA8,INCENP,PRC1,KIF23
GO:BP	cell cycle DNA replication	GO:0044786	FALSE	1.72E-07	6.76434936	45	245	10	21017	FEN1,MCM4,GMNN,TK1,FBXO5,CDC45,ATAD5,E2F8,BLM,GINS1
GO:BP	double-strand break repair via homologous recombination	GO:0000724	FALSE	5.94E-07	6.226467346	177	245	16	21017	FEN1,MCM4,RAD51AP1,GINS2,MCM8,CDC45,RECQL4,POLQ,WRAP53,XRCC2,BLM,GINS4,RAD54L,UHRF1,AUNIP,FANCB
GO:BP	regulation of meiotic cell cycle	GO:0051445	FALSE	8.68E-07	6.061535079	69	245	11	21017	PKMYT1,ZWINT,CDC25A,CDC20,ASPM,RAD51AP1,TRIP13,KNL1,FBXO5,CDC25C,TTK
GO:BP	biological regulation	GO:0065007	FALSE	9.07E-07	6.042231649	12671	245	193	21017	RRM2,FEN1,PLAUR,IL11,UBE2C,SHCBP1,FSTL3,TACC3,PLK1,ITPRIP,SRSF2,HJURP,AURKB,MCM4,BIRC5,HAS2,PKMYT1,ANLN,PMEPA1,CXCL6,ZWINT,SPHK1,KPNA2,MT1X,CDC6,ANGPTL4,PF4V1,GTSE1,TFPI2,MT2A,CEP55,ID3,CDCA8,DEPDC1,IL33,LMNB1,CDC25A,MT1A,NETO2,CCNB1,CDK1,CDC20,INCENP,TPX2,STC1,GMNN,SPDL1,CXCL5,BMP2,AURKA,FANCI,SKA3,CXCL8,DLGAP5,NUF2,TSPAN13,TGM2,TOP2A,ASPM,RAD51AP1,TCF19,KIF14,ID1,NDC80,MT1M,SPAG5,KNSTRN,MKI67,T…
GO:BP	female meiotic nuclear division	GO:0007143	FALSE	1.07263E-06	5.969550228	39	245	9	21017	PLK1,AURKA,TOP2A,NDC80,TRIP13,FBXO5,EREG,TTK,MASTL
GO:BP	regulation of cell division	GO:0051302	FALSE	1.14379E-06	5.941653726	185	245	16	21017	PLK1,AURKB,BIRC5,CDC6,CDCA8,INCENP,AURKA,ASPM,KIF14,PRC1,KIF23,KIF18B,EREG,E2F8,BLM,INSC
GO:BP	positive regulation of chromosome segregation	GO:0051984	FALSE	1.54616E-06	5.810746474	28	245	8	21017	AURKB,BIRC5,CDC6,CDCA8,CCNB1,CDK1,INCENP,NCAPG
GO:BP	regulation of DNA metabolic process	GO:0051052	FALSE	1.55877E-06	5.807216738	492	245	25	21017	AURKB,MCM4,KPNA2,CDC6,ID3,CDC25A,CDK1,GMNN,RAD51AP1,ESCO2,CCNA2,FBXO5,CHTF18,TICRR,NOX4,EREG,ATAD5,POLQ,RFC3,WRAP53,E2F8,BLM,ANKRD1,AUNIP,FANCB
GO:BP	regulation of cellular process	GO:0050794	FALSE	1.8373E-06	5.735819209	11876	245	184	21017	RRM2,FEN1,PLAUR,IL11,UBE2C,SHCBP1,FSTL3,TACC3,PLK1,ITPRIP,SRSF2,HJURP,AURKB,MCM4,BIRC5,HAS2,PKMYT1,ANLN,PMEPA1,CXCL6,ZWINT,SPHK1,KPNA2,CDC6,ANGPTL4,PF4V1,GTSE1,TFPI2,CEP55,ID3,CDCA8,DEPDC1,IL33,LMNB1,CDC25A,NETO2,CCNB1,CDK1,CDC20,INCENP,TPX2,STC1,GMNN,SPDL1,CXCL5,BMP2,AURKA,FANCI,SKA3,CXCL8,DLGAP5,NUF2,TSPAN13,TGM2,TOP2A,ASPM,RAD51AP1,TCF19,KIF14,ID1,NDC80,SPAG5,KNSTRN,MKI67,TRIP13,SPC25,ESCO2,CC…
GO:BP	sister chromatid cohesion	GO:0007062	FALSE	2.0605E-06	5.686026703	57	245	10	21017	FEN1,PLK1,CDC20,SGO1,SGO2,ESCO2,CDCA5,BUB1B,BUB1,HASPIN
GO:BP	positive regulation of cell cycle checkpoint	GO:1901978	FALSE	2.4017E-06	5.619480619	19	245	7	21017	AURKB,BIRC5,CDCA8,INCENP,NDC80,KNL1,MAD2L1
GO:BP	positive regulation of mitotic sister chromatid separation	GO:1901970	FALSE	2.4017E-06	5.619480619	19	245	7	21017	UBE2C,AURKB,BIRC5,CDCA8,CDC20,INCENP,DLGAP5
GO:BP	positive regulation of chromosome separation	GO:1905820	FALSE	2.8536E-06	5.544607363	30	245	8	21017	UBE2C,AURKB,BIRC5,CDCA8,CDC20,INCENP,DLGAP5,NCAPG
GO:BP	regulation of meiotic cell cycle phase transition	GO:1901993	FALSE	4.11408E-06	5.385726912	12	245	6	21017	PKMYT1,ZWINT,CDC25A,KNL1,CDC25C,TTK
GO:BP	positive regulation of mitotic cell cycle spindle assembly checkpoint	GO:0090267	FALSE	4.11408E-06	5.385726912	12	245	6	21017	AURKB,BIRC5,CDCA8,INCENP,NDC80,MAD2L1
GO:BP	regulation of cell cycle checkpoint	GO:1901976	FALSE	4.22062E-06	5.374623726	45	245	9	21017	AURKB,BIRC5,ZWINT,CDCA8,CCNB1,INCENP,NDC80,KNL1,MAD2L1
GO:BP	DNA unwinding involved in DNA replication	GO:0006268	FALSE	5.43323E-06	5.264942203	21	245	7	21017	MCM4,GINS2,CDC45,RECQL4,BLM,GINS4,GINS1
GO:BP	regulation of attachment of spindle microtubules to kinetochore	GO:0051988	FALSE	7.88988E-06	5.102929739	22	245	7	21017	AURKB,BIRC5,CDCA8,CCNB1,INCENP,SPAG5,KNSTRN
GO:BP	cytokinesis	GO:0000910	FALSE	1.40046E-05	4.85372963	190	245	15	21017	PLK1,AURKB,BIRC5,ANLN,KIF4A,CDC6,CEP55,CDCA8,INCENP,AURKA,KIF14,PRC1,CENPA,KIF23,E2F8
GO:BP	regulation of cytokinesis	GO:0032465	FALSE	2.0211E-05	4.69441266	92	245	11	21017	PLK1,AURKB,BIRC5,CDC6,CDCA8,INCENP,AURKA,KIF14,PRC1,KIF23,E2F8
GO:BP	intracellular signal transduction	GO:0035556	FALSE	2.49124E-05	4.603584013	2946	245	68	21017	PLAUR,IL11,PLK1,AURKB,BIRC5,PMEPA1,ZWINT,SPHK1,CDC6,GTSE1,CEP55,CDCA8,DEPDC1,CCNB1,CDK1,CDC20,INCENP,SPDL1,BMP2,AURKA,CXCL8,NUF2,TGM2,KIF14,NDC80,TRIP13,SPC25,CCNA2,PBK,F3,HELLS,KNL1,BUB1B,BRIP1,CLSPN,DTL,E2F1,CXCL1,F2RL1,CDC45,MAD2L1,TICRR,DUSP4,SPC24,NOX4,DDIAS,RASD2,GPR183,ATAD5,GAL,PLEK2,MELK,BUB1,BLM,TTK,LMCD1,PRR5L,SEMA7A,E2F2,XDH,HASPIN,P2RY6,DEPDC1B,HBEGF,ANKRD1,RTKN2,MASTL,FAM83D
GO:BP	protein localization to chromosome, centromeric region	GO:0071459	TRUE	3.39082E-05	4.469694759	40	245	8	21017	AURKB,CDK1,SPDL1,KNL1,BUB1B,CENPA,TTK,HASPIN
GO:BP	nuclear DNA replication	GO:0033260	FALSE	4.17072E-05	4.379789377	41	245	8	21017	FEN1,MCM4,GMNN,TK1,CDC45,ATAD5,BLM,GINS1
GO:BP	sexual reproduction	GO:0019953	FALSE	4.3866E-05	4.357871661	1103	245	36	21017	PLK1,BIRC5,PKMYT1,ZWINT,ASF1B,CDC25A,CDK1,CDC20,INCENP,AURKA,NUF2,SGO1,TOP2A,ASPM,RAD51AP1,SGO2,NDC80,TRIP13,KNL1,BRIP1,FANCA,MCM8,FBXO5,KIF18A,MYCBP,SSTR1,CDC25C,EREG,PSMC3IP,XRCC2,MYBL1,EXO1,TTK,RAD54L,CCNE2,MASTL
GO:BP	regulation of transferase activity	GO:0051338	FALSE	4.48143E-05	4.348583723	539	245	24	21017	UBE2C,PLK1,PKMYT1,CDC6,CDC25A,CDC20,TPX2,BMP2,KIF14,CLSPN,CDKN3,CENPE,FBXO5,CHTF18,MYOCD,LRP8,MAD2L1,NOX4,CDC25C,EREG,RFC3,BLM,UBE2S,CCNE2
GO:BP	negative regulation of cellular component organization	GO:0051129	FALSE	5.07847E-05	4.294267371	719	245	28	21017	PLK1,AURKB,BIRC5,ZWINT,CDCA8,CCNB1,CDC20,INCENP,TPX2,SPDL1,NUF2,TOP2A,KIF14,NDC80,TRIP13,SPC25,KNL1,BUB1B,FBXO5,MAD2L1,SPC24,DRAXIN,CCNF,BUB1,TTK,SEMA7A,HASPIN,KIF24
GO:BP	protein localization to chromosome	GO:0034502	FALSE	5.79542E-05	4.236914741	126	245	12	21017	PLK1,AURKB,CDK1,SPDL1,ESCO2,KNL1,BUB1B,CENPA,MCM8,WRAP53,TTK,HASPIN
GO:BP	reproductive process	GO:0022414	FALSE	6.95335E-05	4.157805899	1556	245	44	21017	PLK1,BIRC5,HAS2,PKMYT1,ZWINT,ASF1B,CDC25A,CDK1,CDC20,INCENP,STC1,AURKA,NUF2,SGO1,TOP2A,ASPM,RAD51AP1,SGO2,NDC80,TRIP13,KNL1,BRIP1,FANCA,MCM8,FBXO5,MYOCD,KIF18A,MYCBP,AREG,SSTR1,CDC25C,EREG,E2F8,PSMC3IP,XRCC2,CENPI,PLK4,MYBL1,EXO1,TTK,RAD54L,STRA6,CCNE2,MASTL
GO:BP	positive regulation of cell cycle G2/M phase transition	GO:1902751	FALSE	0.000111243	3.953727402	31	245	7	21017	CDC25A,CCNB1,CDK1,DTL,FBXO5,CDC25C,ATAD5
GO:BP	negative regulation of meiotic cell cycle	GO:0051447	FALSE	0.000112808	3.947658569	19	245	6	21017	PKMYT1,ZWINT,TRIP13,KNL1,FBXO5,TTK
GO:BP	positive regulation of biological process	GO:0048518	FALSE	0.000141451	3.849393969	6235	245	112	21017	RRM2,FEN1,PLAUR,IL11,UBE2C,FSTL3,PLK1,AURKB,BIRC5,HAS2,ANLN,SPHK1,KPNA2,CDC6,ANGPTL4,ID3,CDCA8,IL33,CDC25A,CCNB1,CDK1,CDC20,INCENP,TPX2,STC1,CXCL5,BMP2,AURKA,FANCI,CXCL8,DLGAP5,TGM2,TOP2A,ASPM,RAD51AP1,KIF14,NDC80,SPAG5,CCNA2,PRC1,PNP,SERPINE1,ESM1,F3,CDCA5,KNL1,CLSPN,MFSD2A,NCAPG,DTL,E2F1,CENPE,FBXO5,CHTF18,F2RL1,MYOCD,KIF23,LRP8,MYBL2,MYCBP,MAD2L1,SEC14L2,NOX4,AREG,WDR62,RASD2,STIL,GPR183,CDC25…
GO:BP	regulation of DNA-templated DNA replication	GO:0090329	FALSE	0.000153529	3.813809324	48	245	8	21017	MCM4,GMNN,FBXO5,CHTF18,TICRR,RFC3,E2F8,BLM
GO:BP	regulation of ubiquitin protein ligase activity	GO:1904666	FALSE	0.000159587	3.797002525	20	245	6	21017	UBE2C,PLK1,CDC20,FBXO5,MAD2L1,UBE2S
GO:BP	negative regulation of G2/M transition of mitotic cell cycle	GO:0010972	FALSE	0.000162958	3.78792343	67	245	9	21017	PLK1,AURKB,PKMYT1,CDC6,CDK1,CLSPN,DTL,TICRR,BLM
GO:BP	centrosome cycle	GO:0007098	FALSE	0.000173567	3.760532742	139	245	12	21017	PLK1,CDK1,AURKA,SGO1,NDC80,WDR62,STIL,KIF11,CCNF,XRCC2,PLK4,C10ORF90
GO:BP	positive regulation of attachment of spindle microtubules to kinetochore	GO:0051987	FALSE	0.000180349	3.743887164	11	245	5	21017	AURKB,BIRC5,CDCA8,CCNB1,INCENP
GO:BP	regulation of molecular function	GO:0065009	FALSE	0.000188694	3.724242489	1611	245	44	21017	PLAUR,UBE2C,PLK1,HJURP,AURKB,PKMYT1,SPHK1,CDC6,ANGPTL4,TFPI2,ID3,CDC25A,CDC20,TPX2,GMNN,BMP2,AURKA,TGM2,KIF14,ID1,SERPINE1,GABBR2,CLSPN,CDKN3,E2F1,CENPE,FBXO5,CHTF18,F2RL1,MYOCD,LRP8,MAD2L1,NOX4,CDC25C,EREG,GAL,RFC3,BLM,UBE2S,P2RY6,UHRF1,CCNE2,WNT2,RTKN2
GO:BP	mitotic cytokinesis	GO:0000281	FALSE	0.000195003	3.709958776	90	245	10	21017	PLK1,AURKB,BIRC5,ANLN,KIF4A,CEP55,CDCA8,INCENP,CENPA,KIF23
GO:BP	negative regulation of cell cycle G2/M phase transition	GO:1902750	FALSE	0.00021166	3.674361348	69	245	9	21017	PLK1,AURKB,PKMYT1,CDC6,CDK1,CLSPN,DTL,TICRR,BLM
GO:BP	negative regulation of biological process	GO:0048519	FALSE	0.000324158	3.489243373	5865	245	106	21017	PLAUR,IL11,FSTL3,PLK1,ITPRIP,SRSF2,AURKB,BIRC5,PKMYT1,PMEPA1,ZWINT,SPHK1,MT1X,CDC6,ANGPTL4,GTSE1,TFPI2,MT2A,ID3,CDCA8,DEPDC1,IL33,LMNB1,MT1A,CCNB1,CDK1,CDC20,INCENP,TPX2,STC1,GMNN,SPDL1,BMP2,AURKA,CXCL8,NUF2,TOP2A,ASPM,KIF14,ID1,NDC80,MT1M,TRIP13,SPC25,PBK,SERPINE1,HELLS,SLC18A2,KNL1,BUB1B,BRIP1,CLSPN,MFSD2A,DTL,WNT9A,CDKN3,SUV39H1,E2F1,FBXO5,CXCL1,F2RL1,MYOCD,CDC45,MAD2L1,TICRR,DUSP4,SPC24,NOX4,…
GO:BP	cellular component organization	GO:0016043	FALSE	0.00040275	3.394964591	8108	245	134	21017	RRM2,FEN1,PLAUR,UBE2C,TACC3,PLK1,HJURP,AURKB,MCM4,BIRC5,HAS2,PKMYT1,ANLN,KIF4A,ZWINT,SPHK1,ASF1B,CDC6,CHAF1A,CEP55,CDCA8,LMNB1,CCNB1,CDK1,CDC20,INCENP,TPX2,GMNN,SPDL1,BMP2,AURKA,SKA3,DLGAP5,NUF2,TGM2,SGO1,TOP2A,ASPM,RAD51AP1,KIF14,SGO2,TK1,CRISPLD2,NDC80,SPAG5,KNSTRN,MKI67,TRIP13,SPC25,ESCO2,PRC1,SERPINE1,GINS2,CDCA5,HELLS,KNL1,SKA1,BUB1B,BRIP1,FANCA,MFSD2A,ADPRHL1,NCAPG,CENPA,ADAMTS4,MCM8,SUV39H…
GO:BP	DNA replication initiation	GO:0006270	FALSE	0.000410355	3.38684039	37	245	7	21017	MCM4,CDC6,GMNN,CDC45,TICRR,MCM10,CCNE2
GO:BP	organelle assembly	GO:0070925	FALSE	0.00043227	3.364244723	998	245	32	21017	PLK1,AURKB,BIRC5,ANLN,KIF4A,CDCA8,CDC20,INCENP,TPX2,AURKA,DLGAP5,ASPM,NDC80,SPAG5,PRC1,KNL1,ADPRHL1,CENPA,CENPE,FBXO5,KIF23,MYBL2,WDR62,STIL,KIF11,PLK4,C10ORF90,MYPN,KIFC1,UHRF1,ANKRD1,KIF24
GO:BP	regulation of metaphase plate congression	GO:0090235	FALSE	0.000492896	3.307244967	13	245	5	21017	AURKB,BIRC5,CDCA8,INCENP,SPAG5
GO:BP	microtubule organizing center organization	GO:0031023	FALSE	0.000573395	3.241546208	155	245	12	21017	PLK1,CDK1,AURKA,SGO1,NDC80,WDR62,STIL,KIF11,CCNF,XRCC2,PLK4,C10ORF90
GO:BP	regulation of cell population proliferation	GO:0042127	FALSE	0.000632538	3.198913156	1682	245	44	21017	IL11,SHCBP1,BIRC5,HAS2,SPHK1,CDC6,IL33,CCNB1,CDK1,CXCL5,BMP2,CXCL8,ASPM,KIF14,CCNA2,PRC1,PNP,ESM1,F3,BRIP1,FANCA,WNT9A,CDKN3,E2F1,FBXO5,CXCL1,MYOCD,NOX4,AREG,WDR62,P3H2,GPR183,SSTR1,CD274,EREG,ATAD5,GAL,TTK,XDH,P2RY6,UHRF1,HBEGF,WNT2,RTKN2
GO:BP	positive regulation of cellular process	GO:0048522	FALSE	0.000784796	3.105243327	5886	245	105	21017	RRM2,FEN1,PLAUR,IL11,UBE2C,FSTL3,PLK1,AURKB,BIRC5,HAS2,ANLN,SPHK1,CDC6,ID3,CDCA8,IL33,CDC25A,CCNB1,CDK1,CDC20,INCENP,TPX2,CXCL5,BMP2,AURKA,FANCI,CXCL8,DLGAP5,TGM2,TOP2A,ASPM,RAD51AP1,KIF14,NDC80,SPAG5,CCNA2,PRC1,PNP,SERPINE1,ESM1,F3,CDCA5,KNL1,CLSPN,MFSD2A,NCAPG,DTL,E2F1,CENPE,FBXO5,CHTF18,F2RL1,MYOCD,KIF23,LRP8,MYBL2,MYCBP,MAD2L1,SEC14L2,NOX4,AREG,WDR62,RASD2,STIL,GPR183,CDC25C,CD274,EREG,ATAD5,…
GO:BP	regulation of cyclin-dependent protein serine/threonine kinase activity	GO:0000079	FALSE	0.000959606	3.017906908	82	245	9	21017	PLK1,PKMYT1,CDC6,CDC25A,CDKN3,MYOCD,CDC25C,BLM,CCNE2
GO:BP	protein localization to kinetochore	GO:0034501	FALSE	0.001128344	2.947558584	15	245	5	21017	AURKB,CDK1,SPDL1,KNL1,TTK
GO:BP	protein localization to condensed chromosome	GO:1903083	FALSE	0.001128344	2.947558584	15	245	5	21017	AURKB,CDK1,SPDL1,KNL1,TTK
GO:BP	metaphase/anaphase transition of meiotic cell cycle	GO:0044785	FALSE	0.001227189	2.911088625	7	245	4	21017	ZWINT,CDC20,KNL1,TTK
GO:BP	negative regulation of meiotic cell cycle phase transition	GO:1901994	FALSE	0.001227189	2.911088625	7	245	4	21017	PKMYT1,ZWINT,KNL1,TTK
GO:BP	G2/MI transition of meiotic cell cycle	GO:0008315	FALSE	0.001227189	2.911088625	7	245	4	21017	PKMYT1,CDC25A,NDC80,CDC25C
GO:BP	establishment of spindle orientation	GO:0051294	FALSE	0.001424899	2.846215784	44	245	7	21017	PLK1,SPDL1,NDC80,SPAG5,CENPA,MAD2L1,INSC
GO:BP	positive regulation of G2/M transition of mitotic cell cycle	GO:0010971	FALSE	0.001434545	2.843285716	28	245	6	21017	CDC25A,CCNB1,CDK1,DTL,FBXO5,CDC25C
GO:BP	regulation of cyclin-dependent protein kinase activity	GO:1904029	FALSE	0.001446125	2.839794218	86	245	9	21017	PLK1,PKMYT1,CDC6,CDC25A,CDKN3,MYOCD,CDC25C,BLM,CCNE2
GO:BP	DNA integrity checkpoint signaling	GO:0031570	FALSE	0.001452468	2.837893397	139	245	11	21017	PLK1,CDC6,GTSE1,CDK1,BRIP1,CLSPN,DTL,E2F1,CDC45,TICRR,BLM
GO:BP	spindle localization	GO:0051653	FALSE	0.001731523	2.761571668	65	245	8	21017	PLK1,SPDL1,ASPM,NDC80,SPAG5,CENPA,MAD2L1,INSC
GO:BP	positive regulation of cell population proliferation	GO:0008284	FALSE	0.001752725	2.756286237	958	245	30	21017	IL11,BIRC5,HAS2,SPHK1,CDC6,CCNB1,CDK1,CXCL5,BMP2,ASPM,KIF14,CCNA2,PRC1,PNP,ESM1,F3,E2F1,FBXO5,MYOCD,AREG,WDR62,GPR183,CD274,EREG,ATAD5,TTK,P2RY6,HBEGF,WNT2,RTKN2
GO:BP	regulation of catalytic activity	GO:0050790	FALSE	0.001923768	2.715847222	1015	245	31	21017	UBE2C,PLK1,PKMYT1,CDC6,ANGPTL4,TFPI2,CDC25A,CDC20,TPX2,BMP2,TGM2,KIF14,SERPINE1,GABBR2,CLSPN,CDKN3,CENPE,FBXO5,CHTF18,F2RL1,MYOCD,LRP8,MAD2L1,NOX4,CDC25C,EREG,RFC3,BLM,UBE2S,UHRF1,CCNE2
GO:BP	positive regulation of cytokinesis	GO:0032467	FALSE	0.001951165	2.709706102	46	245	7	21017	AURKB,BIRC5,CDC6,CDCA8,INCENP,KIF14,KIF23
GO:BP	cellular component organization or biogenesis	GO:0071840	FALSE	0.002222558	2.653146956	8323	245	134	21017	RRM2,FEN1,PLAUR,UBE2C,TACC3,PLK1,HJURP,AURKB,MCM4,BIRC5,HAS2,PKMYT1,ANLN,KIF4A,ZWINT,SPHK1,ASF1B,CDC6,CHAF1A,CEP55,CDCA8,LMNB1,CCNB1,CDK1,CDC20,INCENP,TPX2,GMNN,SPDL1,BMP2,AURKA,SKA3,DLGAP5,NUF2,TGM2,SGO1,TOP2A,ASPM,RAD51AP1,KIF14,SGO2,TK1,CRISPLD2,NDC80,SPAG5,KNSTRN,MKI67,TRIP13,SPC25,ESCO2,PRC1,SERPINE1,GINS2,CDCA5,HELLS,KNL1,SKA1,BUB1B,BRIP1,FANCA,MFSD2A,ADPRHL1,NCAPG,CENPA,ADAMTS4,MCM8,SUV39H…
GO:BP	positive regulation of attachment of mitotic spindle microtubules to kinetochore	GO:1902425	FALSE	0.002431881	2.614057605	8	245	4	21017	AURKB,BIRC5,CDCA8,INCENP
GO:BP	positive regulation of mitotic cytokinesis	GO:1903490	FALSE	0.002431881	2.614057605	8	245	4	21017	AURKB,BIRC5,CDCA8,INCENP
GO:BP	regulation of attachment of mitotic spindle microtubules to kinetochore	GO:1902423	FALSE	0.002431881	2.614057605	8	245	4	21017	AURKB,BIRC5,CDCA8,INCENP
GO:BP	negative regulation of cellular process	GO:0048523	FALSE	0.00271206	2.56670066	5646	245	100	21017	PLAUR,IL11,FSTL3,PLK1,ITPRIP,SRSF2,AURKB,BIRC5,PKMYT1,PMEPA1,ZWINT,SPHK1,CDC6,ANGPTL4,GTSE1,TFPI2,ID3,CDCA8,DEPDC1,IL33,LMNB1,CCNB1,CDK1,CDC20,INCENP,TPX2,STC1,GMNN,SPDL1,BMP2,AURKA,CXCL8,NUF2,TOP2A,ASPM,KIF14,ID1,NDC80,TRIP13,SPC25,PBK,SERPINE1,HELLS,SLC18A2,KNL1,BUB1B,BRIP1,CLSPN,MFSD2A,DTL,WNT9A,CDKN3,SUV39H1,E2F1,FBXO5,CXCL1,F2RL1,MYOCD,CDC45,MAD2L1,TICRR,DUSP4,SPC24,NOX4,AREG,P3H2,DDIAS,STIL…
GO:BP	mitotic sister chromatid cohesion	GO:0007064	FALSE	0.002722703	2.564999674	31	245	6	21017	CDC20,SGO1,ESCO2,CDCA5,BUB1,HASPIN
GO:BP	cytoskeleton-dependent cytokinesis	GO:0061640	FALSE	0.00291575	2.535249731	120	245	10	21017	PLK1,AURKB,BIRC5,ANLN,KIF4A,CEP55,CDCA8,INCENP,CENPA,KIF23
GO:BP	meiotic spindle assembly checkpoint signaling	GO:0033316	FALSE	0.003129983	2.504457998	3	245	3	21017	ZWINT,KNL1,TTK
GO:BP	DNA biosynthetic process	GO:0071897	FALSE	0.003190642	2.496121959	182	245	12	21017	AURKB,SPHK1,TK1,CCNA2,DTL,CHTF18,NOX4,POLQ,RFC3,WRAP53,POLE2,ANKRD1
GO:BP	regulation of protein modification process	GO:0031399	FALSE	0.004419857	2.354591776	1166	245	33	21017	PLAUR,IL11,UBE2C,PLK1,PKMYT1,SPHK1,CDC6,CDC25A,CDC20,TPX2,BMP2,FANCI,KIF14,PBK,CLSPN,CDKN3,CENPE,FBXO5,MYOCD,LRP8,MAD2L1,NOX4,AREG,RASD2,CDC25C,EREG,BLM,UBE2S,PRR5L,SEMA7A,XDH,CCNE2,HBEGF
GO:BP	protein phosphorylation	GO:0006468	FALSE	0.004904555	2.30940042	1341	245	36	21017	PLAUR,IL11,PLK1,AURKB,BIRC5,PKMYT1,SPHK1,CDC6,CDC25A,CDK1,TPX2,BMP2,AURKA,KIF14,PBK,CLSPN,CDKN3,CENPE,MYOCD,LRP8,NOX4,AREG,CDC25C,EREG,MELK,BUB1,PLK4,BLM,TTK,PRR5L,SEMA7A,XDH,HASPIN,CCNE2,HBEGF,MASTL
GO:BP	phosphorylation	GO:0016310	FALSE	0.004967246	2.303884343	1575	245	40	21017	PLAUR,IL11,PLK1,AURKB,BIRC5,PKMYT1,SPHK1,CDC6,CDC25A,CDK1,TPX2,BMP2,AURKA,KIF14,TK1,PBK,BUB1B,CLSPN,CDKN3,CENPE,MYOCD,LRP8,NOX4,AREG,CDC25C,EREG,MELK,BUB1,PLK4,BLM,TTK,DHX34,PRR5L,SEMA7A,XDH,HASPIN,CCNE2,HBEGF,PPP1R14A,MASTL
GO:BP	mitotic G2/M transition checkpoint	GO:0044818	FALSE	0.005242494	2.280462059	53	245	7	21017	PLK1,CDC6,CDK1,CLSPN,DTL,TICRR,BLM
GO:BP	positive regulation of fibroblast proliferation	GO:0048146	FALSE	0.006766327	2.169647004	55	245	7	21017	SPHK1,CDC6,CCNB1,CCNA2,E2F1,EREG,WNT2
GO:BP	regulation of meiotic nuclear division	GO:0040020	FALSE	0.006859953	2.163678836	36	245	6	21017	ZWINT,CDC20,RAD51AP1,TRIP13,KNL1,FBXO5
GO:BP	meiotic cell cycle checkpoint signaling	GO:0033313	FALSE	0.007162587	2.14493009	10	245	4	21017	ZWINT,TRIP13,KNL1,TTK
GO:BP	positive regulation of ubiquitin protein ligase activity	GO:1904668	FALSE	0.007162587	2.14493009	10	245	4	21017	UBE2C,PLK1,CDC20,UBE2S
GO:BP	kinetochore organization	GO:0051383	FALSE	0.007220745	2.141418021	21	245	5	21017	DLGAP5,NUF2,NDC80,CENPA,CENPE
GO:BP	mitotic G2 DNA damage checkpoint signaling	GO:0007095	FALSE	0.008108263	2.091072186	37	245	6	21017	PLK1,CDK1,CLSPN,DTL,TICRR,BLM
GO:BP	establishment of mitotic spindle orientation	GO:0000132	FALSE	0.008108263	2.091072186	37	245	6	21017	PLK1,SPDL1,NDC80,CENPA,MAD2L1,INSC
GO:BP	female gamete generation	GO:0007292	FALSE	0.008808071	2.055119177	167	245	11	21017	PLK1,AURKA,TOP2A,ASPM,NDC80,TRIP13,MCM8,FBXO5,EREG,TTK,MASTL
GO:BP	negative regulation of meiotic nuclear division	GO:0045835	FALSE	0.011152437	1.952630202	11	245	4	21017	ZWINT,TRIP13,KNL1,FBXO5
GO:BP	regulation of mitotic cytokinesis	GO:1902412	FALSE	0.011152437	1.952630202	11	245	4	21017	AURKB,BIRC5,CDCA8,INCENP
GO:BP	regulation of reproductive process	GO:2000241	FALSE	0.011528705	1.938219461	206	245	12	21017	PKMYT1,ZWINT,CDC25A,CDC20,AURKA,ASPM,RAD51AP1,TRIP13,KNL1,FBXO5,CDC25C,TTK
GO:BP	establishment of spindle localization	GO:0051293	FALSE	0.012255639	1.911664041	60	245	7	21017	PLK1,SPDL1,NDC80,SPAG5,CENPA,MAD2L1,INSC
GO:BP	fibroblast proliferation	GO:0048144	FALSE	0.012344631	1.908521891	111	245	9	21017	SPHK1,CDC6,CCNB1,CDK1,CCNA2,E2F1,EREG,E2F8,WNT2
GO:BP	spindle assembly involved in female meiosis I	GO:0007057	FALSE	0.012411797	1.906165344	4	245	3	21017	AURKA,NDC80,FBXO5
GO:BP	meiotic spindle checkpoint signaling	GO:0044779	FALSE	0.012411797	1.906165344	4	245	3	21017	ZWINT,KNL1,TTK
GO:BP	regulation of ubiquitin-protein transferase activity	GO:0051438	FALSE	0.013001623	1.886002434	40	245	6	21017	UBE2C,PLK1,CDC20,FBXO5,MAD2L1,UBE2S
GO:BP	regulation of phosphorylation	GO:0042325	FALSE	0.014241702	1.846438103	954	245	28	21017	PLAUR,IL11,PLK1,PKMYT1,SPHK1,CDC6,CDC25A,TPX2,BMP2,KIF14,PBK,CLSPN,CDKN3,CENPE,MYOCD,LRP8,NOX4,AREG,CDC25C,EREG,BLM,DHX34,PRR5L,SEMA7A,XDH,CCNE2,HBEGF,PPP1R14A
GO:BP	interstrand cross-link repair	GO:0036297	FALSE	0.015082837	1.821516974	41	245	6	21017	FANCI,RAD51AP1,NEIL3,FANCA,MCM8,FANCB
GO:BP	positive regulation of nuclear division	GO:0051785	FALSE	0.015300542	1.815293198	62	245	7	21017	UBE2C,SPHK1,CDC20,AURKA,DLGAP5,RAD51AP1,EREG
GO:BP	regulation of phosphate metabolic process	GO:0019220	FALSE	0.016348504	1.786521976	1071	245	30	21017	PLAUR,IL11,PLK1,PKMYT1,SPHK1,CDC6,CDC25A,TPX2,BMP2,KIF14,PBK,CLSPN,MFSD2A,CDKN3,CENPE,MYOCD,LRP8,NOX4,AREG,CDC25C,EREG,BLM,DHX34,PRR5L,SEMA7A,XDH,P2RY6,CCNE2,HBEGF,PPP1R14A
GO:BP	meiotic spindle assembly	GO:0090306	FALSE	0.016575541	1.780532287	12	245	4	21017	AURKA,ASPM,NDC80,FBXO5
GO:BP	double-strand break repair via break-induced replication	GO:0000727	FALSE	0.016575541	1.780532287	12	245	4	21017	MCM4,GINS2,CDC45,GINS4
GO:BP	regulation of phosphorus metabolic process	GO:0051174	FALSE	0.016647055	1.778662592	1072	245	30	21017	PLAUR,IL11,PLK1,PKMYT1,SPHK1,CDC6,CDC25A,TPX2,BMP2,KIF14,PBK,CLSPN,MFSD2A,CDKN3,CENPE,MYOCD,LRP8,NOX4,AREG,CDC25C,EREG,BLM,DHX34,PRR5L,SEMA7A,XDH,P2RY6,CCNE2,HBEGF,PPP1R14A
GO:BP	establishment of mitotic spindle localization	GO:0040001	FALSE	0.020055714	1.69776187	43	245	6	21017	PLK1,SPDL1,NDC80,CENPA,MAD2L1,INSC
GO:BP	signal transduction	GO:0007165	FALSE	0.021931118	1.658939236	5979	245	101	21017	PLAUR,IL11,SHCBP1,FSTL3,PLK1,ITPRIP,AURKB,BIRC5,PMEPA1,CXCL6,ZWINT,SPHK1,CDC6,PF4V1,GTSE1,CEP55,CDCA8,DEPDC1,IL33,CCNB1,CDK1,CDC20,INCENP,STC1,SPDL1,CXCL5,BMP2,AURKA,CXCL8,NUF2,TGM2,ASPM,KIF14,ID1,NDC80,TRIP13,SPC25,CCNA2,PBK,SERPINE1,ESM1,F3,HELLS,GABBR2,KNL1,BUB1B,BRIP1,FANCA,CLSPN,DTL,WNT9A,E2F1,PLCXD3,CXCL1,F2RL1,MYOCD,LRP8,CDC45,SH2D2A,MAD2L1,TICRR,DUSP4,SPC24,NOX4,AREG,DDIAS,RASD2,STIL,GPR1…
GO:BP	mitotic DNA integrity checkpoint signaling	GO:0044774	FALSE	0.022472364	1.648351231	91	245	8	21017	PLK1,CDC6,GTSE1,CDK1,CLSPN,DTL,TICRR,BLM
GO:BP	cell migration	GO:0016477	TRUE	0.023654616	1.626084092	1499	245	37	21017	HAS2,ANLN,CXCL6,SPHK1,PF4V1,IL33,CDK1,STC1,SPDL1,CXCL5,BMP2,CXCL8,ASPM,KIF14,ID1,KNSTRN,SERPINE1,F3,PRSS3,FBXO5,CXCL1,F2RL1,MYOCD,LRP8,WDR62,GPR183,CD274,ARHGEF39,CCK,PRR5L,SEMA7A,P2RY6,DEPDC1B,HBEGF,C5AR2,CXCL3,FAM83D
GO:BP	female meiosis I	GO:0007144	FALSE	0.023723383	1.624823372	13	245	4	21017	AURKA,NDC80,TRIP13,FBXO5
GO:BP	homologous recombination	GO:0035825	FALSE	0.025750752	1.589210076	67	245	7	21017	TOP2A,RAD51AP1,TRIP13,BRIP1,PSMC3IP,RAD54L,UHRF1
GO:BP	homologous chromosome segregation	GO:0045143	FALSE	0.025750752	1.589210076	67	245	7	21017	PLK1,ZWINT,TRIP13,KNL1,BRIP1,PSMC3IP,CCNE2
GO:BP	positive regulation of mitotic nuclear division	GO:0045840	FALSE	0.026278451	1.580400239	45	245	6	21017	UBE2C,SPHK1,CDC20,AURKA,DLGAP5,EREG
GO:BP	positive regulation of cell division	GO:0051781	FALSE	0.028564346	1.544175712	94	245	8	21017	AURKB,BIRC5,CDC6,CDCA8,INCENP,KIF14,KIF23,EREG
GO:BP	regulation of microtubule-based process	GO:0032886	FALSE	0.0301751	1.520351277	265	245	13	21017	TACC3,PLK1,TPX2,AURKA,SKA3,SPAG5,SKA1,KIF18A,WDR62,STIL,CCNF,PLK4,C10ORF90
GO:BP	positive regulation of organelle organization	GO:0010638	FALSE	0.030361621	1.517675051	481	245	18	21017	FEN1,PLAUR,UBE2C,AURKB,SPHK1,CDK1,CDC20,AURKA,DLGAP5,RAD51AP1,SPAG5,NCAPG,F2RL1,STIL,EREG,BUB1,PLK4,SYT1
GO:BP	negative regulation of meiotic chromosome separation	GO:1905133	FALSE	0.030761633	1.511990619	5	245	3	21017	ZWINT,KNL1,TTK
GO:BP	regulation of G2/MI transition of meiotic cell cycle	GO:0110030	FALSE	0.030761633	1.511990619	5	245	3	21017	PKMYT1,CDC25A,CDC25C
GO:BP	negative regulation of metaphase/anaphase transition of meiotic cell cycle	GO:1902103	FALSE	0.030761633	1.511990619	5	245	3	21017	ZWINT,KNL1,TTK
GO:BP	centromere complex assembly	GO:0034508	FALSE	0.032625848	1.486438195	28	245	5	21017	HJURP,DLGAP5,CENPA,CENPE,CENPI
GO:BP	detoxification of copper ion	GO:0010273	TRUE	0.03290896	1.482685845	14	245	4	21017	MT1X,MT2A,MT1A,MT1M
GO:BP	stress response to copper ion	GO:1990169	FALSE	0.03290896	1.482685845	14	245	4	21017	MT1X,MT2A,MT1A,MT1M
GO:BP	regulation of protein kinase activity	GO:0045859	FALSE	0.033066476	1.480612083	438	245	17	21017	PLK1,PKMYT1,CDC6,CDC25A,TPX2,BMP2,KIF14,CLSPN,CDKN3,CENPE,MYOCD,LRP8,NOX4,CDC25C,EREG,BLM,CCNE2
GO:BP	signal transduction in response to DNA damage	GO:0042770	FALSE	0.0401258	1.396576292	196	245	11	21017	PLK1,GTSE1,CDK1,BRIP1,CLSPN,DTL,E2F1,TICRR,ATAD5,BLM,ANKRD1
GO:BP	regulation of protein phosphorylation	GO:0001932	FALSE	0.041344178	1.383585638	901	245	26	21017	PLAUR,IL11,PLK1,PKMYT1,SPHK1,CDC6,CDC25A,TPX2,BMP2,KIF14,PBK,CLSPN,CDKN3,CENPE,MYOCD,LRP8,NOX4,AREG,CDC25C,EREG,BLM,PRR5L,SEMA7A,XDH,CCNE2,HBEGF
GO:BP	DNA damage checkpoint signaling	GO:0000077	FALSE	0.044410294	1.352516348	130	245	9	21017	PLK1,GTSE1,CDK1,BRIP1,CLSPN,DTL,E2F1,TICRR,BLM
GO:CC	chromosomal region	GO:0098687	TRUE	2.78E-31	30.55558659	403	249	47	22115	FEN1,PLK1,HJURP,AURKB,MCM4,BIRC5,ZWINT,CENPU,CDCA8,CCNB1,CDK1,CDC20,INCENP,SPDL1,AURKA,SKA3,NUF2,SGO1,TOP2A,RAD51AP1,SGO2,NDC80,SPAG5,KNSTRN,SPC25,ESCO2,CDCA5,HELLS,KNL1,SKA1,BUB1B,CENPM,NCAPG,CENPA,SUV39H1,CENPE,KIF18A,MAD2L1,SPC24,RECQL4,WRAP53,BUB1,CENPI,BLM,KIF2C,TTK,ERCC6L
GO:CC	chromosome, centromeric region	GO:0000775	FALSE	3.86E-31	30.41368221	259	249	40	22115	PLK1,HJURP,AURKB,BIRC5,ZWINT,CENPU,CDCA8,CCNB1,CDC20,INCENP,SPDL1,AURKA,SKA3,NUF2,SGO1,TOP2A,SGO2,NDC80,SPAG5,KNSTRN,SPC25,ESCO2,CDCA5,HELLS,KNL1,SKA1,BUB1B,CENPM,NCAPG,CENPA,SUV39H1,CENPE,KIF18A,MAD2L1,SPC24,BUB1,CENPI,KIF2C,TTK,ERCC6L
GO:CC	condensed chromosome, centromeric region	GO:0000779	FALSE	4.60E-29	28.33749758	182	249	34	22115	PLK1,HJURP,AURKB,BIRC5,ZWINT,CENPU,CCNB1,CDC20,INCENP,SPDL1,AURKA,SKA3,NUF2,SGO1,SGO2,NDC80,SPAG5,KNSTRN,SPC25,KNL1,SKA1,BUB1B,CENPM,NCAPG,CENPA,CENPE,KIF18A,MAD2L1,SPC24,BUB1,CENPI,KIF2C,TTK,ERCC6L
GO:CC	condensed chromosome	GO:0000793	FALSE	2.09E-28	27.68079222	282	249	39	22115	PLK1,HJURP,AURKB,BIRC5,ZWINT,CENPU,CCNB1,CDC20,INCENP,SPDL1,AURKA,SKA3,NUF2,SGO1,TOP2A,SGO2,NDC80,SPAG5,KNSTRN,MKI67,SPC25,KNL1,SKA1,BUB1B,CENPM,NCAPG,CENPA,SUV39H1,CENPE,KIF18A,MAD2L1,SPC24,PSMC3IP,BUB1,CENPI,BLM,KIF2C,TTK,ERCC6L
GO:CC	chromosome	GO:0005694	FALSE	5.07E-28	27.29534217	1956	249	87	22115	FEN1,PLK1,SRSF2,HJURP,AURKB,MCM4,BIRC5,KIF4A,ZWINT,CENPU,ASF1B,CHAF1A,CDCA8,IL33,CCNB1,CDK1,FAM111B,CDC20,INCENP,SPDL1,AURKA,FANCI,SKA3,NUF2,TGM2,SGO1,TOP2A,RAD51AP1,SGO2,NDC80,SPAG5,KNSTRN,MKI67,TRIP13,SPC25,ESCO2,PRC1,GINS2,CDCA5,HELLS,NEIL3,KNL1,SKA1,BUB1B,CENPM,FANCA,NCAPG,DTL,WDHD1,CENPA,MCM8,SUV39H1,E2F1,CENPE,CHTF18,CDCA2,MYOCD,KIF18A,CDC45,MAD2L1,SPC24,CIP2A,ATAD5,RECQL4,POLQ,RFC3,WRAP53,…
GO:CC	kinetochore	GO:0000776	FALSE	2.89E-27	26.53952857	171	249	32	22115	PLK1,HJURP,AURKB,BIRC5,ZWINT,CENPU,CCNB1,CDC20,INCENP,SPDL1,AURKA,SKA3,NUF2,SGO1,SGO2,NDC80,SPAG5,KNSTRN,SPC25,KNL1,SKA1,BUB1B,CENPM,CENPE,KIF18A,MAD2L1,SPC24,BUB1,CENPI,KIF2C,TTK,ERCC6L
GO:CC	spindle	GO:0005819	TRUE	2.89E-24	23.53971991	437	249	42	22115	SHCBP1,TACC3,PLK1,AURKB,BIRC5,CKAP2L,KIF4A,CDC6,CDCA8,CCNB1,CDK1,CDC20,INCENP,TPX2,SPDL1,AURKA,SKA3,DLGAP5,SGO1,ASPM,KIF14,SPAG5,KNSTRN,PRC1,SKA1,BUB1B,CENPE,FBXO5,KIF18A,KIF23,MAD2L1,WDR62,KIF18B,KIF11,HMMR,KIF2C,TTK,KIFC1,HASPIN,UHRF1,AUNIP,FAM83D
GO:CC	outer kinetochore	GO:0000940	FALSE	2.52E-18	17.598096	21	249	13	22115	PLK1,ZWINT,CCNB1,SPDL1,SKA3,NUF2,NDC80,SPC25,KNL1,SKA1,BUB1B,SPC24,BUB1
GO:CC	nucleoplasm	GO:0005654	TRUE	3.83E-17	16.41658244	4229	249	110	22115	FEN1,UBE2C,FSTL3,PLK1,SRSF2,UBE2T,HJURP,AURKB,MCM4,BIRC5,PKMYT1,ANLN,KIF4A,ZWINT,SPHK1,KPNA2,CENPU,ASF1B,CDC6,GTSE1,ID3,CDCA8,IL33,LMNB1,CDC25A,CCNB1,CDK1,CDC20,INCENP,TPX2,GMNN,AURKA,FANCI,NUF2,SGO1,TOP2A,RAD51AP1,SGO2,ID1,NDC80,SPAG5,MKI67,ESCO2,CCNA2,PRC1,GINS2,CDCA5,NEIL3,KNL1,CENPM,BRIP1,FANCA,CLSPN,DTL,WDHD1,CENPA,ADAMTS4,MCM8,SUV39H1,E2F1,FBXO5,CHTF18,CDCA2,KIF23,CDC45,ZNF367,MYBL2,MYCBP,M…
GO:CC	microtubule cytoskeleton	GO:0015630	FALSE	6.08E-17	16.21613099	1414	249	60	22115	SHCBP1,TACC3,PLK1,AURKB,BIRC5,CKAP2L,KIF4A,CENPU,CDC6,GTSE1,CEP55,CDCA8,CCNB1,CDK1,CDC20,INCENP,TPX2,SPDL1,AURKA,SKA3,DLGAP5,SGO1,TOP2A,ASPM,KIF14,NDC80,SPAG5,KNSTRN,PRC1,SLC18A2,SKA1,BUB1B,DTL,E2F1,CENPE,FBXO5,KIF18A,KIF23,LRP8,CDC45,MAD2L1,WDR62,KIF18B,STIL,KIF11,CCNF,HMMR,XRCC2,PLK4,C10ORF90,KIF2C,TTK,KIFC1,HASPIN,UHRF1,CCNE2,MASTL,AUNIP,FAM83D,KIF24
GO:CC	mitotic spindle	GO:0072686	FALSE	3.92E-16	15.4067596	185	249	24	22115	TACC3,PLK1,AURKB,CKAP2L,CDC6,CDK1,TPX2,AURKA,SKA3,DLGAP5,ASPM,SPAG5,KNSTRN,PRC1,SKA1,CENPE,KIF18A,KIF23,MAD2L1,WDR62,KIF18B,KIF11,KIFC1,FAM83D
GO:CC	centrosome	GO:0005813	FALSE	4.21E-14	13.37619839	733	249	40	22115	TACC3,PLK1,AURKB,CKAP2L,CENPU,CEP55,CCNB1,CDK1,CDC20,SPDL1,AURKA,SKA3,DLGAP5,SGO1,ASPM,NDC80,SPAG5,KNSTRN,SLC18A2,SKA1,BUB1B,DTL,E2F1,KIF18A,KIF23,CDC45,WDR62,STIL,CCNF,HMMR,XRCC2,PLK4,C10ORF90,KIF2C,KIFC1,HASPIN,CCNE2,MASTL,AUNIP,KIF24
GO:CC	spindle pole	GO:0000922	FALSE	3.94E-13	12.40481975	177	249	21	22115	TACC3,PLK1,AURKB,CKAP2L,CDC6,CCNB1,CDC20,TPX2,SPDL1,AURKA,DLGAP5,SGO1,ASPM,SPAG5,KNSTRN,PRC1,MAD2L1,WDR62,KIF11,AUNIP,FAM83D
GO:CC	microtubule organizing center	GO:0005815	FALSE	2.98E-12	11.52532364	874	249	41	22115	TACC3,PLK1,AURKB,CKAP2L,CENPU,CEP55,CCNB1,CDK1,CDC20,SPDL1,AURKA,SKA3,DLGAP5,SGO1,TOP2A,ASPM,NDC80,SPAG5,KNSTRN,SLC18A2,SKA1,BUB1B,DTL,E2F1,KIF18A,KIF23,CDC45,WDR62,STIL,CCNF,HMMR,XRCC2,PLK4,C10ORF90,KIF2C,KIFC1,HASPIN,CCNE2,MASTL,AUNIP,KIF24
GO:CC	supramolecular complex	GO:0099080	FALSE	1.27E-11	10.89568337	1426	249	52	22115	PLK1,HJURP,AURKB,BIRC5,KIF4A,ZWINT,CENPU,GTSE1,LMNB1,CCNB1,CDK1,CDC20,INCENP,TPX2,SPDL1,AURKA,SKA3,NUF2,SGO1,ASPM,KIF14,SGO2,NDC80,SPAG5,KNSTRN,SPC25,PRC1,CTPS1,KNL1,SKA1,BUB1B,CENPM,ADPRHL1,CENPE,KIF18A,KIF23,MAD2L1,SPC24,KIF18B,KIF11,ACTG2,BUB1,CENPI,KRTAP2-3,KIF2C,TTK,MYPN,ERCC6L,KIFC1,IGF2BP1,ANKRD1,KIF24
GO:CC	spindle midzone	GO:0051233	FALSE	7.68E-11	10.11442273	37	249	11	22115	PLK1,AURKB,CDC6,CDCA8,INCENP,AURKA,KIF14,PRC1,CENPE,KIF18A,KIF18B
GO:CC	intracellular membraneless organelle	GO:0043232	FALSE	3.02E-10	9.519539901	6606	249	128	22115	FEN1,SHCBP1,TACC3,PLK1,SRSF2,UBE2T,HJURP,AURKB,MCM4,BIRC5,PKMYT1,ANLN,CKAP2L,KIF4A,ZWINT,CENPU,ASF1B,CDC6,GTSE1,CHAF1A,CEP55,CDCA8,IL33,LMNB1,CCNB1,CDK1,FAM111B,CDC20,INCENP,TPX2,SPDL1,AURKA,FANCI,SKA3,DLGAP5,NUF2,TGM2,SGO1,TOP2A,ASPM,RAD51AP1,KIF14,SGO2,NDC80,SPAG5,KNSTRN,MKI67,TRIP13,SPC25,ESCO2,PRC1,GINS2,CDCA5,HELLS,NEIL3,SLC18A2,KNL1,SKA1,BUB1B,CENPM,FANCA,ADPRHL1,NCAPG,DTL,WDHD1,CENPA,MCM8,…
GO:CC	membraneless organelle	GO:0043228	FALSE	3.06E-10	9.51438503	6607	249	128	22115	FEN1,SHCBP1,TACC3,PLK1,SRSF2,UBE2T,HJURP,AURKB,MCM4,BIRC5,PKMYT1,ANLN,CKAP2L,KIF4A,ZWINT,CENPU,ASF1B,CDC6,GTSE1,CHAF1A,CEP55,CDCA8,IL33,LMNB1,CCNB1,CDK1,FAM111B,CDC20,INCENP,TPX2,SPDL1,AURKA,FANCI,SKA3,DLGAP5,NUF2,TGM2,SGO1,TOP2A,ASPM,RAD51AP1,KIF14,SGO2,NDC80,SPAG5,KNSTRN,MKI67,TRIP13,SPC25,ESCO2,PRC1,GINS2,CDCA5,HELLS,NEIL3,SLC18A2,KNL1,SKA1,BUB1B,CENPM,FANCA,ADPRHL1,NCAPG,DTL,WDHD1,CENPA,MCM8,…
GO:CC	nuclear lumen	GO:0031981	FALSE	6.69E-10	9.174567635	5524	249	113	22115	FEN1,UBE2C,FSTL3,PLK1,SRSF2,UBE2T,HJURP,AURKB,MCM4,BIRC5,PKMYT1,ANLN,KIF4A,ZWINT,SPHK1,KPNA2,CENPU,ASF1B,CDC6,GTSE1,ID3,CDCA8,IL33,LMNB1,CDC25A,CCNB1,CDK1,CDC20,INCENP,TPX2,GMNN,AURKA,FANCI,NUF2,SGO1,TOP2A,RAD51AP1,SGO2,ID1,NDC80,SPAG5,MKI67,ESCO2,CCNA2,PRC1,GINS2,CDCA5,NEIL3,KNL1,CENPM,BRIP1,FANCA,CLSPN,NCAPG,DTL,WDHD1,CENPA,ADAMTS4,MCM8,SUV39H1,E2F1,FBXO5,CHTF18,CDCA2,KIF23,CDC45,ZNF367,MYBL2,M…
GO:CC	cytoskeleton	GO:0005856	FALSE	9.13E-10	9.039296791	2440	249	67	22115	SHCBP1,TACC3,PLK1,AURKB,BIRC5,ANLN,CKAP2L,KIF4A,CENPU,CDC6,GTSE1,CEP55,CDCA8,LMNB1,CCNB1,CDK1,CDC20,INCENP,TPX2,SPDL1,AURKA,SKA3,DLGAP5,SGO1,TOP2A,ASPM,KIF14,NDC80,SPAG5,KNSTRN,PRC1,SLC18A2,SKA1,BUB1B,DTL,E2F1,CENPE,FBXO5,KIF18A,KIF23,LRP8,CDC45,MAD2L1,WDR62,KIF18B,STIL,CD274,MPP4,KIF11,CCNF,PLEK2,HMMR,XRCC2,ACTG2,PLK4,KRTAP2-3,C10ORF90,KIF2C,TTK,KIFC1,HASPIN,UHRF1,CCNE2,MASTL,AUNIP,FAM83D,KIF24
GO:CC	cytosol	GO:0005829	TRUE	5.25E-08	7.280137067	5513	249	108	22115	RRM2,UBE2C,TACC3,PLK1,SRSF2,HJURP,AURKB,BIRC5,PKMYT1,ANLN,CKAP2L,KIF4A,ZWINT,GFPT2,SPHK1,KPNA2,CENPU,ASF1B,CDC6,GTSE1,MT2A,CDCA8,CDC25A,MT1A,CCNB1,CDK1,CDC20,INCENP,TPX2,GMNN,SPDL1,AURKA,FANCI,SKA3,DLGAP5,NUF2,TGM2,SGO1,KIF14,SGO2,TK1,NDC80,SPAG5,SPC25,CCNA2,PRC1,PNP,CTPS1,CDCA5,KNL1,SKA1,BUB1B,CENPM,FANCA,NCAPG,DTL,CENPA,CDKN3,CENPE,FBXO5,CHTF18,CDCA2,KIF18A,KIF23,CDCA3,SH2D2A,MYBL2,MAD2L1,SEC14…
GO:CC	spindle microtubule	GO:0005876	FALSE	5.99E-08	7.22271783	83	249	12	22115	PLK1,AURKB,KIF4A,CDK1,AURKA,SKA3,PRC1,SKA1,CENPE,KIF18A,KIF18B,KIF11
GO:CC	midbody	GO:0030496	TRUE	7.98E-08	7.097777595	206	249	17	22115	SHCBP1,PLK1,AURKB,BIRC5,ANLN,KIF4A,CEP55,CDCA8,CDK1,INCENP,AURKA,ASPM,KIF14,SPAG5,PRC1,CENPE,KIF23
GO:CC	organelle lumen	GO:0043233	FALSE	1.10E-07	6.957621448	6663	249	122	22115	FEN1,PLAUR,UBE2C,FSTL3,PLK1,SRSF2,UBE2T,HJURP,AURKB,MCM4,BIRC5,PKMYT1,ANLN,KIF4A,ZWINT,SPHK1,KPNA2,CENPU,ASF1B,CDC6,GTSE1,ID3,CDCA8,IL33,LMNB1,CDC25A,CCNB1,CDK1,CDC20,INCENP,TPX2,GMNN,AURKA,FANCI,NUF2,SGO1,TOP2A,RAD51AP1,SGO2,ID1,CRISPLD2,NDC80,SPAG5,MKI67,ESCO2,CCNA2,PRC1,PNP,SERPINE1,GINS2,CDCA5,NEIL3,KNL1,CENPM,BRIP1,FANCA,CLSPN,NCAPG,DTL,WDHD1,CENPA,ADAMTS4,PRSS3,MCM8,SUV39H1,E2F1,FBXO5,CXCL1…
GO:CC	intracellular organelle lumen	GO:0070013	FALSE	1.10E-07	6.957621448	6663	249	122	22115	FEN1,PLAUR,UBE2C,FSTL3,PLK1,SRSF2,UBE2T,HJURP,AURKB,MCM4,BIRC5,PKMYT1,ANLN,KIF4A,ZWINT,SPHK1,KPNA2,CENPU,ASF1B,CDC6,GTSE1,ID3,CDCA8,IL33,LMNB1,CDC25A,CCNB1,CDK1,CDC20,INCENP,TPX2,GMNN,AURKA,FANCI,NUF2,SGO1,TOP2A,RAD51AP1,SGO2,ID1,CRISPLD2,NDC80,SPAG5,MKI67,ESCO2,CCNA2,PRC1,PNP,SERPINE1,GINS2,CDCA5,NEIL3,KNL1,CENPM,BRIP1,FANCA,CLSPN,NCAPG,DTL,WDHD1,CENPA,ADAMTS4,PRSS3,MCM8,SUV39H1,E2F1,FBXO5,CXCL1…
GO:CC	membrane-enclosed lumen	GO:0031974	FALSE	1.10E-07	6.957621448	6663	249	122	22115	FEN1,PLAUR,UBE2C,FSTL3,PLK1,SRSF2,UBE2T,HJURP,AURKB,MCM4,BIRC5,PKMYT1,ANLN,KIF4A,ZWINT,SPHK1,KPNA2,CENPU,ASF1B,CDC6,GTSE1,ID3,CDCA8,IL33,LMNB1,CDC25A,CCNB1,CDK1,CDC20,INCENP,TPX2,GMNN,AURKA,FANCI,NUF2,SGO1,TOP2A,RAD51AP1,SGO2,ID1,CRISPLD2,NDC80,SPAG5,MKI67,ESCO2,CCNA2,PRC1,PNP,SERPINE1,GINS2,CDCA5,NEIL3,KNL1,CENPM,BRIP1,FANCA,CLSPN,NCAPG,DTL,WDHD1,CENPA,ADAMTS4,PRSS3,MCM8,SUV39H1,E2F1,FBXO5,CXCL1…
GO:CC	nuclear chromosome	GO:0000228	FALSE	3.60E-07	6.444153582	227	249	17	22115	PLK1,SRSF2,MCM4,BIRC5,INCENP,TOP2A,GINS2,NCAPG,WDHD1,SUV39H1,CDC45,PSMC3IP,MCM10,BLM,GINS4,GINS1,POLE2
GO:CC	chromosome passenger complex	GO:0032133	FALSE	4.07E-07	6.390484061	6	249	5	22115	AURKB,BIRC5,CDCA8,INCENP,AURKA
GO:CC	microtubule	GO:0005874	FALSE	4.28E-07	6.368549885	477	249	24	22115	PLK1,AURKB,BIRC5,KIF4A,GTSE1,CDK1,INCENP,TPX2,AURKA,SKA3,ASPM,KIF14,SPAG5,KNSTRN,PRC1,SKA1,CENPE,KIF18A,KIF23,KIF18B,KIF11,KIF2C,KIFC1,KIF24
GO:CC	microtubule associated complex	GO:0005875	FALSE	1.41863E-06	5.848130469	159	249	14	22115	AURKB,BIRC5,KIF4A,CDCA8,INCENP,AURKA,KIF14,KIF18A,KIF23,LRP8,KIF18B,KIF11,KIF2C,KIFC1
GO:CC	nucleus	GO:0005634	FALSE	6.15826E-06	5.210541662	10058	249	157	22115	RRM2,FEN1,UBE2C,FSTL3,PLK1,ITPRIP,SRSF2,UBE2T,HJURP,AURKB,MCM4,BIRC5,PKMYT1,ANLN,KIF4A,ZWINT,SPHK1,KPNA2,MT1X,CENPU,ASF1B,CDC6,GTSE1,CHAF1A,MT2A,ID3,CDCA8,DEPDC1,IL33,LMNB1,CDC25A,MT1A,CCNB1,CDK1,FAM111B,CDC20,INCENP,TPX2,STC1,GMNN,SPDL1,AURKA,FANCI,DLGAP5,NUF2,TGM2,SGO1,TOP2A,ASPM,RAD51AP1,TCF19,KIF14,SGO2,TK1,ID1,NDC80,MT1M,SPAG5,KNSTRN,MKI67,TRIP13,SPC25,ESCO2,CCNA2,PRC1,PBK,GINS2,CDCA5,HELLS,…
GO:CC	Ndc80 complex	GO:0031262	FALSE	6.17759E-06	5.209180569	4	249	4	22115	NUF2,NDC80,SPC25,SPC24
GO:CC	CMG complex	GO:0071162	FALSE	2.99198E-05	4.52404181	11	249	5	22115	MCM4,GINS2,CDC45,GINS4,GINS1
GO:CC	DNA replication preinitiation complex	GO:0031261	FALSE	8.18242E-05	4.087118175	13	249	5	22115	MCM4,GINS2,CDC45,GINS4,GINS1
GO:CC	mitotic spindle midzone	GO:1990023	FALSE	0.000126114	3.899237726	14	249	5	22115	AURKB,PRC1,CENPE,KIF18A,KIF18B
GO:CC	supramolecular fiber	GO:0099512	FALSE	0.000403285	3.394387966	1053	249	31	22115	PLK1,AURKB,BIRC5,KIF4A,GTSE1,LMNB1,CDK1,INCENP,TPX2,AURKA,SKA3,ASPM,KIF14,SPAG5,KNSTRN,PRC1,CTPS1,SKA1,ADPRHL1,CENPE,KIF18A,KIF23,KIF18B,KIF11,ACTG2,KRTAP2-3,KIF2C,MYPN,KIFC1,ANKRD1,KIF24
GO:CC	kinesin complex	GO:0005871	FALSE	0.000412382	3.384700193	48	249	7	22115	KIF14,KIF18A,KIF23,KIF18B,KIF11,KIF2C,KIFC1
GO:CC	supramolecular polymer	GO:0099081	FALSE	0.000472647	3.325462678	1061	249	31	22115	PLK1,AURKB,BIRC5,KIF4A,GTSE1,LMNB1,CDK1,INCENP,TPX2,AURKA,SKA3,ASPM,KIF14,SPAG5,KNSTRN,PRC1,CTPS1,SKA1,ADPRHL1,CENPE,KIF18A,KIF23,KIF18B,KIF11,ACTG2,KRTAP2-3,KIF2C,MYPN,KIFC1,ANKRD1,KIF24
GO:CC	intercellular bridge	GO:0045171	TRUE	0.000501485	3.299742278	95	249	9	22115	CDC6,CEP55,CDCA8,TPX2,PRC1,SKA1,CENPE,KIF23,FAM83D
GO:CC	cytoplasm	GO:0005737	FALSE	0.000502932	3.298491031	12394	249	176	22115	RRM2,FEN1,PLAUR,IL11,UBE2C,SHCBP1,FSTL3,TACC3,PLK1,SRSF2,HJURP,AURKB,BIRC5,HAS2,PKMYT1,ANLN,CKAP2L,PMEPA1,KIF4A,SLC17A9,ZWINT,GFPT2,SPHK1,KPNA2,MT1X,CENPU,ASF1B,CDC6,GTSE1,MT2A,CEP55,ID3,CDCA8,IL33,CDC25A,MT1A,CCNB1,CDK1,CDC20,INCENP,TPX2,STC1,GMNN,SPDL1,AURKA,FANCI,SKA3,DLGAP5,NUF2,TGM2,SGO1,TOP2A,ASPM,KIF14,SGO2,TK1,ID1,CRISPLD2,NDC80,MT1M,SPAG5,KNSTRN,SPC25,ESCO2,CCNA2,PRC1,PNP,SERPINE1,CTPS1,…
GO:CC	polymeric cytoskeletal fiber	GO:0099513	FALSE	0.000618301	3.208800061	806	249	26	22115	PLK1,AURKB,BIRC5,KIF4A,GTSE1,LMNB1,CDK1,INCENP,TPX2,AURKA,SKA3,ASPM,KIF14,SPAG5,KNSTRN,PRC1,SKA1,CENPE,KIF18A,KIF23,KIF18B,KIF11,KRTAP2-3,KIF2C,KIFC1,KIF24
GO:CC	mitotic spindle pole	GO:0097431	FALSE	0.001541634	2.812018818	38	249	6	22115	PLK1,AURKB,AURKA,ASPM,SPAG5,FAM83D
GO:CC	mitotic checkpoint complex	GO:0033597	TRUE	0.002202589	2.657066565	4	249	3	22115	CDC20,BUB1B,MAD2L1
GO:CC	GINS complex	GO:0000811	FALSE	0.005460551	2.262763544	5	249	3	22115	GINS2,GINS4,GINS1
GO:CC	centriole	GO:0005814	TRUE	0.005588694	2.252689654	160	249	10	22115	PLK1,CEP55,AURKA,TOP2A,WDR62,STIL,CCNF,PLK4,C10ORF90,KIF24
GO:CC	meiotic spindle	GO:0072687	FALSE	0.007646948	2.116511846	15	249	4	22115	INCENP,AURKA,ASPM,FBXO5
GO:CC	chromocenter	GO:0010369	FALSE	0.010105888	1.995425536	16	249	4	22115	AURKB,CDCA8,INCENP,ESCO2
GO:CC	microtubule end	GO:1990752	FALSE	0.019398048	1.712241964	36	249	5	22115	ASPM,SPAG5,KNSTRN,KIF18B,KIF2C
GO:CC	Knl1/Spc105 complex	GO:0180019	FALSE	0.049712209	1.303536938	2	249	2	22115	ZWINT,KNL1
GO:CC	cyclin B1-CDK1 complex	GO:0097125	TRUE	0.049712209	1.303536938	2	249	2	22115	CCNB1,CDK1
GO:CC	cyclin A2-CDK1 complex	GO:0097122	TRUE	0.049712209	1.303536938	2	249	2	22115	CDK1,CCNA2
GO:CC	chromosomal region	GO:0098687	TRUE	2.78E-31	30.55558659	403	249	47	22115	FEN1,PLK1,HJURP,AURKB,MCM4,BIRC5,ZWINT,CENPU,CDCA8,CCNB1,CDK1,CDC20,INCENP,SPDL1,AURKA,SKA3,NUF2,SGO1,TOP2A,RAD51AP1,SGO2,NDC80,SPAG5,KNSTRN,SPC25,ESCO2,CDCA5,HELLS,KNL1,SKA1,BUB1B,CENPM,NCAPG,CENPA,SUV39H1,CENPE,KIF18A,MAD2L1,SPC24,RECQL4,WRAP53,BUB1,CENPI,BLM,KIF2C,TTK,ERCC6L
GO:CC	chromosome, centromeric region	GO:0000775	FALSE	3.86E-31	30.41368221	259	249	40	22115	PLK1,HJURP,AURKB,BIRC5,ZWINT,CENPU,CDCA8,CCNB1,CDC20,INCENP,SPDL1,AURKA,SKA3,NUF2,SGO1,TOP2A,SGO2,NDC80,SPAG5,KNSTRN,SPC25,ESCO2,CDCA5,HELLS,KNL1,SKA1,BUB1B,CENPM,NCAPG,CENPA,SUV39H1,CENPE,KIF18A,MAD2L1,SPC24,BUB1,CENPI,KIF2C,TTK,ERCC6L
GO:CC	condensed chromosome, centromeric region	GO:0000779	FALSE	4.60E-29	28.33749758	182	249	34	22115	PLK1,HJURP,AURKB,BIRC5,ZWINT,CENPU,CCNB1,CDC20,INCENP,SPDL1,AURKA,SKA3,NUF2,SGO1,SGO2,NDC80,SPAG5,KNSTRN,SPC25,KNL1,SKA1,BUB1B,CENPM,NCAPG,CENPA,CENPE,KIF18A,MAD2L1,SPC24,BUB1,CENPI,KIF2C,TTK,ERCC6L
GO:CC	condensed chromosome	GO:0000793	FALSE	2.09E-28	27.68079222	282	249	39	22115	PLK1,HJURP,AURKB,BIRC5,ZWINT,CENPU,CCNB1,CDC20,INCENP,SPDL1,AURKA,SKA3,NUF2,SGO1,TOP2A,SGO2,NDC80,SPAG5,KNSTRN,MKI67,SPC25,KNL1,SKA1,BUB1B,CENPM,NCAPG,CENPA,SUV39H1,CENPE,KIF18A,MAD2L1,SPC24,PSMC3IP,BUB1,CENPI,BLM,KIF2C,TTK,ERCC6L
GO:CC	chromosome	GO:0005694	FALSE	5.07E-28	27.29534217	1956	249	87	22115	FEN1,PLK1,SRSF2,HJURP,AURKB,MCM4,BIRC5,KIF4A,ZWINT,CENPU,ASF1B,CHAF1A,CDCA8,IL33,CCNB1,CDK1,FAM111B,CDC20,INCENP,SPDL1,AURKA,FANCI,SKA3,NUF2,TGM2,SGO1,TOP2A,RAD51AP1,SGO2,NDC80,SPAG5,KNSTRN,MKI67,TRIP13,SPC25,ESCO2,PRC1,GINS2,CDCA5,HELLS,NEIL3,KNL1,SKA1,BUB1B,CENPM,FANCA,NCAPG,DTL,WDHD1,CENPA,MCM8,SUV39H1,E2F1,CENPE,CHTF18,CDCA2,MYOCD,KIF18A,CDC45,MAD2L1,SPC24,CIP2A,ATAD5,RECQL4,POLQ,RFC3,WRAP53,…
GO:CC	kinetochore	GO:0000776	FALSE	2.89E-27	26.53952857	171	249	32	22115	PLK1,HJURP,AURKB,BIRC5,ZWINT,CENPU,CCNB1,CDC20,INCENP,SPDL1,AURKA,SKA3,NUF2,SGO1,SGO2,NDC80,SPAG5,KNSTRN,SPC25,KNL1,SKA1,BUB1B,CENPM,CENPE,KIF18A,MAD2L1,SPC24,BUB1,CENPI,KIF2C,TTK,ERCC6L
GO:CC	spindle	GO:0005819	TRUE	2.89E-24	23.53971991	437	249	42	22115	SHCBP1,TACC3,PLK1,AURKB,BIRC5,CKAP2L,KIF4A,CDC6,CDCA8,CCNB1,CDK1,CDC20,INCENP,TPX2,SPDL1,AURKA,SKA3,DLGAP5,SGO1,ASPM,KIF14,SPAG5,KNSTRN,PRC1,SKA1,BUB1B,CENPE,FBXO5,KIF18A,KIF23,MAD2L1,WDR62,KIF18B,KIF11,HMMR,KIF2C,TTK,KIFC1,HASPIN,UHRF1,AUNIP,FAM83D
GO:CC	outer kinetochore	GO:0000940	FALSE	2.52E-18	17.598096	21	249	13	22115	PLK1,ZWINT,CCNB1,SPDL1,SKA3,NUF2,NDC80,SPC25,KNL1,SKA1,BUB1B,SPC24,BUB1
GO:CC	nucleoplasm	GO:0005654	TRUE	3.83E-17	16.41658244	4229	249	110	22115	FEN1,UBE2C,FSTL3,PLK1,SRSF2,UBE2T,HJURP,AURKB,MCM4,BIRC5,PKMYT1,ANLN,KIF4A,ZWINT,SPHK1,KPNA2,CENPU,ASF1B,CDC6,GTSE1,ID3,CDCA8,IL33,LMNB1,CDC25A,CCNB1,CDK1,CDC20,INCENP,TPX2,GMNN,AURKA,FANCI,NUF2,SGO1,TOP2A,RAD51AP1,SGO2,ID1,NDC80,SPAG5,MKI67,ESCO2,CCNA2,PRC1,GINS2,CDCA5,NEIL3,KNL1,CENPM,BRIP1,FANCA,CLSPN,DTL,WDHD1,CENPA,ADAMTS4,MCM8,SUV39H1,E2F1,FBXO5,CHTF18,CDCA2,KIF23,CDC45,ZNF367,MYBL2,MYCBP,M…
GO:CC	microtubule cytoskeleton	GO:0015630	FALSE	6.08E-17	16.21613099	1414	249	60	22115	SHCBP1,TACC3,PLK1,AURKB,BIRC5,CKAP2L,KIF4A,CENPU,CDC6,GTSE1,CEP55,CDCA8,CCNB1,CDK1,CDC20,INCENP,TPX2,SPDL1,AURKA,SKA3,DLGAP5,SGO1,TOP2A,ASPM,KIF14,NDC80,SPAG5,KNSTRN,PRC1,SLC18A2,SKA1,BUB1B,DTL,E2F1,CENPE,FBXO5,KIF18A,KIF23,LRP8,CDC45,MAD2L1,WDR62,KIF18B,STIL,KIF11,CCNF,HMMR,XRCC2,PLK4,C10ORF90,KIF2C,TTK,KIFC1,HASPIN,UHRF1,CCNE2,MASTL,AUNIP,FAM83D,KIF24
GO:CC	mitotic spindle	GO:0072686	FALSE	3.92E-16	15.4067596	185	249	24	22115	TACC3,PLK1,AURKB,CKAP2L,CDC6,CDK1,TPX2,AURKA,SKA3,DLGAP5,ASPM,SPAG5,KNSTRN,PRC1,SKA1,CENPE,KIF18A,KIF23,MAD2L1,WDR62,KIF18B,KIF11,KIFC1,FAM83D
GO:CC	centrosome	GO:0005813	FALSE	4.21E-14	13.37619839	733	249	40	22115	TACC3,PLK1,AURKB,CKAP2L,CENPU,CEP55,CCNB1,CDK1,CDC20,SPDL1,AURKA,SKA3,DLGAP5,SGO1,ASPM,NDC80,SPAG5,KNSTRN,SLC18A2,SKA1,BUB1B,DTL,E2F1,KIF18A,KIF23,CDC45,WDR62,STIL,CCNF,HMMR,XRCC2,PLK4,C10ORF90,KIF2C,KIFC1,HASPIN,CCNE2,MASTL,AUNIP,KIF24
GO:CC	spindle pole	GO:0000922	FALSE	3.94E-13	12.40481975	177	249	21	22115	TACC3,PLK1,AURKB,CKAP2L,CDC6,CCNB1,CDC20,TPX2,SPDL1,AURKA,DLGAP5,SGO1,ASPM,SPAG5,KNSTRN,PRC1,MAD2L1,WDR62,KIF11,AUNIP,FAM83D
GO:CC	microtubule organizing center	GO:0005815	FALSE	2.98E-12	11.52532364	874	249	41	22115	TACC3,PLK1,AURKB,CKAP2L,CENPU,CEP55,CCNB1,CDK1,CDC20,SPDL1,AURKA,SKA3,DLGAP5,SGO1,TOP2A,ASPM,NDC80,SPAG5,KNSTRN,SLC18A2,SKA1,BUB1B,DTL,E2F1,KIF18A,KIF23,CDC45,WDR62,STIL,CCNF,HMMR,XRCC2,PLK4,C10ORF90,KIF2C,KIFC1,HASPIN,CCNE2,MASTL,AUNIP,KIF24
GO:CC	supramolecular complex	GO:0099080	FALSE	1.27E-11	10.89568337	1426	249	52	22115	PLK1,HJURP,AURKB,BIRC5,KIF4A,ZWINT,CENPU,GTSE1,LMNB1,CCNB1,CDK1,CDC20,INCENP,TPX2,SPDL1,AURKA,SKA3,NUF2,SGO1,ASPM,KIF14,SGO2,NDC80,SPAG5,KNSTRN,SPC25,PRC1,CTPS1,KNL1,SKA1,BUB1B,CENPM,ADPRHL1,CENPE,KIF18A,KIF23,MAD2L1,SPC24,KIF18B,KIF11,ACTG2,BUB1,CENPI,KRTAP2-3,KIF2C,TTK,MYPN,ERCC6L,KIFC1,IGF2BP1,ANKRD1,KIF24
GO:CC	spindle midzone	GO:0051233	FALSE	7.68E-11	10.11442273	37	249	11	22115	PLK1,AURKB,CDC6,CDCA8,INCENP,AURKA,KIF14,PRC1,CENPE,KIF18A,KIF18B
GO:CC	intracellular membraneless organelle	GO:0043232	FALSE	3.02E-10	9.519539901	6606	249	128	22115	FEN1,SHCBP1,TACC3,PLK1,SRSF2,UBE2T,HJURP,AURKB,MCM4,BIRC5,PKMYT1,ANLN,CKAP2L,KIF4A,ZWINT,CENPU,ASF1B,CDC6,GTSE1,CHAF1A,CEP55,CDCA8,IL33,LMNB1,CCNB1,CDK1,FAM111B,CDC20,INCENP,TPX2,SPDL1,AURKA,FANCI,SKA3,DLGAP5,NUF2,TGM2,SGO1,TOP2A,ASPM,RAD51AP1,KIF14,SGO2,NDC80,SPAG5,KNSTRN,MKI67,TRIP13,SPC25,ESCO2,PRC1,GINS2,CDCA5,HELLS,NEIL3,SLC18A2,KNL1,SKA1,BUB1B,CENPM,FANCA,ADPRHL1,NCAPG,DTL,WDHD1,CENPA,MCM8,…
GO:CC	membraneless organelle	GO:0043228	FALSE	3.06E-10	9.51438503	6607	249	128	22115	FEN1,SHCBP1,TACC3,PLK1,SRSF2,UBE2T,HJURP,AURKB,MCM4,BIRC5,PKMYT1,ANLN,CKAP2L,KIF4A,ZWINT,CENPU,ASF1B,CDC6,GTSE1,CHAF1A,CEP55,CDCA8,IL33,LMNB1,CCNB1,CDK1,FAM111B,CDC20,INCENP,TPX2,SPDL1,AURKA,FANCI,SKA3,DLGAP5,NUF2,TGM2,SGO1,TOP2A,ASPM,RAD51AP1,KIF14,SGO2,NDC80,SPAG5,KNSTRN,MKI67,TRIP13,SPC25,ESCO2,PRC1,GINS2,CDCA5,HELLS,NEIL3,SLC18A2,KNL1,SKA1,BUB1B,CENPM,FANCA,ADPRHL1,NCAPG,DTL,WDHD1,CENPA,MCM8,…
GO:CC	nuclear lumen	GO:0031981	FALSE	6.69E-10	9.174567635	5524	249	113	22115	FEN1,UBE2C,FSTL3,PLK1,SRSF2,UBE2T,HJURP,AURKB,MCM4,BIRC5,PKMYT1,ANLN,KIF4A,ZWINT,SPHK1,KPNA2,CENPU,ASF1B,CDC6,GTSE1,ID3,CDCA8,IL33,LMNB1,CDC25A,CCNB1,CDK1,CDC20,INCENP,TPX2,GMNN,AURKA,FANCI,NUF2,SGO1,TOP2A,RAD51AP1,SGO2,ID1,NDC80,SPAG5,MKI67,ESCO2,CCNA2,PRC1,GINS2,CDCA5,NEIL3,KNL1,CENPM,BRIP1,FANCA,CLSPN,NCAPG,DTL,WDHD1,CENPA,ADAMTS4,MCM8,SUV39H1,E2F1,FBXO5,CHTF18,CDCA2,KIF23,CDC45,ZNF367,MYBL2,M…
GO:CC	cytoskeleton	GO:0005856	FALSE	9.13E-10	9.039296791	2440	249	67	22115	SHCBP1,TACC3,PLK1,AURKB,BIRC5,ANLN,CKAP2L,KIF4A,CENPU,CDC6,GTSE1,CEP55,CDCA8,LMNB1,CCNB1,CDK1,CDC20,INCENP,TPX2,SPDL1,AURKA,SKA3,DLGAP5,SGO1,TOP2A,ASPM,KIF14,NDC80,SPAG5,KNSTRN,PRC1,SLC18A2,SKA1,BUB1B,DTL,E2F1,CENPE,FBXO5,KIF18A,KIF23,LRP8,CDC45,MAD2L1,WDR62,KIF18B,STIL,CD274,MPP4,KIF11,CCNF,PLEK2,HMMR,XRCC2,ACTG2,PLK4,KRTAP2-3,C10ORF90,KIF2C,TTK,KIFC1,HASPIN,UHRF1,CCNE2,MASTL,AUNIP,FAM83D,KIF24
GO:CC	cytosol	GO:0005829	TRUE	5.25E-08	7.280137067	5513	249	108	22115	RRM2,UBE2C,TACC3,PLK1,SRSF2,HJURP,AURKB,BIRC5,PKMYT1,ANLN,CKAP2L,KIF4A,ZWINT,GFPT2,SPHK1,KPNA2,CENPU,ASF1B,CDC6,GTSE1,MT2A,CDCA8,CDC25A,MT1A,CCNB1,CDK1,CDC20,INCENP,TPX2,GMNN,SPDL1,AURKA,FANCI,SKA3,DLGAP5,NUF2,TGM2,SGO1,KIF14,SGO2,TK1,NDC80,SPAG5,SPC25,CCNA2,PRC1,PNP,CTPS1,CDCA5,KNL1,SKA1,BUB1B,CENPM,FANCA,NCAPG,DTL,CENPA,CDKN3,CENPE,FBXO5,CHTF18,CDCA2,KIF18A,KIF23,CDCA3,SH2D2A,MYBL2,MAD2L1,SEC14…
GO:CC	spindle microtubule	GO:0005876	FALSE	5.99E-08	7.22271783	83	249	12	22115	PLK1,AURKB,KIF4A,CDK1,AURKA,SKA3,PRC1,SKA1,CENPE,KIF18A,KIF18B,KIF11
GO:CC	midbody	GO:0030496	TRUE	7.98E-08	7.097777595	206	249	17	22115	SHCBP1,PLK1,AURKB,BIRC5,ANLN,KIF4A,CEP55,CDCA8,CDK1,INCENP,AURKA,ASPM,KIF14,SPAG5,PRC1,CENPE,KIF23
GO:CC	organelle lumen	GO:0043233	FALSE	1.10E-07	6.957621448	6663	249	122	22115	FEN1,PLAUR,UBE2C,FSTL3,PLK1,SRSF2,UBE2T,HJURP,AURKB,MCM4,BIRC5,PKMYT1,ANLN,KIF4A,ZWINT,SPHK1,KPNA2,CENPU,ASF1B,CDC6,GTSE1,ID3,CDCA8,IL33,LMNB1,CDC25A,CCNB1,CDK1,CDC20,INCENP,TPX2,GMNN,AURKA,FANCI,NUF2,SGO1,TOP2A,RAD51AP1,SGO2,ID1,CRISPLD2,NDC80,SPAG5,MKI67,ESCO2,CCNA2,PRC1,PNP,SERPINE1,GINS2,CDCA5,NEIL3,KNL1,CENPM,BRIP1,FANCA,CLSPN,NCAPG,DTL,WDHD1,CENPA,ADAMTS4,PRSS3,MCM8,SUV39H1,E2F1,FBXO5,CXCL1…
GO:CC	intracellular organelle lumen	GO:0070013	FALSE	1.10E-07	6.957621448	6663	249	122	22115	FEN1,PLAUR,UBE2C,FSTL3,PLK1,SRSF2,UBE2T,HJURP,AURKB,MCM4,BIRC5,PKMYT1,ANLN,KIF4A,ZWINT,SPHK1,KPNA2,CENPU,ASF1B,CDC6,GTSE1,ID3,CDCA8,IL33,LMNB1,CDC25A,CCNB1,CDK1,CDC20,INCENP,TPX2,GMNN,AURKA,FANCI,NUF2,SGO1,TOP2A,RAD51AP1,SGO2,ID1,CRISPLD2,NDC80,SPAG5,MKI67,ESCO2,CCNA2,PRC1,PNP,SERPINE1,GINS2,CDCA5,NEIL3,KNL1,CENPM,BRIP1,FANCA,CLSPN,NCAPG,DTL,WDHD1,CENPA,ADAMTS4,PRSS3,MCM8,SUV39H1,E2F1,FBXO5,CXCL1…
GO:CC	membrane-enclosed lumen	GO:0031974	FALSE	1.10E-07	6.957621448	6663	249	122	22115	FEN1,PLAUR,UBE2C,FSTL3,PLK1,SRSF2,UBE2T,HJURP,AURKB,MCM4,BIRC5,PKMYT1,ANLN,KIF4A,ZWINT,SPHK1,KPNA2,CENPU,ASF1B,CDC6,GTSE1,ID3,CDCA8,IL33,LMNB1,CDC25A,CCNB1,CDK1,CDC20,INCENP,TPX2,GMNN,AURKA,FANCI,NUF2,SGO1,TOP2A,RAD51AP1,SGO2,ID1,CRISPLD2,NDC80,SPAG5,MKI67,ESCO2,CCNA2,PRC1,PNP,SERPINE1,GINS2,CDCA5,NEIL3,KNL1,CENPM,BRIP1,FANCA,CLSPN,NCAPG,DTL,WDHD1,CENPA,ADAMTS4,PRSS3,MCM8,SUV39H1,E2F1,FBXO5,CXCL1…
GO:CC	nuclear chromosome	GO:0000228	FALSE	3.60E-07	6.444153582	227	249	17	22115	PLK1,SRSF2,MCM4,BIRC5,INCENP,TOP2A,GINS2,NCAPG,WDHD1,SUV39H1,CDC45,PSMC3IP,MCM10,BLM,GINS4,GINS1,POLE2
GO:CC	chromosome passenger complex	GO:0032133	FALSE	4.07E-07	6.390484061	6	249	5	22115	AURKB,BIRC5,CDCA8,INCENP,AURKA
GO:CC	microtubule	GO:0005874	FALSE	4.28E-07	6.368549885	477	249	24	22115	PLK1,AURKB,BIRC5,KIF4A,GTSE1,CDK1,INCENP,TPX2,AURKA,SKA3,ASPM,KIF14,SPAG5,KNSTRN,PRC1,SKA1,CENPE,KIF18A,KIF23,KIF18B,KIF11,KIF2C,KIFC1,KIF24
GO:CC	microtubule associated complex	GO:0005875	FALSE	1.41863E-06	5.848130469	159	249	14	22115	AURKB,BIRC5,KIF4A,CDCA8,INCENP,AURKA,KIF14,KIF18A,KIF23,LRP8,KIF18B,KIF11,KIF2C,KIFC1
GO:CC	nucleus	GO:0005634	FALSE	6.15826E-06	5.210541662	10058	249	157	22115	RRM2,FEN1,UBE2C,FSTL3,PLK1,ITPRIP,SRSF2,UBE2T,HJURP,AURKB,MCM4,BIRC5,PKMYT1,ANLN,KIF4A,ZWINT,SPHK1,KPNA2,MT1X,CENPU,ASF1B,CDC6,GTSE1,CHAF1A,MT2A,ID3,CDCA8,DEPDC1,IL33,LMNB1,CDC25A,MT1A,CCNB1,CDK1,FAM111B,CDC20,INCENP,TPX2,STC1,GMNN,SPDL1,AURKA,FANCI,DLGAP5,NUF2,TGM2,SGO1,TOP2A,ASPM,RAD51AP1,TCF19,KIF14,SGO2,TK1,ID1,NDC80,MT1M,SPAG5,KNSTRN,MKI67,TRIP13,SPC25,ESCO2,CCNA2,PRC1,PBK,GINS2,CDCA5,HELLS,…
GO:CC	Ndc80 complex	GO:0031262	FALSE	6.17759E-06	5.209180569	4	249	4	22115	NUF2,NDC80,SPC25,SPC24
GO:CC	CMG complex	GO:0071162	FALSE	2.99198E-05	4.52404181	11	249	5	22115	MCM4,GINS2,CDC45,GINS4,GINS1
GO:CC	DNA replication preinitiation complex	GO:0031261	FALSE	8.18242E-05	4.087118175	13	249	5	22115	MCM4,GINS2,CDC45,GINS4,GINS1
GO:CC	mitotic spindle midzone	GO:1990023	FALSE	0.000126114	3.899237726	14	249	5	22115	AURKB,PRC1,CENPE,KIF18A,KIF18B
GO:CC	supramolecular fiber	GO:0099512	FALSE	0.000403285	3.394387966	1053	249	31	22115	PLK1,AURKB,BIRC5,KIF4A,GTSE1,LMNB1,CDK1,INCENP,TPX2,AURKA,SKA3,ASPM,KIF14,SPAG5,KNSTRN,PRC1,CTPS1,SKA1,ADPRHL1,CENPE,KIF18A,KIF23,KIF18B,KIF11,ACTG2,KRTAP2-3,KIF2C,MYPN,KIFC1,ANKRD1,KIF24
GO:CC	kinesin complex	GO:0005871	FALSE	0.000412382	3.384700193	48	249	7	22115	KIF14,KIF18A,KIF23,KIF18B,KIF11,KIF2C,KIFC1
GO:CC	supramolecular polymer	GO:0099081	FALSE	0.000472647	3.325462678	1061	249	31	22115	PLK1,AURKB,BIRC5,KIF4A,GTSE1,LMNB1,CDK1,INCENP,TPX2,AURKA,SKA3,ASPM,KIF14,SPAG5,KNSTRN,PRC1,CTPS1,SKA1,ADPRHL1,CENPE,KIF18A,KIF23,KIF18B,KIF11,ACTG2,KRTAP2-3,KIF2C,MYPN,KIFC1,ANKRD1,KIF24
GO:CC	intercellular bridge	GO:0045171	TRUE	0.000501485	3.299742278	95	249	9	22115	CDC6,CEP55,CDCA8,TPX2,PRC1,SKA1,CENPE,KIF23,FAM83D
GO:CC	cytoplasm	GO:0005737	FALSE	0.000502932	3.298491031	12394	249	176	22115	RRM2,FEN1,PLAUR,IL11,UBE2C,SHCBP1,FSTL3,TACC3,PLK1,SRSF2,HJURP,AURKB,BIRC5,HAS2,PKMYT1,ANLN,CKAP2L,PMEPA1,KIF4A,SLC17A9,ZWINT,GFPT2,SPHK1,KPNA2,MT1X,CENPU,ASF1B,CDC6,GTSE1,MT2A,CEP55,ID3,CDCA8,IL33,CDC25A,MT1A,CCNB1,CDK1,CDC20,INCENP,TPX2,STC1,GMNN,SPDL1,AURKA,FANCI,SKA3,DLGAP5,NUF2,TGM2,SGO1,TOP2A,ASPM,KIF14,SGO2,TK1,ID1,CRISPLD2,NDC80,MT1M,SPAG5,KNSTRN,SPC25,ESCO2,CCNA2,PRC1,PNP,SERPINE1,CTPS1,…
GO:CC	polymeric cytoskeletal fiber	GO:0099513	FALSE	0.000618301	3.208800061	806	249	26	22115	PLK1,AURKB,BIRC5,KIF4A,GTSE1,LMNB1,CDK1,INCENP,TPX2,AURKA,SKA3,ASPM,KIF14,SPAG5,KNSTRN,PRC1,SKA1,CENPE,KIF18A,KIF23,KIF18B,KIF11,KRTAP2-3,KIF2C,KIFC1,KIF24
GO:CC	mitotic spindle pole	GO:0097431	FALSE	0.001541634	2.812018818	38	249	6	22115	PLK1,AURKB,AURKA,ASPM,SPAG5,FAM83D
GO:CC	mitotic checkpoint complex	GO:0033597	TRUE	0.002202589	2.657066565	4	249	3	22115	CDC20,BUB1B,MAD2L1
GO:CC	GINS complex	GO:0000811	FALSE	0.005460551	2.262763544	5	249	3	22115	GINS2,GINS4,GINS1
GO:CC	centriole	GO:0005814	TRUE	0.005588694	2.252689654	160	249	10	22115	PLK1,CEP55,AURKA,TOP2A,WDR62,STIL,CCNF,PLK4,C10ORF90,KIF24
GO:CC	meiotic spindle	GO:0072687	FALSE	0.007646948	2.116511846	15	249	4	22115	INCENP,AURKA,ASPM,FBXO5
GO:CC	chromocenter	GO:0010369	FALSE	0.010105888	1.995425536	16	249	4	22115	AURKB,CDCA8,INCENP,ESCO2
GO:CC	microtubule end	GO:1990752	FALSE	0.019398048	1.712241964	36	249	5	22115	ASPM,SPAG5,KNSTRN,KIF18B,KIF2C
GO:CC	Knl1/Spc105 complex	GO:0180019	FALSE	0.049712209	1.303536938	2	249	2	22115	ZWINT,KNL1
GO:CC	cyclin B1-CDK1 complex	GO:0097125	TRUE	0.049712209	1.303536938	2	249	2	22115	CCNB1,CDK1
GO:CC	cyclin A2-CDK1 complex	GO:0097122	TRUE	0.049712209	1.303536938	2	249	2	22115	CDK1,CCNA2
KEGG	Cell cycle	KEGG:04110	FALSE	1.51E-19	18.82015655	157	129	27	8484	PLK1,AURKB,MCM4,PKMYT1,CDC6,CDC25A,CCNB1,CDK1,CDC20,SGO1,NDC80,TRIP13,ESCO2,CCNA2,CDCA5,KNL1,BUB1B,E2F1,FBXO5,CDC45,MAD2L1,TICRR,CDC25C,BUB1,TTK,E2F2,CCNE2
KEGG	Oocyte meiosis	KEGG:04114	FALSE	5.7388E-05	4.241178564	131	129	12	8484	PLK1,PKMYT1,CCNB1,CDK1,CDC20,AURKA,SGO1,FBXO5,MAD2L1,CDC25C,BUB1,CCNE2
KEGG	Progesterone-mediated oocyte maturation	KEGG:04914	FALSE	0.000278875	3.554590859	102	129	10	8484	PLK1,PKMYT1,CDC25A,CCNB1,CDK1,AURKA,CCNA2,MAD2L1,CDC25C,BUB1
KEGG	Cellular senescence	KEGG:04218	FALSE	0.010879778	1.963379983	155	129	10	8484	CDC25A,CCNB1,CDK1,CXCL8,CCNA2,SERPINE1,E2F1,MYBL2,E2F2,CCNE2
KEGG	Fanconi anemia pathway	KEGG:03460	FALSE	0.014358649	1.84288643	54	129	6	8484	UBE2T,FANCI,BRIP1,FANCA,BLM,FANCB
KEGG	Motor proteins	KEGG:04814	FALSE	0.014978882	1.824520588	193	129	11	8484	KIF4A,KIF14,CENPE,KIF18A,KIF23,KIF18B,KIF11,ACTG2,KIF2C,KIFC1,KIF24
REAC	Cell Cycle	REAC:R-HSA-1640170	FALSE	3.33E-40	39.47745895	677	179	74	10916	RRM2,FEN1,UBE2C,PLK1,HJURP,AURKB,MCM4,BIRC5,PKMYT1,ZWINT,CENPU,CDC6,GTSE1,CDCA8,LMNB1,CDC25A,CCNB1,CDK1,CDC20,INCENP,TPX2,GMNN,SPDL1,AURKA,NUF2,SGO1,TOP2A,SGO2,TK1,NDC80,SPC25,ESCO2,CCNA2,GINS2,CDCA5,KNL1,SKA1,BUB1B,CENPM,BRIP1,CLSPN,NCAPG,CENPA,MCM8,E2F1,CENPE,FBXO5,CHTF18,KIF18A,KIF23,CDC45,MYBL2,MAD2L1,SPC24,CDC25C,RFC3,WRAP53,PSMC3IP,HMMR,BUB1,CENPI,MCM10,PLK4,BLM,EXO1,KIF2C,GINS4,GINS1,POLE2…
REAC	Cell Cycle, Mitotic	REAC:R-HSA-69278	FALSE	8.40E-38	37.0754805	547	179	66	10916	RRM2,FEN1,UBE2C,PLK1,AURKB,MCM4,BIRC5,PKMYT1,ZWINT,CENPU,CDC6,GTSE1,CDCA8,LMNB1,CDC25A,CCNB1,CDK1,CDC20,INCENP,TPX2,GMNN,SPDL1,AURKA,NUF2,SGO1,TOP2A,SGO2,TK1,NDC80,SPC25,ESCO2,CCNA2,GINS2,CDCA5,KNL1,SKA1,BUB1B,CENPM,NCAPG,CENPA,MCM8,E2F1,CENPE,FBXO5,KIF18A,KIF23,CDC45,MYBL2,MAD2L1,SPC24,CDC25C,RFC3,HMMR,BUB1,CENPI,MCM10,PLK4,KIF2C,GINS4,GINS1,POLE2,UBE2S,ERCC6L,E2F2,CCNE2,MASTL
REAC	Cell Cycle Checkpoints	REAC:R-HSA-69620	FALSE	1.48E-31	30.82937492	289	179	47	10916	UBE2C,PLK1,AURKB,MCM4,BIRC5,PKMYT1,ZWINT,CENPU,CDC6,GTSE1,CDCA8,CDC25A,CCNB1,CDK1,CDC20,INCENP,SPDL1,NUF2,SGO1,SGO2,NDC80,SPC25,CCNA2,KNL1,SKA1,BUB1B,CENPM,BRIP1,CLSPN,CENPA,MCM8,CENPE,KIF18A,CDC45,MAD2L1,SPC24,CDC25C,RFC3,BUB1,CENPI,MCM10,BLM,EXO1,KIF2C,UBE2S,ERCC6L,CCNE2
REAC	Mitotic Spindle Checkpoint	REAC:R-HSA-69618	FALSE	5.65E-25	24.24824583	109	179	29	10916	UBE2C,PLK1,AURKB,BIRC5,ZWINT,CENPU,CDCA8,CDC20,INCENP,SPDL1,NUF2,SGO1,SGO2,NDC80,SPC25,KNL1,SKA1,BUB1B,CENPM,CENPA,CENPE,KIF18A,MAD2L1,SPC24,BUB1,CENPI,KIF2C,UBE2S,ERCC6L
REAC	Resolution of Sister Chromatid Cohesion	REAC:R-HSA-2500257	FALSE	1.14E-24	23.94300479	123	179	30	10916	PLK1,AURKB,BIRC5,ZWINT,CENPU,CDCA8,CCNB1,CDK1,CDC20,INCENP,SPDL1,NUF2,SGO1,SGO2,NDC80,SPC25,CDCA5,KNL1,SKA1,BUB1B,CENPM,CENPA,CENPE,KIF18A,MAD2L1,SPC24,BUB1,CENPI,KIF2C,ERCC6L
REAC	Amplification of signal from unattached kinetochores via a MAD2 inhibitory signal	REAC:R-HSA-141444	FALSE	2.15E-24	23.66815938	92	179	27	10916	PLK1,AURKB,BIRC5,ZWINT,CENPU,CDCA8,CDC20,INCENP,SPDL1,NUF2,SGO1,SGO2,NDC80,SPC25,KNL1,SKA1,BUB1B,CENPM,CENPA,CENPE,KIF18A,MAD2L1,SPC24,BUB1,CENPI,KIF2C,ERCC6L
REAC	Amplification of signal from the kinetochores	REAC:R-HSA-141424	FALSE	2.15E-24	23.66815938	92	179	27	10916	PLK1,AURKB,BIRC5,ZWINT,CENPU,CDCA8,CDC20,INCENP,SPDL1,NUF2,SGO1,SGO2,NDC80,SPC25,KNL1,SKA1,BUB1B,CENPM,CENPA,CENPE,KIF18A,MAD2L1,SPC24,BUB1,CENPI,KIF2C,ERCC6L
REAC	EML4 and NUDC in mitotic spindle formation	REAC:R-HSA-9648025	FALSE	1.64E-21	20.78485854	115	179	27	10916	PLK1,AURKB,BIRC5,ZWINT,CENPU,CDCA8,CDC20,INCENP,SPDL1,NUF2,SGO1,SGO2,NDC80,SPC25,KNL1,SKA1,BUB1B,CENPM,CENPA,CENPE,KIF18A,MAD2L1,SPC24,BUB1,CENPI,KIF2C,ERCC6L
REAC	Mitotic Metaphase and Anaphase	REAC:R-HSA-2555396	FALSE	1.15E-20	19.93979152	229	179	34	10916	UBE2C,PLK1,AURKB,BIRC5,ZWINT,CENPU,CDCA8,LMNB1,CCNB1,CDK1,CDC20,INCENP,SPDL1,NUF2,SGO1,SGO2,NDC80,SPC25,CDCA5,KNL1,SKA1,BUB1B,CENPM,CENPA,CENPE,FBXO5,KIF18A,MAD2L1,SPC24,BUB1,CENPI,KIF2C,UBE2S,ERCC6L
REAC	Mitotic Prometaphase	REAC:R-HSA-68877	FALSE	2.02E-20	19.69410329	199	179	32	10916	PLK1,AURKB,BIRC5,ZWINT,CENPU,CDCA8,CCNB1,CDK1,CDC20,INCENP,SPDL1,NUF2,SGO1,SGO2,NDC80,SPC25,CDCA5,KNL1,SKA1,BUB1B,CENPM,NCAPG,CENPA,CENPE,KIF18A,MAD2L1,SPC24,BUB1,CENPI,PLK4,KIF2C,ERCC6L
REAC	Mitotic Anaphase	REAC:R-HSA-68882	FALSE	1.25E-19	18.90229838	228	179	33	10916	UBE2C,PLK1,AURKB,BIRC5,ZWINT,CENPU,CDCA8,LMNB1,CCNB1,CDK1,CDC20,INCENP,SPDL1,NUF2,SGO1,SGO2,NDC80,SPC25,CDCA5,KNL1,SKA1,BUB1B,CENPM,CENPA,CENPE,KIF18A,MAD2L1,SPC24,BUB1,CENPI,KIF2C,UBE2S,ERCC6L
REAC	RHO GTPases Activate Formins	REAC:R-HSA-5663220	FALSE	1.98E-19	18.7033111	136	179	27	10916	PLK1,AURKB,BIRC5,ZWINT,CENPU,CDCA8,CDC20,INCENP,SPDL1,NUF2,SGO1,SGO2,NDC80,SPC25,KNL1,SKA1,BUB1B,CENPM,CENPA,CENPE,KIF18A,MAD2L1,SPC24,BUB1,CENPI,KIF2C,ERCC6L
REAC	Separation of Sister Chromatids	REAC:R-HSA-2467813	FALSE	6.59E-19	18.18142225	188	179	30	10916	UBE2C,PLK1,AURKB,BIRC5,ZWINT,CENPU,CDCA8,CDC20,INCENP,SPDL1,NUF2,SGO1,SGO2,NDC80,SPC25,CDCA5,KNL1,SKA1,BUB1B,CENPM,CENPA,CENPE,KIF18A,MAD2L1,SPC24,BUB1,CENPI,KIF2C,UBE2S,ERCC6L
REAC	M Phase	REAC:R-HSA-68886	FALSE	3.76E-16	15.42431494	406	179	38	10916	UBE2C,PLK1,AURKB,BIRC5,ZWINT,CENPU,CDCA8,LMNB1,CCNB1,CDK1,CDC20,INCENP,SPDL1,NUF2,SGO1,SGO2,NDC80,SPC25,CDCA5,KNL1,SKA1,BUB1B,CENPM,NCAPG,CENPA,CENPE,FBXO5,KIF18A,KIF23,MAD2L1,SPC24,BUB1,CENPI,PLK4,KIF2C,UBE2S,ERCC6L,MASTL
REAC	RHO GTPase Effectors	REAC:R-HSA-195258	FALSE	2.95E-13	12.53066519	318	179	31	10916	PLK1,AURKB,BIRC5,ZWINT,CENPU,CDCA8,CDC20,INCENP,SPDL1,NUF2,SGO1,KIF14,SGO2,NDC80,SPC25,PRC1,KNL1,SKA1,BUB1B,CENPM,CENPA,CENPE,KIF18A,MAD2L1,SPC24,CDC25C,BUB1,CENPI,KIF2C,ERCC6L,PPP1R14A
REAC	Mitotic G1 phase and G1/S transition	REAC:R-HSA-453279	FALSE	1.25E-09	8.901835306	147	179	19	10916	RRM2,MCM4,CDC6,CDC25A,CCNB1,CDK1,GMNN,TOP2A,TK1,CCNA2,MCM8,E2F1,FBXO5,CDC45,MYBL2,MCM10,POLE2,E2F2,CCNE2
REAC	S Phase	REAC:R-HSA-69242	FALSE	7.22E-09	8.141296321	162	179	19	10916	FEN1,UBE2C,MCM4,CDC6,CDC25A,GMNN,ESCO2,CCNA2,GINS2,CDCA5,MCM8,E2F1,CDC45,RFC3,GINS4,GINS1,POLE2,UBE2S,CCNE2
REAC	G1/S Transition	REAC:R-HSA-69206	FALSE	1.52E-07	6.819438861	130	179	16	10916	RRM2,MCM4,CDC6,CDC25A,CCNB1,CDK1,GMNN,TK1,CCNA2,MCM8,E2F1,FBXO5,CDC45,MCM10,POLE2,CCNE2
REAC	Synthesis of DNA	REAC:R-HSA-69239	FALSE	5.00E-07	6.300769858	121	179	15	10916	FEN1,UBE2C,MCM4,CDC6,GMNN,CCNA2,GINS2,MCM8,CDC45,RFC3,GINS4,GINS1,POLE2,UBE2S,CCNE2
REAC	Signaling by Rho GTPases	REAC:R-HSA-194315	FALSE	1.04236E-06	5.98198384	701	179	35	10916	PLK1,AURKB,BIRC5,ANLN,ZWINT,CENPU,CDCA8,LMNB1,CDC20,INCENP,SPDL1,NUF2,SGO1,KIF14,SGO2,NDC80,SPC25,PRC1,KNL1,SKA1,BUB1B,CENPM,CENPA,CENPE,KIF18A,MAD2L1,SPC24,CDC25C,ARHGEF39,BUB1,CENPI,KIF2C,ERCC6L,DEPDC1B,PPP1R14A
REAC	Signaling by Rho GTPases, Miro GTPases and RHOBTB3	REAC:R-HSA-9716542	FALSE	1.8152E-06	5.74107507	716	179	35	10916	PLK1,AURKB,BIRC5,ANLN,ZWINT,CENPU,CDCA8,LMNB1,CDC20,INCENP,SPDL1,NUF2,SGO1,KIF14,SGO2,NDC80,SPC25,PRC1,KNL1,SKA1,BUB1B,CENPM,CENPA,CENPE,KIF18A,MAD2L1,SPC24,CDC25C,ARHGEF39,BUB1,CENPI,KIF2C,ERCC6L,DEPDC1B,PPP1R14A
REAC	G0 and Early G1	REAC:R-HSA-1538133	FALSE	2.46748E-06	5.607745536	26	179	8	10916	CDC6,CDC25A,CDK1,TOP2A,CCNA2,E2F1,MYBL2,CCNE2
REAC	Activation of ATR in response to replication stress	REAC:R-HSA-176187	FALSE	2.67023E-06	5.573451132	37	179	9	10916	MCM4,CDC6,CDC25A,CLSPN,MCM8,CDC45,CDC25C,RFC3,MCM10
REAC	Phosphorylation of Emi1	REAC:R-HSA-176417	FALSE	3.01853E-06	5.520204324	6	179	5	10916	PLK1,CCNB1,CDK1,CDC20,FBXO5
REAC	G2/M Checkpoints	REAC:R-HSA-69481	FALSE	6.13573E-06	5.212134021	167	179	16	10916	MCM4,PKMYT1,CDC6,GTSE1,CDC25A,CCNB1,CDK1,BRIP1,CLSPN,MCM8,CDC45,CDC25C,RFC3,MCM10,BLM,EXO1
REAC	Unwinding of DNA	REAC:R-HSA-176974	FALSE	6.92102E-06	5.159829802	12	179	6	10916	MCM4,GINS2,MCM8,CDC45,GINS4,GINS1
REAC	Regulation of mitotic cell cycle	REAC:R-HSA-453276	FALSE	8.25425E-06	5.083322371	88	179	12	10916	UBE2C,PLK1,AURKB,CCNB1,CDK1,CDC20,AURKA,CCNA2,BUB1B,FBXO5,MAD2L1,UBE2S
REAC	APC/C-mediated degradation of cell cycle proteins	REAC:R-HSA-174143	FALSE	8.25425E-06	5.083322371	88	179	12	10916	UBE2C,PLK1,AURKB,CCNB1,CDK1,CDC20,AURKA,CCNA2,BUB1B,FBXO5,MAD2L1,UBE2S
REAC	DNA strand elongation	REAC:R-HSA-69190	FALSE	1.52739E-05	4.816048819	32	179	8	10916	FEN1,MCM4,GINS2,MCM8,CDC45,RFC3,GINS4,GINS1
REAC	DNA Replication	REAC:R-HSA-69306	FALSE	3.05935E-05	4.514371481	187	179	16	10916	FEN1,UBE2C,MCM4,CDC6,GMNN,CCNA2,GINS2,MCM8,CDC45,RFC3,MCM10,GINS4,GINS1,POLE2,UBE2S,CCNE2
REAC	Polo-like kinase mediated events	REAC:R-HSA-156711	FALSE	3.59831E-05	4.443901229	15	179	6	10916	PLK1,PKMYT1,CDC25A,CCNB1,MYBL2,CDC25C
REAC	Cyclin A/B1/B2 associated events during G2/M transition	REAC:R-HSA-69273	FALSE	4.82804E-05	4.316229253	25	179	7	10916	PLK1,PKMYT1,CDC25A,CCNB1,CDK1,CCNA2,CDC25C
REAC	G1/S-Specific Transcription	REAC:R-HSA-69205	FALSE	8.67542E-05	4.061709308	27	179	7	10916	RRM2,CDC6,CDK1,TK1,E2F1,FBXO5,CDC45
REAC	Signal Transduction	REAC:R-HSA-162582	FALSE	0.000135078	3.869415421	2548	179	72	10916	FSTL3,TACC3,PLK1,AURKB,BIRC5,ANLN,PMEPA1,CXCL6,ZWINT,SPHK1,KPNA2,CENPU,ID3,CDCA8,IL33,LMNB1,CDK1,CDC20,INCENP,SPDL1,CXCL5,BMP2,CXCL8,DLGAP5,NUF2,SGO1,KIF14,SGO2,ID1,NDC80,SPC25,PRC1,SERPINE1,F3,GABBR2,KNL1,SKA1,BUB1B,CENPM,CENPA,WNT9A,E2F1,CENPE,CXCL1,F2RL1,KIF18A,SH2D2A,MAD2L1,DUSP4,SPC24,AREG,GPR183,SSTR1,CDC25C,CD274,EREG,GAL,ARHGEF39,CCK,BUB1,CENPI,KIF2C,FKBP5,ERCC6L,IGF2BP1,P2RY6,DEPDC1B,HBE…
REAC	Regulation of APC/C activators between G1/S and early anaphase	REAC:R-HSA-176408	FALSE	0.00034124	3.46694009	81	179	10	10916	UBE2C,PLK1,CCNB1,CDK1,CDC20,CCNA2,BUB1B,FBXO5,MAD2L1,UBE2S
REAC	Activation of the pre-replicative complex	REAC:R-HSA-68962	FALSE	0.000384079	3.415579137	33	179	7	10916	MCM4,CDC6,GMNN,MCM8,CDC45,MCM10,POLE2
REAC	TP53 Regulates Transcription of Cell Cycle Genes	REAC:R-HSA-6791312	FALSE	0.000516294	3.287102614	49	179	8	10916	CCNB1,CDK1,AURKA,CCNA2,E2F1,CDC25C,E2F8,CCNE2
REAC	Chromosome Maintenance	REAC:R-HSA-73886	FALSE	0.001201593	2.92024256	138	179	12	10916	FEN1,HJURP,CENPU,CCNA2,KNL1,CENPM,CENPA,CHTF18,RFC3,WRAP53,CENPI,BLM
REAC	Mitotic G2-G2/M phases	REAC:R-HSA-453274	FALSE	0.001933462	2.713664255	197	179	14	10916	PLK1,PKMYT1,GTSE1,CDC25A,CCNB1,CDK1,TPX2,AURKA,CCNA2,E2F1,MYBL2,CDC25C,HMMR,PLK4
REAC	Activation of APC/C and APC/C:Cdc20 mediated degradation of mitotic proteins	REAC:R-HSA-176814	FALSE	0.001971595	2.705182333	77	179	9	10916	UBE2C,PLK1,CCNB1,CDK1,CDC20,CCNA2,BUB1B,MAD2L1,UBE2S
REAC	Kinesins	REAC:R-HSA-983189	FALSE	0.0025121	2.599963095	60	179	8	10916	KIF4A,CENPE,KIF18A,KIF23,KIF18B,KIF11,KIF2C,KIFC1
REAC	DNA Repair	REAC:R-HSA-73894	FALSE	0.003370329	2.472327673	329	179	18	10916	FEN1,UBE2T,KPNA2,FANCI,RAD51AP1,CCNA2,NEIL3,BRIP1,FANCA,CLSPN,DTL,POLQ,RFC3,XRCC2,BLM,EXO1,POLE2,FANCB
REAC	Phosphorylation of the APC/C	REAC:R-HSA-176412	FALSE	0.006470488	2.189062961	20	179	5	10916	UBE2C,PLK1,CCNB1,CDK1,UBE2S
REAC	Diseases of DNA repair	REAC:R-HSA-9675135	FALSE	0.007099856	2.148750487	50	179	7	10916	RAD51AP1,NEIL3,BRIP1,RFC3,XRCC2,BLM,EXO1
REAC	Homology Directed Repair	REAC:R-HSA-5693538	FALSE	0.007294595	2.136998828	138	179	11	10916	FEN1,RAD51AP1,CCNA2,BRIP1,CLSPN,POLQ,RFC3,XRCC2,BLM,EXO1,POLE2
REAC	Inhibition of the proteolytic activity of APC/C required for the onset of anaphase by mitotic spindle checkpoint components	REAC:R-HSA-141405	FALSE	0.008380189	2.076746209	21	179	5	10916	UBE2C,CDC20,BUB1B,MAD2L1,UBE2S
REAC	Inactivation of APC/C via direct inhibition of the APC/C complex	REAC:R-HSA-141430	FALSE	0.008380189	2.076746209	21	179	5	10916	UBE2C,CDC20,BUB1B,MAD2L1,UBE2S
REAC	G2/M Transition	REAC:R-HSA-69275	FALSE	0.008552202	2.067922059	195	179	13	10916	PLK1,PKMYT1,GTSE1,CDC25A,CCNB1,CDK1,TPX2,AURKA,CCNA2,MYBL2,CDC25C,HMMR,PLK4
REAC	DNA Double-Strand Break Repair	REAC:R-HSA-5693532	FALSE	0.009096387	2.041131058	168	179	12	10916	FEN1,KPNA2,RAD51AP1,CCNA2,BRIP1,CLSPN,POLQ,RFC3,XRCC2,BLM,EXO1,POLE2
REAC	Metallothioneins bind metals	REAC:R-HSA-5661231	FALSE	0.00958593	2.018365732	11	179	4	10916	MT1X,MT2A,MT1A,MT1M
REAC	APC/C:Cdc20 mediated degradation of mitotic proteins	REAC:R-HSA-176409	FALSE	0.014811653	1.829396462	76	179	8	10916	UBE2C,CCNB1,CDK1,CDC20,CCNA2,BUB1B,MAD2L1,UBE2S
REAC	Impaired BRCA2 binding to PALB2	REAC:R-HSA-9709603	FALSE	0.016819158	1.774195743	24	179	5	10916	RAD51AP1,BRIP1,XRCC2,BLM,EXO1
REAC	APC/C:Cdc20 mediated degradation of Cyclin B	REAC:R-HSA-174048	FALSE	0.016819158	1.774195743	24	179	5	10916	UBE2C,CCNB1,CDK1,CDC20,UBE2S
REAC	G2/M DNA replication checkpoint	REAC:R-HSA-69478	FALSE	0.019239161	1.715813864	5	179	3	10916	PKMYT1,CCNB1,CDK1
REAC	Defective HDR through Homologous Recombination Repair (HRR) due to PALB2 loss of BRCA2/RAD51/RAD51C binding function	REAC:R-HSA-9704646	FALSE	0.020746237	1.683060656	25	179	5	10916	RAD51AP1,BRIP1,XRCC2,BLM,EXO1
REAC	Defective homologous recombination repair (HRR) due to BRCA1 loss of function	REAC:R-HSA-9701192	FALSE	0.020746237	1.683060656	25	179	5	10916	RAD51AP1,BRIP1,XRCC2,BLM,EXO1
REAC	Defective homologous recombination repair (HRR) due to PALB2 loss of function	REAC:R-HSA-9701193	FALSE	0.020746237	1.683060656	25	179	5	10916	RAD51AP1,BRIP1,XRCC2,BLM,EXO1
REAC	Defective HDR through Homologous Recombination Repair (HRR) due to PALB2 loss of BRCA1 binding function	REAC:R-HSA-9704331	FALSE	0.020746237	1.683060656	25	179	5	10916	RAD51AP1,BRIP1,XRCC2,BLM,EXO1
REAC	Defective homologous recombination repair (HRR) due to BRCA2 loss of function	REAC:R-HSA-9701190	FALSE	0.022686039	1.644241323	41	179	6	10916	RAD51AP1,BRIP1,RFC3,XRCC2,BLM,EXO1
REAC	Diseases of DNA Double-Strand Break Repair	REAC:R-HSA-9675136	FALSE	0.022686039	1.644241323	41	179	6	10916	RAD51AP1,BRIP1,RFC3,XRCC2,BLM,EXO1
REAC	APC-Cdc20 mediated degradation of Nek2A	REAC:R-HSA-179409	FALSE	0.02534664	1.596079601	26	179	5	10916	UBE2C,CDC20,BUB1B,MAD2L1,UBE2S
REAC	TP53 Regulates Transcription of Genes Involved in G1 Cell Cycle Arrest	REAC:R-HSA-6804116	FALSE	0.027976555	1.553205768	14	179	4	10916	CCNA2,E2F1,E2F8,CCNE2
REAC	Response to metal ions	REAC:R-HSA-5660526	FALSE	0.027976555	1.553205768	14	179	4	10916	MT1X,MT2A,MT1A,MT1M
REAC	Homologous DNA Pairing and Strand Exchange	REAC:R-HSA-5693579	FALSE	0.029935047	1.523820062	43	179	6	10916	RAD51AP1,BRIP1,RFC3,XRCC2,BLM,EXO1
REAC	SUMOylation of DNA replication proteins	REAC:R-HSA-4615885	FALSE	0.029935047	1.523820062	43	179	6	10916	AURKB,BIRC5,CDCA8,INCENP,AURKA,TOP2A
REAC	Resolution of D-loop Structures through Synthesis-Dependent Strand Annealing (SDSA)	REAC:R-HSA-5693554	FALSE	0.03069661	1.512909583	27	179	5	10916	RAD51AP1,BRIP1,XRCC2,BLM,EXO1
REAC	Transcription of E2F targets under negative control by p107 (RBL1) and p130 (RBL2) in complex with HDAC1	REAC:R-HSA-1362300	FALSE	0.037662704	1.424088503	15	179	4	10916	CDK1,CCNA2,E2F1,MYBL2
WP	Retinoblastoma gene in cancer	WP:WP2446	FALSE	2.38E-12	11.62316447	89	155	18	8722	RRM2,MCM4,ANLN,KIF4A,CDC25A,CCNB1,CDK1,TOP2A,CCNA2,SUV39H1,E2F1,CDC45,RFC3,PLK4,TTK,POLE2,E2F2,CCNE2
WP	Cell cycle	WP:WP179	FALSE	5.79E-08	7.237566299	120	155	16	8722	PLK1,MCM4,PKMYT1,CDC6,CDC25A,CCNB1,CDK1,CDC20,CCNA2,E2F1,CDC45,CDC25C,BUB1,TTK,E2F2,CCNE2
WP	DNA IR damage and cellular response via ATR	WP:WP4016	FALSE	3.19716E-06	5.495235342	81	155	12	8722	FEN1,PLK1,CDK1,FANCI,BRIP1,FANCA,CLSPN,E2F1,CDC45,CDC25C,RECQL4,EXO1
WP	Gastric cancer network 1	WP:WP2361	FALSE	0.000110322	3.957336237	29	155	7	8722	UBE2C,MCM4,TPX2,AURKA,TOP2A,ESM1,MYBL2
WP	G1 to S cell cycle control	WP:WP45	FALSE	0.000336371	3.473181745	64	155	9	8722	MCM4,CDC25A,CCNB1,CDK1,E2F1,CDC45,POLE2,E2F2,CCNE2
WP	Cohesin complex Cornelia de Lange syndrome	WP:WP5117	FALSE	0.000352922	3.452320677	34	155	7	8722	PLK1,AURKB,CDK1,SGO1,SGO2,ESCO2,CDCA5
WP	Regulation of sister chromatid separation at the metaphase anaphase transition	WP:WP4240	FALSE	0.000586995	3.231365289	14	155	5	8722	CDC20,BUB1B,CENPE,MAD2L1,BUB1
WP	Primary ovarian insufficiency	WP:WP5461	FALSE	0.0009896	3.004540448	136	155	12	8722	FANCI,SGO2,FANCA,MCM8,CENPE,WDR62,RECQL4,PSMC3IP,HMMR,XRCC2,BLM,EXO1
WP	DNA replication	WP:WP466	FALSE	0.001570965	2.803833483	42	155	7	8722	MCM4,CDC6,GMNN,CDC45,RFC3,MCM10,POLE2
WP	Gastric cancer network 2	WP:WP2363	FALSE	0.002927341	2.533526718	31	155	6	8722	UBE2C,UBE2T,FANCI,TOP2A,CHTF18,RFC3
WP	Fanconi anemia	WP:WP5465	FALSE	0.003399521	2.468582217	47	155	7	8722	UBE2T,FANCI,BRIP1,FANCA,XRCC2,UHRF1,FANCB
TF	Factor: HMGXB3; motif: NRGCCAATSRGNRNNS	TF:M12616	FALSE	5.88E-15	14.2306214	2909	251	92	20044	IL11,UBE2C,TACC3,PLK1,SRSF2,UBE2T,HJURP,AURKB,CKAP2L,ZWINT,GFPT2,KPNA2,CENPU,ASF1B,CDC6,GTSE1,CHAF1A,CEP55,DEPDC1,CDC25A,CCNB1,CDK1,INCENP,TPX2,STC1,GMNN,AURKA,DLGAP5,TSPAN13,TOP2A,ASPM,TCF19,KIF14,SGO2,TK1,ID1,SPC25,ESCO2,PNP,SERPINE1,CTPS1,CENPM,FANCA,ADPRHL1,DTL,CENPA,MCM8,CDKN3,CHTF18,CDCA2,MYOCD,KIF23,CDCA3,CDC45,TICRR,SPC24,AREG,WDR62,KIF18B,DDIAS,RASD2,STIL,EREG,PIMREG,CCNF,RECQL4,E2F8,PSM…
TF	Factor: NFYA; motif: NNRGCCAATSRGMRSSNNSN	TF:M12642	FALSE	2.14E-12	11.66928638	2845	251	86	20044	IL11,UBE2C,SHCBP1,TACC3,PLK1,SRSF2,AURKB,CKAP2L,GFPT2,KPNA2,ASF1B,CDC6,GTSE1,CHAF1A,CEP55,LMNB1,CDC25A,CCNB1,CDK1,CDC20,INCENP,TPX2,STC1,GMNN,TSPAN13,TOP2A,ASPM,TCF19,KIF14,SGO2,TK1,ID1,SPC25,ESCO2,PNP,CENPM,FANCA,DTL,WDHD1,CENPA,CDKN3,SUV39H1,E2F1,CHTF18,CDCA2,MYOCD,KIF23,CDCA3,CDC45,ZNF367,TICRR,SPC24,AREG,WDR62,KIF18B,DDIAS,RASD2,STIL,EREG,PIMREG,CCNF,RECQL4,WRAP53,E2F8,PSMC3IP,HMMR,MELK,BUB1,…
TF	Factor: NFYB; motif: RGCCAATSRGNRNNNNSNG	TF:M12643	FALSE	6.34E-11	10.19764426	2035	251	68	20044	IL11,UBE2C,TACC3,PLK1,SRSF2,HJURP,CKAP2L,GFPT2,KPNA2,CDC6,GTSE1,CHAF1A,CEP55,CDC25A,CDK1,CDC20,TPX2,DLGAP5,TSPAN13,TOP2A,ASPM,KIF14,TK1,ID1,SPC25,ESCO2,CDCA5,CENPM,FANCA,DTL,WDHD1,CENPA,CHTF18,CDCA2,MYOCD,KIF23,CDC45,SPC24,NOX4,AREG,WDR62,KIF18B,DDIAS,RASD2,STIL,PIMREG,CCNF,RECQL4,E2F8,PSMC3IP,MELK,CENPI,BLM,GINS4,PAQR4,UBE2S,DHX34,PRR5L,RAD54L,DEPDC1B,UHRF1,ZNF93,CCNE2,PPP1R14A,SYT1,FAM83D,KIF24…
TF	Factor: NF-YA; motif: CRGCCAATCAGNRN	TF:M02106	FALSE	6.11E-07	6.214040311	1770	251	55	20044	IL11,UBE2C,TACC3,PLK1,SRSF2,UBE2T,CKAP2L,KPNA2,CENPU,ASF1B,CDC6,CHAF1A,CEP55,DEPDC1,CDC25A,CDK1,DLGAP5,TSPAN13,TOP2A,KIF14,SGO2,TK1,SPC25,ESCO2,CENPM,DTL,CENPA,MCM8,CDKN3,CHTF18,CDCA2,MYOCD,KIF23,SH2D2A,KIF18B,DDIAS,STIL,EREG,CCNF,E2F8,PSMC3IP,MELK,BUB1,CENPI,MYBL1,KRTAP2-3,BLM,DHX34,PRR5L,ERCC6L,DEPDC1B,UHRF1,SYT1,KIF24,MTFR2
TF	Factor: E2F; motif: NKCGCGCSAAAN; match class: 1	TF:M00920_1	FALSE	1.06173E-06	5.973987933	1339	251	46	20044	RRM2,SHCBP1,SRSF2,CKAP2L,ZWINT,CENPU,CDC6,CHAF1A,ID3,LMNB1,CDC25A,CDK1,AURKA,SKA3,NDC80,HELLS,KNL1,CENPM,CLSPN,DTL,E2F1,FBXO5,F2RL1,KIF18A,CDC45,ZNF367,KIF18B,ATAD5,KIF11,WRAP53,E2F8,PLPP4,MELK,CENPI,MCM10,BLM,GINS1,PAQR4,POLE2,E2F2,UHRF1,ZGRF1,WNT2,PARM1,SYT1,AUNIP
TF	Factor: NF-YC; motif: NNRRCCAATCAGNR	TF:M10006	FALSE	1.21737E-06	5.914576619	2578	251	69	20044	IL11,UBE2C,TACC3,PLK1,SRSF2,UBE2T,CKAP2L,KPNA2,ASF1B,CDC6,CHAF1A,CEP55,CDC25A,CDK1,INCENP,TPX2,STC1,AURKA,DLGAP5,TSPAN13,TOP2A,ASPM,KIF14,TK1,SPC25,PNP,CTPS1,CENPM,DTL,WDHD1,CENPA,MCM8,CDKN3,SUV39H1,CHTF18,CDCA2,MYOCD,KIF23,CDC45,ZNF367,SH2D2A,TICRR,NOX4,AREG,KIF18B,DDIAS,STIL,EREG,PIMREG,CCNF,E2F8,PSMC3IP,MELK,BUB1,CENPI,MYBL1,KRTAP2-3,BLM,C10ORF90,UBE2S,PRR5L,DEPDC1B,UHRF1,ZNF257,ZNF93,PPP1R14A…
TF	Factor: NF-Y; motif: RGCCAATCRGN	TF:M07302	FALSE	2.22337E-06	5.65298753	1623	251	51	20044	IL11,TACC3,PLK1,SRSF2,UBE2T,KPNA2,ASF1B,CDC6,CEP55,CDK1,INCENP,TPX2,STC1,AURKA,TSPAN13,TOP2A,TCF19,KIF14,SGO2,TK1,SPC25,ESCO2,CDCA5,CENPM,DTL,CDKN3,SUV39H1,CHTF18,CDCA2,MYOCD,KIF23,NOX4,KIF18B,DDIAS,STIL,EREG,PIMREG,E2F8,PSMC3IP,MELK,BUB1,CENPI,BLM,C10ORF90,DHX34,PRR5L,UHRF1,ZNF93,SYT1,KIF24,MTFR2
TF	Factor: NFYA; motif: RRCCAATCAGN	TF:M09816	FALSE	3.15134E-06	5.501504981	2013	251	58	20044	IL11,TACC3,PLK1,ITPRIP,SRSF2,UBE2T,HJURP,ASF1B,CDC6,CDC25A,CDK1,TPX2,STC1,AURKA,DLGAP5,TSPAN13,TOP2A,KIF14,TK1,SPC25,CTPS1,CDCA5,CENPM,DTL,CDKN3,SUV39H1,CHTF18,CDCA2,MYOCD,KIF23,CDC45,ZNF367,SH2D2A,TICRR,NOX4,KIF18B,DDIAS,STIL,PIMREG,CCNF,E2F8,PSMC3IP,MELK,BUB1,CENPI,KRTAP2-3,BLM,C10ORF90,TTK,UBE2S,PRR5L,DEPDC1B,UHRF1,ZNF257,ZNF93,SYT1,KIF24,MTFR2
TF	Factor: NF-YA; motif: NYRRCCAATCAGAR	TF:M10005	FALSE	7.58624E-06	5.119973253	2285	251	62	20044	IL11,UBE2C,TACC3,PLK1,SRSF2,UBE2T,MCM4,CKAP2L,SLC17A9,KPNA2,ASF1B,CDC6,CHAF1A,CEP55,CDCA8,CDC25A,CDK1,INCENP,TPX2,STC1,AURKA,TSPAN13,TOP2A,ASPM,KIF14,TK1,MKI67,SPC25,CENPM,DTL,WDHD1,CENPA,PRSS3,MCM8,CDKN3,CHTF18,CDCA2,MYOCD,KIF23,CDCA3,CDC45,NOX4,AREG,KIF18B,DDIAS,STIL,EREG,E2F8,PSMC3IP,MELK,BUB1,CENPI,KRTAP2-3,BLM,PRR5L,UHRF1,ZNF93,KCNJ15,SYT1,KIF24,CHAC2,MTFR2
TF	Factor: E2F; motif: TTTCGCGC; match class: 1	TF:M00425_1	FALSE	1.25289E-05	4.902086337	5515	251	112	20044	RRM2,FEN1,SHCBP1,SRSF2,CKAP2L,PMEPA1,ZWINT,GFPT2,KPNA2,CENPU,ASF1B,CDC6,GTSE1,CHAF1A,MT2A,ID3,CDCA8,LMNB1,CDC25A,NETO2,CCNB1,CDK1,CDC20,INCENP,GMNN,SPDL1,BMP2,AURKA,FANCI,SKA3,DLGAP5,TSPAN13,TGM2,TCF19,TK1,NDC80,SPC25,CCNA2,PRC1,PNP,PBK,SERPINE1,F3,HELLS,SLC18A2,KNL1,SKA1,BUB1B,CENPM,FANCA,CLSPN,MFSD2A,NCAPG,DTL,MCM8,E2F1,FBXO5,CHTF18,F2RL1,MYOCD,KIF18A,CDC45,ZNF367,MYBL2,MAD2L1,DUSP4,SPC24,WDR62…
TF	Factor: NF-YA; motif: YTCTSATTGGYYRN	TF:M04683	FALSE	1.80344E-05	4.74389768	1726	251	51	20044	IL11,UBE2C,TACC3,PLK1,SRSF2,KPNA2,ASF1B,CDC6,CHAF1A,CDC25A,CDK1,INCENP,TPX2,STC1,AURKA,DLGAP5,TSPAN13,TOP2A,ASPM,KIF14,TK1,SPC25,CENPM,DTL,WDHD1,CENPA,CDKN3,CDCA2,MYOCD,KIF23,CDC45,NOX4,AREG,KIF18B,DDIAS,STIL,EREG,E2F8,MELK,CENPI,KRTAP2-3,BLM,UBE2S,PRR5L,DEPDC1B,UHRF1,ZNF257,ZNF93,SYT1,KIF24,MTFR2
TF	Factor: E2F; motif: NCSCGCSAAAN; match class: 1	TF:M00919_1	FALSE	2.14634E-05	4.668301048	1576	251	48	20044	FEN1,SHCBP1,SRSF2,CKAP2L,ZWINT,CENPU,CDC6,CHAF1A,ID3,LMNB1,CDC25A,CDK1,AURKA,FANCI,SKA3,TK1,NDC80,CCNA2,HELLS,CENPM,CLSPN,DTL,E2F1,FBXO5,F2RL1,KIF18A,CDC45,ZNF367,KIF18B,ATAD5,KIF11,WRAP53,E2F8,PLPP4,MELK,CENPI,MCM10,BLM,GINS1,PAQR4,POLE2,E2F2,UHRF1,ZGRF1,WNT2,PARM1,SYT1,AUNIP
TF	Factor: E2F; motif: TTTSGCGSG; match class: 1	TF:M00939_1	FALSE	5.60765E-05	4.25121883	1732	251	50	20044	FEN1,SHCBP1,SRSF2,CKAP2L,ZWINT,KPNA2,CENPU,CDC6,CHAF1A,ID3,LMNB1,CDC25A,CDK1,AURKA,FANCI,SKA3,TK1,NDC80,CCNA2,HELLS,CENPM,CLSPN,DTL,E2F1,FBXO5,F2RL1,KIF18A,CDC45,ZNF367,DUSP4,KIF18B,ATAD5,KIF11,WRAP53,E2F8,PLPP4,MELK,CENPI,MCM10,BLM,GINS1,PAQR4,POLE2,E2F2,UHRF1,ZGRF1,WNT2,PARM1,SYT1,AUNIP
TF	Factor: NFYC; motif: NNCCAATCANN	TF:M12455	FALSE	9.01872E-05	4.044855078	1335	251	42	20044	IL11,TACC3,PLK1,SRSF2,UBE2T,ASF1B,CDC6,CDK1,STC1,AURKA,TSPAN13,TOP2A,KIF14,TK1,SPC25,CENPM,DTL,CDKN3,CDCA2,MYOCD,KIF23,CDC45,ZNF367,NOX4,KIF18B,DDIAS,STIL,PIMREG,E2F8,PSMC3IP,MELK,CENPI,BLM,C10ORF90,UBE2S,PRR5L,UHRF1,ZNF257,ZNF93,SYT1,KIF24,MTFR2
TF	Factor: E2F; motif: TTTSGCGSG; match class: 1	TF:M00918_1	FALSE	9.79797E-05	4.008863772	1288	251	41	20044	SRSF2,CKAP2L,CENPU,CDC6,CHAF1A,ID3,LMNB1,CDC25A,CDK1,AURKA,FANCI,SKA3,NDC80,CCNA2,HELLS,CLSPN,DTL,E2F1,FBXO5,F2RL1,KIF18A,CDC45,ZNF367,ATAD5,KIF11,RFC3,WRAP53,PLPP4,MELK,CENPI,MCM10,BLM,GINS1,POLE2,E2F2,UHRF1,ZGRF1,WNT2,PARM1,SYT1,AUNIP
TF	Factor: E2F8; motif: TTCCCGCCANNA	TF:M13044	FALSE	0.000128539	3.890965523	1888	251	52	20044	FEN1,SHCBP1,UBE2T,MCM4,HAS2,CENPU,ASF1B,CDC6,GTSE1,TFPI2,CHAF1A,LMNB1,MT1A,SPDL1,SKA3,TK1,SPC25,GINS2,FANCA,NCAPG,DTL,CDKN3,CHTF18,MYOCD,CDCA3,CDC45,MYBL2,WDR62,P3H2,DDIAS,GPR183,DRAXIN,KIF11,CCNF,RECQL4,POLQ,PSMC3IP,XRCC2,ACTG2,CENPI,MYBL1,PAQR4,NT5M,RAD54L,CHRNA9,IGF2BP1,UHRF1,ZNF257,STX1A,MASTL,FANCB,CHAC2
TF	Factor: NF-Y; motif: NNNRRCCAATSRGNNN	TF:M00287	FALSE	0.000149892	3.824222358	1677	251	48	20044	IL11,UBE2C,TACC3,PLK1,SRSF2,CKAP2L,KPNA2,ASF1B,CDC6,CEP55,CDC25A,CDK1,TPX2,STC1,TSPAN13,TOP2A,KIF14,TK1,SPC25,PNP,CENPM,DTL,WDHD1,CENPA,MCM8,CDKN3,CHTF18,CDCA2,MYOCD,KIF23,NOX4,AREG,KIF18B,DDIAS,STIL,PIMREG,CCNF,E2F8,PSMC3IP,CENPI,MYBL1,BLM,C10ORF90,PRR5L,UHRF1,SYT1,KIF24,MTFR2
TF	Factor: E2F; motif: TTTCGCGC	TF:M00425	FALSE	0.001100449	2.958430174	11392	251	181	20044	RRM2,FEN1,PLAUR,SHCBP1,FSTL3,TACC3,PLK1,SRSF2,HJURP,MCM4,HAS2,PKMYT1,CKAP2L,PMEPA1,CXCL6,KIF4A,ZWINT,GFPT2,SPHK1,KPNA2,CENPU,ASF1B,CDC6,ANGPTL4,GTSE1,TFPI2,CHAF1A,MT2A,CEP55,ID3,CDCA8,LMNB1,CDC25A,MT1A,NETO2,CCNB1,CDK1,FAM111B,CDC20,INCENP,TPX2,STC1,GMNN,SPDL1,BMP2,AURKA,FANCI,SKA3,DLGAP5,NUF2,TSPAN13,TGM2,ASPM,RAD51AP1,TCF19,SGO2,TK1,NDC80,MT1M,MKI67,SPC25,CCNA2,PRC1,PNP,PBK,SERPINE1,ESM1,F3,GIN…
TF	Factor: YB-1; motif: NNNNCCAATNN	TF:M03862	FALSE	0.001103339	2.957290897	9310	251	156	20044	FEN1,IL11,UBE2C,TACC3,PLK1,SRSF2,UBE2T,HJURP,AURKB,ANLN,CKAP2L,CXCL6,SLC17A9,ZWINT,GFPT2,SPHK1,KPNA2,MT1X,CENPU,ASF1B,CDC6,GTSE1,TFPI2,CHAF1A,CEP55,CDCA8,DEPDC1,CDC25A,MT1A,CCNB1,CDK1,CDC20,INCENP,TPX2,STC1,GMNN,CXCL5,AURKA,CXCL8,DLGAP5,TSPAN13,SGO1,TOP2A,ASPM,TCF19,KIF14,SGO2,TK1,ID1,NDC80,MKI67,SPC25,ESCO2,PRC1,PNP,SERPINE1,GINS2,CTPS1,CDCA5,GABBR2,KNL1,SKA1,BUB1B,CENPM,BRIP1,FANCA,CLSPN,MFSD2A…
TF	Factor: NF-Y; motif: NNNNRRCCAATSR	TF:M00775	FALSE	0.001198457	2.921377672	1467	251	42	20044	IL11,UBE2C,TACC3,PLK1,SRSF2,UBE2T,CKAP2L,ASF1B,CDC6,CEP55,CDK1,INCENP,AURKA,CXCL8,TSPAN13,TOP2A,KIF14,SGO2,TK1,SPC25,CDCA5,ADAMTS4,MCM8,CDKN3,SUV39H1,CDCA2,MYOCD,KIF23,NOX4,KIF18B,DDIAS,PIMREG,E2F8,PSMC3IP,MELK,BUB1,CENPI,BLM,PRR5L,UHRF1,SYT1,KIF24
TF	Factor: NF-Y; motif: NCTGATTGGYTASY	TF:M00209	FALSE	0.001626191	2.788828528	3851	251	81	20044	IL11,UBE2C,TACC3,PLK1,ITPRIP,SRSF2,UBE2T,HJURP,MCM4,CKAP2L,ZWINT,ASF1B,CDC6,CEP55,CDCA8,CDC25A,CDK1,INCENP,TPX2,STC1,AURKA,CXCL8,DLGAP5,TSPAN13,TOP2A,KIF14,TK1,SPC25,ESCO2,CTPS1,CDCA5,CENPM,CLSPN,NCAPG,DTL,ADAMTS4,MCM8,CDKN3,SUV39H1,CHTF18,CDCA2,MYOCD,KIF18A,KIF23,CDC45,ZNF367,SH2D2A,TICRR,NOX4,KIF18B,DDIAS,STIL,SSTR1,PIMREG,CCNF,PLEK2,POLQ,E2F8,PSMC3IP,MELK,BUB1,CENPI,MCM10,PLK4,KRTAP2-3,BLM,C10…
TF	Factor: SP2; motif: NNRRCCAATSRGNRNSNGSN; match class: 1	TF:M12668_1	FALSE	0.00200558	2.697759955	5947	251	111	20044	RRM2,IL11,UBE2C,SHCBP1,TACC3,SRSF2,UBE2T,HJURP,AURKB,CKAP2L,CXCL6,SLC17A9,ZWINT,KPNA2,CENPU,ASF1B,CDC6,CHAF1A,CEP55,ID3,CDCA8,DEPDC1,CDC25A,CCNB1,CDK1,CDC20,INCENP,TPX2,STC1,GMNN,SPDL1,AURKA,DLGAP5,TOP2A,ASPM,TCF19,KIF14,SGO2,TK1,MKI67,SPC25,ESCO2,CCNA2,PNP,GINS2,CTPS1,CDCA5,KNL1,BUB1B,CENPM,BRIP1,CLSPN,MFSD2A,ADPRHL1,CENPA,PRSS3,CDKN3,SUV39H1,E2F1,FBXO5,CHTF18,CDCA2,KIF23,CDCA3,CDC45,ZNF367,MAD2…
TF	Factor: E2F-1; motif: NTTSGCGG	TF:M00430	FALSE	0.002926347	2.533674211	8242	251	141	20044	FEN1,SHCBP1,FSTL3,PLK1,ITPRIP,SRSF2,AURKB,MCM4,HAS2,PKMYT1,ANLN,CKAP2L,PMEPA1,CXCL6,KIF4A,ZWINT,GFPT2,KPNA2,CENPU,ASF1B,CDC6,ANGPTL4,GTSE1,TFPI2,CHAF1A,CEP55,ID3,CDCA8,CDC25A,MT1A,NETO2,CCNB1,CDK1,CDC20,INCENP,STC1,GMNN,BMP2,FANCI,SKA3,NUF2,TSPAN13,SGO1,ASPM,RAD51AP1,SGO2,TK1,NDC80,SLC38A5,SPC25,CCNA2,PRC1,PBK,SERPINE1,F3,GINS2,HELLS,SLC18A2,BUB1B,CENPM,CLSPN,NCAPG,DTL,CENPA,WNT9A,PRSS3,MCM8,E2F1…
TF	Factor: YB-1; motif: NNNNCCAATNN; match class: 1	TF:M03862_1	FALSE	0.004233519	2.373298515	3157	251	69	20044	IL11,UBE2C,HJURP,AURKB,CKAP2L,ZWINT,SPHK1,CENPU,ASF1B,CDC6,CHAF1A,CEP55,CDC25A,CCNB1,CDK1,INCENP,TPX2,STC1,GMNN,AURKA,DLGAP5,TOP2A,ASPM,TCF19,KIF14,SGO2,TK1,MKI67,ESCO2,GINS2,CDCA5,BUB1B,CENPM,MFSD2A,DTL,CENPA,MCM8,CDKN3,SUV39H1,E2F1,CHTF18,CDCA2,KIF23,CDCA3,ZNF367,TICRR,WDR62,STIL,EREG,PIMREG,CCNF,RECQL4,E2F8,MELK,CENPI,MCM10,BLM,UBE2S,ERCC6L,UHRF1,ZNF257,STRA6,ZNF93,SYT1,FAM83D,KIF24,CHAC2,ENTP…
TF	Factor: E2F-8; motif: NNTTCCCGCCAAAW	TF:M11537	FALSE	0.004446187	2.352012241	542	251	22	20044	SHCBP1,MCM4,HAS2,CENPU,CDC6,CHAF1A,MT1A,SPC25,GINS2,FANCA,CDCA3,CDC45,DRAXIN,POLQ,PSMC3IP,XRCC2,RAD54L,CHRNA9,IGF2BP1,UHRF1,MASTL,CHAC2
TF	Factor: E2F; motif: TTTSGCGS; match class: 1	TF:M00427_1	FALSE	0.004497819	2.346997998	3946	251	81	20044	FEN1,SHCBP1,SRSF2,MCM4,CKAP2L,PMEPA1,ZWINT,GFPT2,KPNA2,CENPU,CDC6,GTSE1,CHAF1A,ID3,LMNB1,CDC25A,NETO2,CDK1,GMNN,BMP2,AURKA,FANCI,SKA3,TK1,NDC80,CCNA2,CDCA5,HELLS,SLC18A2,KNL1,BUB1B,CENPM,FANCA,CLSPN,DTL,MCM8,E2F1,FBXO5,F2RL1,MYOCD,KIF18A,CDC45,ZNF367,MYBL2,MAD2L1,DUSP4,WDR62,KIF18B,RASD2,STIL,DRAXIN,ATAD5,GAL,KIF11,RECQL4,RFC3,WRAP53,E2F8,PSMC3IP,PLPP4,MELK,CENPI,MCM10,BLM,TTK,GINS1,PAQR4,POLE2,L…
TF	Factor: NF-YB; motif: NNNYNRRCCAATCAG	TF:M07115	FALSE	0.005167992	2.286678147	547	251	22	20044	SRSF2,ASF1B,CDC25A,CDK1,TPX2,STC1,TOP2A,SPC25,CDKN3,CDCA2,MYOCD,KIF23,NOX4,STIL,PIMREG,E2F8,CENPI,BLM,PRR5L,UHRF1,KIF24,MTFR2
TF	Factor: E2F1; motif: NNNNNGCGSSAAAN	TF:M08874	FALSE	0.006444765	2.190792902	7417	251	129	20044	RRM2,FEN1,IL11,UBE2C,FSTL3,TACC3,HJURP,AURKB,MCM4,PKMYT1,ZWINT,GFPT2,KPNA2,CENPU,ASF1B,CDC6,ANGPTL4,TFPI2,MT2A,ID3,CDCA8,LMNB1,CDC25A,NETO2,CCNB1,CDK1,GMNN,SPDL1,AURKA,FANCI,SKA3,DLGAP5,NUF2,TSPAN13,SGO1,TCF19,TK1,ID1,CRISPLD2,SLC38A5,TRIP13,ESCO2,CCNA2,PBK,F3,GINS2,CTPS1,CDCA5,HELLS,NEIL3,GABBR2,SLC18A2,KNL1,SKA1,CENPM,FANCA,CLSPN,DTL,CENPA,NRIP3,MCM8,CDKN3,SUV39H1,E2F1,CHTF18,F2RL1,MYOCD,CDCA3,…
TF	Factor: SP2; motif: NNRRCCAATSRGNRNSNGSN	TF:M12668	FALSE	0.006638971	2.177899233	12496	251	191	20044	RRM2,FEN1,IL11,UBE2C,SHCBP1,TACC3,PLK1,ITPRIP,SRSF2,UBE2T,HJURP,AURKB,MCM4,ANLN,CKAP2L,PMEPA1,CXCL6,KIF4A,SLC17A9,ZWINT,GFPT2,SPHK1,KPNA2,MT1X,CENPU,ASF1B,CDC6,GTSE1,TFPI2,CHAF1A,CEP55,ID3,CDCA8,DEPDC1,LMNB1,CDC25A,MT1A,CCNB1,CDK1,CDC20,INCENP,TPX2,STC1,GMNN,SPDL1,CXCL5,AURKA,CXCL8,DLGAP5,TSPAN13,TGM2,SGO1,TOP2A,ASPM,RAD51AP1,TCF19,KIF14,SGO2,TK1,ID1,CRISPLD2,MKI67,SPC25,ESCO2,CCNA2,PRC1,PNP,SERP…
TF	Factor: NFYA; motif: AGNSYKCTGATTGGTNNR	TF:M07222	FALSE	0.006676573	2.17544638	645	251	24	20044	IL11,TACC3,SRSF2,ASF1B,CDC25A,TPX2,STC1,TSPAN13,TK1,SPC25,CDKN3,CHTF18,CDCA2,KIF23,TICRR,NOX4,STIL,PIMREG,CCNF,E2F8,CENPI,UHRF1,KIF24,MTFR2
TF	Factor: HMGXB3; motif: NRGCCAATSRGNRNNS; match class: 1	TF:M12616_1	FALSE	0.008024081	2.095604687	562	251	22	20044	IL11,ASF1B,CDC6,CEP55,CDC25A,TPX2,STC1,DLGAP5,ASPM,TK1,CDKN3,CDCA2,CDCA3,CDC45,CCNF,E2F8,CENPI,BLM,UBE2S,UHRF1,KIF24,MTFR2
TF	Factor: YB-1; motif: CCAMTCNGMR	TF:M03805	FALSE	0.009516522	2.021521766	10320	251	165	20044	RRM2,IL11,UBE2C,SHCBP1,TACC3,PLK1,ITPRIP,SRSF2,UBE2T,HJURP,AURKB,MCM4,BIRC5,CKAP2L,ZWINT,GFPT2,KPNA2,CENPU,ASF1B,CDC6,ANGPTL4,GTSE1,CHAF1A,CEP55,CDCA8,DEPDC1,LMNB1,CDC25A,MT1A,NETO2,CCNB1,CDK1,CDC20,INCENP,TPX2,STC1,GMNN,SPDL1,BMP2,AURKA,FANCI,DLGAP5,TSPAN13,SGO1,TOP2A,ASPM,RAD51AP1,TCF19,KIF14,TK1,ID1,CRISPLD2,NDC80,MT1M,KNSTRN,MKI67,SPC25,ESCO2,PRC1,PNP,SERPINE1,F3,GINS2,CTPS1,GABBR2,SLC18A2,KN…
TF	Factor: E2F-1; motif: NNNSSCGCSAANN; match class: 1	TF:M07250_1	FALSE	0.00959867	2.017788953	5691	251	105	20044	FEN1,TACC3,SRSF2,HJURP,PKMYT1,CKAP2L,PMEPA1,CXCL6,ZWINT,GFPT2,KPNA2,CENPU,CDC6,GTSE1,TFPI2,CHAF1A,ID3,CDCA8,LMNB1,CDC25A,NETO2,CCNB1,CDK1,CDC20,TPX2,GMNN,SPDL1,BMP2,AURKA,FANCI,SKA3,TSPAN13,TK1,NDC80,ESCO2,CCNA2,F3,GINS2,HELLS,NEIL3,GABBR2,BUB1B,CENPM,FANCA,CLSPN,MFSD2A,NCAPG,DTL,WNT9A,CDKN3,E2F1,FBXO5,CHTF18,F2RL1,MYOCD,KIF18A,LRP8,CDC45,ZNF367,MYBL2,MAD2L1,DUSP4,KIF18B,RASD2,RELT,SSTR1,DRAXIN,A…
TF	Factor: E2F-1; motif: TTTSGCGS	TF:M00431	FALSE	0.010911768	1.962104863	7483	251	129	20044	FEN1,SHCBP1,FSTL3,TACC3,PLK1,SRSF2,HJURP,MCM4,PKMYT1,CKAP2L,PMEPA1,CXCL6,ZWINT,GFPT2,KPNA2,CENPU,ASF1B,CDC6,ANGPTL4,CHAF1A,ID3,CDCA8,LMNB1,CDC25A,NETO2,CCNB1,CDK1,CDC20,INCENP,TPX2,GMNN,SPDL1,BMP2,AURKA,FANCI,SKA3,DLGAP5,RAD51AP1,TCF19,TK1,NDC80,CCNA2,PBK,F3,GINS2,CDCA5,HELLS,NEIL3,GABBR2,SLC18A2,BUB1B,CENPM,FANCA,CLSPN,MFSD2A,DTL,CENPA,NRIP3,PRSS3,MCM8,SUV39H1,E2F1,FBXO5,CXCL1,CHTF18,F2RL1,MYOCD…
TF	Factor: YB-1; motif: CCAMTCNGMR; match class: 1	TF:M03805_1	FALSE	0.010969348	1.959819176	3766	251	77	20044	IL11,SHCBP1,TACC3,PLK1,SRSF2,HJURP,AURKB,MCM4,CKAP2L,KPNA2,ASF1B,CDC6,CHAF1A,CEP55,DEPDC1,CDC25A,CCNB1,INCENP,TPX2,STC1,AURKA,DLGAP5,TOP2A,ASPM,TCF19,CRISPLD2,NDC80,MKI67,PNP,GINS2,CTPS1,SLC18A2,CENPM,BRIP1,NCAPG,CENPA,CDKN3,FBXO5,CHTF18,CDCA2,MYOCD,CDCA3,CDC45,MYCBP,TICRR,SPC24,NOX4,WDR62,KIF18B,DDIAS,STIL,CDC25C,HBB,PIMREG,CCNF,RECQL4,POLQ,RFC3,E2F8,HMMR,CENPI,BLM,TM4SF1,SLC6A17,UBE2S,PRR5L,ERC…
TF	Factor: E2F; motif: TTTSGCGS; match class: 1	TF:M00426_1	FALSE	0.011769252	1.929251138	6004	251	109	20044	FEN1,SHCBP1,FSTL3,TACC3,SRSF2,HJURP,MCM4,PKMYT1,CKAP2L,PMEPA1,ZWINT,GFPT2,KPNA2,CENPU,ASF1B,CDC6,ANGPTL4,GTSE1,CHAF1A,ID3,LMNB1,CDC25A,CDK1,CDC20,INCENP,TPX2,GMNN,BMP2,AURKA,FANCI,SKA3,DLGAP5,NUF2,TSPAN13,TGM2,TCF19,TK1,NDC80,CCNA2,PRC1,PBK,F3,CDCA5,HELLS,SLC18A2,KNL1,SKA1,BUB1B,CENPM,FANCA,CLSPN,MFSD2A,DTL,CENPA,MCM8,E2F1,FBXO5,F2RL1,KIF18A,CDC45,ZNF367,MYBL2,MAD2L1,TICRR,DUSP4,AREG,WDR62,KIF18B…
TF	Factor: E2F-3:HES-7; motif: NNNSGCGCSNNNNNCRCGYGNN	TF:M08526	FALSE	0.013810015	1.85980584	17225	251	238	20044	RRM2,FEN1,PLAUR,IL11,UBE2C,SHCBP1,FSTL3,TACC3,PLK1,SRSF2,UBE2T,HJURP,AURKB,MCM4,BIRC5,HAS2,PKMYT1,ANLN,CKAP2L,PMEPA1,CXCL6,KIF4A,SLC17A9,ZWINT,GFPT2,SPHK1,KPNA2,MT1X,CENPU,ASF1B,CDC6,ANGPTL4,PF4V1,GTSE1,TFPI2,CHAF1A,MT2A,CEP55,ID3,CDCA8,DEPDC1,LMNB1,CDC25A,MT1A,NETO2,CCNB1,CDK1,CDC20,INCENP,TPX2,GMNN,SPDL1,CXCL5,BMP2,AURKA,FANCI,SKA3,DLGAP5,NUF2,TSPAN13,TGM2,SGO1,TOP2A,ASPM,RAD51AP1,TCF19,KIF14,S…
TF	Factor: E2F; motif: NKCGCGCSAAAN	TF:M00920	FALSE	0.019720524	1.70508156	5848	251	106	20044	RRM2,FEN1,SHCBP1,FSTL3,TACC3,SRSF2,MCM4,HAS2,PKMYT1,CKAP2L,ZWINT,GFPT2,KPNA2,CENPU,CDC6,GTSE1,TFPI2,CHAF1A,MT2A,ID3,LMNB1,CDC25A,NETO2,CCNB1,CDK1,FAM111B,CDC20,INCENP,GMNN,SPDL1,AURKA,FANCI,SKA3,TCF19,NDC80,CCNA2,PBK,F3,CDCA5,HELLS,NEIL3,GABBR2,SLC18A2,KNL1,SKA1,CENPM,FANCA,CLSPN,MFSD2A,NCAPG,DTL,NRIP3,PRSS3,MCM8,E2F1,FBXO5,F2RL1,MYOCD,KIF18A,CDC45,ZNF367,MYBL2,MAD2L1,TICRR,DUSP4,SPC24,AREG,KIF18…
TF	Factor: NFYB; motif: CYCATTGGCCNN	TF:M12529	FALSE	0.01992007	1.700709131	1580	251	41	20044	TACC3,PLK1,SRSF2,UBE2T,SLC17A9,GFPT2,MT1X,LMNB1,CDC25A,MT1A,CDC20,AURKA,TSPAN13,TOP2A,ASPM,TCF19,TK1,SPC25,ESCO2,PNP,CENPA,E2F1,CHTF18,KIF23,ZNF367,SEC14L2,TICRR,RASD2,EREG,STATH,CCNF,XRCC2,UBE2S,PRR5L,UHRF1,CCNE2,WNT2,PPP1R14A,AUNIP,FAM83D,KIF24
TF	Factor: E2F-1; motif: TTTSGCGCGMNR	TF:M00516	FALSE	0.021277047	1.672088656	7114	251	123	20044	RRM2,FEN1,SHCBP1,FSTL3,TACC3,SRSF2,HJURP,MCM4,HAS2,PKMYT1,CKAP2L,PMEPA1,ZWINT,GFPT2,KPNA2,CENPU,CDC6,ANGPTL4,CHAF1A,MT2A,ID3,CDCA8,LMNB1,CDC25A,NETO2,CCNB1,CDK1,FAM111B,CDC20,INCENP,TPX2,GMNN,SPDL1,BMP2,AURKA,FANCI,SKA3,TCF19,TK1,CRISPLD2,NDC80,MT1M,MKI67,CCNA2,PNP,PBK,F3,CDCA5,HELLS,NEIL3,GABBR2,SLC18A2,KNL1,SKA1,CENPM,FANCA,CLSPN,MFSD2A,DTL,NRIP3,PRSS3,MCM8,E2F1,F2RL1,MYOCD,KIF18A,CDC45,ZNF367,…
TF	Factor: E2F-1; motif: NTTTCGCGCS	TF:M00940	FALSE	0.021373432	1.670125727	8031	251	135	20044	RRM2,FSTL3,TACC3,SRSF2,MCM4,HAS2,PKMYT1,ANLN,ZWINT,KPNA2,MT1X,CENPU,ASF1B,CDC6,ANGPTL4,CHAF1A,MT2A,CEP55,ID3,CDCA8,LMNB1,CDC25A,MT1A,NETO2,CCNB1,CDK1,CDC20,TPX2,GMNN,SPDL1,BMP2,AURKA,FANCI,SKA3,DLGAP5,TSPAN13,TGM2,TCF19,SPC25,ESCO2,CCNA2,PBK,F3,GINS2,CTPS1,CDCA5,HELLS,NEIL3,SLC18A2,SKA1,CENPM,FANCA,CLSPN,MFSD2A,DTL,CENPA,NRIP3,PRSS3,MCM8,CDKN3,SUV39H1,E2F1,FBXO5,CHTF18,F2RL1,MYOCD,KIF18A,KIF23,CD…
TF	Factor: Rb:E2F-1:DP-1; motif: TTTSGCGC; match class: 1	TF:M00740_1	FALSE	0.023440729	1.630028881	4731	251	90	20044	RRM2,FEN1,SHCBP1,SRSF2,MCM4,ZWINT,GFPT2,KPNA2,CENPU,CDC6,GTSE1,CHAF1A,ID3,LMNB1,CDC25A,CCNB1,CDK1,CDC20,BMP2,AURKA,FANCI,SKA3,DLGAP5,NDC80,MKI67,CCNA2,PNP,CDCA5,HELLS,SLC18A2,KNL1,SKA1,CENPM,FANCA,CLSPN,MFSD2A,NCAPG,DTL,MCM8,SUV39H1,E2F1,F2RL1,KIF18A,CDC45,ZNF367,MYBL2,MAD2L1,DUSP4,SPC24,WDR62,P3H2,KIF18B,STIL,SSTR1,DRAXIN,CD274,CIP2A,ATAD5,KIF11,CCNF,PLEK2,RECQL4,RFC3,WRAP53,E2F8,PSMC3IP,HMMR,PL…
TF	Factor: NFYA; motif: NNRGCCAATSRGMRSSNNSN; match class: 1	TF:M12642_1	FALSE	0.024985617	1.602309918	558	251	21	20044	IL11,TACC3,ASF1B,CDC6,CEP55,CCNB1,CDC20,GMNN,TK1,PNP,E2F1,CDCA2,SPC24,KIF18B,E2F8,CENPI,BLM,UBE2S,UHRF1,KIF24,MTFR2
TF	Factor: NF-kappaB; motif: NGGGGAMTTTCCNN; match class: 1	TF:M00194_1	FALSE	0.029920165	1.524036023	391	251	17	20044	CXCL6,KIF4A,ASF1B,CXCL5,FANCI,MT1M,ESCO2,NCAPG,CXCL1,SSTR1,PLPP4,TM4SF1,PRR5L,IGSF3,ALOX5AP,CXCL3,SYT1
TF	Factor: E2F-1; motif: NTTSGCGG; match class: 1	TF:M00430_1	FALSE	0.032410865	1.489309379	2574	251	57	20044	FEN1,PLK1,SRSF2,ANLN,CKAP2L,ZWINT,GFPT2,KPNA2,ASF1B,CDC6,GTSE1,CDC25A,GMNN,BMP2,SKA3,TSPAN13,TK1,SPC25,F3,HELLS,BUB1B,CENPM,CLSPN,DTL,CENPA,WNT9A,MCM8,E2F1,FBXO5,CHTF18,MYOCD,CDC45,DUSP4,RASD2,CD274,CIP2A,ATAD5,KIF11,WRAP53,PLPP4,MELK,CENPI,MCM10,TTK,GINS4,UBE2S,DHX34,LMCD1,RAD54L,E2F2,IGF2BP1,UHRF1,ZNF257,CCNE2,WNT2,RTKN2,PARM1
TF	Factor: E2F-4; motif: NNTTCCCGCCNN	TF:M04823	FALSE	0.045575226	1.341271173	13114	251	195	20044	RRM2,FEN1,PLAUR,IL11,UBE2C,SHCBP1,FSTL3,TACC3,PLK1,SRSF2,UBE2T,HJURP,AURKB,MCM4,BIRC5,HAS2,PKMYT1,ANLN,CKAP2L,PMEPA1,CXCL6,KIF4A,GFPT2,KPNA2,MT1X,CENPU,ASF1B,CDC6,ANGPTL4,PF4V1,GTSE1,TFPI2,CHAF1A,MT2A,CEP55,ID3,CDCA8,LMNB1,CDC25A,MT1A,NETO2,CCNB1,CDK1,GMNN,SPDL1,CXCL5,BMP2,AURKA,FANCI,SKA3,DLGAP5,NUF2,TSPAN13,TGM2,SGO1,TOP2A,RAD51AP1,TCF19,SGO2,TK1,CRISPLD2,MT1M,SPAG5,MKI67,SLC38A5,TRIP13,SPC25,E…
TF	Factor: E2F-1; motif: NGGGCGGGARV	TF:M07206	FALSE	0.046965258	1.328223291	14970	251	215	20044	RRM2,FEN1,PLAUR,IL11,UBE2C,SHCBP1,FSTL3,TACC3,PLK1,SRSF2,UBE2T,HJURP,AURKB,MCM4,BIRC5,HAS2,PKMYT1,ANLN,CKAP2L,PMEPA1,CXCL6,KIF4A,SLC17A9,ZWINT,GFPT2,KPNA2,MT1X,CENPU,ASF1B,CDC6,ANGPTL4,PF4V1,GTSE1,TFPI2,CHAF1A,MT2A,CEP55,ID3,CDCA8,LMNB1,CDC25A,MT1A,NETO2,CCNB1,CDK1,CDC20,TPX2,GMNN,SPDL1,CXCL5,BMP2,AURKA,FANCI,SKA3,DLGAP5,NUF2,TSPAN13,TGM2,SGO1,TOP2A,ASPM,RAD51AP1,TCF19,SGO2,TK1,ID1,CRISPLD2,NDC80…
TF	Factor: E2F-1; motif: NNNSSCGCSAANN	TF:M07250	FALSE	0.048977638	1.310002166	11048	251	171	20044	FEN1,SHCBP1,FSTL3,TACC3,PLK1,SRSF2,HJURP,MCM4,HAS2,PKMYT1,CKAP2L,PMEPA1,CXCL6,KIF4A,ZWINT,GFPT2,KPNA2,CENPU,ASF1B,CDC6,ANGPTL4,GTSE1,TFPI2,CHAF1A,CEP55,ID3,CDCA8,LMNB1,CDC25A,NETO2,CCNB1,CDK1,CDC20,INCENP,TPX2,GMNN,SPDL1,BMP2,AURKA,FANCI,SKA3,NUF2,TSPAN13,SGO1,ASPM,RAD51AP1,TCF19,SGO2,TK1,ID1,NDC80,TRIP13,SPC25,ESCO2,CCNA2,PRC1,PBK,SERPINE1,F3,GINS2,CTPS1,CDCA5,HELLS,NEIL3,GABBR2,SLC18A2,KNL1,BUB…
MIRNA	hsa-miR-193b-3p	MIRNA:hsa-miR-193b-3p	FALSE	1.82E-22	21.74009483	848	233	62	14822	RRM2,FEN1,UBE2C,SHCBP1,TACC3,MCM4,PKMYT1,CKAP2L,ZWINT,KPNA2,CENPU,ASF1B,CDC6,LMNB1,CDC25A,CDK1,CDC20,TPX2,GMNN,FANCI,SKA3,SGO1,TOP2A,ASPM,TK1,NDC80,TRIP13,SPC25,CCNA2,GINS2,CDCA5,HELLS,SKA1,BUB1B,FANCA,NCAPG,MCM8,E2F1,FBXO5,CHTF18,CDCA2,TICRR,WDR62,SLC7A6,KIF11,PLEK2,RECQL4,POLQ,PSMC3IP,MELK,BUB1,MCM10,MYBL1,BLM,EXO1,POLE2,LMCD1,E2F2,HASPIN,RTKN2,AUNIP,MTFR2
MIRNA	hsa-miR-215-5p	MIRNA:hsa-miR-215-5p	FALSE	6.38E-18	17.19534459	753	233	53	14822	FEN1,HJURP,ANLN,CKAP2L,CEP55,DEPDC1,LMNB1,CDC20,DLGAP5,NUF2,ASPM,KIF14,SGO2,ID1,MKI67,TRIP13,NEIL3,KNL1,SKA1,BUB1B,BRIP1,CLSPN,DTL,CENPA,CDKN3,CENPE,FBXO5,KIF18A,KIF23,LRP8,MAD2L1,TICRR,STIL,ATAD5,E2F8,PSMC3IP,HMMR,CENPI,MCM10,PLK4,BLM,TTK,NT5M,ERCC6L,KIFC1,HASPIN,TROAP,HBEGF,RTKN2,PARM1,FAM83D,KIF24,ENTPD7
MIRNA	hsa-miR-192-5p	MIRNA:hsa-miR-192-5p	FALSE	8.17E-17	16.08786922	987	233	59	14822	FEN1,HJURP,ANLN,CKAP2L,MT1X,CEP55,DEPDC1,LMNB1,CDC25A,FAM111B,CDC20,FANCI,DLGAP5,NUF2,ASPM,KIF14,SGO2,ID1,MKI67,TRIP13,ESCO2,SERPINE1,NEIL3,KNL1,SKA1,BUB1B,BRIP1,CLSPN,DTL,CENPA,CDKN3,CENPE,FBXO5,KIF18A,KIF23,LRP8,MAD2L1,TICRR,STIL,ATAD5,POLQ,E2F8,PSMC3IP,HMMR,CENPI,MCM10,PLK4,BLM,TTK,NT5M,ERCC6L,HASPIN,TROAP,HBEGF,RTKN2,PARM1,FAM83D,KIF24,ENTPD7
MIRNA	hsa-miR-571	MIRNA:hsa-miR-571	FALSE	0.001632029	2.78727206	74	233	9	14822	PMEPA1,ZWINT,CLSPN,ADAMTS4,GPR183,EREG,CCNF,UBE2S,FIBCD1
MIRNA	hsa-miR-3613-3p	MIRNA:hsa-miR-3613-3p	FALSE	0.031331204	1.504022913	501	233	21	14822	SRSF2,MCM4,BIRC5,ZWINT,LMNB1,SGO2,CRISPLD2,ESCO2,GINS2,SKA1,CLSPN,CDCA2,MYOCD,SPC24,CCNF,MCM10,MYBL1,FKBP5,HASPIN,ZNF257,C5AR2
MIRNA	hsa-miR-20a-5p	MIRNA:hsa-miR-20a-5p	FALSE	0.040082725	1.397042761	1062	233	34	14822	RRM2,UBE2C,SRSF2,HAS2,PKMYT1,KPNA2,CHAF1A,NETO2,CCNB1,BMP2,CXCL8,CRISPLD2,F3,MFSD2A,NRIP3,E2F1,F2RL1,KIF23,STIL,GPR183,DRAXIN,EREG,POLQ,RFC3,MELK,KIF2C,MYPN,GINS4,SEMA7A,E2F2,ZNF93,MASTL,FAM83D,ENTPD7
