# Supplementary material for: Extended PRF: Impact of Heat on Gene Expression in Gingival Fibroblasts
Source: Int J Mol Sci. 2025 Sep 18;26(18):9120. doi: 10.3390/ijms26189120 (PMC12470302; doi:10.3390/ijms26189120)
Supplement: Supplementary file 1 [file ijms-26-09120-s001.zip › ijms-3780438-Supplementary/Table S8 only BC upregulated GProfiler.csv]

source	term_name	term_id	adjusted_p_value	negative_log10_of_adjusted_p_value	term_size	query_size	intersection_size	effective_domain_size	intersections
GO:MF	microtubule binding	GO:0008017	3.70E-13	12.43132467	281	141	21	20246	PLK1,BIRC5,KIF4A,GTSE1,SKA3,DLGAP5,NUF2,KIF14,NDC80,SPAG5,KNSTRN,PRC1,KNL1,SKA1,CENPE,KIF18A,KIF23,SPC24,KIF18B,KIFC1,KIF24
GO:MF	tubulin binding	GO:0015631	2.65E-10	9.576018833	392	141	21	20246	PLK1,BIRC5,KIF4A,GTSE1,SKA3,DLGAP5,NUF2,KIF14,NDC80,SPAG5,KNSTRN,PRC1,KNL1,SKA1,CENPE,KIF18A,KIF23,SPC24,KIF18B,KIFC1,KIF24
GO:MF	anaphase-promoting complex binding	GO:0010997	5.43E-09	8.265527931	9	141	6	20246	PLK1,CDC20,CLSPN,FBXO5,CCNF,UBE2S
GO:MF	ATP binding	GO:0005524	5.89E-09	8.229651894	1516	141	37	20246	UBE2C,PLK1,UBE2T,AURKB,PKMYT1,KIF4A,CDC6,CDK1,AURKA,TOP2A,KIF14,TK1,MKI67,TRIP13,PBK,HELLS,BUB1B,BRIP1,CENPE,CHTF18,KIF18A,KIF23,KIF18B,ATAD5,POLQ,XRCC2,ACTG2,BUB1,PLK4,BLM,TTK,UBE2S,ERCC6L,KIFC1,RAD54L,HASPIN,KIF24
GO:MF	macromolecular conformation isomerase activity	GO:0120543	1.30E-08	7.88645027	290	141	17	20246	KIF4A,TOP2A,KIF14,HELLS,BRIP1,CENPE,CHTF18,KIF18A,KIF23,KIF18B,POLQ,RFC3,BLM,ERCC6L,KIFC1,RAD54L,KIF24
GO:MF	adenyl ribonucleotide binding	GO:0032559	1.31E-08	7.883345462	1558	141	37	20246	UBE2C,PLK1,UBE2T,AURKB,PKMYT1,KIF4A,CDC6,CDK1,AURKA,TOP2A,KIF14,TK1,MKI67,TRIP13,PBK,HELLS,BUB1B,BRIP1,CENPE,CHTF18,KIF18A,KIF23,KIF18B,ATAD5,POLQ,XRCC2,ACTG2,BUB1,PLK4,BLM,TTK,UBE2S,ERCC6L,KIFC1,RAD54L,HASPIN,KIF24
GO:MF	adenyl nucleotide binding	GO:0030554	6.94E-08	7.158840825	1651	141	37	20246	UBE2C,PLK1,UBE2T,AURKB,PKMYT1,KIF4A,CDC6,CDK1,AURKA,TOP2A,KIF14,TK1,MKI67,TRIP13,PBK,HELLS,BUB1B,BRIP1,CENPE,CHTF18,KIF18A,KIF23,KIF18B,ATAD5,POLQ,XRCC2,ACTG2,BUB1,PLK4,BLM,TTK,UBE2S,ERCC6L,KIFC1,RAD54L,HASPIN,KIF24
GO:MF	protein binding	GO:0005515	8.93E-08	7.049030661	15123	141	134	20246	RRM2,FEN1,IL11,UBE2C,SHCBP1,FSTL3,TACC3,PLK1,UBE2T,HJURP,AURKB,BIRC5,HAS2,PKMYT1,ANLN,CXCL6,KIF4A,ZWINT,CENPU,ASF1B,CDC6,ANGPTL4,PF4V1,GTSE1,MT2A,CEP55,ID3,CDCA8,DEPDC1,LMNB1,CDC25A,MT1A,CCNB1,CDK1,FAM111B,CDC20,INCENP,SPDL1,AURKA,FANCI,SKA3,CXCL8,DLGAP5,NUF2,SGO1,TOP2A,RAD51AP1,TCF19,KIF14,SGO2,TK1,NDC80,SPAG5,KNSTRN,MKI67,TRIP13,SPC25,ESCO2,CCNA2,PRC1,PBK,SERPINE1,F3,GINS2,CDCA5,HELLS,GABBR2,KN…
GO:MF	ATP-dependent activity	GO:0140657	2.63E-07	6.580365992	626	141	22	20246	KIF4A,CDC6,TOP2A,KIF14,TRIP13,HELLS,BRIP1,MFSD2A,CENPE,CHTF18,KIF18A,KIF23,KIF18B,ATAD5,POLQ,RFC3,XRCC2,BLM,ERCC6L,KIFC1,RAD54L,KIF24
GO:MF	catalytic activity, acting on DNA	GO:0140097	2.64E-07	6.578186991	260	141	15	20246	FEN1,TOP2A,HELLS,NEIL3,BRIP1,CHTF18,ATAD5,POLQ,RFC3,XRCC2,BLM,EXO1,POLE2,ERCC6L,RAD54L
GO:MF	ATP-dependent activity, acting on DNA	GO:0008094	6.99E-07	6.155776546	124	141	11	20246	TOP2A,HELLS,BRIP1,CHTF18,ATAD5,POLQ,RFC3,XRCC2,BLM,ERCC6L,RAD54L
GO:MF	isomerase activity	GO:0016853	1.70313E-06	5.768751414	452	141	18	20246	KIF4A,TOP2A,KIF14,HELLS,BRIP1,CENPE,CHTF18,KIF18A,KIF23,KIF18B,POLQ,RFC3,BLM,FKBP5,ERCC6L,KIFC1,RAD54L,KIF24
GO:MF	purine ribonucleoside triphosphate binding	GO:0035639	1.24931E-05	4.903330126	2087	141	38	20246	UBE2C,PLK1,UBE2T,AURKB,PKMYT1,KIF4A,CDC6,CDK1,AURKA,TOP2A,KIF14,TK1,MKI67,TRIP13,PBK,HELLS,BUB1B,BRIP1,CENPE,CHTF18,KIF18A,KIF23,KIF18B,ATAD5,POLQ,ARHGEF39,XRCC2,ACTG2,BUB1,PLK4,BLM,TTK,UBE2S,ERCC6L,KIFC1,RAD54L,HASPIN,KIF24
GO:MF	microtubule motor activity	GO:0003777	1.50986E-05	4.821062502	68	141	8	20246	KIF4A,KIF14,CENPE,KIF18A,KIF23,KIF18B,KIFC1,KIF24
GO:MF	purine ribonucleotide binding	GO:0032555	2.66677E-05	4.574013674	2147	141	38	20246	UBE2C,PLK1,UBE2T,AURKB,PKMYT1,KIF4A,CDC6,CDK1,AURKA,TOP2A,KIF14,TK1,MKI67,TRIP13,PBK,HELLS,BUB1B,BRIP1,CENPE,CHTF18,KIF18A,KIF23,KIF18B,ATAD5,POLQ,ARHGEF39,XRCC2,ACTG2,BUB1,PLK4,BLM,TTK,UBE2S,ERCC6L,KIFC1,RAD54L,HASPIN,KIF24
GO:MF	carbohydrate derivative binding	GO:0097367	2.7201E-05	4.565414831	2536	141	42	20246	UBE2C,PLK1,UBE2T,AURKB,PKMYT1,CXCL6,KIF4A,CDC6,PF4V1,CDK1,AURKA,CXCL8,TOP2A,KIF14,TK1,MKI67,TRIP13,PBK,HELLS,BUB1B,BRIP1,CENPE,CHTF18,KIF18A,KIF23,KIF18B,ATAD5,POLQ,ARHGEF39,HMMR,XRCC2,ACTG2,BUB1,PLK4,BLM,TTK,UBE2S,ERCC6L,KIFC1,RAD54L,HASPIN,KIF24
GO:MF	ribonucleotide binding	GO:0032553	3.28704E-05	4.483194375	2164	141	38	20246	UBE2C,PLK1,UBE2T,AURKB,PKMYT1,KIF4A,CDC6,CDK1,AURKA,TOP2A,KIF14,TK1,MKI67,TRIP13,PBK,HELLS,BUB1B,BRIP1,CENPE,CHTF18,KIF18A,KIF23,KIF18B,ATAD5,POLQ,ARHGEF39,XRCC2,ACTG2,BUB1,PLK4,BLM,TTK,UBE2S,ERCC6L,KIFC1,RAD54L,HASPIN,KIF24
GO:MF	cytoskeletal protein binding	GO:0008092	6.76508E-05	4.169727013	1001	141	24	20246	PLK1,BIRC5,ANLN,KIF4A,GTSE1,SKA3,DLGAP5,NUF2,KIF14,NDC80,SPAG5,KNSTRN,PRC1,KNL1,SKA1,CENPE,KIF18A,KIF23,SPC24,KIF18B,MYPN,KIFC1,ANKRD1,KIF24
GO:MF	purine nucleotide binding	GO:0017076	8.22313E-05	4.084963002	2241	141	38	20246	UBE2C,PLK1,UBE2T,AURKB,PKMYT1,KIF4A,CDC6,CDK1,AURKA,TOP2A,KIF14,TK1,MKI67,TRIP13,PBK,HELLS,BUB1B,BRIP1,CENPE,CHTF18,KIF18A,KIF23,KIF18B,ATAD5,POLQ,ARHGEF39,XRCC2,ACTG2,BUB1,PLK4,BLM,TTK,UBE2S,ERCC6L,KIFC1,RAD54L,HASPIN,KIF24
GO:MF	ATP hydrolysis activity	GO:0016887	0.000121549	3.915249999	411	141	15	20246	CDC6,KIF14,TRIP13,BRIP1,CHTF18,KIF18A,KIF23,KIF18B,ATAD5,POLQ,RFC3,BLM,ERCC6L,KIFC1,RAD54L
GO:MF	nucleotide binding	GO:0000166	0.000174064	3.759292205	2406	141	39	20246	UBE2C,PLK1,UBE2T,AURKB,PKMYT1,KIF4A,CDC6,CDK1,AURKA,TOP2A,KIF14,TK1,MKI67,TRIP13,PBK,HELLS,BUB1B,BRIP1,CENPE,CHTF18,KIF18A,KIF23,KIF18B,ATAD5,POLQ,ARHGEF39,XRCC2,ACTG2,BUB1,PLK4,BLM,TTK,UBE2S,ERCC6L,KIFC1,RAD54L,HASPIN,UHRF1,KIF24
GO:MF	nucleoside phosphate binding	GO:1901265	0.000211326	3.675046661	2424	141	39	20246	UBE2C,PLK1,UBE2T,AURKB,PKMYT1,KIF4A,CDC6,CDK1,AURKA,TOP2A,KIF14,TK1,MKI67,TRIP13,PBK,HELLS,BUB1B,BRIP1,CENPE,CHTF18,KIF18A,KIF23,KIF18B,ATAD5,POLQ,ARHGEF39,XRCC2,ACTG2,BUB1,PLK4,BLM,TTK,UBE2S,ERCC6L,KIFC1,RAD54L,HASPIN,UHRF1,KIF24
GO:MF	heterocyclic compound binding	GO:1901363	0.000299696	3.523318736	2558	141	40	20246	UBE2C,PLK1,UBE2T,AURKB,PKMYT1,KIF4A,CDC6,ID3,CDK1,AURKA,TOP2A,KIF14,TK1,MKI67,TRIP13,PBK,HELLS,BUB1B,BRIP1,CENPE,CHTF18,KIF18A,KIF23,KIF18B,ATAD5,POLQ,ARHGEF39,XRCC2,ACTG2,BUB1,PLK4,BLM,TTK,UBE2S,ERCC6L,KIFC1,RAD54L,HASPIN,UHRF1,KIF24
GO:MF	cytoskeletal motor activity	GO:0003774	0.00091803	3.037143192	115	141	8	20246	KIF4A,KIF14,CENPE,KIF18A,KIF23,KIF18B,KIFC1,KIF24
GO:MF	polypeptide conformation or assembly isomerase activity	GO:0120544	0.001348416	2.870176115	121	141	8	20246	KIF4A,KIF14,CENPE,KIF18A,KIF23,KIF18B,KIFC1,KIF24
GO:MF	nucleic acid conformation isomerase activity	GO:0120545	0.001857686	2.731027647	169	141	9	20246	TOP2A,HELLS,BRIP1,CHTF18,POLQ,RFC3,BLM,ERCC6L,RAD54L
GO:MF	anion binding	GO:0043168	0.002770859	2.557385582	2685	141	39	20246	UBE2C,PLK1,UBE2T,AURKB,PKMYT1,KIF4A,CDC6,ID3,CDK1,AURKA,TOP2A,KIF14,TK1,MKI67,TRIP13,PBK,HELLS,BUB1B,BRIP1,CENPE,CHTF18,KIF18A,KIF23,KIF18B,ATAD5,POLQ,ARHGEF39,XRCC2,ACTG2,BUB1,PLK4,BLM,TTK,UBE2S,ERCC6L,KIFC1,RAD54L,HASPIN,KIF24
GO:MF	kinetochore binding	GO:0043515	0.004174817	2.379362538	6	141	3	20246	SPDL1,CENPE,TTK
GO:MF	protein serine/threonine kinase activity	GO:0004674	0.005248454	2.279968572	557	141	15	20246	PLK1,AURKB,PKMYT1,CCNB1,CDK1,AURKA,CCNA2,PBK,BUB1B,CCNF,BUB1,PLK4,TTK,HASPIN,CCNE2
GO:MF	DNA secondary structure binding	GO:0000217	0.005289491	2.276586157	40	141	5	20246	RAD51AP1,NEIL3,CLSPN,XRCC2,BLM
GO:MF	helicase activity	GO:0004386	0.010171923	1.992596937	159	141	8	20246	HELLS,BRIP1,CHTF18,POLQ,RFC3,BLM,ERCC6L,RAD54L
GO:MF	histone kinase activity	GO:0035173	0.016313857	1.787443341	25	141	4	20246	CDK1,AURKA,BUB1,HASPIN
GO:MF	catalytic activity, acting on a nucleic acid	GO:0140640	0.028896509	1.53915462	645	141	15	20246	FEN1,TOP2A,HELLS,NEIL3,BRIP1,CHTF18,ATAD5,POLQ,RFC3,XRCC2,BLM,EXO1,POLE2,ERCC6L,RAD54L
GO:MF	protein serine kinase activity	GO:0106310	0.028973361	1.538001119	360	141	11	20246	PLK1,AURKB,PKMYT1,CDK1,AURKA,PBK,BUB1B,BUB1,PLK4,TTK,HASPIN
GO:MF	DNA helicase activity	GO:0003678	0.036193197	1.441373049	59	141	5	20246	BRIP1,CHTF18,POLQ,RFC3,BLM
GO:MF	DNA binding	GO:0003677	0.073908733	1.131304242	2542	141	34	20246	FEN1,HJURP,KIF4A,LMNB1,FANCI,TOP2A,RAD51AP1,MKI67,NEIL3,BRIP1,CLSPN,CENPA,SUV39H1,E2F1,CHTF18,CDC45,ZNF367,MYBL2,ATAD5,POLQ,RFC3,E2F8,XRCC2,MCM10,MYBL1,BLM,EXO1,POLE2,ERCC6L,RAD54L,E2F2,UHRF1,ANKRD1,AUNIP
GO:MF	cyclin-dependent protein kinase activity	GO:0097472	0.107119088	0.970133135	74	141	5	20246	CCNB1,CDK1,CCNA2,CCNF,CCNE2
GO:MF	cyclin-dependent protein serine/threonine kinase activity	GO:0004693	0.107119088	0.970133135	74	141	5	20246	CCNB1,CDK1,CCNA2,CCNF,CCNE2
GO:MF	damaged DNA binding	GO:0003684	0.121492961	0.915448884	76	141	5	20246	FEN1,NEIL3,POLQ,BLM,AUNIP
GO:MF	single-stranded DNA binding	GO:0003697	0.137025773	0.86319774	122	141	6	20246	RAD51AP1,NEIL3,CDC45,MCM10,BLM,RAD54L
GO:MF	protein serine/threonine/tyrosine kinase activity	GO:0004712	0.144415474	0.840386269	43	141	4	20246	AURKB,AURKA,PBK,TTK
GO:MF	plus-end-directed microtubule motor activity	GO:0008574	0.160196421	0.795347191	18	141	3	20246	KIF14,KIF18A,KIF18B
GO:MF	CXCR chemokine receptor binding	GO:0045236	0.160196421	0.795347191	18	141	3	20246	CXCL6,PF4V1,CXCL8
GO:MF	cyclin-dependent protein serine/threonine kinase regulator activity	GO:0016538	0.221648743	0.654334728	48	141	4	20246	CCNB1,CCNA2,CCNF,CCNE2
GO:MF	protein kinase activity	GO:0004672	0.250627812	0.600970738	786	141	15	20246	PLK1,AURKB,PKMYT1,CCNB1,CDK1,AURKA,CCNA2,PBK,BUB1B,CCNF,BUB1,PLK4,TTK,HASPIN,CCNE2
GO:MF	catalytic activity	GO:0003824	0.28225288	0.549361618	6817	141	67	20246	RRM2,FEN1,UBE2C,PLK1,UBE2T,AURKB,BIRC5,HAS2,PKMYT1,KIF4A,CDC6,ANGPTL4,DEPDC1,CDC25A,CCNB1,CDK1,FAM111B,CDC20,AURKA,TOP2A,KIF14,TK1,TRIP13,ESCO2,CCNA2,PBK,SERPINE1,F3,HELLS,NEIL3,BUB1B,BRIP1,DTL,CDKN3,SUV39H1,PLCXD3,CENPE,FBXO5,CHTF18,KIF18A,KIF23,KIF18B,CDC25C,ATAD5,CCNF,POLQ,RFC3,ARHGEF39,XRCC2,ACTG2,BUB1,PLK4,BLM,EXO1,TTK,POLE2,UBE2S,FKBP5,ERCC6L,KIFC1,RAD54L,HASPIN,DEPDC1B,UHRF1,CCNE2,KIF24,CH…
GO:MF	DNA translocase activity	GO:0015616	0.304502691	0.516408865	5	141	2	20246	ERCC6L,RAD54L
GO:MF	D-loop DNA binding	GO:0062037	0.304502691	0.516408865	5	141	2	20246	RAD51AP1,BLM
GO:MF	single-stranded DNA helicase activity	GO:0017116	0.338928793	0.469891535	23	141	3	20246	CHTF18,POLQ,RFC3
GO:MF	5'-flap endonuclease activity	GO:0017108	0.633625835	0.198167123	7	141	2	20246	FEN1,EXO1
GO:MF	flap endonuclease activity	GO:0048256	0.840977652	0.075215545	8	141	2	20246	FEN1,EXO1
GO:MF	bubble DNA binding	GO:0000405	0.840977652	0.075215545	8	141	2	20246	NEIL3,BLM
GO:MF	double-stranded DNA exodeoxyribonuclease activity	GO:0008309	0.840977652	0.075215545	8	141	2	20246	FEN1,EXO1
GO:MF	DNA/DNA annealing activity	GO:1990814	0.840977652	0.075215545	8	141	2	20246	BLM,RAD54L
GO:MF	kinase binding	GO:0019900	0.862555278	0.064213063	796	141	14	20246	PLK1,AURKB,CDC6,CDC25A,CCNB1,AURKA,SGO1,TOP2A,KIF14,CCNA2,PRC1,FBXO5,CDC25C,CCNE2
GO:MF	transferase activity, transferring phosphorus-containing groups	GO:0016772	0.880386927	0.055326415	1176	141	18	20246	PLK1,AURKB,PKMYT1,CCNB1,CDK1,AURKA,TK1,CCNA2,PBK,BUB1B,CCNF,POLQ,BUB1,PLK4,TTK,POLE2,HASPIN,CCNE2
GO:MF	binding	GO:0005488	0.900889058	0.045328688	18498	141	138	20246	RRM2,FEN1,IL11,UBE2C,SHCBP1,FSTL3,TACC3,PLK1,UBE2T,HJURP,AURKB,BIRC5,HAS2,PKMYT1,ANLN,CXCL6,KIF4A,ZWINT,CENPU,ASF1B,CDC6,ANGPTL4,PF4V1,GTSE1,MT2A,CEP55,ID3,CDCA8,DEPDC1,LMNB1,CDC25A,MT1A,CCNB1,CDK1,FAM111B,CDC20,INCENP,SPDL1,AURKA,FANCI,SKA3,CXCL8,DLGAP5,NUF2,SGO1,TOP2A,RAD51AP1,TCF19,KIF14,SGO2,TK1,NDC80,SPAG5,KNSTRN,MKI67,TRIP13,SPC25,ESCO2,CCNA2,PRC1,PBK,SERPINE1,F3,GINS2,CDCA5,HELLS,NEIL3,GAB…
GO:MF	ubiquitin conjugating enzyme activity	GO:0061631	0.992364218	0.003328904	33	141	3	20246	UBE2C,UBE2T,UBE2S
GO:MF	aminoacyltransferase activity	GO:0016755	1	0	533	141	7	20246	UBE2C,UBE2T,CDC20,DTL,FBXO5,UBE2S,UHRF1
GO:MF	glycosyltransferase activity	GO:0016757	1	0	275	141	1	20246	HAS2
GO:MF	hexosyltransferase activity	GO:0016758	1	0	200	141	1	20246	HAS2
GO:MF	phosphotransferase activity, alcohol group as acceptor	GO:0016773	1	0	906	141	15	20246	PLK1,AURKB,PKMYT1,CCNB1,CDK1,AURKA,CCNA2,PBK,BUB1B,CCNF,BUB1,PLK4,TTK,HASPIN,CCNE2
GO:MF	nucleotidyltransferase activity	GO:0016779	1	0	156	141	2	20246	POLQ,POLE2
GO:MF	hydrolase activity	GO:0016787	1	0	3255	141	31	20246	FEN1,BIRC5,CDC6,DEPDC1,CDC25A,FAM111B,KIF14,TRIP13,SERPINE1,F3,HELLS,NEIL3,BRIP1,CDKN3,PLCXD3,CHTF18,KIF18A,KIF23,KIF18B,CDC25C,ATAD5,POLQ,RFC3,ARHGEF39,ACTG2,BLM,EXO1,ERCC6L,KIFC1,RAD54L,DEPDC1B
GO:MF	hydrolase activity, acting on ester bonds	GO:0016788	1	0	918	141	7	20246	FEN1,CDC25A,CDKN3,PLCXD3,CDC25C,POLQ,EXO1
GO:MF	phosphatase activity	GO:0016791	1	0	388	141	3	20246	CDC25A,CDKN3,CDC25C
GO:MF	hydrolase activity, acting on glycosyl bonds	GO:0016798	1	0	133	141	1	20246	NEIL3
GO:MF	hydrolase activity, hydrolyzing N-glycosyl compounds	GO:0016799	1	0	40	141	1	20246	NEIL3
GO:MF	hydrolase activity, acting on acid anhydrides	GO:0016817	1	0	1262	141	18	20246	CDC6,DEPDC1,KIF14,TRIP13,BRIP1,CHTF18,KIF18A,KIF23,KIF18B,ATAD5,POLQ,RFC3,ARHGEF39,BLM,ERCC6L,KIFC1,RAD54L,DEPDC1B
GO:MF	hydrolase activity, acting on acid anhydrides, in phosphorus-containing anhydrides	GO:0016818	1	0	1262	141	18	20246	CDC6,DEPDC1,KIF14,TRIP13,BRIP1,CHTF18,KIF18A,KIF23,KIF18B,ATAD5,POLQ,RFC3,ARHGEF39,BLM,ERCC6L,KIFC1,RAD54L,DEPDC1B
GO:MF	acyltransferase activity, transferring groups other than amino-acyl groups	GO:0016747	1	0	239	141	1	20246	ESCO2
GO:MF	lyase activity	GO:0016829	1	0	225	141	3	20246	NEIL3,POLQ,CHAC2
GO:MF	carbon-nitrogen lyase activity	GO:0016840	1	0	14	141	1	20246	CHAC2
GO:MF	amidine-lyase activity	GO:0016842	1	0	9	141	1	20246	CHAC2
GO:MF	cis-trans isomerase activity	GO:0016859	1	0	48	141	1	20246	FKBP5
GO:MF	DNA endonuclease activity, producing 5'-phosphomonoesters	GO:0016888	1	0	14	141	2	20246	FEN1,EXO1
GO:MF	RNA endonuclease activity, producing 5'-phosphomonoesters	GO:0016891	1	0	35	141	2	20246	FEN1,EXO1
GO:MF	DNA exonuclease activity, producing 5'-phosphomonoesters	GO:0016895	1	0	25	141	2	20246	FEN1,EXO1
GO:MF	GABA receptor activity	GO:0016917	1	0	22	141	1	20246	GABBR2
GO:MF	myosin phosphatase activity	GO:0017018	1	0	88	141	1	20246	CDKN3
GO:MF	ribonucleoside triphosphate phosphatase activity	GO:0017111	1	0	1201	141	18	20246	CDC6,DEPDC1,KIF14,TRIP13,BRIP1,CHTF18,KIF18A,KIF23,KIF18B,ATAD5,POLQ,RFC3,ARHGEF39,BLM,ERCC6L,KIFC1,RAD54L,DEPDC1B
GO:MF	SH3 domain binding	GO:0017124	1	0	121	141	1	20246	MYPN
GO:MF	serine hydrolase activity	GO:0017171	1	0	303	141	2	20246	SERPINE1,F3
GO:MF	guanyl nucleotide binding	GO:0019001	1	0	651	141	1	20246	ARHGEF39
GO:MF	carbon-oxygen lyase activity	GO:0016835	1	0	77	141	2	20246	NEIL3,POLQ
GO:MF	GDP binding	GO:0019003	1	0	324	141	1	20246	ARHGEF39
GO:MF	acyltransferase activity	GO:0016746	1	0	778	141	8	20246	UBE2C,UBE2T,CDC20,ESCO2,DTL,FBXO5,UBE2S,UHRF1
GO:MF	transferase activity	GO:0016740	1	0	2594	141	28	20246	UBE2C,PLK1,UBE2T,AURKB,HAS2,PKMYT1,CCNB1,CDK1,CDC20,AURKA,TK1,ESCO2,CCNA2,PBK,BUB1B,DTL,SUV39H1,FBXO5,CCNF,POLQ,BUB1,PLK4,TTK,POLE2,UBE2S,HASPIN,UHRF1,CCNE2
GO:MF	monoatomic cation transmembrane transporter activity	GO:0008324	1	0	741	141	1	20246	MFSD2A
GO:MF	methyl-CpG binding	GO:0008327	1	0	30	141	1	20246	UHRF1
GO:MF	RNA polymerase II CTD heptapeptide repeat kinase activity	GO:0008353	1	0	10	141	1	20246	CDK1
GO:MF	5'-3' exonuclease activity	GO:0008409	1	0	18	141	2	20246	FEN1,EXO1
GO:MF	organic anion transmembrane transporter activity	GO:0008514	1	0	267	141	1	20246	MFSD2A
GO:MF	G protein-coupled peptide receptor activity	GO:0008528	1	0	123	141	2	20246	SSTR1,GAL
GO:MF	S-adenosylmethionine-dependent methyltransferase activity	GO:0008757	1	0	171	141	1	20246	SUV39H1
GO:MF	four-way junction helicase activity	GO:0009378	1	0	6	141	1	20246	BLM
GO:MF	monoatomic ion transmembrane transporter activity	GO:0015075	1	0	868	141	1	20246	MFSD2A
GO:MF	sodium ion transmembrane transporter activity	GO:0015081	1	0	199	141	1	20246	MFSD2A
GO:MF	fatty acid transmembrane transporter activity	GO:0015245	1	0	19	141	1	20246	MFSD2A
GO:MF	secondary active transmembrane transporter activity	GO:0015291	1	0	287	141	1	20246	MFSD2A
GO:MF	transferase activity, transferring one-carbon groups	GO:0016741	1	0	229	141	1	20246	SUV39H1
GO:MF	symporter activity	GO:0015293	1	0	148	141	1	20246	MFSD2A
GO:MF	inorganic molecular entity transmembrane transporter activity	GO:0015318	1	0	827	141	1	20246	MFSD2A
GO:MF	solute:sodium symporter activity	GO:0015370	1	0	81	141	1	20246	MFSD2A
GO:MF	organophosphate ester transmembrane transporter activity	GO:0015605	1	0	54	141	1	20246	MFSD2A
GO:MF	lysine N-methyltransferase activity	GO:0016278	1	0	64	141	1	20246	SUV39H1
GO:MF	protein-lysine N-methyltransferase activity	GO:0016279	1	0	63	141	1	20246	SUV39H1
GO:MF	kinase activity	GO:0016301	1	0	1000	141	16	20246	PLK1,AURKB,PKMYT1,CCNB1,CDK1,AURKA,TK1,CCNA2,PBK,BUB1B,CCNF,BUB1,PLK4,TTK,HASPIN,CCNE2
GO:MF	acetyltransferase activity	GO:0016407	1	0	100	141	1	20246	ESCO2
GO:MF	N-acyltransferase activity	GO:0016410	1	0	95	141	1	20246	ESCO2
GO:MF	pyrophosphatase activity	GO:0016462	1	0	1261	141	18	20246	CDC6,DEPDC1,KIF14,TRIP13,BRIP1,CHTF18,KIF18A,KIF23,KIF18B,ATAD5,POLQ,RFC3,ARHGEF39,BLM,ERCC6L,KIFC1,RAD54L,DEPDC1B
GO:MF	oxidoreductase activity	GO:0016491	1	0	759	141	1	20246	RRM2
GO:MF	oxidoreductase activity, acting on CH or CH2 groups	GO:0016725	1	0	12	141	1	20246	RRM2
GO:MF	oxidoreductase activity, acting on CH or CH2 groups, disulfide as acceptor	GO:0016728	1	0	6	141	1	20246	RRM2
GO:MF	solute:monoatomic cation symporter activity	GO:0015294	1	0	118	141	1	20246	MFSD2A
GO:MF	DNA binding, bending	GO:0008301	1	0	20	141	1	20246	TOP2A
GO:MF	DNA N-glycosylase activity	GO:0019104	1	0	14	141	1	20246	NEIL3
GO:MF	nucleobase-containing compound kinase activity	GO:0019205	1	0	44	141	1	20246	TK1
GO:MF	type 1 galanin receptor binding	GO:0031764	1	0	1	141	1	20246	GAL
GO:MF	type 2 galanin receptor binding	GO:0031765	1	0	1	141	1	20246	GAL
GO:MF	type 3 galanin receptor binding	GO:0031766	1	0	1	141	1	20246	GAL
GO:MF	ubiquitin-like protein binding	GO:0032182	1	0	119	141	1	20246	TOP2A
GO:MF	oxidized DNA binding	GO:0032356	1	0	10	141	1	20246	BLM
GO:MF	oxidized purine DNA binding	GO:0032357	1	0	9	141	1	20246	BLM
GO:MF	guanyl ribonucleotide binding	GO:0032561	1	0	651	141	1	20246	ARHGEF39
GO:MF	amide binding	GO:0033218	1	0	245	141	1	20246	FKBP5
GO:MF	monocarboxylic acid binding	GO:0033293	1	0	78	141	1	20246	ID3
GO:MF	DNA polymerase activity	GO:0034061	1	0	40	141	2	20246	POLQ,POLE2
GO:MF	protein N-acetyltransferase activity	GO:0034212	1	0	54	141	1	20246	ESCO2
GO:MF	methylated histone binding	GO:0035064	1	0	72	141	1	20246	UHRF1
GO:MF	galanin receptor binding	GO:0031763	1	0	1	141	1	20246	GAL
GO:MF	histone H3S10 kinase activity	GO:0035175	1	0	4	141	1	20246	AURKA
GO:MF	small molecule binding	GO:0036094	1	0	6577	141	53	20246	RRM2,FEN1,UBE2C,PLK1,UBE2T,AURKB,BIRC5,PKMYT1,KIF4A,CDC6,MT2A,ID3,MT1A,CDK1,AURKA,TOP2A,TCF19,KIF14,TK1,MKI67,TRIP13,ESCO2,PBK,HELLS,NEIL3,BUB1B,BRIP1,SUV39H1,CENPE,FBXO5,CHTF18,KIF18A,KIF23,ZNF367,KIF18B,ATAD5,POLQ,ARHGEF39,XRCC2,ACTG2,BUB1,MCM10,PLK4,BLM,EXO1,TTK,UBE2S,ERCC6L,KIFC1,RAD54L,HASPIN,UHRF1,KIF24
GO:MF	ATP-dependent DNA/DNA annealing activity	GO:0036310	1	0	5	141	1	20246	RAD54L
GO:MF	signaling receptor activity	GO:0038023	1	0	2053	141	8	20246	IL11,CXCL6,PF4V1,CXCL8,F3,GABBR2,SSTR1,GAL
GO:MF	cargo receptor activity	GO:0038024	1	0	76	141	1	20246	HMMR
GO:MF	histone methyltransferase activity	GO:0042054	1	0	66	141	1	20246	SUV39H1
GO:MF	telomeric DNA binding	GO:0042162	1	0	38	141	1	20246	BLM
GO:MF	SH2 domain binding	GO:0042169	1	0	41	141	1	20246	SHCBP1
GO:MF	peptide binding	GO:0042277	1	0	254	141	1	20246	SSTR1
GO:MF	chemokine receptor binding	GO:0042379	1	0	76	141	3	20246	CXCL6,PF4V1,CXCL8
GO:MF	histone binding	GO:0042393	1	0	242	141	4	20246	HJURP,ASF1B,WRAP53,UHRF1
GO:MF	phosphoric ester hydrolase activity	GO:0042578	1	0	488	141	4	20246	CDC25A,CDKN3,PLCXD3,CDC25C
GO:MF	identical protein binding	GO:0042802	1	0	2182	141	24	20246	RRM2,PLK1,HJURP,BIRC5,HAS2,ANGPTL4,CEP55,TOP2A,TK1,NDC80,KNSTRN,TRIP13,PRC1,MAD2L1,STIL,POLQ,WRAP53,E2F8,MCM10,PLK4,BLM,TTK,UHRF1,KIF24
GO:MF	5'-3' DNA exonuclease activity	GO:0035312	1	0	9	141	1	20246	EXO1
GO:MF	deoxynucleoside kinase activity	GO:0019136	1	0	5	141	1	20246	TK1
GO:MF	ubiquitin protein ligase binding	GO:0031625	1	0	306	141	3	20246	UBE2T,AURKA,WRAP53
GO:MF	carboxylic acid binding	GO:0031406	1	0	184	141	1	20246	ID3
GO:MF	nucleoside kinase activity	GO:0019206	1	0	9	141	1	20246	TK1
GO:MF	kinase regulator activity	GO:0019207	1	0	278	141	4	20246	CCNB1,CCNA2,CCNF,CCNE2
GO:MF	kinase activator activity	GO:0019209	1	0	142	141	1	20246	CCNB1
GO:MF	ubiquitin-like protein transferase activity	GO:0019787	1	0	515	141	7	20246	UBE2C,UBE2T,CDC20,DTL,FBXO5,UBE2S,UHRF1
GO:MF	protein kinase regulator activity	GO:0019887	1	0	240	141	4	20246	CCNB1,CCNA2,CCNF,CCNE2
GO:MF	kinesin binding	GO:0019894	1	0	43	141	2	20246	PRC1,KIF18B
GO:MF	enzyme binding	GO:0019899	1	0	2107	141	25	20246	UBE2C,PLK1,UBE2T,AURKB,BIRC5,CDC6,LMNB1,CDC25A,CCNB1,SPDL1,AURKA,FANCI,SGO1,TOP2A,KIF14,CCNA2,PRC1,SERPINE1,F3,FBXO5,CDC25C,WRAP53,MCM10,CCNE2,ANKRD1
GO:MF	protein kinase binding	GO:0019901	1	0	717	141	11	20246	PLK1,CDC25A,CCNB1,AURKA,TOP2A,KIF14,CCNA2,PRC1,FBXO5,CDC25C,CCNE2
GO:MF	protein domain specific binding	GO:0019904	1	0	655	141	6	20246	SHCBP1,ID3,KIF14,CCNA2,CDC25C,MYPN
GO:MF	active transmembrane transporter activity	GO:0022804	1	0	458	141	1	20246	MFSD2A
GO:MF	transmembrane transporter activity	GO:0022857	1	0	1235	141	1	20246	MFSD2A
GO:MF	inorganic cation transmembrane transporter activity	GO:0022890	1	0	702	141	1	20246	MFSD2A
GO:MF	titin binding	GO:0031432	1	0	13	141	1	20246	ANKRD1
GO:MF	manganese ion binding	GO:0030145	1	0	67	141	1	20246	FEN1
GO:MF	enzyme regulator activity	GO:0030234	1	0	1339	141	12	20246	BIRC5,ANGPTL4,DEPDC1,CCNB1,CDC20,CCNA2,SERPINE1,FBXO5,CCNF,ARHGEF39,DEPDC1B,CCNE2
GO:MF	protein kinase activator activity	GO:0030295	1	0	134	141	1	20246	CCNB1
GO:MF	cyclin binding	GO:0030332	1	0	34	141	2	20246	CDK1,NDC80
GO:MF	peptidase inhibitor activity	GO:0030414	1	0	174	141	2	20246	BIRC5,SERPINE1
GO:MF	structural constituent of chromatin	GO:0030527	1	0	101	141	1	20246	CENPA
GO:MF	Hsp70 protein binding	GO:0030544	1	0	50	141	1	20246	CDK1
GO:MF	signaling receptor regulator activity	GO:0030545	1	0	583	141	5	20246	IL11,CXCL6,PF4V1,CXCL8,GAL
GO:MF	signaling receptor activator activity	GO:0030546	1	0	546	141	5	20246	IL11,CXCL6,PF4V1,CXCL8,GAL
GO:MF	protein-macromolecule adaptor activity	GO:0030674	1	0	1034	141	7	20246	CDC20,NDC80,TRIP13,DTL,FKBP5,UHRF1,ANKRD1
GO:MF	GTPase regulator activity	GO:0030695	1	0	499	141	3	20246	DEPDC1,ARHGEF39,DEPDC1B
GO:MF	heat shock protein binding	GO:0031072	1	0	131	141	2	20246	CDK1,FKBP5
GO:MF	small GTPase binding	GO:0031267	1	0	285	141	1	20246	BIRC5
GO:MF	PDZ domain binding	GO:0030165	1	0	86	141	1	20246	KIF14
GO:MF	protein homodimerization activity	GO:0042803	1	0	731	141	5	20246	RRM2,TOP2A,KNSTRN,MAD2L1,BLM
GO:MF	single-stranded DNA exodeoxyribonuclease activity	GO:0008297	1	0	10	141	1	20246	EXO1
GO:MF	protein methyltransferase activity	GO:0008276	1	0	94	141	1	20246	SUV39H1
GO:MF	RNA helicase activity	GO:0003724	1	0	76	141	1	20246	BRIP1
GO:MF	peptidyl-prolyl cis-trans isomerase activity	GO:0003755	1	0	45	141	1	20246	FKBP5
GO:MF	actin binding	GO:0003779	1	0	442	141	3	20246	ANLN,KIF18A,MYPN
GO:MF	gamma-glutamylcyclotransferase activity	GO:0003839	1	0	4	141	1	20246	CHAC2
GO:MF	DNA-directed DNA polymerase activity	GO:0003887	1	0	24	141	2	20246	POLQ,POLE2
GO:MF	DNA-(apurinic or apyrimidinic site) endonuclease activity	GO:0003906	1	0	13	141	1	20246	NEIL3
GO:MF	DNA topoisomerase activity	GO:0003916	1	0	7	141	1	20246	TOP2A
GO:MF	DNA topoisomerase type II (double strand cut, ATP-hydrolyzing) activity	GO:0003918	1	0	3	141	1	20246	TOP2A
GO:MF	GTPase activity	GO:0003924	1	0	796	141	3	20246	DEPDC1,ARHGEF39,DEPDC1B
GO:MF	RNA-directed DNA polymerase activity	GO:0003964	1	0	15	141	1	20246	POLQ
GO:MF	endopeptidase activity	GO:0004175	1	0	576	141	3	20246	BIRC5,SERPINE1,F3
GO:MF	cysteine-type endopeptidase activity	GO:0004197	1	0	124	141	1	20246	BIRC5
GO:MF	RNA binding	GO:0003723	1	0	3091	141	4	20246	TOP2A,RAD51AP1,MKI67,WRAP53
GO:MF	serine-type endopeptidase activity	GO:0004252	1	0	282	141	2	20246	SERPINE1,F3
GO:MF	nuclease activity	GO:0004518	1	0	225	141	3	20246	FEN1,POLQ,EXO1
GO:MF	endonuclease activity	GO:0004519	1	0	135	141	3	20246	FEN1,POLQ,EXO1
GO:MF	DNA endonuclease activity	GO:0004520	1	0	41	141	2	20246	FEN1,EXO1
GO:MF	RNA endonuclease activity	GO:0004521	1	0	79	141	2	20246	FEN1,EXO1
GO:MF	RNA-DNA hybrid ribonuclease activity	GO:0004523	1	0	9	141	2	20246	FEN1,EXO1
GO:MF	exonuclease activity	GO:0004527	1	0	87	141	2	20246	FEN1,EXO1
GO:MF	DNA exonuclease activity	GO:0004529	1	0	26	141	2	20246	FEN1,EXO1
GO:MF	DNA nuclease activity	GO:0004536	1	0	66	141	2	20246	FEN1,EXO1
GO:MF	RNA nuclease activity	GO:0004540	1	0	130	141	2	20246	FEN1,EXO1
GO:MF	MAP kinase kinase activity	GO:0004708	1	0	16	141	1	20246	PBK
GO:MF	protein tyrosine kinase activity	GO:0004713	1	0	183	141	2	20246	PBK,TTK
GO:MF	phosphoprotein phosphatase activity	GO:0004721	1	0	277	141	3	20246	CDC25A,CDKN3,CDC25C
GO:MF	L-lysine N-acetyltransferase activity, acting on acetyl phosphate as donor	GO:0004468	1	0	5	141	1	20246	ESCO2
GO:MF	protein serine/threonine phosphatase activity	GO:0004722	1	0	132	141	1	20246	CDKN3
GO:MF	transcription corepressor activity	GO:0003714	1	0	200	141	1	20246	ANKRD1
GO:MF	transcription coregulator activity	GO:0003712	1	0	491	141	2	20246	TRIP13,ANKRD1
GO:MF	magnesium ion binding	GO:0000287	1	0	231	141	4	20246	FEN1,PLK1,TOP2A,POLQ
GO:MF	four-way junction DNA binding	GO:0000400	1	0	18	141	2	20246	XRCC2,BLM
GO:MF	Y-form DNA binding	GO:0000403	1	0	4	141	1	20246	BLM
GO:MF	transcription cis-regulatory region binding	GO:0000976	1	0	1485	141	8	20246	SUV39H1,E2F1,ZNF367,MYBL2,E2F8,MYBL1,E2F2,UHRF1
GO:MF	RNA polymerase II transcription regulatory region sequence-specific DNA binding	GO:0000977	1	0	1387	141	6	20246	E2F1,ZNF367,MYBL2,E2F8,MYBL1,E2F2
GO:MF	RNA polymerase II cis-regulatory region sequence-specific DNA binding	GO:0000978	1	0	1183	141	6	20246	E2F1,ZNF367,MYBL2,E2F8,MYBL1,E2F2
GO:MF	DNA-binding transcription factor activity, RNA polymerase II-specific	GO:0000981	1	0	1360	141	6	20246	E2F1,ZNF367,MYBL2,E2F8,MYBL1,E2F2
GO:MF	cis-regulatory region sequence-specific DNA binding	GO:0000987	1	0	1206	141	7	20246	E2F1,ZNF367,MYBL2,E2F8,MYBL1,E2F2,UHRF1
GO:MF	transcription regulatory region nucleic acid binding	GO:0001067	1	0	1486	141	8	20246	SUV39H1,E2F1,ZNF367,MYBL2,E2F8,MYBL1,E2F2,UHRF1
GO:MF	DNA-binding transcription activator activity	GO:0001216	1	0	486	141	4	20246	E2F1,MYBL2,MYBL1,E2F2
GO:MF	DNA-binding transcription repressor activity	GO:0001217	1	0	280	141	1	20246	E2F8
GO:MF	DNA-binding transcription repressor activity, RNA polymerase II-specific	GO:0001227	1	0	270	141	1	20246	E2F8
GO:MF	transcription coactivator activity	GO:0003713	1	0	253	141	1	20246	ANKRD1
GO:MF	DNA-binding transcription activator activity, RNA polymerase II-specific	GO:0001228	1	0	479	141	3	20246	MYBL2,MYBL1,E2F2
GO:MF	peptide receptor activity	GO:0001653	1	0	129	141	2	20246	SSTR1,GAL
GO:MF	G protein-coupled receptor binding	GO:0001664	1	0	292	141	4	20246	CXCL6,PF4V1,CXCL8,GAL
GO:MF	fibronectin binding	GO:0001968	1	0	30	141	1	20246	FSTL3
GO:MF	protease binding	GO:0002020	1	0	141	141	2	20246	SERPINE1,F3
GO:MF	p53 binding	GO:0002039	1	0	69	141	2	20246	BLM,ANKRD1
GO:MF	molecular_function	GO:0003674	1	0	20246	141	141	20246	RRM2,FEN1,IL11,UBE2C,SHCBP1,FSTL3,TACC3,PLK1,UBE2T,HJURP,AURKB,BIRC5,HAS2,PKMYT1,ANLN,CXCL6,KIF4A,ZWINT,CENPU,ASF1B,CDC6,ANGPTL4,PF4V1,GTSE1,MT2A,CEP55,ID3,CDCA8,DEPDC1,LMNB1,CDC25A,MT1A,CCNB1,CDK1,FAM111B,CDC20,INCENP,SPDL1,AURKA,FANCI,SKA3,CXCL8,DLGAP5,NUF2,SGO1,TOP2A,RAD51AP1,TCF19,KIF14,SGO2,TK1,NDC80,SPAG5,KNSTRN,MKI67,TRIP13,SPC25,ESCO2,CCNA2,PRC1,PBK,SERPINE1,F3,GINS2,CDCA5,HELLS,NEIL3,GAB…
GO:MF	nucleic acid binding	GO:0003676	1	0	5433	141	35	20246	FEN1,HJURP,KIF4A,LMNB1,FANCI,TOP2A,RAD51AP1,MKI67,NEIL3,BRIP1,CLSPN,CENPA,SUV39H1,E2F1,CHTF18,CDC45,ZNF367,MYBL2,ATAD5,POLQ,RFC3,WRAP53,E2F8,XRCC2,MCM10,MYBL1,BLM,EXO1,POLE2,ERCC6L,RAD54L,E2F2,UHRF1,ANKRD1,AUNIP
GO:MF	chromatin binding	GO:0003682	1	0	636	141	12	20246	UBE2T,CDK1,TOP2A,CDCA5,HELLS,BRIP1,CENPA,SUV39H1,CDC45,TICRR,POLQ,EXO1
GO:MF	DNA replication origin binding	GO:0003688	1	0	14	141	2	20246	CDC45,MCM10
GO:MF	DNA clamp loader activity	GO:0003689	1	0	9	141	2	20246	CHTF18,RFC3
GO:MF	double-stranded DNA binding	GO:0003690	1	0	1644	141	14	20246	FEN1,LMNB1,RAD51AP1,NEIL3,SUV39H1,E2F1,CDC45,ZNF367,MYBL2,E2F8,MCM10,MYBL1,E2F2,UHRF1
GO:MF	DNA-binding transcription factor activity	GO:0003700	1	0	1448	141	6	20246	E2F1,ZNF367,MYBL2,E2F8,MYBL1,E2F2
GO:MF	virus receptor activity	GO:0001618	1	0	79	141	1	20246	CDK1
GO:MF	lipid binding	GO:0008289	1	0	857	141	2	20246	ID3,F3
GO:MF	protein tyrosine phosphatase activity	GO:0004725	1	0	104	141	3	20246	CDC25A,CDKN3,CDC25C
GO:MF	thymidine kinase activity	GO:0004797	1	0	2	141	1	20246	TK1
GO:MF	GTP binding	GO:0005525	1	0	614	141	1	20246	ARHGEF39
GO:MF	macrolide binding	GO:0005527	1	0	12	141	1	20246	FKBP5
GO:MF	FK506 binding	GO:0005528	1	0	10	141	1	20246	FKBP5
GO:MF	glycosaminoglycan binding	GO:0005539	1	0	249	141	4	20246	CXCL6,PF4V1,CXCL8,HMMR
GO:MF	hyaluronic acid binding	GO:0005540	1	0	30	141	1	20246	HMMR
GO:MF	phospholipid binding	GO:0005543	1	0	491	141	1	20246	F3
GO:MF	phospholipid transporter activity	GO:0005548	1	0	66	141	1	20246	MFSD2A
GO:MF	chemokine activity	GO:0008009	1	0	50	141	3	20246	CXCL6,PF4V1,CXCL8
GO:MF	monocarboxylic acid transmembrane transporter activity	GO:0008028	1	0	71	141	1	20246	MFSD2A
GO:MF	enzyme activator activity	GO:0008047	1	0	610	141	4	20246	DEPDC1,CCNB1,CDC20,DEPDC1B
GO:MF	N-acetyltransferase activity	GO:0008080	1	0	70	141	1	20246	ESCO2
GO:MF	phosphoric diester hydrolase activity	GO:0008081	1	0	97	141	1	20246	PLCXD3
GO:MF	iron ion binding	GO:0005506	1	0	156	141	1	20246	RRM2
GO:MF	growth factor activity	GO:0008083	1	0	162	141	1	20246	IL11
GO:MF	protein tyrosine/serine/threonine phosphatase activity	GO:0008138	1	0	29	141	1	20246	CDKN3
GO:MF	methyltransferase activity	GO:0008168	1	0	218	141	1	20246	SUV39H1
GO:MF	N-methyltransferase activity	GO:0008170	1	0	100	141	1	20246	SUV39H1
GO:MF	ATP-dependent activity, acting on RNA	GO:0008186	1	0	78	141	1	20246	BRIP1
GO:MF	neuropeptide receptor activity	GO:0008188	1	0	47	141	2	20246	SSTR1,GAL
GO:MF	UDP-glycosyltransferase activity	GO:0008194	1	0	147	141	1	20246	HAS2
GO:MF	ferric iron binding	GO:0008199	1	0	11	141	1	20246	RRM2
GO:MF	heparin binding	GO:0008201	1	0	176	141	3	20246	CXCL6,PF4V1,CXCL8
GO:MF	peptidase activity	GO:0008233	1	0	832	141	4	20246	BIRC5,FAM111B,SERPINE1,F3
GO:MF	cysteine-type peptidase activity	GO:0008234	1	0	233	141	1	20246	BIRC5
GO:MF	serine-type peptidase activity	GO:0008236	1	0	299	141	2	20246	SERPINE1,F3
GO:MF	zinc ion binding	GO:0008270	1	0	861	141	7	20246	MT2A,MT1A,TK1,NEIL3,SUV39H1,BLM,UHRF1
GO:MF	transcription factor binding	GO:0008134	1	0	599	141	3	20246	ID3,E2F1,ANKRD1
GO:MF	ribonucleoside-diphosphate reductase activity, thioredoxin disulfide as acceptor	GO:0004748	1	0	3	141	1	20246	RRM2
GO:MF	fatty acid binding	GO:0005504	1	0	46	141	1	20246	ID3
GO:MF	long-chain fatty acid transmembrane transporter activity	GO:0005324	1	0	16	141	1	20246	MFSD2A
GO:MF	ubiquitin-protein transferase activity	GO:0004842	1	0	485	141	7	20246	UBE2C,UBE2T,CDC20,DTL,FBXO5,UBE2S,UHRF1
GO:MF	enzyme inhibitor activity	GO:0004857	1	0	403	141	4	20246	BIRC5,ANGPTL4,SERPINE1,FBXO5
GO:MF	endopeptidase inhibitor activity	GO:0004866	1	0	167	141	2	20246	BIRC5,SERPINE1
GO:MF	serine-type endopeptidase inhibitor activity	GO:0004867	1	0	103	141	1	20246	SERPINE1
GO:MF	cysteine-type endopeptidase inhibitor activity	GO:0004869	1	0	35	141	1	20246	BIRC5
GO:MF	transmembrane signaling receptor activity	GO:0004888	1	0	1307	141	4	20246	F3,GABBR2,SSTR1,GAL
GO:MF	cytokine receptor activity	GO:0004896	1	0	104	141	1	20246	F3
GO:MF	G protein-coupled receptor activity	GO:0004930	1	0	839	141	3	20246	GABBR2,SSTR1,GAL
GO:MF	G protein-coupled GABA receptor activity	GO:0004965	1	0	3	141	1	20246	GABBR2
GO:MF	galanin receptor activity	GO:0004966	1	0	4	141	1	20246	GAL
GO:MF	somatostatin receptor activity	GO:0004994	1	0	5	141	1	20246	SSTR1
GO:MF	protein kinase C binding	GO:0005080	1	0	52	141	1	20246	TOP2A
GO:MF	organic acid transmembrane transporter activity	GO:0005342	1	0	185	141	1	20246	MFSD2A
GO:MF	guanyl-nucleotide exchange factor activity	GO:0005085	1	0	235	141	1	20246	ARHGEF39
GO:MF	signaling receptor binding	GO:0005102	1	0	1521	141	7	20246	IL11,CXCL6,PF4V1,CCNB1,CXCL8,SERPINE1,GAL
GO:MF	patched binding	GO:0005113	1	0	8	141	1	20246	CCNB1
GO:MF	cytokine activity	GO:0005125	1	0	238	141	4	20246	IL11,CXCL6,PF4V1,CXCL8
GO:MF	cytokine receptor binding	GO:0005126	1	0	278	141	4	20246	IL11,CXCL6,PF4V1,CXCL8
GO:MF	interleukin-11 receptor binding	GO:0005142	1	0	1	141	1	20246	IL11
GO:MF	interleukin-8 receptor binding	GO:0005153	1	0	3	141	1	20246	CXCL8
GO:MF	hormone activity	GO:0005179	1	0	133	141	1	20246	GAL
GO:MF	neuropeptide hormone activity	GO:0005184	1	0	29	141	1	20246	GAL
GO:MF	structural molecule activity	GO:0005198	1	0	1106	141	2	20246	LMNB1,CENPA
GO:MF	structural constituent of cytoskeleton	GO:0005200	1	0	114	141	1	20246	LMNB1
GO:MF	transporter activity	GO:0005215	1	0	1351	141	1	20246	MFSD2A
GO:MF	lipid transporter activity	GO:0005319	1	0	177	141	1	20246	MFSD2A
GO:MF	GTPase activator activity	GO:0005096	1	0	275	141	2	20246	DEPDC1,DEPDC1B
GO:MF	actinin binding	GO:0042805	1	0	38	141	1	20246	MYPN
GO:MF	neuropeptide binding	GO:0042923	1	0	32	141	1	20246	SSTR1
GO:MF	ubiquitin-like ligase-substrate adaptor activity	GO:1990756	1	0	66	141	1	20246	CDC20
GO:MF	ubiquitin ligase activator activity	GO:1990757	1	0	10	141	1	20246	CDC20
GO:MF	sequence-specific double-stranded DNA binding	GO:1990837	1	0	1547	141	11	20246	LMNB1,SUV39H1,E2F1,CDC45,ZNF367,MYBL2,E2F8,MCM10,MYBL1,E2F2,UHRF1
GO:MF	ubiquitin ligase inhibitor activity	GO:1990948	1	0	10	141	1	20246	FBXO5
GO:MF	8-hydroxy-2'-deoxyguanosine DNA binding	GO:1905773	1	0	3	141	1	20246	BLM
GO:MF	histone deacetylase binding	GO:0042826	1	0	127	141	1	20246	ANKRD1
GO:MF	MCM complex binding	GO:1904931	1	0	1	141	1	20246	NEIL3
GO:MF	sulfur compound binding	GO:1901681	1	0	273	141	3	20246	CXCL6,PF4V1,CXCL8
GO:MF	protein-folding chaperone binding	GO:0051087	1	0	134	141	4	20246	BIRC5,CDC25A,CDK1,WRAP53
GO:MF	muscle alpha-actinin binding	GO:0051371	1	0	15	141	1	20246	MYPN
GO:MF	alpha-actinin binding	GO:0051393	1	0	28	141	1	20246	MYPN
GO:MF	iron-sulfur cluster binding	GO:0051536	1	0	78	141	2	20246	KIF4A,BRIP1
GO:MF	4 iron, 4 sulfur cluster binding	GO:0051539	1	0	47	141	1	20246	BRIP1
GO:MF	metal cluster binding	GO:0051540	1	0	79	141	2	20246	KIF4A,BRIP1
GO:MF	5'-deoxyribose-5-phosphate lyase activity	GO:0051575	1	0	8	141	1	20246	POLQ
GO:MF	G-quadruplex DNA binding	GO:0051880	1	0	10	141	1	20246	BLM
GO:MF	double-stranded DNA 5'-3' DNA exonuclease activity	GO:0051908	1	0	1	141	1	20246	EXO1
GO:MF	lysophospholipid:sodium symporter activity	GO:0051978	1	0	1	141	1	20246	MFSD2A
GO:MF	ubiquitin-protein transferase inhibitor activity	GO:0055105	1	0	14	141	1	20246	FBXO5
GO:MF	ubiquitin-protein transferase regulator activity	GO:0055106	1	0	33	141	2	20246	CDC20,FBXO5
GO:MF	GTPase binding	GO:0051020	1	0	317	141	1	20246	BIRC5
GO:MF	molecular transducer activity	GO:0060089	1	0	2053	141	8	20246	IL11,CXCL6,PF4V1,CXCL8,F3,GABBR2,SSTR1,GAL
GO:MF	nucleoside-triphosphatase regulator activity	GO:0060589	1	0	499	141	3	20246	DEPDC1,ARHGEF39,DEPDC1B
GO:MF	peptidase regulator activity	GO:0061134	1	0	231	141	2	20246	BIRC5,SERPINE1
GO:MF	endopeptidase regulator activity	GO:0061135	1	0	186	141	2	20246	BIRC5,SERPINE1
GO:MF	cyclin-dependent protein serine/threonine kinase activator activity	GO:0061575	1	0	14	141	1	20246	CCNB1
GO:MF	RNA polymerase II-specific DNA-binding transcription factor binding	GO:0061629	1	0	348	141	1	20246	ANKRD1
GO:MF	ubiquitin protein ligase activity	GO:0061630	1	0	359	141	2	20246	UBE2C,UHRF1
GO:MF	ubiquitin-like protein conjugating enzyme activity	GO:0061650	1	0	39	141	3	20246	UBE2C,UBE2T,UBE2S
GO:MF	ubiquitin-like protein ligase activity	GO:0061659	1	0	379	141	2	20246	UBE2C,UHRF1
GO:MF	ribonucleoside-diphosphate reductase activity	GO:0061731	1	0	3	141	1	20246	RRM2
GO:MF	protein-lysine-acetyltransferase activity	GO:0061733	1	0	49	141	1	20246	ESCO2
GO:MF	forked DNA-dependent helicase activity	GO:0061749	1	0	2	141	1	20246	BLM
GO:MF	telomeric D-loop binding	GO:0061821	1	0	4	141	1	20246	BLM
GO:MF	molecular adaptor activity	GO:0060090	1	0	1212	141	8	20246	CDC20,NDC80,TRIP13,DTL,E2F1,FKBP5,UHRF1,ANKRD1
GO:MF	telomeric G-quadruplex DNA binding	GO:0061849	1	0	2	141	1	20246	BLM
GO:MF	microtubule plus-end binding	GO:0051010	1	0	21	141	2	20246	KNSTRN,KIF18A
GO:MF	WW domain binding	GO:0050699	1	0	24	141	1	20246	CDC25C
GO:MF	ubiquitin binding	GO:0043130	1	0	100	141	1	20246	TOP2A
GO:MF	3'-5' DNA helicase activity	GO:0043138	1	0	14	141	1	20246	BLM
GO:MF	5'-3' DNA helicase activity	GO:0043139	1	0	9	141	1	20246	BRIP1
GO:MF	ion binding	GO:0043167	1	0	6377	141	53	20246	RRM2,FEN1,UBE2C,PLK1,UBE2T,AURKB,BIRC5,PKMYT1,KIF4A,CDC6,MT2A,ID3,MT1A,CDK1,AURKA,TOP2A,TCF19,KIF14,TK1,MKI67,TRIP13,ESCO2,PBK,HELLS,NEIL3,BUB1B,BRIP1,SUV39H1,CENPE,FBXO5,CHTF18,KIF18A,KIF23,ZNF367,KIF18B,ATAD5,POLQ,ARHGEF39,XRCC2,ACTG2,BUB1,MCM10,PLK4,BLM,EXO1,TTK,UBE2S,ERCC6L,KIFC1,RAD54L,HASPIN,UHRF1,KIF24
GO:MF	cation binding	GO:0043169	1	0	4495	141	23	20246	RRM2,FEN1,PLK1,BIRC5,PKMYT1,KIF4A,MT2A,MT1A,TOP2A,TCF19,TK1,ESCO2,NEIL3,BRIP1,SUV39H1,FBXO5,ZNF367,POLQ,MCM10,BLM,EXO1,RAD54L,UHRF1
GO:MF	organic acid binding	GO:0043177	1	0	196	141	1	20246	ID3
GO:MF	phospholipase binding	GO:0043274	1	0	23	141	1	20246	LMNB1
GO:MF	bHLH transcription factor binding	GO:0043425	1	0	32	141	1	20246	ID3
GO:MF	protein serine/threonine kinase activator activity	GO:0043539	1	0	69	141	1	20246	CCNB1
GO:MF	sequence-specific DNA binding	GO:0043565	1	0	1657	141	12	20246	LMNB1,SUV39H1,E2F1,CDC45,ZNF367,MYBL2,E2F8,MCM10,MYBL1,BLM,E2F2,UHRF1
GO:MF	ubiquitin-like protein ligase binding	GO:0044389	1	0	324	141	5	20246	UBE2C,UBE2T,CCNB1,AURKA,WRAP53
GO:MF	hemi-methylated DNA-binding	GO:0044729	1	0	3	141	1	20246	UHRF1
GO:MF	cell adhesion molecule binding	GO:0050839	1	0	564	141	2	20246	ANLN,MYPN
GO:MF	protein-containing complex binding	GO:0044877	1	0	1314	141	11	20246	FSTL3,PLK1,CDC20,NUF2,CDCA5,NEIL3,CLSPN,FBXO5,CCNF,WRAP53,UBE2S
GO:MF	cadherin binding	GO:0045296	1	0	335	141	1	20246	ANLN
GO:MF	SMAD binding	GO:0046332	1	0	79	141	1	20246	ANKRD1
GO:MF	metal ion binding	GO:0046872	1	0	4396	141	23	20246	RRM2,FEN1,PLK1,BIRC5,PKMYT1,KIF4A,MT2A,MT1A,TOP2A,TCF19,TK1,ESCO2,NEIL3,BRIP1,SUV39H1,FBXO5,ZNF367,POLQ,MCM10,BLM,EXO1,RAD54L,UHRF1
GO:MF	metal ion transmembrane transporter activity	GO:0046873	1	0	540	141	1	20246	MFSD2A
GO:MF	transition metal ion binding	GO:0046914	1	0	1141	141	9	20246	RRM2,FEN1,MT2A,MT1A,TK1,NEIL3,SUV39H1,BLM,UHRF1
GO:MF	carboxylic acid transmembrane transporter activity	GO:0046943	1	0	184	141	1	20246	MFSD2A
GO:MF	histone H3K9 methyltransferase activity	GO:0046974	1	0	13	141	1	20246	SUV39H1
GO:MF	protein heterodimerization activity	GO:0046982	1	0	363	141	4	20246	AURKA,TOP2A,GABBR2,CENPA
GO:MF	protein dimerization activity	GO:0046983	1	0	1126	141	11	20246	RRM2,ID3,AURKA,TOP2A,KNSTRN,GABBR2,CENPA,E2F1,MAD2L1,BLM,E2F2
GO:MF	receptor ligand activity	GO:0048018	1	0	539	141	5	20246	IL11,CXCL6,PF4V1,CXCL8,GAL
GO:MF	activin binding	GO:0048185	1	0	11	141	1	20246	FSTL3
GO:MF	hyaluronan synthase activity	GO:0050501	1	0	4	141	1	20246	HAS2
GO:MF	single-stranded DNA 5'-3' DNA exonuclease activity	GO:0045145	1	0	5	141	1	20246	EXO1
GO:MF	leptomycin B binding	GO:1901707	1	0	1	141	1	20246	ID3
GO:MF	DNA clamp unloader activity	GO:0061860	1	0	2	141	1	20246	ATAD5
GO:MF	histone H3K9me2/3 reader activity	GO:0062072	1	0	4	141	1	20246	UHRF1
GO:MF	chromatin-protein adaptor activity	GO:0140463	1	0	46	141	1	20246	UHRF1
GO:MF	kinetochore adaptor activity	GO:0140483	1	0	1	141	1	20246	NDC80
GO:MF	histone reader activity	GO:0140566	1	0	34	141	1	20246	UHRF1
GO:MF	protein carrier chaperone	GO:0140597	1	0	37	141	2	20246	ASF1B,WRAP53
GO:MF	DNA damage sensor activity	GO:0140612	1	0	22	141	2	20246	XRCC2,UHRF1
GO:MF	ATP-dependent chromatin remodeler activity	GO:0140658	1	0	38	141	3	20246	HELLS,ERCC6L,RAD54L
GO:MF	ATP-dependent DNA damage sensor activity	GO:0140664	1	0	18	141	1	20246	XRCC2
GO:MF	annealing activity	GO:0140666	1	0	11	141	2	20246	BLM,RAD54L
GO:MF	molecular function activator activity	GO:0140677	1	0	1177	141	11	20246	IL11,CXCL6,PF4V1,DEPDC1,CCNB1,CDC20,INCENP,AURKA,CXCL8,GAL,DEPDC1B
GO:MF	molecular function inhibitor activity	GO:0140678	1	0	528	141	5	20246	BIRC5,ANGPTL4,ID3,SERPINE1,FBXO5
GO:MF	RNA folding chaperone	GO:0140691	1	0	1	141	1	20246	WRAP53
GO:MF	histone chaperone activity	GO:0140713	1	0	13	141	1	20246	ASF1B
GO:MF	transcription regulator inhibitor activity	GO:0140416	1	0	32	141	1	20246	ID3
GO:MF	enzyme-substrate adaptor activity	GO:0140767	1	0	79	141	1	20246	CDC20
GO:MF	histone H3 methyltransferase activity	GO:0140938	1	0	42	141	1	20246	SUV39H1
GO:MF	histone H3K9 trimethyltransferase activity	GO:0140949	1	0	5	141	1	20246	SUV39H1
GO:MF	histone modifying activity	GO:0140993	1	0	196	141	6	20246	CDK1,AURKA,SUV39H1,BUB1,HASPIN,UHRF1
GO:MF	RNA polymerase II CTD heptapeptide repeat modifying activity	GO:0140994	1	0	25	141	1	20246	CDK1
GO:MF	histone H2A kinase activity	GO:0140995	1	0	3	141	1	20246	BUB1
GO:MF	histone H3 kinase activity	GO:0140996	1	0	12	141	2	20246	AURKA,HASPIN
GO:MF	histone H3 ubiquitin ligase activity	GO:0141055	1	0	1	141	1	20246	UHRF1
GO:MF	neuropeptide activity	GO:0160041	1	0	30	141	1	20246	GAL
GO:MF	structural constituent of nuclear lamina	GO:0160123	1	0	2	141	1	20246	LMNB1
GO:MF	lipid transmembrane transporter activity	GO:0170055	1	0	55	141	1	20246	MFSD2A
GO:MF	oleate transmembrane transporter activity	GO:1901480	1	0	6	141	1	20246	MFSD2A
GO:MF	carbohydrate derivative transmembrane transporter activity	GO:1901505	1	0	55	141	1	20246	MFSD2A
GO:MF	histone ubiquitin ligase activity	GO:0140852	1	0	11	141	1	20246	UHRF1
GO:MF	glutathione specific gamma-glutamylcyclotransferase activity	GO:0061928	1	0	2	141	1	20246	CHAC2
GO:MF	immune receptor activity	GO:0140375	1	0	152	141	1	20246	F3
GO:MF	glycerophospholipid flippase activity	GO:0140333	1	0	13	141	1	20246	MFSD2A
GO:MF	telomerase RNA binding	GO:0070034	1	0	22	141	1	20246	WRAP53
GO:MF	DNA polymerase binding	GO:0070182	1	0	20	141	1	20246	FANCI
GO:MF	R-SMAD binding	GO:0070412	1	0	26	141	1	20246	ANKRD1
GO:MF	tubulin-dependent ATPase activity	GO:0070463	1	0	1	141	1	20246	KIF18A
GO:MF	growth factor receptor binding	GO:0070851	1	0	139	141	1	20246	IL11
GO:MF	neuropeptide receptor binding	GO:0071855	1	0	34	141	1	20246	GAL
GO:MF	histone H3T3 kinase activity	GO:0072354	1	0	2	141	1	20246	HASPIN
GO:MF	ubiquitin-protein transferase activator activity	GO:0097027	1	0	16	141	1	20246	CDC20
GO:MF	cell adhesion mediator activity	GO:0098631	1	0	70	141	1	20246	MYPN
GO:MF	cell-cell adhesion mediator activity	GO:0098632	1	0	54	141	1	20246	MYPN
GO:MF	molecular function regulator activity	GO:0098772	1	0	2195	141	22	20246	IL11,BIRC5,CXCL6,ANGPTL4,PF4V1,ID3,DEPDC1,CCNB1,CDC20,INCENP,AURKA,CXCL8,CCNA2,SERPINE1,FBXO5,GAL,CCNF,ARHGEF39,XRCC2,DEPDC1B,UHRF1,CCNE2
GO:MF	histone H3 reader activity	GO:0140006	1	0	7	141	1	20246	UHRF1
GO:MF	lysophosphatidylcholine flippase activity	GO:0140348	1	0	1	141	1	20246	MFSD2A
GO:MF	modification-dependent protein binding	GO:0140030	1	0	170	141	1	20246	UHRF1
GO:MF	class I DNA-(apurinic or apyrimidinic site) endonuclease activity	GO:0140078	1	0	8	141	1	20246	NEIL3
GO:MF	L-amino-acid N-acetyltransferase activity	GO:0140085	1	0	7	141	1	20246	ESCO2
GO:MF	catalytic activity, acting on a protein	GO:0140096	1	0	2849	141	32	20246	UBE2C,PLK1,UBE2T,AURKB,BIRC5,PKMYT1,CDC25A,CCNB1,CDK1,FAM111B,CDC20,AURKA,ESCO2,CCNA2,PBK,SERPINE1,F3,BUB1B,DTL,CDKN3,SUV39H1,FBXO5,CDC25C,CCNF,BUB1,PLK4,TTK,UBE2S,FKBP5,HASPIN,UHRF1,CCNE2
GO:MF	catalytic activity, acting on RNA	GO:0140098	1	0	411	141	3	20246	FEN1,BRIP1,EXO1
GO:MF	molecular carrier activity	GO:0140104	1	0	99	141	2	20246	ASF1B,WRAP53
GO:MF	transcription regulator activity	GO:0140110	1	0	1954	141	9	20246	ID3,TRIP13,E2F1,ZNF367,MYBL2,E2F8,MYBL1,E2F2,ANKRD1
GO:MF	exogenous protein binding	GO:0140272	1	0	80	141	1	20246	CDK1
GO:MF	DNA-binding transcription factor binding	GO:0140297	1	0	488	141	3	20246	ID3,E2F1,ANKRD1
GO:MF	molecular sensor activity	GO:0140299	1	0	53	141	2	20246	XRCC2,UHRF1
GO:MF	intramembrane lipid transporter activity	GO:0140303	1	0	44	141	1	20246	MFSD2A
GO:MF	ATPase-coupled intramembrane lipid transporter activity	GO:0140326	1	0	27	141	1	20246	MFSD2A
GO:MF	flippase activity	GO:0140327	1	0	16	141	1	20246	MFSD2A
GO:MF	methylation-dependent protein binding	GO:0140034	1	0	74	141	1	20246	UHRF1
GO:BP	cell cycle process	GO:0022402	1.94E-64	63.71161434	1280	142	86	21026	RRM2,FEN1,UBE2C,TACC3,PLK1,HJURP,AURKB,BIRC5,PKMYT1,ANLN,KIF4A,ZWINT,CENPU,CDC6,CEP55,CDCA8,CDC25A,CCNB1,CDK1,CDC20,INCENP,SPDL1,AURKA,SKA3,DLGAP5,NUF2,SGO1,TOP2A,RAD51AP1,KIF14,SGO2,TK1,NDC80,SPAG5,KNSTRN,MKI67,TRIP13,SPC25,ESCO2,CCNA2,PRC1,SERPINE1,CDCA5,KNL1,SKA1,BUB1B,CENPM,BRIP1,FANCA,CLSPN,NCAPG,DTL,CENPA,CDKN3,E2F1,CENPE,FBXO5,CDCA2,KIF18A,KIF23,CDC45,MYBL2,MAD2L1,TICRR,SPC24,WDR62,KIF18B,…
GO:BP	cell cycle	GO:0007049	2.29E-61	60.63979395	1663	142	91	21026	RRM2,FEN1,UBE2C,TACC3,PLK1,HJURP,AURKB,BIRC5,PKMYT1,ANLN,KIF4A,ZWINT,CENPU,CDC6,CEP55,CDCA8,CDC25A,CCNB1,CDK1,CDC20,INCENP,SPDL1,AURKA,SKA3,DLGAP5,NUF2,SGO1,TOP2A,RAD51AP1,KIF14,SGO2,TK1,NDC80,SPAG5,KNSTRN,MKI67,TRIP13,SPC25,ESCO2,CCNA2,PRC1,PBK,SERPINE1,CDCA5,KNL1,SKA1,BUB1B,CENPM,BRIP1,FANCA,CLSPN,NCAPG,DTL,CENPA,CDKN3,SUV39H1,E2F1,CENPE,FBXO5,CDCA2,KIF18A,KIF23,CDC45,MYBL2,MAD2L1,TICRR,SPC24,W…
GO:BP	mitotic cell cycle	GO:0000278	3.67E-57	56.43495991	892	142	72	21026	RRM2,UBE2C,TACC3,PLK1,AURKB,BIRC5,PKMYT1,ANLN,KIF4A,ZWINT,CDC6,CEP55,CDCA8,CDC25A,CCNB1,CDK1,CDC20,INCENP,SPDL1,AURKA,SKA3,DLGAP5,NUF2,KIF14,TK1,NDC80,SPAG5,KNSTRN,MKI67,TRIP13,SPC25,CCNA2,PRC1,PBK,CDCA5,KNL1,SKA1,BUB1B,CLSPN,NCAPG,DTL,CENPA,CDKN3,E2F1,CENPE,FBXO5,CDCA2,KIF18A,KIF23,CDC45,MYBL2,MAD2L1,TICRR,SPC24,WDR62,KIF18B,STIL,CDC25C,ATAD5,CCNF,E2F8,XRCC2,BUB1,CENPI,MYBL1,BLM,TTK,UBE2S,KIFC1,…
GO:BP	mitotic cell cycle process	GO:1903047	5.60E-57	56.25179442	745	142	68	21026	RRM2,UBE2C,TACC3,PLK1,AURKB,BIRC5,PKMYT1,ANLN,KIF4A,ZWINT,CDC6,CEP55,CDCA8,CDC25A,CCNB1,CDK1,CDC20,INCENP,SPDL1,AURKA,SKA3,DLGAP5,NUF2,KIF14,TK1,NDC80,SPAG5,KNSTRN,MKI67,TRIP13,SPC25,CCNA2,PRC1,CDCA5,KNL1,SKA1,BUB1B,CLSPN,NCAPG,DTL,CENPA,CDKN3,E2F1,CENPE,FBXO5,CDCA2,KIF18A,KIF23,CDC45,MYBL2,MAD2L1,TICRR,SPC24,WDR62,KIF18B,STIL,CDC25C,ATAD5,CCNF,BUB1,CENPI,BLM,TTK,UBE2S,KIFC1,HASPIN,UHRF1,CCNE2
GO:BP	chromosome segregation	GO:0007059	2.50E-54	53.60257123	427	142	56	21026	UBE2C,TACC3,PLK1,HJURP,AURKB,BIRC5,KIF4A,ZWINT,CENPU,CDC6,CDCA8,CCNB1,CDK1,CDC20,INCENP,SPDL1,AURKA,SKA3,DLGAP5,NUF2,SGO1,TOP2A,KIF14,SGO2,NDC80,SPAG5,KNSTRN,MKI67,TRIP13,SPC25,ESCO2,PRC1,CDCA5,KNL1,SKA1,BUB1B,CENPM,BRIP1,NCAPG,CENPE,FBXO5,CDCA2,KIF18A,KIF23,MYBL2,MAD2L1,SPC24,KIF18B,STIL,BUB1,CENPI,TTK,KIFC1,HASPIN,UHRF1,CCNE2
GO:BP	nuclear division	GO:0000280	6.78E-53	52.16869274	452	142	56	21026	UBE2C,PLK1,AURKB,BIRC5,PKMYT1,ANLN,KIF4A,ZWINT,CDCA8,CCNB1,CDK1,CDC20,INCENP,SPDL1,AURKA,SKA3,DLGAP5,NUF2,SGO1,TOP2A,RAD51AP1,KIF14,NDC80,SPAG5,KNSTRN,MKI67,TRIP13,SPC25,PRC1,CDCA5,KNL1,SKA1,BUB1B,BRIP1,FANCA,NCAPG,CENPE,FBXO5,CDCA2,KIF18A,KIF23,MYBL2,MAD2L1,SPC24,KIF18B,CDC25C,BUB1,CENPI,MYBL1,TTK,UBE2S,KIFC1,RAD54L,HASPIN,UHRF1,CCNE2
GO:BP	mitotic nuclear division	GO:0140014	2.44E-51	50.61342018	282	142	48	21026	UBE2C,PLK1,AURKB,BIRC5,PKMYT1,ANLN,KIF4A,ZWINT,CDCA8,CCNB1,CDK1,CDC20,INCENP,SPDL1,AURKA,SKA3,DLGAP5,NUF2,KIF14,NDC80,SPAG5,KNSTRN,MKI67,TRIP13,SPC25,PRC1,CDCA5,KNL1,SKA1,BUB1B,NCAPG,CENPE,FBXO5,CDCA2,KIF18A,KIF23,MYBL2,MAD2L1,SPC24,KIF18B,CDC25C,BUB1,CENPI,TTK,UBE2S,KIFC1,HASPIN,UHRF1
GO:BP	organelle fission	GO:0048285	2.26E-50	49.64573903	500	142	56	21026	UBE2C,PLK1,AURKB,BIRC5,PKMYT1,ANLN,KIF4A,ZWINT,CDCA8,CCNB1,CDK1,CDC20,INCENP,SPDL1,AURKA,SKA3,DLGAP5,NUF2,SGO1,TOP2A,RAD51AP1,KIF14,NDC80,SPAG5,KNSTRN,MKI67,TRIP13,SPC25,PRC1,CDCA5,KNL1,SKA1,BUB1B,BRIP1,FANCA,NCAPG,CENPE,FBXO5,CDCA2,KIF18A,KIF23,MYBL2,MAD2L1,SPC24,KIF18B,CDC25C,BUB1,CENPI,MYBL1,TTK,UBE2S,KIFC1,RAD54L,HASPIN,UHRF1,CCNE2
GO:BP	sister chromatid segregation	GO:0000819	1.19E-48	47.92325115	234	142	44	21026	UBE2C,TACC3,PLK1,AURKB,BIRC5,KIF4A,ZWINT,CDC6,CDCA8,CCNB1,CDK1,CDC20,INCENP,SPDL1,SKA3,DLGAP5,NUF2,TOP2A,KIF14,NDC80,SPAG5,KNSTRN,TRIP13,SPC25,PRC1,CDCA5,KNL1,SKA1,BUB1B,NCAPG,CENPE,FBXO5,KIF18A,KIF23,MYBL2,MAD2L1,SPC24,KIF18B,BUB1,CENPI,TTK,KIFC1,HASPIN,UHRF1
GO:BP	nuclear chromosome segregation	GO:0098813	2.42E-48	47.6160437	323	142	48	21026	UBE2C,TACC3,PLK1,AURKB,BIRC5,KIF4A,ZWINT,CDC6,CDCA8,CCNB1,CDK1,CDC20,INCENP,SPDL1,AURKA,SKA3,DLGAP5,NUF2,SGO1,TOP2A,KIF14,NDC80,SPAG5,KNSTRN,TRIP13,SPC25,PRC1,CDCA5,KNL1,SKA1,BUB1B,BRIP1,NCAPG,CENPE,FBXO5,KIF18A,KIF23,MYBL2,MAD2L1,SPC24,KIF18B,BUB1,CENPI,TTK,KIFC1,HASPIN,UHRF1,CCNE2
GO:BP	mitotic sister chromatid segregation	GO:0000070	2.28E-47	46.64149036	193	142	41	21026	UBE2C,PLK1,AURKB,BIRC5,KIF4A,ZWINT,CDCA8,CCNB1,CDK1,CDC20,INCENP,SPDL1,SKA3,DLGAP5,NUF2,KIF14,NDC80,SPAG5,KNSTRN,TRIP13,SPC25,PRC1,CDCA5,KNL1,SKA1,BUB1B,NCAPG,CENPE,FBXO5,KIF18A,KIF23,MYBL2,MAD2L1,SPC24,KIF18B,BUB1,CENPI,TTK,KIFC1,HASPIN,UHRF1
GO:BP	chromosome organization	GO:0051276	5.80E-47	46.23625053	574	142	56	21026	FEN1,UBE2C,TACC3,PLK1,HJURP,AURKB,BIRC5,KIF4A,ZWINT,CDC6,CDCA8,CCNB1,CDK1,CDC20,INCENP,SPDL1,SKA3,DLGAP5,NUF2,SGO1,TOP2A,KIF14,SGO2,NDC80,SPAG5,KNSTRN,TRIP13,SPC25,ESCO2,PRC1,CDCA5,KNL1,SKA1,BUB1B,BRIP1,NCAPG,CENPA,CENPE,FBXO5,KIF18A,KIF23,MYBL2,MAD2L1,SPC24,KIF18B,WRAP53,BUB1,CENPI,BLM,EXO1,TTK,KIFC1,RAD54L,HASPIN,UHRF1,CCNE2
GO:BP	regulation of cell cycle process	GO:0010564	9.14E-47	46.03906216	720	142	60	21026	RRM2,FEN1,UBE2C,TACC3,PLK1,AURKB,BIRC5,PKMYT1,ANLN,ZWINT,CDC6,CDCA8,CDC25A,CCNB1,CDK1,CDC20,INCENP,SPDL1,AURKA,SKA3,DLGAP5,NUF2,RAD51AP1,KIF14,NDC80,SPAG5,KNSTRN,MKI67,TRIP13,SPC25,PRC1,CDCA5,KNL1,SKA1,BUB1B,BRIP1,CLSPN,NCAPG,DTL,E2F1,CENPE,FBXO5,CDCA2,KIF23,CDC45,MAD2L1,TICRR,SPC24,WDR62,STIL,CDC25C,ATAD5,CCNF,E2F8,BUB1,PLK4,BLM,TTK,HASPIN,CCNE2
GO:BP	mitotic cell cycle phase transition	GO:0044772	1.01E-43	42.99416043	428	142	49	21026	RRM2,UBE2C,TACC3,PLK1,AURKB,BIRC5,PKMYT1,ANLN,ZWINT,CDC6,CDCA8,CDC25A,CCNB1,CDK1,CDC20,INCENP,SPDL1,AURKA,SKA3,DLGAP5,NUF2,KIF14,NDC80,TRIP13,SPC25,CCNA2,CDCA5,KNL1,SKA1,BUB1B,CLSPN,DTL,CDKN3,E2F1,CENPE,FBXO5,MAD2L1,TICRR,SPC24,STIL,CDC25C,ATAD5,CCNF,BUB1,BLM,TTK,UBE2S,HASPIN,CCNE2
GO:BP	cell division	GO:0051301	1.24E-43	42.90742715	658	142	56	21026	UBE2C,TACC3,PLK1,AURKB,BIRC5,ANLN,KIF4A,ZWINT,CDC6,CEP55,CDCA8,CDC25A,CCNB1,CDK1,CDC20,INCENP,SPDL1,AURKA,SKA3,NUF2,SGO1,TOP2A,KIF14,SGO2,NDC80,SPAG5,KNSTRN,SPC25,CCNA2,PRC1,CDCA5,HELLS,KNL1,SKA1,BUB1B,BRIP1,NCAPG,CENPA,CENPE,FBXO5,CDCA2,KIF23,CDCA3,MAD2L1,SPC24,KIF18B,CDC25C,PIMREG,CCNF,E2F8,BUB1,BLM,UBE2S,ERCC6L,KIFC1,CCNE2
GO:BP	regulation of mitotic cell cycle phase transition	GO:1901990	6.99E-42	41.15568833	327	142	44	21026	RRM2,UBE2C,PLK1,AURKB,BIRC5,PKMYT1,ANLN,ZWINT,CDC6,CDCA8,CDC25A,CCNB1,CDK1,CDC20,INCENP,SPDL1,AURKA,SKA3,DLGAP5,NUF2,KIF14,NDC80,TRIP13,SPC25,CDCA5,KNL1,SKA1,BUB1B,CLSPN,DTL,E2F1,CENPE,FBXO5,MAD2L1,TICRR,SPC24,STIL,CDC25C,ATAD5,BUB1,BLM,TTK,HASPIN,CCNE2
GO:BP	cell cycle phase transition	GO:0044770	9.05E-42	41.04317325	532	142	51	21026	RRM2,UBE2C,TACC3,PLK1,AURKB,BIRC5,PKMYT1,ANLN,ZWINT,CDC6,CDCA8,CDC25A,CCNB1,CDK1,CDC20,INCENP,SPDL1,AURKA,SKA3,DLGAP5,NUF2,KIF14,NDC80,TRIP13,SPC25,CCNA2,CDCA5,KNL1,SKA1,BUB1B,BRIP1,CLSPN,DTL,CDKN3,E2F1,CENPE,FBXO5,CDC45,MAD2L1,TICRR,SPC24,STIL,CDC25C,ATAD5,CCNF,BUB1,BLM,TTK,UBE2S,HASPIN,CCNE2
GO:BP	regulation of cell cycle	GO:0051726	5.27E-41	40.27834781	1087	142	64	21026	RRM2,FEN1,UBE2C,TACC3,PLK1,AURKB,BIRC5,PKMYT1,ANLN,ZWINT,CDC6,CDCA8,CDC25A,CCNB1,CDK1,CDC20,INCENP,SPDL1,AURKA,SKA3,DLGAP5,NUF2,RAD51AP1,KIF14,NDC80,SPAG5,KNSTRN,MKI67,TRIP13,SPC25,PRC1,CDCA5,KNL1,SKA1,BUB1B,BRIP1,CLSPN,NCAPG,DTL,CDKN3,SUV39H1,E2F1,CENPE,FBXO5,CDCA2,KIF23,CDC45,MAD2L1,TICRR,SPC24,WDR62,DDIAS,STIL,CDC25C,ATAD5,CCNF,E2F8,BUB1,PLK4,BLM,TTK,E2F2,HASPIN,CCNE2
GO:BP	regulation of cell cycle phase transition	GO:1901987	1.83E-39	38.73674872	427	142	46	21026	RRM2,UBE2C,PLK1,AURKB,BIRC5,PKMYT1,ANLN,ZWINT,CDC6,CDCA8,CDC25A,CCNB1,CDK1,CDC20,INCENP,SPDL1,AURKA,SKA3,DLGAP5,NUF2,KIF14,NDC80,TRIP13,SPC25,CDCA5,KNL1,SKA1,BUB1B,BRIP1,CLSPN,DTL,E2F1,CENPE,FBXO5,CDC45,MAD2L1,TICRR,SPC24,STIL,CDC25C,ATAD5,BUB1,BLM,TTK,HASPIN,CCNE2
GO:BP	regulation of chromosome segregation	GO:0051983	3.85E-38	37.41500437	132	142	32	21026	UBE2C,TACC3,PLK1,AURKB,BIRC5,ZWINT,CDC6,CDCA8,CCNB1,CDK1,CDC20,INCENP,SPDL1,SKA3,DLGAP5,NUF2,NDC80,MKI67,TRIP13,SPC25,KNL1,SKA1,BUB1B,NCAPG,CENPE,FBXO5,CDCA2,MAD2L1,SPC24,BUB1,TTK,HASPIN
GO:BP	regulation of mitotic cell cycle	GO:0007346	1.30E-36	35.88607015	492	142	46	21026	RRM2,UBE2C,PLK1,AURKB,BIRC5,PKMYT1,ANLN,ZWINT,CDC6,CDCA8,CDC25A,CCNB1,CDK1,CDC20,INCENP,SPDL1,AURKA,SKA3,DLGAP5,NUF2,KIF14,NDC80,MKI67,TRIP13,SPC25,CDCA5,KNL1,SKA1,BUB1B,CLSPN,DTL,E2F1,CENPE,FBXO5,CDCA2,MAD2L1,TICRR,SPC24,STIL,CDC25C,ATAD5,BUB1,BLM,TTK,HASPIN,CCNE2
GO:BP	regulation of mitotic nuclear division	GO:0007088	7.02E-36	35.15335962	121	142	30	21026	UBE2C,PLK1,AURKB,BIRC5,PKMYT1,ZWINT,CDCA8,CCNB1,CDC20,INCENP,SPDL1,AURKA,SKA3,DLGAP5,NUF2,NDC80,MKI67,TRIP13,SPC25,KNL1,SKA1,BUB1B,FBXO5,CDCA2,MAD2L1,SPC24,CDC25C,BUB1,TTK,HASPIN
GO:BP	regulation of sister chromatid segregation	GO:0033045	7.56E-36	35.12173932	107	142	29	21026	UBE2C,TACC3,PLK1,AURKB,BIRC5,ZWINT,CDC6,CDCA8,CCNB1,CDK1,CDC20,INCENP,SPDL1,SKA3,DLGAP5,NUF2,NDC80,TRIP13,SPC25,KNL1,SKA1,BUB1B,CENPE,FBXO5,MAD2L1,SPC24,BUB1,TTK,HASPIN
GO:BP	regulation of mitotic sister chromatid separation	GO:0010965	1.22E-35	34.91216755	62	142	25	21026	UBE2C,PLK1,AURKB,BIRC5,ZWINT,CDCA8,CCNB1,CDC20,INCENP,SPDL1,SKA3,DLGAP5,NUF2,NDC80,TRIP13,SPC25,KNL1,SKA1,BUB1B,FBXO5,MAD2L1,SPC24,BUB1,TTK,HASPIN
GO:BP	metaphase/anaphase transition of mitotic cell cycle	GO:0007091	2.19E-35	34.65963982	97	142	28	21026	UBE2C,TACC3,PLK1,AURKB,BIRC5,ZWINT,CDC6,CDCA8,CCNB1,CDC20,INCENP,SPDL1,SKA3,DLGAP5,NUF2,NDC80,TRIP13,SPC25,KNL1,SKA1,BUB1B,CENPE,FBXO5,MAD2L1,SPC24,BUB1,TTK,HASPIN
GO:BP	mitotic sister chromatid separation	GO:0051306	5.33E-35	34.27365011	65	142	25	21026	UBE2C,PLK1,AURKB,BIRC5,ZWINT,CDCA8,CCNB1,CDC20,INCENP,SPDL1,SKA3,DLGAP5,NUF2,NDC80,TRIP13,SPC25,KNL1,SKA1,BUB1B,FBXO5,MAD2L1,SPC24,BUB1,TTK,HASPIN
GO:BP	metaphase/anaphase transition of cell cycle	GO:0044784	5.84E-35	34.23333406	100	142	28	21026	UBE2C,TACC3,PLK1,AURKB,BIRC5,ZWINT,CDC6,CDCA8,CCNB1,CDC20,INCENP,SPDL1,SKA3,DLGAP5,NUF2,NDC80,TRIP13,SPC25,KNL1,SKA1,BUB1B,CENPE,FBXO5,MAD2L1,SPC24,BUB1,TTK,HASPIN
GO:BP	regulation of chromosome separation	GO:1905818	9.98E-35	34.00095812	77	142	26	21026	UBE2C,PLK1,AURKB,BIRC5,ZWINT,CDCA8,CCNB1,CDC20,INCENP,SPDL1,SKA3,DLGAP5,NUF2,NDC80,TRIP13,SPC25,KNL1,SKA1,BUB1B,NCAPG,FBXO5,MAD2L1,SPC24,BUB1,TTK,HASPIN
GO:BP	regulation of mitotic sister chromatid segregation	GO:0033047	1.13E-34	33.9451382	57	142	24	21026	PLK1,AURKB,BIRC5,ZWINT,CDCA8,CCNB1,CDK1,CDC20,INCENP,SPDL1,SKA3,NUF2,NDC80,TRIP13,SPC25,KNL1,SKA1,BUB1B,FBXO5,MAD2L1,SPC24,BUB1,TTK,HASPIN
GO:BP	regulation of nuclear division	GO:0051783	1.43E-34	33.84356731	149	142	31	21026	UBE2C,PLK1,AURKB,BIRC5,PKMYT1,ZWINT,CDCA8,CCNB1,CDC20,INCENP,SPDL1,AURKA,SKA3,DLGAP5,NUF2,RAD51AP1,NDC80,MKI67,TRIP13,SPC25,KNL1,SKA1,BUB1B,FBXO5,CDCA2,MAD2L1,SPC24,CDC25C,BUB1,TTK,HASPIN
GO:BP	regulation of mitotic metaphase/anaphase transition	GO:0030071	4.29E-34	33.3676988	93	142	27	21026	UBE2C,PLK1,AURKB,BIRC5,ZWINT,CDC6,CDCA8,CCNB1,CDC20,INCENP,SPDL1,SKA3,DLGAP5,NUF2,NDC80,TRIP13,SPC25,KNL1,SKA1,BUB1B,CENPE,FBXO5,MAD2L1,SPC24,BUB1,TTK,HASPIN
GO:BP	negative regulation of sister chromatid segregation	GO:0033046	5.38E-34	33.26942872	51	142	23	21026	PLK1,AURKB,BIRC5,ZWINT,CDCA8,CCNB1,CDC20,INCENP,SPDL1,SKA3,NUF2,NDC80,TRIP13,SPC25,KNL1,SKA1,BUB1B,FBXO5,MAD2L1,SPC24,BUB1,TTK,HASPIN
GO:BP	negative regulation of mitotic metaphase/anaphase transition	GO:0045841	5.38E-34	33.26942872	51	142	23	21026	PLK1,AURKB,BIRC5,ZWINT,CDCA8,CCNB1,CDC20,INCENP,SPDL1,SKA3,NUF2,NDC80,TRIP13,SPC25,KNL1,SKA1,BUB1B,FBXO5,MAD2L1,SPC24,BUB1,TTK,HASPIN
GO:BP	negative regulation of mitotic sister chromatid separation	GO:2000816	5.38E-34	33.26942872	51	142	23	21026	PLK1,AURKB,BIRC5,ZWINT,CDCA8,CCNB1,CDC20,INCENP,SPDL1,SKA3,NUF2,NDC80,TRIP13,SPC25,KNL1,SKA1,BUB1B,FBXO5,MAD2L1,SPC24,BUB1,TTK,HASPIN
GO:BP	negative regulation of mitotic sister chromatid segregation	GO:0033048	5.38E-34	33.26942872	51	142	23	21026	PLK1,AURKB,BIRC5,ZWINT,CDCA8,CCNB1,CDC20,INCENP,SPDL1,SKA3,NUF2,NDC80,TRIP13,SPC25,KNL1,SKA1,BUB1B,FBXO5,MAD2L1,SPC24,BUB1,TTK,HASPIN
GO:BP	regulation of metaphase/anaphase transition of cell cycle	GO:1902099	1.15E-33	32.93892566	96	142	27	21026	UBE2C,PLK1,AURKB,BIRC5,ZWINT,CDC6,CDCA8,CCNB1,CDC20,INCENP,SPDL1,SKA3,DLGAP5,NUF2,NDC80,TRIP13,SPC25,KNL1,SKA1,BUB1B,CENPE,FBXO5,MAD2L1,SPC24,BUB1,TTK,HASPIN
GO:BP	chromosome separation	GO:0051304	1.45E-33	32.8392645	84	142	26	21026	UBE2C,PLK1,AURKB,BIRC5,ZWINT,CDCA8,CCNB1,CDC20,INCENP,SPDL1,SKA3,DLGAP5,NUF2,NDC80,TRIP13,SPC25,KNL1,SKA1,BUB1B,NCAPG,FBXO5,MAD2L1,SPC24,BUB1,TTK,HASPIN
GO:BP	negative regulation of chromosome separation	GO:1905819	1.68E-33	32.77340275	53	142	23	21026	PLK1,AURKB,BIRC5,ZWINT,CDCA8,CCNB1,CDC20,INCENP,SPDL1,SKA3,NUF2,NDC80,TRIP13,SPC25,KNL1,SKA1,BUB1B,FBXO5,MAD2L1,SPC24,BUB1,TTK,HASPIN
GO:BP	negative regulation of metaphase/anaphase transition of cell cycle	GO:1902100	1.68E-33	32.77340275	53	142	23	21026	PLK1,AURKB,BIRC5,ZWINT,CDCA8,CCNB1,CDC20,INCENP,SPDL1,SKA3,NUF2,NDC80,TRIP13,SPC25,KNL1,SKA1,BUB1B,FBXO5,MAD2L1,SPC24,BUB1,TTK,HASPIN
GO:BP	negative regulation of chromosome segregation	GO:0051985	1.68E-33	32.77340275	53	142	23	21026	PLK1,AURKB,BIRC5,ZWINT,CDCA8,CCNB1,CDC20,INCENP,SPDL1,SKA3,NUF2,NDC80,TRIP13,SPC25,KNL1,SKA1,BUB1B,FBXO5,MAD2L1,SPC24,BUB1,TTK,HASPIN
GO:BP	mitotic spindle checkpoint signaling	GO:0071174	2.39E-32	31.62200763	49	142	22	21026	PLK1,AURKB,BIRC5,ZWINT,CDCA8,CCNB1,CDC20,INCENP,SPDL1,SKA3,NUF2,NDC80,TRIP13,SPC25,KNL1,SKA1,BUB1B,MAD2L1,SPC24,BUB1,TTK,HASPIN
GO:BP	spindle assembly checkpoint signaling	GO:0071173	2.39E-32	31.62200763	49	142	22	21026	PLK1,AURKB,BIRC5,ZWINT,CDCA8,CCNB1,CDC20,INCENP,SPDL1,SKA3,NUF2,NDC80,TRIP13,SPC25,KNL1,SKA1,BUB1B,MAD2L1,SPC24,BUB1,TTK,HASPIN
GO:BP	mitotic spindle assembly checkpoint signaling	GO:0007094	2.39E-32	31.62200763	49	142	22	21026	PLK1,AURKB,BIRC5,ZWINT,CDCA8,CCNB1,CDC20,INCENP,SPDL1,SKA3,NUF2,NDC80,TRIP13,SPC25,KNL1,SKA1,BUB1B,MAD2L1,SPC24,BUB1,TTK,HASPIN
GO:BP	negative regulation of mitotic nuclear division	GO:0045839	3.77E-32	31.4233825	59	142	23	21026	PLK1,AURKB,BIRC5,ZWINT,CDCA8,CCNB1,CDC20,INCENP,SPDL1,SKA3,NUF2,NDC80,TRIP13,SPC25,KNL1,SKA1,BUB1B,FBXO5,MAD2L1,SPC24,BUB1,TTK,HASPIN
GO:BP	spindle checkpoint signaling	GO:0031577	4.24E-32	31.37257776	50	142	22	21026	PLK1,AURKB,BIRC5,ZWINT,CDCA8,CCNB1,CDC20,INCENP,SPDL1,SKA3,NUF2,NDC80,TRIP13,SPC25,KNL1,SKA1,BUB1B,MAD2L1,SPC24,BUB1,TTK,HASPIN
GO:BP	cell cycle checkpoint signaling	GO:0000075	1.95E-31	30.70920007	185	142	31	21026	PLK1,AURKB,BIRC5,ZWINT,CDC6,CDCA8,CCNB1,CDK1,CDC20,INCENP,SPDL1,SKA3,NUF2,NDC80,TRIP13,SPC25,KNL1,SKA1,BUB1B,BRIP1,CLSPN,DTL,E2F1,CDC45,MAD2L1,TICRR,SPC24,BUB1,BLM,TTK,HASPIN
GO:BP	negative regulation of nuclear division	GO:0051784	5.75E-31	30.24042601	65	142	23	21026	PLK1,AURKB,BIRC5,ZWINT,CDCA8,CCNB1,CDC20,INCENP,SPDL1,SKA3,NUF2,NDC80,TRIP13,SPC25,KNL1,SKA1,BUB1B,FBXO5,MAD2L1,SPC24,BUB1,TTK,HASPIN
GO:BP	negative regulation of mitotic cell cycle phase transition	GO:1901991	7.13E-31	30.14705185	172	142	30	21026	PLK1,AURKB,BIRC5,PKMYT1,ZWINT,CDC6,CDCA8,CCNB1,CDK1,CDC20,INCENP,SPDL1,SKA3,NUF2,NDC80,TRIP13,SPC25,KNL1,SKA1,BUB1B,CLSPN,DTL,FBXO5,MAD2L1,TICRR,SPC24,BUB1,BLM,TTK,HASPIN
GO:BP	positive regulation of cell cycle process	GO:0090068	7.32E-31	30.13577514	262	142	34	21026	RRM2,FEN1,UBE2C,AURKB,BIRC5,CDC6,CDCA8,CDC25A,CCNB1,CDK1,CDC20,INCENP,AURKA,SKA3,DLGAP5,RAD51AP1,KIF14,NDC80,SPAG5,CDCA5,KNL1,SKA1,NCAPG,DTL,FBXO5,KIF23,MAD2L1,STIL,CDC25C,ATAD5,E2F8,BUB1,PLK4,CCNE2
GO:BP	negative regulation of cell cycle process	GO:0010948	8.48E-31	30.07149139	289	142	35	21026	PLK1,AURKB,BIRC5,PKMYT1,ZWINT,CDC6,CDCA8,CCNB1,CDK1,CDC20,INCENP,SPDL1,SKA3,NUF2,NDC80,TRIP13,SPC25,KNL1,SKA1,BUB1B,BRIP1,CLSPN,DTL,E2F1,FBXO5,CDC45,MAD2L1,TICRR,SPC24,CCNF,E2F8,BUB1,BLM,TTK,HASPIN
GO:BP	mitotic cell cycle checkpoint signaling	GO:0007093	8.76E-31	30.05753633	136	142	28	21026	PLK1,AURKB,BIRC5,ZWINT,CDC6,CDCA8,CCNB1,CDK1,CDC20,INCENP,SPDL1,SKA3,NUF2,NDC80,TRIP13,SPC25,KNL1,SKA1,BUB1B,CLSPN,DTL,MAD2L1,TICRR,SPC24,BUB1,BLM,TTK,HASPIN
GO:BP	negative regulation of cell cycle phase transition	GO:1901988	3.19E-30	29.4959354	248	142	33	21026	PLK1,AURKB,BIRC5,PKMYT1,ZWINT,CDC6,CDCA8,CCNB1,CDK1,CDC20,INCENP,SPDL1,SKA3,NUF2,NDC80,TRIP13,SPC25,KNL1,SKA1,BUB1B,BRIP1,CLSPN,DTL,E2F1,FBXO5,CDC45,MAD2L1,TICRR,SPC24,BUB1,BLM,TTK,HASPIN
GO:BP	regulation of chromosome organization	GO:0033044	4.09E-29	28.38783247	242	142	32	21026	FEN1,UBE2C,TACC3,PLK1,AURKB,BIRC5,ZWINT,CDC6,CDCA8,CCNB1,CDK1,CDC20,INCENP,SPDL1,SKA3,DLGAP5,NUF2,NDC80,TRIP13,SPC25,KNL1,SKA1,BUB1B,NCAPG,CENPE,FBXO5,MAD2L1,SPC24,WRAP53,BUB1,TTK,HASPIN
GO:BP	negative regulation of cell cycle	GO:0045786	4.95E-28	27.3050407	377	142	36	21026	PLK1,AURKB,BIRC5,PKMYT1,ZWINT,CDC6,CDCA8,CCNB1,CDK1,CDC20,INCENP,SPDL1,SKA3,NUF2,NDC80,TRIP13,SPC25,KNL1,SKA1,BUB1B,BRIP1,CLSPN,DTL,SUV39H1,E2F1,FBXO5,CDC45,MAD2L1,TICRR,SPC24,CCNF,E2F8,BUB1,BLM,TTK,HASPIN
GO:BP	metaphase chromosome alignment	GO:0051310	2.71E-27	26.56675248	104	142	24	21026	AURKB,BIRC5,ZWINT,CDCA8,CCNB1,CDK1,INCENP,SPDL1,SKA3,NUF2,SGO1,KIF14,NDC80,SPAG5,KNSTRN,SPC25,CDCA5,KNL1,SKA1,CENPE,KIF18A,SPC24,TTK,KIFC1
GO:BP	negative regulation of mitotic cell cycle	GO:0045930	3.32E-27	26.4791589	225	142	30	21026	PLK1,AURKB,BIRC5,PKMYT1,ZWINT,CDC6,CDCA8,CCNB1,CDK1,CDC20,INCENP,SPDL1,SKA3,NUF2,NDC80,TRIP13,SPC25,KNL1,SKA1,BUB1B,CLSPN,DTL,FBXO5,MAD2L1,TICRR,SPC24,BUB1,BLM,TTK,HASPIN
GO:BP	spindle organization	GO:0007051	6.64E-27	26.17805606	206	142	29	21026	TACC3,PLK1,AURKB,BIRC5,KIF4A,CDCA8,CCNB1,CDC20,INCENP,AURKA,SKA3,DLGAP5,NUF2,NDC80,SPAG5,KNSTRN,SPC25,PRC1,SKA1,CENPE,FBXO5,KIF23,MYBL2,WDR62,STIL,TTK,KIFC1,UHRF1,AUNIP
GO:BP	chromosome localization	GO:0050000	9.55E-27	26.02018773	126	142	25	21026	AURKB,BIRC5,ZWINT,CDCA8,CCNB1,CDK1,INCENP,SPDL1,SKA3,DLGAP5,NUF2,SGO1,KIF14,NDC80,SPAG5,KNSTRN,SPC25,CDCA5,KNL1,SKA1,CENPE,KIF18A,SPC24,TTK,KIFC1
GO:BP	positive regulation of cell cycle	GO:0045787	1.74E-26	25.75851108	351	142	34	21026	RRM2,FEN1,UBE2C,AURKB,BIRC5,CDC6,CDCA8,CDC25A,CCNB1,CDK1,CDC20,INCENP,AURKA,SKA3,DLGAP5,RAD51AP1,KIF14,NDC80,SPAG5,CDCA5,KNL1,SKA1,NCAPG,DTL,FBXO5,KIF23,MAD2L1,STIL,CDC25C,ATAD5,E2F8,BUB1,PLK4,CCNE2
GO:BP	microtubule cytoskeleton organization involved in mitosis	GO:1902850	2.13E-26	25.67083182	169	142	27	21026	TACC3,PLK1,AURKB,BIRC5,KIF4A,CDCA8,CCNB1,CDK1,CDC20,INCENP,SPDL1,AURKA,DLGAP5,NUF2,NDC80,SPC25,PRC1,CENPA,CENPE,KIF23,MYBL2,MAD2L1,WDR62,STIL,TTK,KIFC1,UHRF1
GO:BP	negative regulation of chromosome organization	GO:2001251	2.39E-26	25.62130935	97	142	23	21026	PLK1,AURKB,BIRC5,ZWINT,CDCA8,CCNB1,CDC20,INCENP,SPDL1,SKA3,NUF2,NDC80,TRIP13,SPC25,KNL1,SKA1,BUB1B,FBXO5,MAD2L1,SPC24,BUB1,TTK,HASPIN
GO:BP	establishment of chromosome localization	GO:0051303	7.52E-26	25.12351983	118	142	24	21026	AURKB,BIRC5,ZWINT,CDCA8,CCNB1,CDK1,INCENP,SPDL1,SKA3,NUF2,SGO1,KIF14,NDC80,SPAG5,KNSTRN,SPC25,CDCA5,KNL1,SKA1,CENPE,KIF18A,SPC24,TTK,KIFC1
GO:BP	microtubule cytoskeleton organization	GO:0000226	1.22E-23	22.913006	670	142	40	21026	TACC3,PLK1,AURKB,BIRC5,KIF4A,CDCA8,CCNB1,CDK1,CDC20,INCENP,SPDL1,AURKA,SKA3,DLGAP5,NUF2,SGO1,NDC80,SPAG5,KNSTRN,SPC25,PRC1,SKA1,CENPA,CENPE,FBXO5,KIF18A,KIF23,MYBL2,MAD2L1,WDR62,KIF18B,STIL,CCNF,XRCC2,PLK4,TTK,KIFC1,UHRF1,AUNIP,KIF24
GO:BP	mitotic spindle organization	GO:0007052	7.60E-23	22.11942674	134	142	23	21026	TACC3,PLK1,AURKB,BIRC5,KIF4A,CDCA8,CCNB1,CDC20,INCENP,AURKA,DLGAP5,NUF2,NDC80,SPC25,PRC1,CENPE,KIF23,MYBL2,WDR62,STIL,TTK,KIFC1,UHRF1
GO:BP	meiotic cell cycle	GO:0051321	3.21E-22	21.4935034	297	142	29	21026	PLK1,BIRC5,PKMYT1,ZWINT,CDC25A,CDC20,INCENP,AURKA,SKA3,NUF2,SGO1,TOP2A,RAD51AP1,SGO2,NDC80,TRIP13,KNL1,SKA1,BRIP1,FANCA,FBXO5,KIF18A,CDC25C,XRCC2,MYBL1,EXO1,TTK,RAD54L,CCNE2
GO:BP	meiotic cell cycle process	GO:1903046	1.37E-21	20.86339076	224	142	26	21026	PLK1,BIRC5,PKMYT1,ZWINT,CDC25A,CDC20,INCENP,AURKA,SKA3,NUF2,SGO1,TOP2A,RAD51AP1,NDC80,TRIP13,KNL1,SKA1,BRIP1,FANCA,FBXO5,KIF18A,CDC25C,MYBL1,TTK,RAD54L,CCNE2
GO:BP	attachment of spindle microtubules to kinetochore	GO:0008608	3.10E-21	20.50872242	54	142	17	21026	AURKB,BIRC5,CDCA8,CCNB1,CDK1,INCENP,SKA3,NUF2,SGO1,NDC80,SPAG5,KNSTRN,SPC25,KNL1,SKA1,CENPE,SPC24
GO:BP	DNA metabolic process	GO:0006259	6.53E-21	20.18516229	1005	142	44	21026	FEN1,PLK1,UBE2T,AURKB,CDC6,ID3,CDC25A,CDK1,FAM111B,FANCI,TOP2A,RAD51AP1,TK1,TRIP13,ESCO2,CCNA2,GINS2,CDCA5,NEIL3,BRIP1,FANCA,CLSPN,DTL,FBXO5,CHTF18,CDC45,TICRR,ATAD5,POLQ,RFC3,WRAP53,E2F8,XRCC2,MCM10,BLM,EXO1,GINS4,POLE2,RAD54L,UHRF1,CCNE2,ANKRD1,AUNIP,FANCB
GO:BP	organelle organization	GO:0006996	1.27E-20	19.89639945	3594	142	77	21026	FEN1,UBE2C,TACC3,PLK1,HJURP,AURKB,BIRC5,PKMYT1,ANLN,KIF4A,ZWINT,CDC6,CDCA8,LMNB1,CCNB1,CDK1,CDC20,INCENP,SPDL1,AURKA,SKA3,DLGAP5,NUF2,SGO1,TOP2A,RAD51AP1,KIF14,SGO2,NDC80,SPAG5,KNSTRN,MKI67,TRIP13,SPC25,ESCO2,PRC1,CDCA5,KNL1,SKA1,BUB1B,BRIP1,FANCA,NCAPG,CENPA,SUV39H1,CENPE,FBXO5,CDCA2,KIF18A,KIF23,MYBL2,MAD2L1,SPC24,WDR62,KIF18B,STIL,CDC25C,CCNF,WRAP53,XRCC2,BUB1,CENPI,PLK4,MYBL1,BLM,EXO1,TTK,MYP…
GO:BP	mitotic metaphase chromosome alignment	GO:0007080	6.33E-20	19.1986869	63	142	17	21026	AURKB,BIRC5,CDCA8,CCNB1,CDK1,INCENP,SPDL1,SKA3,NUF2,KIF14,NDC80,CDCA5,SKA1,CENPE,KIF18A,TTK,KIFC1
GO:BP	microtubule-based process	GO:0007017	4.29E-19	18.36726637	999	142	42	21026	TACC3,PLK1,AURKB,BIRC5,KIF4A,GTSE1,CDCA8,CCNB1,CDK1,CDC20,INCENP,SPDL1,AURKA,SKA3,DLGAP5,NUF2,SGO1,KIF14,NDC80,SPAG5,KNSTRN,SPC25,PRC1,SKA1,CENPA,CENPE,FBXO5,KIF18A,KIF23,MYBL2,MAD2L1,WDR62,KIF18B,STIL,CCNF,XRCC2,PLK4,TTK,KIFC1,UHRF1,AUNIP,KIF24
GO:BP	regulation of organelle organization	GO:0033043	1.29E-18	17.88849936	1148	142	44	21026	FEN1,UBE2C,TACC3,PLK1,AURKB,BIRC5,PKMYT1,ZWINT,CDC6,CDCA8,CCNB1,CDK1,CDC20,INCENP,SPDL1,AURKA,SKA3,DLGAP5,NUF2,RAD51AP1,NDC80,SPAG5,MKI67,TRIP13,SPC25,KNL1,SKA1,BUB1B,NCAPG,CENPE,FBXO5,CDCA2,KIF18A,MAD2L1,SPC24,STIL,CDC25C,CCNF,WRAP53,BUB1,PLK4,TTK,HASPIN,KIF24
GO:BP	meiotic nuclear division	GO:0140013	1.33E-18	17.87657258	202	142	23	21026	PLK1,BIRC5,ZWINT,CDC20,INCENP,AURKA,SKA3,NUF2,SGO1,TOP2A,RAD51AP1,NDC80,TRIP13,KNL1,SKA1,BRIP1,FANCA,FBXO5,KIF18A,MYBL1,TTK,RAD54L,CCNE2
GO:BP	DNA replication	GO:0006260	1.07E-17	16.96934263	283	142	25	21026	FEN1,CDC6,ID3,CDC25A,CDK1,FAM111B,TK1,ESCO2,CCNA2,GINS2,DTL,FBXO5,CHTF18,CDC45,TICRR,ATAD5,POLQ,RFC3,E2F8,MCM10,BLM,EXO1,GINS4,POLE2,CCNE2
GO:BP	spindle assembly	GO:0051225	1.12E-16	15.95055071	136	142	19	21026	PLK1,AURKB,BIRC5,KIF4A,CDCA8,CDC20,INCENP,AURKA,SKA3,NDC80,SPAG5,PRC1,SKA1,FBXO5,KIF23,MYBL2,STIL,KIFC1,UHRF1
GO:BP	DNA damage response	GO:0006974	6.46E-16	15.18977402	908	142	37	21026	FEN1,PLK1,UBE2T,CDK1,FANCI,TOP2A,RAD51AP1,TRIP13,ESCO2,GINS2,CDCA5,NEIL3,BRIP1,FANCA,CLSPN,DTL,SUV39H1,E2F1,FBXO5,CDC45,TICRR,DDIAS,ATAD5,POLQ,RFC3,WRAP53,XRCC2,MCM10,BLM,EXO1,GINS4,POLE2,RAD54L,UHRF1,ANKRD1,AUNIP,FANCB
GO:BP	membraneless organelle assembly	GO:0140694	1.84E-15	14.73550857	430	142	27	21026	PLK1,AURKB,BIRC5,ANLN,KIF4A,CDCA8,CDC20,INCENP,AURKA,SKA3,DLGAP5,NDC80,SPAG5,PRC1,SKA1,CENPA,CENPE,FBXO5,KIF23,MYBL2,WDR62,STIL,PLK4,MYPN,KIFC1,UHRF1,ANKRD1
GO:BP	negative regulation of organelle organization	GO:0010639	2.15E-15	14.66793287	352	142	25	21026	PLK1,AURKB,BIRC5,ZWINT,CDCA8,CCNB1,CDC20,INCENP,SPDL1,SKA3,NUF2,NDC80,TRIP13,SPC25,KNL1,SKA1,BUB1B,FBXO5,MAD2L1,SPC24,CCNF,BUB1,TTK,HASPIN,KIF24
GO:BP	positive regulation of mitotic cell cycle phase transition	GO:1901992	3.32E-15	14.47833801	93	142	16	21026	RRM2,UBE2C,CDC6,CDC25A,CCNB1,CDK1,CDC20,SKA3,DLGAP5,CDCA5,SKA1,DTL,FBXO5,STIL,CDC25C,CCNE2
GO:BP	positive regulation of cell cycle phase transition	GO:1901989	3.48E-15	14.45810911	114	142	17	21026	RRM2,UBE2C,CDC6,CDC25A,CCNB1,CDK1,CDC20,SKA3,DLGAP5,CDCA5,SKA1,DTL,FBXO5,STIL,CDC25C,ATAD5,CCNE2
GO:BP	establishment of organelle localization	GO:0051656	4.91E-15	14.30879644	491	142	28	21026	PLK1,AURKB,BIRC5,ZWINT,CDCA8,LMNB1,CCNB1,CDK1,INCENP,SPDL1,SKA3,NUF2,SGO1,KIF14,NDC80,SPAG5,KNSTRN,SPC25,CDCA5,KNL1,SKA1,CENPA,CENPE,KIF18A,MAD2L1,SPC24,TTK,KIFC1
GO:BP	meiosis I cell cycle process	GO:0061982	5.89E-15	14.22967261	141	142	18	21026	PLK1,BIRC5,PKMYT1,ZWINT,CDC25A,CDC20,AURKA,TOP2A,RAD51AP1,NDC80,TRIP13,KNL1,BRIP1,FBXO5,CDC25C,MYBL1,RAD54L,CCNE2
GO:BP	regulation of spindle checkpoint	GO:0090231	6.37E-15	14.19572375	25	142	11	21026	AURKB,BIRC5,ZWINT,CDCA8,CCNB1,INCENP,SKA3,NDC80,KNL1,SKA1,MAD2L1
GO:BP	positive regulation of mitotic cell cycle	GO:0045931	1.53E-14	13.81575804	124	142	17	21026	RRM2,UBE2C,CDC6,CDC25A,CCNB1,CDK1,CDC20,AURKA,SKA3,DLGAP5,CDCA5,SKA1,DTL,FBXO5,STIL,CDC25C,CCNE2
GO:BP	cell cycle G2/M phase transition	GO:0044839	3.74E-14	13.42681058	156	142	18	21026	PLK1,AURKB,PKMYT1,CDC6,CDC25A,CCNB1,CDK1,AURKA,KIF14,NDC80,CCNA2,CLSPN,DTL,FBXO5,TICRR,CDC25C,ATAD5,BLM
GO:BP	cytoskeleton organization	GO:0007010	7.52E-14	13.12389341	1529	142	44	21026	TACC3,PLK1,AURKB,BIRC5,ANLN,KIF4A,CDCA8,LMNB1,CCNB1,CDK1,CDC20,INCENP,SPDL1,AURKA,SKA3,DLGAP5,NUF2,SGO1,NDC80,SPAG5,KNSTRN,SPC25,PRC1,SKA1,CENPA,CENPE,FBXO5,KIF18A,KIF23,MYBL2,MAD2L1,WDR62,KIF18B,STIL,CCNF,XRCC2,PLK4,TTK,MYPN,KIFC1,UHRF1,ANKRD1,AUNIP,KIF24
GO:BP	regulation of cell cycle G2/M phase transition	GO:1902749	1.76E-13	12.75352143	118	142	16	21026	PLK1,AURKB,PKMYT1,CDC6,CDC25A,CCNB1,CDK1,AURKA,KIF14,CLSPN,DTL,FBXO5,TICRR,CDC25C,ATAD5,BLM
GO:BP	organelle localization	GO:0051640	2.27E-13	12.64368202	620	142	29	21026	PLK1,AURKB,BIRC5,ZWINT,CDCA8,LMNB1,CCNB1,CDK1,INCENP,SPDL1,SKA3,DLGAP5,NUF2,SGO1,KIF14,NDC80,SPAG5,KNSTRN,SPC25,CDCA5,KNL1,SKA1,CENPA,CENPE,KIF18A,MAD2L1,SPC24,TTK,KIFC1
GO:BP	DNA repair	GO:0006281	2.37E-13	12.62523161	621	142	29	21026	FEN1,PLK1,UBE2T,CDK1,FANCI,RAD51AP1,TRIP13,ESCO2,GINS2,CDCA5,NEIL3,BRIP1,FANCA,CLSPN,DTL,CDC45,TICRR,POLQ,RFC3,WRAP53,XRCC2,BLM,EXO1,GINS4,POLE2,RAD54L,UHRF1,AUNIP,FANCB
GO:BP	regulation of mitotic spindle checkpoint	GO:1903504	4.46E-13	12.35026722	24	142	10	21026	AURKB,BIRC5,CDCA8,CCNB1,INCENP,SKA3,NDC80,KNL1,SKA1,MAD2L1
GO:BP	regulation of mitotic cell cycle spindle assembly checkpoint	GO:0090266	4.46E-13	12.35026722	24	142	10	21026	AURKB,BIRC5,CDCA8,CCNB1,INCENP,SKA3,NDC80,KNL1,SKA1,MAD2L1
GO:BP	attachment of mitotic spindle microtubules to kinetochore	GO:0051315	7.40E-13	12.13090521	25	142	10	21026	AURKB,BIRC5,CDCA8,CDK1,INCENP,SKA3,NUF2,NDC80,SKA1,CENPE
GO:BP	regulation of G2/M transition of mitotic cell cycle	GO:0010389	7.45E-13	12.12772997	105	142	15	21026	PLK1,AURKB,PKMYT1,CDC6,CDC25A,CCNB1,CDK1,AURKA,KIF14,CLSPN,DTL,FBXO5,TICRR,CDC25C,BLM
GO:BP	DNA-templated DNA replication	GO:0006261	1.24E-12	11.9058459	160	142	17	21026	FEN1,CDC6,TK1,GINS2,FBXO5,CDC45,TICRR,ATAD5,POLQ,RFC3,E2F8,MCM10,BLM,EXO1,GINS4,POLE2,CCNE2
GO:BP	G2/M transition of mitotic cell cycle	GO:0000086	2.54E-12	11.59448982	139	142	16	21026	PLK1,AURKB,PKMYT1,CDC6,CDC25A,CCNB1,CDK1,AURKA,KIF14,CCNA2,CLSPN,DTL,FBXO5,TICRR,CDC25C,BLM
GO:BP	meiotic chromosome segregation	GO:0045132	5.50E-12	11.25995697	96	142	14	21026	PLK1,ZWINT,AURKA,SKA3,NUF2,SGO1,NDC80,TRIP13,KNL1,SKA1,BRIP1,FBXO5,TTK,CCNE2
GO:BP	positive regulation of chromosome segregation	GO:0051984	6.61E-12	11.17994934	30	142	10	21026	AURKB,BIRC5,CDC6,CDCA8,CCNB1,CDK1,INCENP,SKA3,SKA1,NCAPG
GO:BP	positive regulation of mitotic sister chromatid separation	GO:1901970	1.07E-11	10.97078704	21	142	9	21026	UBE2C,AURKB,BIRC5,CDCA8,CDC20,INCENP,SKA3,DLGAP5,SKA1
GO:BP	positive regulation of chromosome separation	GO:1905820	1.40E-11	10.85305296	32	142	10	21026	UBE2C,AURKB,BIRC5,CDCA8,CDC20,INCENP,SKA3,DLGAP5,SKA1,NCAPG
GO:BP	regulation of cell cycle checkpoint	GO:1901976	2.83E-11	10.5480351	48	142	11	21026	AURKB,BIRC5,ZWINT,CDCA8,CCNB1,INCENP,SKA3,NDC80,KNL1,SKA1,MAD2L1
GO:BP	meiotic cell cycle phase transition	GO:0044771	3.78E-11	10.42250754	15	142	8	21026	PKMYT1,ZWINT,CDC25A,CDC20,NDC80,KNL1,CDC25C,TTK
GO:BP	regulation of cellular component organization	GO:0051128	5.13E-11	10.28978297	2433	142	51	21026	FEN1,UBE2C,TACC3,PLK1,HJURP,AURKB,BIRC5,HAS2,PKMYT1,ANLN,ZWINT,CDC6,CDCA8,CCNB1,CDK1,CDC20,INCENP,SPDL1,AURKA,SKA3,DLGAP5,NUF2,RAD51AP1,KIF14,NDC80,SPAG5,MKI67,TRIP13,SPC25,SERPINE1,KNL1,SKA1,BUB1B,MFSD2A,NCAPG,CENPE,FBXO5,CDCA2,KIF18A,MAD2L1,SPC24,WDR62,STIL,CDC25C,CCNF,WRAP53,BUB1,PLK4,TTK,HASPIN,KIF24
GO:BP	mitotic spindle assembly	GO:0090307	2.08E-10	9.682772664	76	142	12	21026	PLK1,AURKB,BIRC5,KIF4A,CDCA8,CDC20,INCENP,PRC1,KIF23,MYBL2,KIFC1,UHRF1
GO:BP	mitotic spindle midzone assembly	GO:0051256	3.07E-10	9.512777646	11	142	7	21026	AURKB,BIRC5,KIF4A,CDCA8,INCENP,PRC1,KIF23
GO:BP	meiosis I	GO:0007127	5.69E-10	9.244912729	133	142	14	21026	PLK1,BIRC5,ZWINT,AURKA,TOP2A,RAD51AP1,NDC80,TRIP13,KNL1,BRIP1,FBXO5,MYBL1,RAD54L,CCNE2
GO:BP	mitotic spindle elongation	GO:0000022	7.33E-10	9.13501352	12	142	7	21026	AURKB,BIRC5,KIF4A,CDCA8,INCENP,PRC1,KIF23
GO:BP	cellular response to stress	GO:0033554	1.14E-09	8.943179881	1830	142	42	21026	FEN1,PLK1,UBE2T,HAS2,CDK1,FANCI,CXCL8,TOP2A,RAD51AP1,TRIP13,ESCO2,CCNA2,PBK,GINS2,CDCA5,NEIL3,BRIP1,FANCA,CLSPN,MFSD2A,DTL,SUV39H1,E2F1,FBXO5,CDC45,TICRR,DDIAS,ATAD5,POLQ,RFC3,WRAP53,XRCC2,MCM10,BLM,EXO1,GINS4,POLE2,RAD54L,UHRF1,ANKRD1,AUNIP,FANCB
GO:BP	positive regulation of spindle checkpoint	GO:0090232	1.58E-09	8.801668415	13	142	7	21026	AURKB,BIRC5,CDCA8,INCENP,NDC80,KNL1,MAD2L1
GO:BP	negative regulation of cellular component organization	GO:0051129	2.22E-09	8.652914117	701	142	26	21026	PLK1,AURKB,BIRC5,ZWINT,CDCA8,CCNB1,CDC20,INCENP,SPDL1,SKA3,NUF2,KIF14,NDC80,TRIP13,SPC25,KNL1,SKA1,BUB1B,FBXO5,MAD2L1,SPC24,CCNF,BUB1,TTK,HASPIN,KIF24
GO:BP	regulation of attachment of spindle microtubules to kinetochore	GO:0051988	2.75E-09	8.560321323	23	142	8	21026	AURKB,BIRC5,CDCA8,CCNB1,CDK1,INCENP,SPAG5,KNSTRN
GO:BP	spindle elongation	GO:0051231	3.14E-09	8.503085299	14	142	7	21026	AURKB,BIRC5,KIF4A,CDCA8,INCENP,PRC1,KIF23
GO:BP	spindle midzone assembly	GO:0051255	3.14E-09	8.503085299	14	142	7	21026	AURKB,BIRC5,KIF4A,CDCA8,INCENP,PRC1,KIF23
GO:BP	DNA recombination	GO:0006310	4.16E-09	8.381411137	347	142	19	21026	FEN1,PLK1,TOP2A,RAD51AP1,TRIP13,GINS2,BRIP1,CDC45,ATAD5,POLQ,WRAP53,XRCC2,BLM,EXO1,GINS4,RAD54L,UHRF1,AUNIP,FANCB
GO:BP	sexual reproduction	GO:0019953	4.65E-09	8.332510596	1122	142	32	21026	PLK1,BIRC5,PKMYT1,ZWINT,ASF1B,CDC25A,CDK1,CDC20,INCENP,AURKA,SKA3,NUF2,SGO1,TOP2A,RAD51AP1,SGO2,NDC80,TRIP13,KNL1,SKA1,BRIP1,FANCA,FBXO5,KIF18A,SSTR1,CDC25C,XRCC2,MYBL1,EXO1,TTK,RAD54L,CCNE2
GO:BP	cytokinesis	GO:0000910	6.32E-09	8.199308719	192	142	15	21026	PLK1,AURKB,BIRC5,ANLN,KIF4A,CDC6,CEP55,CDCA8,INCENP,AURKA,KIF14,PRC1,CENPA,KIF23,E2F8
GO:BP	sister chromatid cohesion	GO:0007062	8.14E-09	8.089543843	57	142	10	21026	FEN1,PLK1,CDC20,SGO1,SGO2,ESCO2,CDCA5,BUB1B,BUB1,HASPIN
GO:BP	double-strand break repair	GO:0006302	9.92E-09	8.003660075	319	142	18	21026	FEN1,PLK1,RAD51AP1,TRIP13,ESCO2,GINS2,CDCA5,BRIP1,CDC45,POLQ,WRAP53,XRCC2,BLM,GINS4,RAD54L,UHRF1,AUNIP,FANCB
GO:BP	female meiotic nuclear division	GO:0007143	1.44E-08	7.841875351	42	142	9	21026	PLK1,AURKA,SKA3,TOP2A,NDC80,TRIP13,SKA1,FBXO5,TTK
GO:BP	regulation of DNA metabolic process	GO:0051052	4.11E-08	7.385662782	500	142	21	21026	PLK1,AURKB,CDC6,ID3,CDC25A,CDK1,RAD51AP1,ESCO2,CCNA2,FBXO5,CHTF18,TICRR,ATAD5,POLQ,RFC3,WRAP53,E2F8,BLM,ANKRD1,AUNIP,FANCB
GO:BP	positive regulation of cell cycle checkpoint	GO:1901978	4.48E-08	7.34853808	19	142	7	21026	AURKB,BIRC5,CDCA8,INCENP,NDC80,KNL1,MAD2L1
GO:BP	regulation of meiotic cell cycle	GO:0051445	5.14E-08	7.288681684	68	142	10	21026	PKMYT1,ZWINT,CDC25A,CDC20,RAD51AP1,TRIP13,KNL1,FBXO5,CDC25C,TTK
GO:BP	double-strand break repair via homologous recombination	GO:0000724	6.53E-08	7.184865313	188	142	14	21026	FEN1,PLK1,RAD51AP1,GINS2,CDC45,POLQ,WRAP53,XRCC2,BLM,GINS4,RAD54L,UHRF1,AUNIP,FANCB
GO:BP	regulation of cytokinesis	GO:0032465	6.65E-08	7.17743606	94	142	11	21026	PLK1,AURKB,BIRC5,CDC6,CDCA8,INCENP,AURKA,KIF14,PRC1,KIF23,E2F8
GO:BP	recombinational repair	GO:0000725	9.29E-08	7.031974374	193	142	14	21026	FEN1,PLK1,RAD51AP1,GINS2,CDC45,POLQ,WRAP53,XRCC2,BLM,GINS4,RAD54L,UHRF1,AUNIP,FANCB
GO:BP	organelle assembly	GO:0070925	1.16E-07	6.934282797	1046	142	29	21026	PLK1,AURKB,BIRC5,ANLN,KIF4A,CDCA8,CDC20,INCENP,AURKA,SKA3,DLGAP5,NDC80,SPAG5,PRC1,KNL1,SKA1,CENPA,CENPE,FBXO5,KIF23,MYBL2,WDR62,STIL,PLK4,MYPN,KIFC1,UHRF1,ANKRD1,KIF24
GO:BP	positive regulation of mitotic cell cycle spindle assembly checkpoint	GO:0090267	1.31E-07	6.881224588	12	142	6	21026	AURKB,BIRC5,CDCA8,INCENP,NDC80,MAD2L1
GO:BP	regulation of meiotic cell cycle phase transition	GO:1901993	1.31E-07	6.881224588	12	142	6	21026	PKMYT1,ZWINT,CDC25A,KNL1,CDC25C,TTK
GO:BP	reproductive process	GO:0022414	1.61E-07	6.793053524	1608	142	36	21026	PLK1,BIRC5,HAS2,PKMYT1,ZWINT,ASF1B,CDC25A,CDK1,CDC20,INCENP,AURKA,SKA3,NUF2,SGO1,TOP2A,RAD51AP1,SGO2,NDC80,TRIP13,KNL1,SKA1,BRIP1,FANCA,FBXO5,KIF18A,SSTR1,CDC25C,E2F8,XRCC2,CENPI,PLK4,MYBL1,EXO1,TTK,RAD54L,CCNE2
GO:BP	cellular response to stimulus	GO:0051716	2.84E-07	6.546088498	7376	142	87	21026	FEN1,IL11,SHCBP1,FSTL3,PLK1,UBE2T,AURKB,BIRC5,HAS2,CXCL6,ZWINT,CDC6,PF4V1,MT2A,CEP55,ID3,CDCA8,DEPDC1,CDC25A,MT1A,CCNB1,CDK1,CDC20,INCENP,SPDL1,AURKA,FANCI,SKA3,CXCL8,NUF2,TOP2A,RAD51AP1,KIF14,NDC80,TRIP13,SPC25,ESCO2,CCNA2,PBK,SERPINE1,F3,GINS2,CDCA5,HELLS,NEIL3,GABBR2,KNL1,SKA1,BUB1B,BRIP1,FANCA,CLSPN,MFSD2A,DTL,SUV39H1,E2F1,PLCXD3,FBXO5,KIF18A,CDC45,MAD2L1,TICRR,SPC24,DDIAS,STIL,SSTR1,ATAD5,GA…
GO:BP	regulation of metaphase plate congression	GO:0090235	4.23E-07	6.37416924	14	142	6	21026	AURKB,BIRC5,CDCA8,CDK1,INCENP,SPAG5
GO:BP	protein localization to chromosome, centromeric region	GO:0071459	4.84E-07	6.314969578	41	142	8	21026	AURKB,CDK1,SPDL1,KNL1,BUB1B,CENPA,TTK,HASPIN
GO:BP	regulation of cell division	GO:0051302	8.45E-07	6.073337689	188	142	13	21026	PLK1,AURKB,BIRC5,CDC6,CDCA8,INCENP,AURKA,KIF14,PRC1,KIF23,KIF18B,E2F8,BLM
GO:BP	regulation of DNA replication	GO:0006275	9.63E-07	6.016557833	120	142	11	21026	CDC6,ID3,CDC25A,CDK1,ESCO2,CCNA2,FBXO5,TICRR,ATAD5,E2F8,BLM
GO:BP	mitotic cytokinesis	GO:0000281	1.53183E-06	5.814789428	95	142	10	21026	PLK1,AURKB,BIRC5,ANLN,KIF4A,CEP55,CDCA8,INCENP,CENPA,KIF23
GO:BP	establishment of spindle orientation	GO:0051294	1.5402E-06	5.812423769	47	142	8	21026	PLK1,SPDL1,SKA3,NDC80,SPAG5,SKA1,CENPA,MAD2L1
GO:BP	negative regulation of G2/M transition of mitotic cell cycle	GO:0010972	1.56797E-06	5.804660986	69	142	9	21026	PLK1,AURKB,PKMYT1,CDC6,CDK1,CLSPN,DTL,TICRR,BLM
GO:BP	protein localization to chromosome	GO:0034502	1.62796E-06	5.788355338	126	142	11	21026	PLK1,AURKB,CDK1,SPDL1,ESCO2,KNL1,BUB1B,CENPA,WRAP53,TTK,HASPIN
GO:BP	negative regulation of cell cycle G2/M phase transition	GO:1902750	2.03713E-06	5.690982269	71	142	9	21026	PLK1,AURKB,PKMYT1,CDC6,CDK1,CLSPN,DTL,TICRR,BLM
GO:BP	positive regulation of cell cycle G2/M phase transition	GO:1902751	2.18612E-06	5.660325705	31	142	7	21026	CDC25A,CCNB1,CDK1,DTL,FBXO5,CDC25C,ATAD5
GO:BP	negative regulation of meiotic cell cycle	GO:0051447	2.55443E-06	5.592706838	18	142	6	21026	PKMYT1,ZWINT,TRIP13,KNL1,FBXO5,TTK
GO:BP	regulation of attachment of mitotic spindle microtubules to kinetochore	GO:1902423	2.78251E-06	5.555563622	9	142	5	21026	AURKB,BIRC5,CDCA8,CDK1,INCENP
GO:BP	regulation of ubiquitin protein ligase activity	GO:1904666	5.27448E-06	5.277820438	20	142	6	21026	UBE2C,PLK1,CDC20,FBXO5,MAD2L1,UBE2S
GO:BP	positive regulation of attachment of spindle microtubules to kinetochore	GO:0051987	1.00921E-05	4.996019953	11	142	5	21026	AURKB,BIRC5,CDCA8,CCNB1,INCENP
GO:BP	intracellular signal transduction	GO:0035556	1.2322E-05	4.909319088	2965	142	47	21026	IL11,PLK1,AURKB,BIRC5,ZWINT,CDC6,CEP55,CDCA8,DEPDC1,CCNB1,CDK1,CDC20,INCENP,SPDL1,AURKA,SKA3,CXCL8,NUF2,KIF14,NDC80,TRIP13,SPC25,CCNA2,PBK,F3,HELLS,KNL1,SKA1,BUB1B,BRIP1,CLSPN,DTL,E2F1,CDC45,MAD2L1,TICRR,SPC24,DDIAS,ATAD5,GAL,BUB1,BLM,TTK,E2F2,HASPIN,DEPDC1B,ANKRD1
GO:BP	regulation of transferase activity	GO:0051338	1.3025E-05	4.885222129	498	142	18	21026	UBE2C,PLK1,PKMYT1,CDC6,CDC25A,CDC20,KIF14,CLSPN,CDKN3,CENPE,FBXO5,CHTF18,MAD2L1,CDC25C,RFC3,BLM,UBE2S,CCNE2
GO:BP	spindle assembly involved in female meiosis	GO:0007056	1.72068E-05	4.764300214	12	142	5	21026	AURKA,SKA3,NDC80,SKA1,FBXO5
GO:BP	establishment of spindle localization	GO:0051293	1.73227E-05	4.761385345	63	142	8	21026	PLK1,SPDL1,SKA3,NDC80,SPAG5,SKA1,CENPA,MAD2L1
GO:BP	DNA integrity checkpoint signaling	GO:0031570	1.93746E-05	4.712766675	123	142	10	21026	PLK1,CDC6,CDK1,BRIP1,CLSPN,DTL,E2F1,CDC45,TICRR,BLM
GO:BP	cytoskeleton-dependent cytokinesis	GO:0061640	2.09539E-05	4.678734784	124	142	10	21026	PLK1,AURKB,BIRC5,ANLN,KIF4A,CEP55,CDCA8,INCENP,CENPA,KIF23
GO:BP	spindle localization	GO:0051653	3.21382E-05	4.492977817	68	142	8	21026	PLK1,SPDL1,SKA3,NDC80,SPAG5,SKA1,CENPA,MAD2L1
GO:BP	cell cycle DNA replication	GO:0044786	3.48686E-05	4.457565179	45	142	7	21026	FEN1,TK1,FBXO5,CDC45,ATAD5,E2F8,BLM
GO:BP	cellular component organization	GO:0016043	3.73258E-05	4.427990627	8184	142	88	21026	RRM2,FEN1,UBE2C,TACC3,PLK1,HJURP,AURKB,BIRC5,HAS2,PKMYT1,ANLN,KIF4A,ZWINT,ASF1B,CDC6,CEP55,CDCA8,LMNB1,CCNB1,CDK1,CDC20,INCENP,SPDL1,AURKA,SKA3,DLGAP5,NUF2,SGO1,TOP2A,RAD51AP1,KIF14,SGO2,TK1,NDC80,SPAG5,KNSTRN,MKI67,TRIP13,SPC25,ESCO2,PRC1,SERPINE1,CDCA5,HELLS,KNL1,SKA1,BUB1B,BRIP1,FANCA,MFSD2A,NCAPG,CENPA,SUV39H1,CENPE,FBXO5,CDCA2,KIF18A,KIF23,CDC45,MYBL2,MAD2L1,SPC24,WDR62,KIF18B,STIL,CDC25C,CC…
GO:BP	positive regulation of G2/M transition of mitotic cell cycle	GO:0010971	4.9039E-05	4.309458269	28	142	6	21026	CDC25A,CCNB1,CDK1,DTL,FBXO5,CDC25C
GO:BP	protein localization to kinetochore	GO:0034501	6.41861E-05	4.192558807	15	142	5	21026	AURKB,CDK1,SPDL1,KNL1,TTK
GO:BP	meiotic spindle assembly	GO:0090306	6.41861E-05	4.192558807	15	142	5	21026	AURKA,SKA3,NDC80,SKA1,FBXO5
GO:BP	protein localization to condensed chromosome	GO:1903083	6.41861E-05	4.192558807	15	142	5	21026	AURKB,CDK1,SPDL1,KNL1,TTK
GO:BP	centrosome cycle	GO:0007098	6.72206E-05	4.172497524	140	142	10	21026	PLK1,CDK1,AURKA,SGO1,NDC80,WDR62,STIL,CCNF,XRCC2,PLK4
GO:BP	positive regulation of cytokinesis	GO:0032467	7.46205E-05	4.127141975	50	142	7	21026	AURKB,BIRC5,CDC6,CDCA8,INCENP,KIF14,KIF23
GO:BP	mitotic sister chromatid cohesion	GO:0007064	9.42564E-05	4.025689241	31	142	6	21026	CDC20,SGO1,ESCO2,CDCA5,BUB1,HASPIN
GO:BP	regulation of cyclin-dependent protein serine/threonine kinase activity	GO:0000079	0.000117737	3.929086958	80	142	8	21026	PLK1,PKMYT1,CDC6,CDC25A,CDKN3,CDC25C,BLM,CCNE2
GO:BP	G2/MI transition of meiotic cell cycle	GO:0008315	0.000118448	3.926471424	7	142	4	21026	PKMYT1,CDC25A,NDC80,CDC25C
GO:BP	metaphase/anaphase transition of meiotic cell cycle	GO:0044785	0.000118448	3.926471424	7	142	4	21026	ZWINT,CDC20,KNL1,TTK
GO:BP	negative regulation of meiotic cell cycle phase transition	GO:1901994	0.000118448	3.926471424	7	142	4	21026	PKMYT1,ZWINT,KNL1,TTK
GO:BP	regulation of cellular process	GO:0050794	0.000125618	3.900948051	11946	142	111	21026	RRM2,FEN1,IL11,UBE2C,SHCBP1,FSTL3,TACC3,PLK1,HJURP,AURKB,BIRC5,HAS2,PKMYT1,ANLN,CXCL6,ZWINT,CDC6,ANGPTL4,PF4V1,CEP55,ID3,CDCA8,DEPDC1,LMNB1,CDC25A,CCNB1,CDK1,CDC20,INCENP,SPDL1,AURKA,FANCI,SKA3,CXCL8,DLGAP5,NUF2,TOP2A,RAD51AP1,TCF19,KIF14,NDC80,SPAG5,KNSTRN,MKI67,TRIP13,SPC25,ESCO2,CCNA2,PRC1,PBK,SERPINE1,F3,CDCA5,HELLS,GABBR2,KNL1,SKA1,BUB1B,BRIP1,FANCA,CLSPN,MFSD2A,NCAPG,DTL,CDKN3,SUV39H1,E2F1,…
GO:BP	positive regulation of mitotic metaphase/anaphase transition	GO:0045842	0.000130831	3.883288275	17	142	5	21026	UBE2C,CDC20,SKA3,DLGAP5,SKA1
GO:BP	cellular component organization or biogenesis	GO:0071840	0.00014667	3.833660136	8393	142	88	21026	RRM2,FEN1,UBE2C,TACC3,PLK1,HJURP,AURKB,BIRC5,HAS2,PKMYT1,ANLN,KIF4A,ZWINT,ASF1B,CDC6,CEP55,CDCA8,LMNB1,CCNB1,CDK1,CDC20,INCENP,SPDL1,AURKA,SKA3,DLGAP5,NUF2,SGO1,TOP2A,RAD51AP1,KIF14,SGO2,TK1,NDC80,SPAG5,KNSTRN,MKI67,TRIP13,SPC25,ESCO2,PRC1,SERPINE1,CDCA5,HELLS,KNL1,SKA1,BUB1B,BRIP1,FANCA,MFSD2A,NCAPG,CENPA,SUV39H1,CENPE,FBXO5,CDCA2,KIF18A,KIF23,CDC45,MYBL2,MAD2L1,SPC24,WDR62,KIF18B,STIL,CDC25C,CC…
GO:BP	mitotic G2/M transition checkpoint	GO:0044818	0.000147398	3.831508675	55	142	7	21026	PLK1,CDC6,CDK1,CLSPN,DTL,TICRR,BLM
GO:BP	microtubule organizing center organization	GO:0031023	0.000156042	3.806758959	153	142	10	21026	PLK1,CDK1,AURKA,SGO1,NDC80,WDR62,STIL,CCNF,XRCC2,PLK4
GO:BP	regulation of biological process	GO:0050789	0.000168319	3.773867064	12336	142	113	21026	RRM2,FEN1,IL11,UBE2C,SHCBP1,FSTL3,TACC3,PLK1,HJURP,AURKB,BIRC5,HAS2,PKMYT1,ANLN,CXCL6,ZWINT,CDC6,ANGPTL4,PF4V1,MT2A,CEP55,ID3,CDCA8,DEPDC1,LMNB1,CDC25A,MT1A,CCNB1,CDK1,CDC20,INCENP,SPDL1,AURKA,FANCI,SKA3,CXCL8,DLGAP5,NUF2,TOP2A,RAD51AP1,TCF19,KIF14,NDC80,SPAG5,KNSTRN,MKI67,TRIP13,SPC25,ESCO2,CCNA2,PRC1,PBK,SERPINE1,F3,CDCA5,HELLS,GABBR2,KNL1,SKA1,BUB1B,BRIP1,FANCA,CLSPN,MFSD2A,NCAPG,DTL,CDKN3,SUV…
GO:BP	positive regulation of metaphase/anaphase transition of cell cycle	GO:1902101	0.000180169	3.744320925	18	142	5	21026	UBE2C,CDC20,SKA3,DLGAP5,SKA1
GO:BP	regulation of meiotic nuclear division	GO:0040020	0.00020323	3.692012631	35	142	6	21026	ZWINT,CDC20,RAD51AP1,TRIP13,KNL1,FBXO5
GO:BP	positive regulation of attachment of mitotic spindle microtubules to kinetochore	GO:1902425	0.000235653	3.627726954	8	142	4	21026	AURKB,BIRC5,CDCA8,INCENP
GO:BP	regulation of reproductive process	GO:2000241	0.000236423	3.626309834	203	142	11	21026	PKMYT1,ZWINT,CDC25A,CDC20,AURKA,RAD51AP1,TRIP13,KNL1,FBXO5,CDC25C,TTK
GO:BP	response to stress	GO:0006950	0.00027476	3.56104697	3948	142	53	21026	FEN1,PLK1,UBE2T,AURKB,HAS2,CXCL6,ANGPTL4,PF4V1,MT2A,MT1A,CDK1,AURKA,FANCI,CXCL8,TOP2A,RAD51AP1,TRIP13,ESCO2,CCNA2,PBK,SERPINE1,F3,GINS2,CDCA5,NEIL3,BRIP1,FANCA,CLSPN,MFSD2A,DTL,SUV39H1,E2F1,FBXO5,CDC45,TICRR,DDIAS,SSTR1,ATAD5,GAL,POLQ,RFC3,WRAP53,XRCC2,MCM10,BLM,EXO1,GINS4,POLE2,RAD54L,UHRF1,ANKRD1,AUNIP,FANCB
GO:BP	mitotic G2 DNA damage checkpoint signaling	GO:0007095	0.000287865	3.540810777	37	142	6	21026	PLK1,CDK1,CLSPN,DTL,TICRR,BLM
GO:BP	positive regulation of cellular process	GO:0048522	0.000316181	3.500064519	5920	142	69	21026	RRM2,FEN1,IL11,UBE2C,FSTL3,PLK1,AURKB,BIRC5,HAS2,ANLN,CDC6,ID3,CDCA8,CDC25A,CCNB1,CDK1,CDC20,INCENP,AURKA,FANCI,SKA3,CXCL8,DLGAP5,TOP2A,RAD51AP1,KIF14,NDC80,SPAG5,CCNA2,PRC1,SERPINE1,F3,CDCA5,KNL1,SKA1,CLSPN,MFSD2A,NCAPG,DTL,E2F1,CENPE,FBXO5,CHTF18,KIF23,MYBL2,MAD2L1,WDR62,STIL,CDC25C,ATAD5,GAL,RFC3,WRAP53,E2F8,ARHGEF39,XRCC2,ACTG2,BUB1,PLK4,MYBL1,BLM,TTK,UBE2S,E2F2,DEPDC1B,UHRF1,CCNE2,ANKRD1,FAN…
GO:BP	regulation of ubiquitin-protein transferase activity	GO:0051438	0.000339949	3.468586584	38	142	6	21026	UBE2C,PLK1,CDC20,FBXO5,MAD2L1,UBE2S
GO:BP	positive regulation of organelle organization	GO:0010638	0.000395941	3.402369749	492	142	16	21026	FEN1,UBE2C,AURKB,CDK1,CDC20,AURKA,SKA3,DLGAP5,RAD51AP1,SPAG5,SKA1,NCAPG,STIL,WRAP53,BUB1,PLK4
GO:BP	response to stimulus	GO:0050896	0.000418366	3.378443651	8999	142	91	21026	FEN1,IL11,SHCBP1,FSTL3,PLK1,UBE2T,AURKB,BIRC5,HAS2,CXCL6,ZWINT,CDC6,ANGPTL4,PF4V1,MT2A,CEP55,ID3,CDCA8,DEPDC1,CDC25A,MT1A,CCNB1,CDK1,CDC20,INCENP,SPDL1,AURKA,FANCI,SKA3,CXCL8,NUF2,TOP2A,RAD51AP1,KIF14,NDC80,KNSTRN,TRIP13,SPC25,ESCO2,CCNA2,PBK,SERPINE1,F3,GINS2,CDCA5,HELLS,NEIL3,GABBR2,KNL1,SKA1,BUB1B,BRIP1,FANCA,CLSPN,MFSD2A,DTL,SUV39H1,E2F1,PLCXD3,FBXO5,KIF18A,CDC45,MYBL2,MAD2L1,TICRR,SPC24,DDIA…
GO:BP	kinetochore organization	GO:0051383	0.000420978	3.375741042	21	142	5	21026	DLGAP5,NUF2,NDC80,CENPA,CENPE
GO:BP	positive regulation of mitotic sister chromatid segregation	GO:0062033	0.000421949	3.374739559	9	142	4	21026	AURKB,CDK1,SKA3,SKA1
GO:BP	positive regulation of nuclear division	GO:0051785	0.000428965	3.367577916	64	142	7	21026	UBE2C,CDC20,AURKA,SKA3,DLGAP5,RAD51AP1,SKA1
GO:BP	regulation of microtubule-based process	GO:0032886	0.000458514	3.33864766	266	142	12	21026	TACC3,PLK1,AURKB,AURKA,SKA3,SPAG5,SKA1,KIF18A,WDR62,STIL,CCNF,PLK4
GO:BP	regulation of catalytic activity	GO:0050790	0.000481876	3.317064274	928	142	22	21026	UBE2C,PLK1,PKMYT1,CDC6,ANGPTL4,CDC25A,CDC20,KIF14,SERPINE1,GABBR2,CLSPN,CDKN3,CENPE,FBXO5,CHTF18,MAD2L1,CDC25C,RFC3,BLM,UBE2S,UHRF1,CCNE2
GO:BP	signal transduction in response to DNA damage	GO:0042770	0.000492583	3.307520401	173	142	10	21026	PLK1,CDK1,BRIP1,CLSPN,DTL,E2F1,TICRR,ATAD5,BLM,ANKRD1
GO:BP	meiotic spindle assembly checkpoint signaling	GO:0033316	0.000519995	3.284000513	3	142	3	21026	ZWINT,KNL1,TTK
GO:BP	meiotic spindle organization	GO:0000212	0.000541841	3.266127966	22	142	5	21026	AURKA,SKA3,NDC80,SKA1,FBXO5
GO:BP	positive regulation of ubiquitin protein ligase activity	GO:1904668	0.000699559	3.155175504	10	142	4	21026	UBE2C,PLK1,CDC20,UBE2S
GO:BP	meiotic cell cycle checkpoint signaling	GO:0033313	0.000699559	3.155175504	10	142	4	21026	ZWINT,TRIP13,KNL1,TTK
GO:BP	negative regulation of meiotic nuclear division	GO:0045835	0.000699559	3.155175504	10	142	4	21026	ZWINT,TRIP13,KNL1,FBXO5
GO:BP	positive regulation of chromosome organization	GO:2001252	0.000982844	3.007515558	105	142	8	21026	FEN1,AURKB,CDK1,SKA3,SKA1,NCAPG,WRAP53,BUB1
GO:BP	mitotic DNA integrity checkpoint signaling	GO:0044774	0.001174765	2.930049078	74	142	7	21026	PLK1,CDC6,CDK1,CLSPN,DTL,TICRR,BLM
GO:BP	positive regulation of mitotic nuclear division	GO:0045840	0.001257845	2.900372842	47	142	6	21026	UBE2C,CDC20,AURKA,SKA3,DLGAP5,SKA1
GO:BP	positive regulation of biological process	GO:0048518	0.001343981	2.871606727	6264	142	70	21026	RRM2,FEN1,IL11,UBE2C,FSTL3,PLK1,AURKB,BIRC5,HAS2,ANLN,CDC6,ANGPTL4,ID3,CDCA8,CDC25A,CCNB1,CDK1,CDC20,INCENP,AURKA,FANCI,SKA3,CXCL8,DLGAP5,TOP2A,RAD51AP1,KIF14,NDC80,SPAG5,CCNA2,PRC1,SERPINE1,F3,CDCA5,KNL1,SKA1,CLSPN,MFSD2A,NCAPG,DTL,E2F1,CENPE,FBXO5,CHTF18,KIF23,MYBL2,MAD2L1,WDR62,STIL,CDC25C,ATAD5,GAL,RFC3,WRAP53,E2F8,ARHGEF39,XRCC2,ACTG2,BUB1,PLK4,MYBL1,BLM,TTK,UBE2S,E2F2,DEPDC1B,UHRF1,CCNE2,AN…
GO:BP	biological regulation	GO:0065007	0.001740411	2.759348248	12743	142	113	21026	RRM2,FEN1,IL11,UBE2C,SHCBP1,FSTL3,TACC3,PLK1,HJURP,AURKB,BIRC5,HAS2,PKMYT1,ANLN,CXCL6,ZWINT,CDC6,ANGPTL4,PF4V1,MT2A,CEP55,ID3,CDCA8,DEPDC1,LMNB1,CDC25A,MT1A,CCNB1,CDK1,CDC20,INCENP,SPDL1,AURKA,FANCI,SKA3,CXCL8,DLGAP5,NUF2,TOP2A,RAD51AP1,TCF19,KIF14,NDC80,SPAG5,KNSTRN,MKI67,TRIP13,SPC25,ESCO2,CCNA2,PRC1,PBK,SERPINE1,F3,CDCA5,HELLS,GABBR2,KNL1,SKA1,BUB1B,BRIP1,FANCA,CLSPN,MFSD2A,NCAPG,DTL,CDKN3,SUV…
GO:BP	DNA damage checkpoint signaling	GO:0000077	0.001843538	2.73434783	114	142	8	21026	PLK1,CDK1,BRIP1,CLSPN,DTL,E2F1,TICRR,BLM
GO:BP	G1/S transition of mitotic cell cycle	GO:0000082	0.002043212	2.689686639	202	142	10	21026	RRM2,CDC6,CDC25A,CDK1,KIF14,CCNA2,CDKN3,E2F1,STIL,CCNE2
GO:BP	spindle assembly involved in female meiosis I	GO:0007057	0.002069667	2.684099483	4	142	3	21026	AURKA,NDC80,FBXO5
GO:BP	meiotic spindle checkpoint signaling	GO:0044779	0.002069667	2.684099483	4	142	3	21026	ZWINT,KNL1,TTK
GO:BP	female meiosis I	GO:0007144	0.002344551	2.629940335	13	142	4	21026	AURKA,NDC80,TRIP13,FBXO5
GO:BP	positive regulation of mitotic cytokinesis	GO:1903490	0.002344551	2.629940335	13	142	4	21026	AURKB,BIRC5,CDCA8,INCENP
GO:BP	centromere complex assembly	GO:0034508	0.002352287	2.628509778	29	142	5	21026	HJURP,DLGAP5,CENPA,CENPE,CENPI
GO:BP	regulation of molecular function	GO:0065009	0.004011381	2.39670605	1496	142	27	21026	UBE2C,PLK1,HJURP,PKMYT1,CDC6,ANGPTL4,ID3,CDC25A,CDC20,AURKA,KIF14,SERPINE1,GABBR2,CLSPN,CDKN3,E2F1,CENPE,FBXO5,CHTF18,MAD2L1,CDC25C,GAL,RFC3,BLM,UBE2S,UHRF1,CCNE2
GO:BP	DNA biosynthetic process	GO:0071897	0.004513909	2.345447171	172	142	9	21026	TK1,CCNA2,DTL,CHTF18,POLQ,RFC3,WRAP53,POLE2,ANKRD1
GO:BP	female gamete generation	GO:0007292	0.004964498	2.304124627	174	142	9	21026	PLK1,AURKA,SKA3,TOP2A,NDC80,TRIP13,SKA1,FBXO5,TTK
GO:BP	negative regulation of meiotic chromosome separation	GO:1905133	0.005148518	2.288317798	5	142	3	21026	ZWINT,KNL1,TTK
GO:BP	regulation of G2/MI transition of meiotic cell cycle	GO:0110030	0.005148518	2.288317798	5	142	3	21026	PKMYT1,CDC25A,CDC25C
GO:BP	negative regulation of metaphase/anaphase transition of meiotic cell cycle	GO:1902103	0.005148518	2.288317798	5	142	3	21026	ZWINT,KNL1,TTK
GO:BP	negative regulation of biological process	GO:0048519	0.005578775	2.253461184	5834	142	65	21026	IL11,FSTL3,PLK1,AURKB,BIRC5,PKMYT1,ZWINT,CDC6,ANGPTL4,MT2A,ID3,CDCA8,DEPDC1,LMNB1,MT1A,CCNB1,CDK1,CDC20,INCENP,SPDL1,AURKA,SKA3,CXCL8,NUF2,KIF14,NDC80,TRIP13,SPC25,PBK,SERPINE1,HELLS,KNL1,SKA1,BUB1B,BRIP1,CLSPN,MFSD2A,DTL,CDKN3,SUV39H1,E2F1,FBXO5,CDC45,MAD2L1,TICRR,SPC24,DDIAS,STIL,SSTR1,ATAD5,GAL,CCNF,POLQ,E2F8,XRCC2,BUB1,BLM,TTK,E2F2,HASPIN,UHRF1,ANKRD1,AUNIP,KIF24,FANCB
GO:BP	regulation of mitotic cytokinesis	GO:1902412	0.005874585	2.231022797	16	142	4	21026	AURKB,BIRC5,CDCA8,INCENP
GO:BP	cell population proliferation	GO:0008283	0.006123429	2.213005339	2015	142	32	21026	IL11,SHCBP1,TACC3,BIRC5,HAS2,CDC6,CDC25A,CCNB1,CDK1,CXCL8,KIF14,NDC80,MKI67,CCNA2,PRC1,F3,HELLS,BRIP1,FANCA,CDKN3,E2F1,FBXO5,WDR62,SSTR1,CDC25C,ATAD5,GAL,E2F8,MCM10,TTK,GINS4,UHRF1
GO:BP	cell cycle G1/S phase transition	GO:0044843	0.006557163	2.183283992	230	142	10	21026	RRM2,CDC6,CDC25A,CDK1,KIF14,CCNA2,CDKN3,E2F1,STIL,CCNE2
GO:BP	positive regulation of cell division	GO:0051781	0.007892917	2.10276246	98	142	7	21026	AURKB,BIRC5,CDC6,CDCA8,INCENP,KIF14,KIF23
GO:BP	positive regulation of DNA metabolic process	GO:0051054	0.008161273	2.088242094	291	142	11	21026	AURKB,CDC25A,CDK1,RAD51AP1,CCNA2,CHTF18,ATAD5,RFC3,WRAP53,E2F8,FANCB
GO:BP	negative regulation of DNA metabolic process	GO:0051053	0.008185714	2.086943457	139	142	8	21026	PLK1,CDC6,FBXO5,POLQ,BLM,ANKRD1,AUNIP,FANCB
GO:BP	DNA replication initiation	GO:0006270	0.008267284	2.082637165	37	142	5	21026	CDC6,CDC45,TICRR,MCM10,CCNE2
GO:BP	establishment of mitotic spindle orientation	GO:0000132	0.008267284	2.082637165	37	142	5	21026	PLK1,SPDL1,NDC80,CENPA,MAD2L1
GO:BP	regulation of metaphase/anaphase transition of meiotic cell cycle	GO:1902102	0.010246004	1.989445488	6	142	3	21026	ZWINT,KNL1,TTK
GO:BP	regulation of meiotic chromosome separation	GO:1905132	0.010246004	1.989445488	6	142	3	21026	ZWINT,KNL1,TTK
GO:BP	homologous chromosome segregation	GO:0045143	0.010464548	1.980279541	67	142	6	21026	PLK1,ZWINT,TRIP13,KNL1,BRIP1,CCNE2
GO:BP	homologous recombination	GO:0035825	0.011413903	1.94256584	68	142	6	21026	TOP2A,RAD51AP1,TRIP13,BRIP1,RAD54L,UHRF1
GO:BP	mitotic DNA damage checkpoint signaling	GO:0044773	0.013522417	1.868945669	70	142	6	21026	PLK1,CDK1,CLSPN,DTL,TICRR,BLM
GO:BP	nuclear DNA replication	GO:0033260	0.013908129	1.856731291	41	142	5	21026	FEN1,TK1,CDC45,ATAD5,BLM
GO:BP	DNA replication checkpoint signaling	GO:0000076	0.015313522	1.814924918	20	142	4	21026	CDC6,CLSPN,CDC45,TICRR
GO:BP	interstrand cross-link repair	GO:0036297	0.015702229	1.804038694	42	142	5	21026	FANCI,RAD51AP1,NEIL3,FANCA,FANCB
GO:BP	negative regulation of cellular process	GO:0048523	0.017259609	1.76296905	5629	142	62	21026	IL11,FSTL3,PLK1,AURKB,BIRC5,PKMYT1,ZWINT,CDC6,ANGPTL4,ID3,CDCA8,DEPDC1,LMNB1,CCNB1,CDK1,CDC20,INCENP,SPDL1,AURKA,SKA3,CXCL8,NUF2,KIF14,NDC80,TRIP13,SPC25,PBK,SERPINE1,HELLS,KNL1,SKA1,BUB1B,BRIP1,CLSPN,MFSD2A,DTL,CDKN3,SUV39H1,E2F1,FBXO5,CDC45,MAD2L1,TICRR,SPC24,DDIAS,STIL,SSTR1,ATAD5,GAL,CCNF,POLQ,E2F8,XRCC2,BUB1,BLM,TTK,HASPIN,UHRF1,ANKRD1,AUNIP,KIF24,FANCB
GO:BP	establishment of mitotic spindle localization	GO:0040001	0.017672235	1.752708513	43	142	5	21026	PLK1,SPDL1,NDC80,CENPA,MAD2L1
GO:BP	negative regulation of reproductive process	GO:2000242	0.018687376	1.728451683	74	142	6	21026	PKMYT1,ZWINT,TRIP13,KNL1,FBXO5,TTK
GO:BP	positive regulation of ubiquitin-protein transferase activity	GO:0051443	0.01881765	1.725434616	21	142	4	21026	UBE2C,PLK1,CDC20,UBE2S
GO:BP	establishment of cell polarity	GO:0030010	0.021997785	1.657621054	159	142	8	21026	PLK1,SPDL1,SKA3,NDC80,SPAG5,SKA1,CENPA,MAD2L1
GO:BP	chromosome condensation	GO:0030261	0.022188278	1.653876404	45	142	5	21026	PLK1,CDK1,TOP2A,CDCA5,NCAPG
GO:BP	regulation of microtubule cytoskeleton organization	GO:0070507	0.027547617	1.559915958	164	142	8	21026	TACC3,PLK1,AURKB,SKA3,SPAG5,SKA1,KIF18A,STIL
GO:BP	anaphase-promoting complex-dependent catabolic process	GO:0031145	0.038947153	1.40952428	25	142	4	21026	UBE2C,PLK1,CDC20,UBE2S
GO:BP	regulation of centrosome cycle	GO:0046605	0.054701132	1.262003686	54	142	5	21026	AURKA,WDR62,STIL,CCNF,PLK4
GO:BP	chromatin remodeling at centromere	GO:0031055	0.060267255	1.219918585	10	142	3	21026	HJURP,CENPA,CENPI
GO:BP	CENP-A containing chromatin assembly	GO:0034080	0.060267255	1.219918585	10	142	3	21026	HJURP,CENPA,CENPI
GO:BP	meiotic chromosome separation	GO:0051307	0.060267255	1.219918585	10	142	3	21026	ZWINT,KNL1,TTK
GO:BP	microtubule polymerization or depolymerization	GO:0031109	0.073879801	1.131474283	138	142	7	21026	AURKB,SKA3,SKA1,FBXO5,KIF18A,KIF18B,KIF24
GO:BP	repair of kinetochore microtubule attachment defect	GO:0140274	0.078088449	1.107413201	2	142	2	21026	AURKB,TTK
GO:BP	repair of mitotic kinetochore microtubule attachment defect	GO:0140273	0.078088449	1.107413201	2	142	2	21026	AURKB,TTK
GO:BP	homologous chromosome orientation in meiotic metaphase I	GO:0031619	0.078088449	1.107413201	2	142	2	21026	ZWINT,KNL1
GO:BP	lateral attachment of mitotic spindle microtubules to kinetochore	GO:0099607	0.078088449	1.107413201	2	142	2	21026	AURKB,CENPE
GO:BP	meiosis I spindle assembly checkpoint signaling	GO:1905318	0.078088449	1.107413201	2	142	2	21026	ZWINT,KNL1
GO:BP	regulation of meiosis I spindle assembly checkpoint	GO:1905325	0.078088449	1.107413201	2	142	2	21026	ZWINT,KNL1
GO:BP	negative regulation of meiosis I	GO:0110029	0.078088449	1.107413201	2	142	2	21026	ZWINT,KNL1
GO:BP	mitotic DNA replication checkpoint signaling	GO:0033314	0.082457399	1.08377037	11	142	3	21026	CDC6,CLSPN,TICRR
GO:BP	centromeric sister chromatid cohesion	GO:0070601	0.082457399	1.08377037	11	142	3	21026	SGO1,BUB1B,BUB1
GO:BP	reciprocal meiotic recombination	GO:0007131	0.091448139	1.03882513	60	142	5	21026	TOP2A,RAD51AP1,TRIP13,BRIP1,RAD54L
GO:BP	reciprocal homologous recombination	GO:0140527	0.091448139	1.03882513	60	142	5	21026	TOP2A,RAD51AP1,TRIP13,BRIP1,RAD54L
GO:BP	gamete generation	GO:0007276	0.093642912	1.028525088	841	142	17	21026	PLK1,ASF1B,AURKA,SKA3,TOP2A,NDC80,TRIP13,KNL1,SKA1,BRIP1,FANCA,FBXO5,KIF18A,SSTR1,CDC25C,MYBL1,TTK
GO:BP	exit from mitosis	GO:0010458	0.093875378	1.027448299	31	142	4	21026	UBE2C,ANLN,CDCA5,UBE2S
GO:BP	regulation of DNA recombination	GO:0000018	0.096866365	1.013826999	144	142	7	21026	PLK1,RAD51AP1,ATAD5,POLQ,WRAP53,BLM,FANCB
GO:BP	double-strand break repair via break-induced replication	GO:0000727	0.109399296	0.960985474	12	142	3	21026	GINS2,CDC45,GINS4
GO:BP	establishment of localization in cell	GO:0051649	0.114649178	0.940629054	2010	142	29	21026	PLK1,AURKB,BIRC5,KIF4A,ZWINT,CDCA8,LMNB1,CCNB1,CDK1,INCENP,SPDL1,SKA3,NUF2,SGO1,KIF14,NDC80,SPAG5,KNSTRN,SPC25,CDCA5,KNL1,SKA1,CENPA,CENPE,KIF18A,MAD2L1,SPC24,TTK,KIFC1
GO:BP	protein phosphorylation	GO:0006468	0.133349462	0.875008733	1227	142	21	21026	IL11,PLK1,AURKB,BIRC5,PKMYT1,CDC6,CDC25A,CDK1,AURKA,KIF14,PBK,CLSPN,CDKN3,CENPE,CDC25C,BUB1,PLK4,BLM,TTK,HASPIN,CCNE2
GO:BP	regulation of protein modification process	GO:0031399	0.144811055	0.839198281	1049	142	19	21026	IL11,UBE2C,PLK1,PKMYT1,CDC6,CDC25A,CDC20,FANCI,KIF14,PBK,CLSPN,CDKN3,CENPE,FBXO5,MAD2L1,CDC25C,BLM,UBE2S,CCNE2
GO:BP	regulation of protein kinase activity	GO:0045859	0.159447782	0.797381517	402	142	11	21026	PLK1,PKMYT1,CDC6,CDC25A,KIF14,CLSPN,CDKN3,CENPE,CDC25C,BLM,CCNE2
GO:BP	fibroblast proliferation	GO:0048144	0.168371803	0.773730637	109	142	6	21026	CDC6,CCNB1,CDK1,CCNA2,E2F1,E2F8
GO:BP	meiotic sister chromatid cohesion	GO:0051177	0.179220417	0.746612517	14	142	3	21026	SGO2,BUB1B,BUB1
GO:BP	positive regulation of G2/MI transition of meiotic cell cycle	GO:0110032	0.233225357	0.632224233	3	142	2	21026	CDC25A,CDC25C
GO:BP	regulation of DNA endoreduplication	GO:0032875	0.233225357	0.632224233	3	142	2	21026	FBXO5,E2F8
GO:BP	negative regulation of double-strand break repair	GO:2000780	0.235328401	0.628325657	39	142	4	21026	PLK1,POLQ,AUNIP,FANCB
GO:BP	multicellular organismal reproductive process	GO:0048609	0.244088382	0.612452892	1000	142	18	21026	PLK1,HAS2,ASF1B,AURKA,SKA3,TOP2A,NDC80,TRIP13,KNL1,SKA1,BRIP1,FANCA,FBXO5,KIF18A,SSTR1,CDC25C,MYBL1,TTK
GO:BP	centrosome duplication	GO:0051298	0.250069482	0.601939305	74	142	5	21026	NDC80,WDR62,STIL,CCNF,PLK4
GO:BP	regulation of DNA-templated DNA replication	GO:0090329	0.260111732	0.58484006	40	142	4	21026	FBXO5,TICRR,E2F8,BLM
GO:BP	negative regulation of cell division	GO:0051782	0.273005228	0.563829036	16	142	3	21026	AURKB,E2F8,BLM
GO:BP	negative regulation of DNA repair	GO:0045738	0.286728337	0.542529384	41	142	4	21026	PLK1,POLQ,AUNIP,FANCB
GO:BP	regulation of kinase activity	GO:0043549	0.293371254	0.532582442	431	142	11	21026	PLK1,PKMYT1,CDC6,CDC25A,KIF14,CLSPN,CDKN3,CENPE,CDC25C,BLM,CCNE2
GO:BP	positive regulation of transferase activity	GO:0051347	0.323196319	0.490533594	296	142	9	21026	UBE2C,PLK1,CDC20,KIF14,CLSPN,CENPE,CHTF18,RFC3,UBE2S
GO:BP	kinetochore assembly	GO:0051382	0.3298688	0.481658759	17	142	3	21026	DLGAP5,CENPA,CENPE
GO:BP	establishment or maintenance of cell polarity	GO:0007163	0.335942705	0.473734785	234	142	8	21026	PLK1,SPDL1,SKA3,NDC80,SPAG5,SKA1,CENPA,MAD2L1
GO:BP	positive regulation of DNA replication	GO:0045740	0.345778957	0.46120144	43	142	4	21026	CDC25A,CDK1,ATAD5,E2F8
GO:BP	phosphorylation	GO:0016310	0.367826566	0.434356908	1320	142	21	21026	IL11,PLK1,AURKB,BIRC5,PKMYT1,CDC6,CDC25A,CDK1,AURKA,KIF14,PBK,CLSPN,CDKN3,CENPE,CDC25C,BUB1,PLK4,BLM,TTK,HASPIN,CCNE2
GO:BP	DNA synthesis involved in DNA repair	GO:0000731	0.378373841	0.422078896	44	142	4	21026	DTL,POLQ,RFC3,POLE2
GO:BP	regulation of exit from mitosis	GO:0007096	0.393887797	0.404627474	18	142	3	21026	UBE2C,ANLN,CDCA5
GO:BP	positive regulation of G1/S transition of mitotic cell cycle	GO:1900087	0.413123652	0.38391994	45	142	4	21026	RRM2,CDC6,STIL,CCNE2
GO:BP	regulation of protein serine/threonine kinase activity	GO:0071900	0.421933719	0.374755767	242	142	8	21026	PLK1,PKMYT1,CDC6,CDC25A,CDKN3,CDC25C,BLM,CCNE2
GO:BP	regulation of double-strand break repair via homologous recombination	GO:0010569	0.429354891	0.367183586	83	142	5	21026	PLK1,RAD51AP1,POLQ,WRAP53,FANCB
GO:BP	establishment of meiotic spindle orientation	GO:0051296	0.464381047	0.333125513	4	142	2	21026	SKA3,SKA1
GO:BP	lens fiber cell apoptotic process	GO:1990086	0.464381047	0.333125513	4	142	2	21026	E2F1,E2F2
GO:BP	meiotic sister chromatid cohesion, centromeric	GO:0051754	0.464381047	0.333125513	4	142	2	21026	BUB1B,BUB1
GO:BP	meiotic metaphase I homologous chromosome alignment	GO:0043060	0.464381047	0.333125513	4	142	2	21026	ZWINT,KNL1
GO:BP	positive regulation of mitochondrial ATP synthesis coupled electron transport	GO:1905448	0.464381047	0.333125513	4	142	2	21026	CCNB1,CDK1
GO:BP	DNA endoreduplication	GO:0042023	0.464381047	0.333125513	4	142	2	21026	FBXO5,E2F8
GO:BP	positive regulation of meiotic cell cycle phase transition	GO:1901995	0.464381047	0.333125513	4	142	2	21026	CDC25A,CDC25C
GO:BP	mitotic chromosome movement towards spindle pole	GO:0007079	0.464381047	0.333125513	4	142	2	21026	DLGAP5,CENPE
GO:BP	mitotic chromosome condensation	GO:0007076	0.465432637	0.332143166	19	142	3	21026	PLK1,CDCA5,NCAPG
GO:BP	regulation of spindle organization	GO:0090224	0.531129114	0.274799892	48	142	4	21026	TACC3,PLK1,SPAG5,STIL
GO:BP	microtubule depolymerization	GO:0007019	0.622100316	0.206139578	50	142	4	21026	AURKB,KIF18A,KIF18B,KIF24
GO:BP	positive regulation of reproductive process	GO:2000243	0.625843261	0.20353442	90	142	5	21026	CDC25A,AURKA,RAD51AP1,KNL1,CDC25C
GO:BP	positive regulation of DNA biosynthetic process	GO:2000573	0.671530424	0.172934307	51	142	4	21026	CCNA2,CHTF18,RFC3,WRAP53
GO:BP	negative regulation of DNA recombination	GO:0045910	0.671530424	0.172934307	51	142	4	21026	PLK1,POLQ,BLM,FANCB
GO:BP	regulation of protein ubiquitination	GO:0031396	0.672779007	0.172127568	197	142	7	21026	UBE2C,PLK1,CDC20,FANCI,FBXO5,MAD2L1,UBE2S
GO:BP	regulation of primary metabolic process	GO:0080090	0.682888572	0.165650155	5390	142	55	21026	IL11,UBE2C,FSTL3,PLK1,AURKB,BIRC5,HAS2,PKMYT1,CDC6,ANGPTL4,ID3,DEPDC1,CDC25A,CDK1,CDC20,AURKA,FANCI,CXCL8,TOP2A,RAD51AP1,KIF14,ESCO2,CCNA2,PBK,SERPINE1,BRIP1,CLSPN,MFSD2A,DTL,CDKN3,SUV39H1,E2F1,CENPE,FBXO5,CHTF18,ZNF367,MYBL2,MAD2L1,TICRR,CDC25C,ATAD5,GAL,POLQ,RFC3,WRAP53,E2F8,MYBL1,BLM,UBE2S,E2F2,UHRF1,CCNE2,ANKRD1,AUNIP,FANCB
GO:BP	regulation of DNA biosynthetic process	GO:2000278	0.692782897	0.159402842	92	142	5	21026	CCNA2,CHTF18,RFC3,WRAP53,ANKRD1
GO:BP	chromatin remodeling	GO:0006338	0.699170841	0.155416692	725	142	14	21026	HJURP,ASF1B,LMNB1,CDK1,AURKA,HELLS,CENPA,SUV39H1,BUB1,CENPI,ERCC6L,RAD54L,HASPIN,UHRF1
GO:BP	regulation of double-strand break repair	GO:2000779	0.736338384	0.13292256	143	142	6	21026	PLK1,RAD51AP1,POLQ,WRAP53,AUNIP,FANCB
GO:BP	regulation of anaphase-promoting complex-dependent catabolic process	GO:1905784	0.770536067	0.113207028	5	142	2	21026	PLK1,CDC20
GO:BP	mitotic sister chromatid cohesion, centromeric	GO:0071962	0.770536067	0.113207028	5	142	2	21026	SGO1,BUB1
GO:BP	negative regulation of spindle checkpoint	GO:0090233	0.770536067	0.113207028	5	142	2	21026	SKA3,SKA1
GO:BP	positive regulation of exit from mitosis	GO:0031536	0.770536067	0.113207028	5	142	2	21026	UBE2C,CDCA5
GO:BP	meiotic metaphase chromosome alignment	GO:0051311	0.770536067	0.113207028	5	142	2	21026	ZWINT,KNL1
GO:BP	negative regulation of mitotic spindle assembly checkpoint signaling	GO:0140499	0.770536067	0.113207028	5	142	2	21026	SKA3,SKA1
GO:BP	positive regulation of macromolecule metabolic process	GO:0010604	0.791058365	0.101791473	3288	142	38	21026	IL11,UBE2C,FSTL3,PLK1,AURKB,HAS2,ID3,CDC25A,CDK1,CDC20,AURKA,FANCI,CXCL8,TOP2A,RAD51AP1,KIF14,CCNA2,SERPINE1,F3,CLSPN,DTL,E2F1,CENPE,CHTF18,MYBL2,ATAD5,GAL,RFC3,WRAP53,E2F8,ACTG2,MYBL1,BLM,UBE2S,E2F2,UHRF1,ANKRD1,FANCB
GO:BP	positive regulation of cellular component organization	GO:0051130	0.817697527	0.087407316	1105	142	18	21026	FEN1,UBE2C,AURKB,ANLN,CDK1,CDC20,AURKA,SKA3,DLGAP5,RAD51AP1,SPAG5,SERPINE1,SKA1,NCAPG,STIL,WRAP53,BUB1,PLK4
GO:BP	positive regulation of fibroblast proliferation	GO:0048146	0.836628926	0.077467124	54	142	4	21026	CDC6,CCNB1,CCNA2,E2F1
GO:BP	regulation of G1/S transition of mitotic cell cycle	GO:2000045	0.948604079	0.022915012	150	142	6	21026	RRM2,CDC6,KIF14,E2F1,STIL,CCNE2
GO:BP	protein modification process	GO:0036211	0.952714128	0.021037395	2846	142	34	21026	IL11,UBE2C,PLK1,UBE2T,AURKB,BIRC5,PKMYT1,CDC6,CDC25A,CDK1,CDC20,AURKA,FANCI,KIF14,ESCO2,CCNA2,PBK,CLSPN,DTL,CDKN3,CENPE,FBXO5,CDCA3,MAD2L1,CDC25C,CCNF,BUB1,PLK4,BLM,TTK,UBE2S,HASPIN,UHRF1,CCNE2
GO:BP	male meiotic nuclear division	GO:0007140	0.961567981	0.017020007	56	142	4	21026	TRIP13,FANCA,KIF18A,MYBL1
GO:BP	regulation of corticosteroid hormone secretion	GO:2000846	1	0	16	142	1	21026	GAL
GO:BP	positive regulation of corticosteroid hormone secretion	GO:2000848	1	0	7	142	1	21026	GAL
GO:BP	regulation of glucocorticoid secretion	GO:2000849	1	0	10	142	1	21026	GAL
GO:BP	positive regulation of glucocorticoid secretion	GO:2000851	1	0	4	142	1	21026	GAL
GO:BP	regulation of double-strand break repair via nonhomologous end joining	GO:2001032	1	0	28	142	2	21026	WRAP53,AUNIP
GO:BP	negative regulation of double-strand break repair via nonhomologous end joining	GO:2001033	1	0	8	142	1	21026	AUNIP
GO:BP	positive regulation of double-strand break repair via nonhomologous end joining	GO:2001034	1	0	16	142	1	21026	WRAP53
GO:BP	regulation of RNA biosynthetic process	GO:2001141	1	0	3428	142	23	21026	IL11,FSTL3,PLK1,AURKB,BIRC5,ID3,DEPDC1,CDK1,CXCL8,TOP2A,CCNA2,BRIP1,SUV39H1,E2F1,ZNF367,MYBL2,GAL,E2F8,MYBL1,BLM,E2F2,UHRF1,ANKRD1
GO:BP	regulation of neuron migration	GO:2001222	1	0	53	142	1	21026	WDR62
GO:BP	positive regulation of neuron migration	GO:2001224	1	0	20	142	1	21026	WDR62
GO:BP	regulation of apoptotic signaling pathway	GO:2001233	1	0	380	142	4	21026	SERPINE1,HELLS,DDIAS,ATAD5
GO:BP	negative regulation of apoptotic signaling pathway	GO:2001234	1	0	232	142	4	21026	SERPINE1,HELLS,DDIAS,ATAD5
GO:BP	regulation of extrinsic apoptotic signaling pathway	GO:2001236	1	0	156	142	1	21026	SERPINE1
GO:BP	regulation of intrinsic apoptotic signaling pathway	GO:2001242	1	0	177	142	3	21026	HELLS,DDIAS,ATAD5
GO:BP	negative regulation of intrinsic apoptotic signaling pathway	GO:2001243	1	0	105	142	3	21026	HELLS,DDIAS,ATAD5
GO:BP	regulation of cation channel activity	GO:2001257	1	0	85	142	1	21026	GAL
GO:BP	positive regulation of cation channel activity	GO:2001259	1	0	43	142	1	21026	GAL
GO:BP	negative regulation of extrinsic apoptotic signaling pathway	GO:2001237	1	0	99	142	1	21026	SERPINE1
GO:BP	positive regulation of steroid hormone secretion	GO:2000833	1	0	11	142	1	21026	GAL
GO:BP	regulation of steroid hormone secretion	GO:2000831	1	0	22	142	1	21026	GAL
GO:BP	positive regulation of double-strand break repair	GO:2000781	1	0	93	142	3	21026	RAD51AP1,WRAP53,FANCB
GO:BP	negative regulation of cellular senescence	GO:2000773	1	0	23	142	1	21026	FBXO5
GO:BP	regulation of phospholipid metabolic process	GO:1903725	1	0	36	142	1	21026	MFSD2A
GO:BP	positive regulation of protein localization	GO:1903829	1	0	499	142	4	21026	PLK1,CDK1,WRAP53,ANKRD1
GO:BP	extraembryonic membrane development	GO:1903867	1	0	13	142	1	21026	E2F8
GO:BP	regulation of viral life cycle	GO:1903900	1	0	131	142	2	21026	CXCL8,TOP2A
GO:BP	positive regulation of vasculature development	GO:1904018	1	0	169	142	4	21026	ANGPTL4,CXCL8,SERPINE1,F3
GO:BP	epithelial cell apoptotic process	GO:1904019	1	0	85	142	2	21026	E2F1,E2F2
GO:BP	negative regulation of cyclin-dependent protein kinase activity	GO:1904030	1	0	19	142	1	21026	PLK1
GO:BP	regulation of monoatomic cation transmembrane transport	GO:1904062	1	0	284	142	1	21026	GAL
GO:BP	positive regulation of cation transmembrane transport	GO:1904064	1	0	131	142	1	21026	GAL
GO:BP	response to vasopressin	GO:1904116	1	0	8	142	1	21026	CDC6
GO:BP	cellular response to vasopressin	GO:1904117	1	0	8	142	1	21026	CDC6
GO:BP	regulation of bleb assembly	GO:1904170	1	0	2	142	1	21026	ANLN
GO:BP	negative regulation of hemopoiesis	GO:1903707	1	0	116	142	1	21026	FSTL3
GO:BP	positive regulation of bleb assembly	GO:1904172	1	0	2	142	1	21026	ANLN
GO:BP	positive regulation of telomere maintenance via telomere lengthening	GO:1904358	1	0	27	142	1	21026	WRAP53
GO:BP	regulation of protein localization to cell periphery	GO:1904375	1	0	149	142	1	21026	PLK1
GO:BP	cellular response to angiotensin	GO:1904385	1	0	35	142	2	21026	CDC6,BRIP1
GO:BP	negative regulation of ubiquitin protein ligase activity	GO:1904667	1	0	10	142	2	21026	FBXO5,MAD2L1
GO:BP	regulation of protein localization to cell cortex	GO:1904776	1	0	9	142	1	21026	PLK1
GO:BP	regulation of protein localization to chromosome, telomeric region	GO:1904814	1	0	10	142	1	21026	WRAP53
GO:BP	positive regulation of protein localization to chromosome, telomeric region	GO:1904816	1	0	6	142	1	21026	WRAP53
GO:BP	positive regulation of establishment of protein localization to telomere	GO:1904851	1	0	3	142	1	21026	WRAP53
GO:BP	DNA synthesis involved in mitotic DNA replication	GO:1904860	1	0	1	142	1	21026	TK1
GO:BP	protein localization to Cajal body	GO:1904867	1	0	12	142	1	21026	WRAP53
GO:BP	cranial skeletal system development	GO:1904888	1	0	73	142	1	21026	CEP55
GO:BP	positive regulation of establishment of protein localization	GO:1904951	1	0	329	142	3	21026	CDK1,WRAP53,ANKRD1
GO:BP	regulation of telomere maintenance via telomere lengthening	GO:1904356	1	0	55	142	1	21026	WRAP53
GO:BP	regulation of lateral attachment of mitotic spindle microtubules to kinetochore	GO:1905115	1	0	1	142	1	21026	AURKB
GO:BP	regulation of hemopoiesis	GO:1903706	1	0	425	142	2	21026	FSTL3,FANCA
GO:BP	regulation of sprouting angiogenesis	GO:1903670	1	0	41	142	1	21026	E2F2
GO:BP	organelle disassembly	GO:1903008	1	0	71	142	2	21026	CDK1,AURKA
GO:BP	regulation of response to wounding	GO:1903034	1	0	170	142	2	21026	SERPINE1,F3
GO:BP	negative regulation of response to wounding	GO:1903035	1	0	96	142	1	21026	SERPINE1
GO:BP	positive regulation of response to wounding	GO:1903036	1	0	75	142	2	21026	SERPINE1,F3
GO:BP	regulation of leukocyte cell-cell adhesion	GO:1903037	1	0	377	142	1	21026	HAS2
GO:BP	positive regulation of leukocyte cell-cell adhesion	GO:1903039	1	0	277	142	1	21026	HAS2
GO:BP	regulation of proteolysis involved in protein catabolic process	GO:1903050	1	0	236	142	4	21026	PLK1,CDC20,AURKA,PBK
GO:BP	negative regulation of proteolysis involved in protein catabolic process	GO:1903051	1	0	73	142	1	21026	PBK
GO:BP	positive regulation of proteolysis involved in protein catabolic process	GO:1903052	1	0	136	142	3	21026	PLK1,CDC20,AURKA
GO:BP	regulation of extracellular matrix organization	GO:1903053	1	0	63	142	1	21026	HAS2
GO:BP	protein localization to meiotic spindle midzone	GO:1903096	1	0	1	142	1	21026	TTK
GO:BP	mononuclear cell differentiation	GO:1903131	1	0	534	142	2	21026	IL11,FANCA
GO:BP	negative regulation of sprouting angiogenesis	GO:1903671	1	0	12	142	1	21026	E2F2
GO:BP	multi-ciliated epithelial cell differentiation	GO:1903251	1	0	13	142	1	21026	PLK4
GO:BP	negative regulation of mRNA metabolic process	GO:1903312	1	0	102	142	1	21026	E2F1
GO:BP	regulation of protein maturation	GO:1903317	1	0	62	142	1	21026	SERPINE1
GO:BP	negative regulation of protein maturation	GO:1903318	1	0	23	142	1	21026	SERPINE1
GO:BP	regulation of protein modification by small protein conjugation or removal	GO:1903320	1	0	239	142	7	21026	UBE2C,PLK1,CDC20,FANCI,FBXO5,MAD2L1,UBE2S
GO:BP	negative regulation of protein modification by small protein conjugation or removal	GO:1903321	1	0	90	142	2	21026	FBXO5,MAD2L1
GO:BP	positive regulation of protein modification by small protein conjugation or removal	GO:1903322	1	0	131	142	5	21026	UBE2C,PLK1,CDC20,FANCI,UBE2S
GO:BP	protein localization to nuclear body	GO:1903405	1	0	12	142	1	21026	WRAP53
GO:BP	regulation of cell maturation	GO:1903429	1	0	24	142	2	21026	AURKA,KIF14
GO:BP	positive regulation of cell maturation	GO:1903431	1	0	9	142	1	21026	AURKA
GO:BP	regulation of secretion by cell	GO:1903530	1	0	563	142	4	21026	IL11,BIRC5,GAL,ANKRD1
GO:BP	negative regulation of secretion by cell	GO:1903531	1	0	148	142	1	21026	IL11
GO:BP	positive regulation of secretion by cell	GO:1903532	1	0	298	142	2	21026	GAL,ANKRD1
GO:BP	regulation of mRNA metabolic process	GO:1903311	1	0	312	142	1	21026	E2F1
GO:BP	positive regulation of lateral attachment of mitotic spindle microtubules to kinetochore	GO:1905116	1	0	1	142	1	21026	AURKB
GO:BP	mesenchymal stem cell migration	GO:1905319	1	0	4	142	1	21026	FBXO5
GO:BP	negative regulation of double-strand break repair via homologous recombination	GO:2000042	1	0	26	142	3	21026	PLK1,POLQ,FANCB
GO:BP	regulation of ubiquitin-dependent protein catabolic process	GO:2000058	1	0	170	142	4	21026	PLK1,CDC20,AURKA,PBK
GO:BP	negative regulation of ubiquitin-dependent protein catabolic process	GO:2000059	1	0	55	142	1	21026	PBK
GO:BP	positive regulation of ubiquitin-dependent protein catabolic process	GO:2000060	1	0	105	142	3	21026	PLK1,CDC20,AURKA
GO:BP	regulation of smooth muscle cell-matrix adhesion	GO:2000097	1	0	4	142	1	21026	SERPINE1
GO:BP	negative regulation of smooth muscle cell-matrix adhesion	GO:2000098	1	0	2	142	1	21026	SERPINE1
GO:BP	negative regulation of DNA-templated DNA replication	GO:2000104	1	0	10	142	1	21026	FBXO5
GO:BP	positive regulation of DNA-templated DNA replication	GO:2000105	1	0	14	142	1	21026	E2F8
GO:BP	regulation of leukocyte apoptotic process	GO:2000106	1	0	89	142	1	21026	AURKB
GO:BP	negative regulation of leukocyte apoptotic process	GO:2000107	1	0	54	142	1	21026	AURKB
GO:BP	regulation of cell motility	GO:2000145	1	0	1022	142	8	21026	HAS2,CXCL8,KIF14,SERPINE1,F3,FBXO5,WDR62,ARHGEF39
GO:BP	negative regulation of cell motility	GO:2000146	1	0	308	142	1	21026	SERPINE1
GO:BP	regulation of multicellular organismal development	GO:2000026	1	0	1418	142	13	21026	FSTL3,ANGPTL4,CDK1,CXCL8,KIF14,SERPINE1,F3,FANCA,FBXO5,WDR62,GAL,XRCC2,E2F2
GO:BP	positive regulation of cell motility	GO:2000147	1	0	587	142	7	21026	HAS2,CXCL8,SERPINE1,F3,FBXO5,WDR62,ARHGEF39
GO:BP	positive regulation of neural precursor cell proliferation	GO:2000179	1	0	62	142	1	21026	WDR62
GO:BP	negative regulation of blood vessel morphogenesis	GO:2000181	1	0	108	142	2	21026	SERPINE1,E2F2
GO:BP	regulation of fibroblast apoptotic process	GO:2000269	1	0	19	142	1	21026	XRCC2
GO:BP	negative regulation of DNA biosynthetic process	GO:2000279	1	0	32	142	1	21026	ANKRD1
GO:BP	regulation of CD40 signaling pathway	GO:2000348	1	0	6	142	1	21026	FANCA
GO:BP	regulation of endothelial cell apoptotic process	GO:2000351	1	0	54	142	2	21026	ANGPTL4,SERPINE1
GO:BP	negative regulation of endothelial cell apoptotic process	GO:2000352	1	0	32	142	2	21026	ANGPTL4,SERPINE1
GO:BP	positive regulation of DNA topoisomerase (ATP-hydrolyzing) activity	GO:2000373	1	0	5	142	1	21026	UHRF1
GO:BP	regulation of entry of bacterium into host cell	GO:2000535	1	0	7	142	1	21026	CXCL8
GO:BP	regulation of maintenance of mitotic sister chromatid cohesion, centromeric	GO:2000718	1	0	2	142	1	21026	BUB1
GO:BP	positive regulation of maintenance of mitotic sister chromatid cohesion, centromeric	GO:2000720	1	0	1	142	1	21026	BUB1
GO:BP	regulation of cellular senescence	GO:2000772	1	0	45	142	1	21026	FBXO5
GO:BP	regulation of neural precursor cell proliferation	GO:2000177	1	0	103	142	2	21026	SHCBP1,WDR62
GO:BP	positive regulation of double-strand break repair via homologous recombination	GO:1905168	1	0	43	142	3	21026	RAD51AP1,WRAP53,FANCB
GO:BP	metaphase/anaphase transition of meiosis I	GO:1990949	1	0	2	142	1	21026	CDC20
GO:BP	cellular response to chemokine	GO:1990869	1	0	100	142	3	21026	CXCL6,PF4V1,CXCL8
GO:BP	regulation of mesenchymal stem cell migration	GO:1905320	1	0	4	142	1	21026	FBXO5
GO:BP	positive regulation of mesenchymal stem cell migration	GO:1905322	1	0	4	142	1	21026	FBXO5
GO:BP	positive regulation of meiosis I spindle assembly checkpoint	GO:1905326	1	0	1	142	1	21026	KNL1
GO:BP	protein localization to meiotic spindle	GO:1905359	1	0	1	142	1	21026	TTK
GO:BP	regulation of mitochondrial ATP synthesis coupled electron transport	GO:1905446	1	0	6	142	2	21026	CCNB1,CDK1
GO:BP	protein localization to microtubule organizing center	GO:1905508	1	0	38	142	3	21026	AURKA,SPAG5,STIL
GO:BP	positive regulation of anaphase-promoting complex-dependent catabolic process	GO:1905786	1	0	3	142	1	21026	CDC20
GO:BP	positive regulation of chromosome condensation	GO:1905821	1	0	8	142	1	21026	NCAPG
GO:BP	positive regulation of spindle assembly	GO:1905832	1	0	8	142	2	21026	SPAG5,STIL
GO:BP	regulation of germ cell proliferation	GO:1905936	1	0	7	142	1	21026	FANCA
GO:BP	regulation of lipid localization	GO:1905952	1	0	162	142	1	21026	GAL
GO:BP	positive regulation of lipid localization	GO:1905954	1	0	106	142	1	21026	GAL
GO:BP	double-strand break repair involved in meiotic recombination	GO:1990918	1	0	11	142	1	21026	BRIP1
GO:BP	neuron projection extension	GO:1990138	1	0	171	142	1	21026	AURKA
GO:BP	protein localization to nucleoplasm	GO:1990173	1	0	14	142	1	21026	WRAP53
GO:BP	neutrophil migration	GO:1990266	1	0	109	142	3	21026	CXCL6,PF4V1,CXCL8
GO:BP	cellular response to insulin-like growth factor stimulus	GO:1990314	1	0	9	142	1	21026	CCNA2
GO:BP	lipid transport across blood-brain barrier	GO:1990379	1	0	6	142	1	21026	MFSD2A
GO:BP	replication-born double-strand break repair via sister chromatid exchange	GO:1990414	1	0	7	142	1	21026	FANCB
GO:BP	nucleolar chromatin organization	GO:1990700	1	0	10	142	1	21026	SUV39H1
GO:BP	mitotic sister chromatid biorientation	GO:1990758	1	0	2	142	1	21026	AURKB
GO:BP	response to angiotensin	GO:1990776	1	0	42	142	2	21026	CDC6,BRIP1
GO:BP	protein localization to cell periphery	GO:1990778	1	0	365	142	1	21026	PLK1
GO:BP	response to leukemia inhibitory factor	GO:1990823	1	0	105	142	3	21026	HELLS,MYBL2,SSTR1
GO:BP	cellular response to leukemia inhibitory factor	GO:1990830	1	0	103	142	3	21026	HELLS,MYBL2,SSTR1
GO:BP	response to chemokine	GO:1990868	1	0	100	142	3	21026	CXCL6,PF4V1,CXCL8
GO:BP	stress response to copper ion	GO:1990169	1	0	14	142	2	21026	MT2A,MT1A
GO:BP	mitotic DNA replication preinitiation complex assembly	GO:1902977	1	0	1	142	1	21026	CDC45
GO:BP	mitotic DNA replication	GO:1902969	1	0	17	142	2	21026	TK1,CDC45
GO:BP	positive regulation of supramolecular fiber organization	GO:1902905	1	0	177	142	2	21026	AURKB,SKA1
GO:BP	fat cell proliferation	GO:0070341	1	0	15	142	1	21026	E2F1
GO:BP	regulation of fat cell proliferation	GO:0070344	1	0	10	142	1	21026	E2F1
GO:BP	negative regulation of fat cell proliferation	GO:0070345	1	0	5	142	1	21026	E2F1
GO:BP	hepatocyte differentiation	GO:0070365	1	0	15	142	1	21026	E2F8
GO:BP	ERK1 and ERK2 cascade	GO:0070371	1	0	299	142	1	21026	CDK1
GO:BP	response to oxygen levels	GO:0070482	1	0	344	142	4	21026	ANGPTL4,CCNA2,BRIP1,SUV39H1
GO:BP	leukocyte aggregation	GO:0070486	1	0	13	142	1	21026	HAS2
GO:BP	monocyte aggregation	GO:0070487	1	0	5	142	1	21026	HAS2
GO:BP	protein kinase C signaling	GO:0070528	1	0	24	142	1	21026	ANKRD1
GO:BP	protein K63-linked ubiquitination	GO:0070534	1	0	69	142	2	21026	UBE2T,UBE2S
GO:BP	response to fatty acid	GO:0070542	1	0	60	142	1	21026	ID3
GO:BP	response to interleukin-1	GO:0070555	1	0	110	142	3	21026	HAS2,CXCL8,ANKRD1
GO:BP	dendrite self-avoidance	GO:0070593	1	0	15	142	1	21026	MYPN
GO:BP	regulation of centromeric sister chromatid cohesion	GO:0070602	1	0	5	142	1	21026	BUB1
GO:BP	regulation of protein processing	GO:0070613	1	0	57	142	1	21026	SERPINE1
GO:BP	protein modification by small protein removal	GO:0070646	1	0	151	142	1	21026	CDK1
GO:BP	protein modification by small protein conjugation or removal	GO:0070647	1	0	975	142	13	21026	UBE2C,PLK1,UBE2T,CDK1,CDC20,FANCI,DTL,FBXO5,CDCA3,MAD2L1,CCNF,UBE2S,UHRF1
GO:BP	leukocyte proliferation	GO:0070661	1	0	355	142	3	21026	HELLS,ATAD5,GAL
GO:BP	regulation of leukocyte proliferation	GO:0070663	1	0	267	142	2	21026	ATAD5,GAL
GO:BP	negative regulation of leukocyte proliferation	GO:0070664	1	0	97	142	1	21026	GAL
GO:BP	positive regulation of leukocyte proliferation	GO:0070665	1	0	164	142	1	21026	ATAD5
GO:BP	cellular macromolecule localization	GO:0070727	1	0	2782	142	23	21026	PLK1,AURKB,BIRC5,CEP55,LMNB1,CDK1,SPDL1,AURKA,KIF14,SPAG5,ESCO2,KNL1,BUB1B,CENPA,KIF18A,STIL,MPP4,GAL,WRAP53,TTK,HASPIN,CCNE2,ANKRD1
GO:BP	response to growth factor	GO:0070848	1	0	721	142	7	21026	SHCBP1,FSTL3,HAS2,CXCL8,KNSTRN,CCNA2,ANKRD1
GO:BP	response to epidermal growth factor	GO:0070849	1	0	48	142	1	21026	KNSTRN
GO:BP	cellular response to chemical stimulus	GO:0070887	1	0	2192	142	18	21026	BIRC5,CXCL6,CDC6,PF4V1,MT2A,ID3,MT1A,CDK1,CXCL8,CCNA2,SERPINE1,BRIP1,SUV39H1,E2F1,KIF18A,SSTR1,BLM,ANKRD1
GO:BP	triglyceride homeostasis	GO:0070328	1	0	39	142	1	21026	ANGPTL4
GO:BP	negative regulation of stress-activated protein kinase signaling cascade	GO:0070303	1	0	10	142	1	21026	PBK
GO:BP	regulation of stress-activated protein kinase signaling cascade	GO:0070302	1	0	41	142	1	21026	PBK
GO:BP	cellular response to hydrogen peroxide	GO:0070301	1	0	66	142	1	21026	CDK1
GO:BP	midbody abscission	GO:0061952	1	0	21	142	1	21026	CEP55
GO:BP	regulation of small molecule metabolic process	GO:0062012	1	0	320	142	1	21026	MFSD2A
GO:BP	negative regulation of small molecule metabolic process	GO:0062014	1	0	107	142	1	21026	MFSD2A
GO:BP	cellular response to chemical stress	GO:0062197	1	0	317	142	1	21026	CDK1
GO:BP	regulation of pattern recognition receptor signaling pathway	GO:0062207	1	0	172	142	1	21026	AURKB
GO:BP	protein-containing complex assembly	GO:0065003	1	0	3238	142	20	21026	RRM2,UBE2C,HJURP,ANLN,ASF1B,CDK1,DLGAP5,KIF14,TK1,SKA1,FANCA,MFSD2A,CENPA,CENPE,FBXO5,CDC45,POLQ,CENPI,BLM,UBE2S
GO:BP	protein-DNA complex assembly	GO:0065004	1	0	241	142	7	21026	HJURP,ASF1B,DLGAP5,CENPA,CENPE,CDC45,CENPI
GO:BP	protein-lipid complex assembly	GO:0065005	1	0	29	142	1	21026	MFSD2A
GO:BP	regulation of biological quality	GO:0065008	1	0	2947	142	13	21026	IL11,PLK1,BIRC5,HAS2,CDC20,AURKA,NDC80,SERPINE1,F3,MFSD2A,E2F1,DDIAS,GAL
GO:BP	chemokine-mediated signaling pathway	GO:0070098	1	0	91	142	3	21026	CXCL6,PF4V1,CXCL8
GO:BP	regulation of biomineral tissue development	GO:0070167	1	0	101	142	1	21026	FBXO5
GO:BP	positive regulation of biomineral tissue development	GO:0070169	1	0	54	142	1	21026	FBXO5
GO:BP	protein K48-linked ubiquitination	GO:0070936	1	0	99	142	2	21026	UBE2C,UBE2T
GO:BP	chromosome organization involved in meiotic cell cycle	GO:0070192	1	0	66	142	3	21026	TRIP13,BRIP1,CCNE2
GO:BP	synaptonemal complex disassembly	GO:0070194	1	0	2	142	1	21026	PLK1
GO:BP	protein localization to chromosome, telomeric region	GO:0070198	1	0	26	142	1	21026	WRAP53
GO:BP	establishment of protein localization to chromosome	GO:0070199	1	0	22	142	1	21026	WRAP53
GO:BP	establishment of protein localization to telomere	GO:0070200	1	0	12	142	1	21026	WRAP53
GO:BP	regulation of establishment of protein localization	GO:0070201	1	0	537	142	4	21026	BIRC5,CDK1,WRAP53,ANKRD1
GO:BP	regulation of establishment of protein localization to chromosome	GO:0070202	1	0	7	142	1	21026	WRAP53
GO:BP	regulation of establishment of protein localization to telomere	GO:0070203	1	0	6	142	1	21026	WRAP53
GO:BP	lymphocyte apoptotic process	GO:0070227	1	0	83	142	1	21026	AURKB
GO:BP	regulation of lymphocyte apoptotic process	GO:0070228	1	0	60	142	1	21026	AURKB
GO:BP	negative regulation of lymphocyte apoptotic process	GO:0070229	1	0	37	142	1	21026	AURKB
GO:BP	renal absorption	GO:0070293	1	0	38	142	1	21026	HAS2
GO:BP	renal water absorption	GO:0070295	1	0	6	142	1	21026	HAS2
GO:BP	synaptonemal complex organization	GO:0070193	1	0	28	142	2	21026	PLK1,TRIP13
GO:BP	neutrophil mediated cytotoxicity	GO:0070942	1	0	15	142	1	21026	CXCL6
GO:BP	neutrophil-mediated killing of symbiont cell	GO:0070943	1	0	13	142	1	21026	CXCL6
GO:BP	neutrophil-mediated killing of bacterium	GO:0070944	1	0	12	142	1	21026	CXCL6
GO:BP	cellular response to epidermal growth factor stimulus	GO:0071364	1	0	43	142	1	21026	KNSTRN
GO:BP	cellular response to gonadotropin stimulus	GO:0071371	1	0	18	142	1	21026	CCNA2
GO:BP	cellular response to luteinizing hormone stimulus	GO:0071373	1	0	5	142	1	21026	CCNA2
GO:BP	cellular response to peptide hormone stimulus	GO:0071375	1	0	315	142	3	21026	CDC6,CCNA2,BRIP1
GO:BP	cellular response to estradiol stimulus	GO:0071392	1	0	38	142	3	21026	CCNA2,KIF18A,SSTR1
GO:BP	cellular response to lipid	GO:0071396	1	0	613	142	9	21026	CXCL6,PF4V1,ID3,CXCL8,CCNA2,SERPINE1,KIF18A,SSTR1,ANKRD1
GO:BP	cellular response to fatty acid	GO:0071398	1	0	37	142	1	21026	ID3
GO:BP	cellular response to oxygen levels	GO:0071453	1	0	165	142	3	21026	CCNA2,BRIP1,SUV39H1
GO:BP	cellular response to hypoxia	GO:0071456	1	0	142	142	3	21026	CCNA2,BRIP1,SUV39H1
GO:BP	cellular response to xenobiotic stimulus	GO:0071466	1	0	196	142	2	21026	E2F1,ANKRD1
GO:BP	cellular response to radiation	GO:0071478	1	0	182	142	5	21026	AURKB,CDC25A,RAD51AP1,PBK,BLM
GO:BP	cellular response to ionizing radiation	GO:0071479	1	0	72	142	2	21026	RAD51AP1,BLM
GO:BP	cellular response to growth factor stimulus	GO:0071363	1	0	689	142	7	21026	SHCBP1,FSTL3,HAS2,CXCL8,KNSTRN,CCNA2,ANKRD1
GO:BP	cellular response to light stimulus	GO:0071482	1	0	122	142	3	21026	AURKB,CDC25A,PBK
GO:BP	cellular response to external stimulus	GO:0071496	1	0	75	142	1	21026	ANKRD1
GO:BP	cellular response to fluid shear stress	GO:0071498	1	0	20	142	1	21026	HAS2
GO:BP	protein localization to centrosome	GO:0071539	1	0	37	142	3	21026	AURKA,SPAG5,STIL
GO:BP	response to transforming growth factor beta	GO:0071559	1	0	269	142	1	21026	ANKRD1
GO:BP	cellular response to transforming growth factor beta stimulus	GO:0071560	1	0	262	142	1	21026	ANKRD1
GO:BP	granulocyte chemotaxis	GO:0071621	1	0	129	142	3	21026	CXCL6,PF4V1,CXCL8
GO:BP	regulation of granulocyte chemotaxis	GO:0071622	1	0	52	142	1	21026	CXCL8
GO:BP	positive regulation of granulocyte chemotaxis	GO:0071624	1	0	28	142	1	21026	CXCL8
GO:BP	mononuclear cell migration	GO:0071674	1	0	227	142	1	21026	SERPINE1
GO:BP	regulation of mononuclear cell migration	GO:0071675	1	0	143	142	1	21026	SERPINE1
GO:BP	positive regulation of mononuclear cell migration	GO:0071677	1	0	95	142	1	21026	SERPINE1
GO:BP	organism emergence from protective structure	GO:0071684	1	0	26	142	1	21026	ASF1B
GO:BP	cellular response to endogenous stimulus	GO:0071495	1	0	1223	142	10	21026	SHCBP1,FSTL3,HAS2,CDC6,CXCL8,KNSTRN,CCNA2,BRIP1,SSTR1,ANKRD1
GO:BP	antimicrobial humoral immune response mediated by antimicrobial peptide	GO:0061844	1	0	111	142	3	21026	CXCL6,PF4V1,CXCL8
GO:BP	cellular response to tumor necrosis factor	GO:0071356	1	0	208	142	3	21026	HAS2,CXCL8,ANKRD1
GO:BP	cellular response to cytokine stimulus	GO:0071345	1	0	854	142	11	21026	IL11,HAS2,CXCL6,PF4V1,MT2A,CXCL8,F3,HELLS,MYBL2,SSTR1,ANKRD1
GO:BP	neutrophil-mediated killing of gram-negative bacterium	GO:0070945	1	0	7	142	1	21026	CXCL6
GO:BP	regulation of neutrophil mediated cytotoxicity	GO:0070948	1	0	5	142	1	21026	CXCL6
GO:BP	regulation of neutrophil mediated killing of symbiont cell	GO:0070949	1	0	3	142	1	21026	CXCL6
GO:BP	regulation of neutrophil mediated killing of bacterium	GO:0070950	1	0	2	142	1	21026	CXCL6
GO:BP	regulation of neutrophil mediated killing of gram-negative bacterium	GO:0070951	1	0	2	142	1	21026	CXCL6
GO:BP	protein K11-linked ubiquitination	GO:0070979	1	0	39	142	3	21026	UBE2C,UBE2T,UBE2S
GO:BP	DNA conformation change	GO:0071103	1	0	16	142	1	21026	TOP2A
GO:BP	resolution of DNA recombination intermediates	GO:0071139	1	0	6	142	1	21026	BLM
GO:BP	DNA replication preinitiation complex assembly	GO:0071163	1	0	3	142	1	21026	CDC45
GO:BP	protein localization to chromatin	GO:0071168	1	0	60	142	3	21026	PLK1,ESCO2,CENPA
GO:BP	cellular response to abiotic stimulus	GO:0071214	1	0	339	142	6	21026	AURKB,CDC25A,RAD51AP1,PBK,BLM,ANKRD1
GO:BP	cellular response to biotic stimulus	GO:0071216	1	0	252	142	5	21026	CXCL6,PF4V1,CXCL8,SERPINE1,ANKRD1
GO:BP	cellular response to interleukin-1	GO:0071347	1	0	84	142	3	21026	HAS2,CXCL8,ANKRD1
GO:BP	cellular response to molecule of bacterial origin	GO:0071219	1	0	225	142	5	21026	CXCL6,PF4V1,CXCL8,SERPINE1,ANKRD1
GO:BP	cellular response to metal ion	GO:0071248	1	0	192	142	2	21026	MT2A,MT1A
GO:BP	cellular response to mechanical stimulus	GO:0071260	1	0	74	142	1	21026	ANKRD1
GO:BP	cellular response to cadmium ion	GO:0071276	1	0	37	142	2	21026	MT2A,MT1A
GO:BP	cellular response to copper ion	GO:0071280	1	0	24	142	2	21026	MT2A,MT1A
GO:BP	cellular response to zinc ion	GO:0071294	1	0	23	142	2	21026	MT2A,MT1A
GO:BP	cellular response to vitamin	GO:0071295	1	0	32	142	1	21026	BRIP1
GO:BP	cellular response to alkaloid	GO:0071312	1	0	38	142	2	21026	CCNA2,BLM
GO:BP	cellular response to cocaine	GO:0071314	1	0	10	142	1	21026	CCNA2
GO:BP	cellular response to carbohydrate stimulus	GO:0071322	1	0	165	142	1	21026	BIRC5
GO:BP	cellular response to monosaccharide stimulus	GO:0071326	1	0	155	142	1	21026	BIRC5
GO:BP	cellular response to hexose stimulus	GO:0071331	1	0	153	142	1	21026	BIRC5
GO:BP	cellular response to glucose stimulus	GO:0071333	1	0	150	142	1	21026	BIRC5
GO:BP	cellular response to lipopolysaccharide	GO:0071222	1	0	215	142	5	21026	CXCL6,PF4V1,CXCL8,SERPINE1,ANKRD1
GO:BP	microtubule organizing center localization	GO:0061842	1	0	33	142	3	21026	AURKA,DLGAP5,MAD2L1
GO:BP	telomeric D-loop disassembly	GO:0061820	1	0	9	142	1	21026	BLM
GO:BP	motor behavior	GO:0061744	1	0	26	142	1	21026	MFSD2A
GO:BP	muscle cell development	GO:0055001	1	0	198	142	3	21026	CDK1,MYPN,ANKRD1
GO:BP	striated muscle cell development	GO:0055002	1	0	171	142	3	21026	CDK1,MYPN,ANKRD1
GO:BP	cardiac cell development	GO:0055006	1	0	86	142	1	21026	CDK1
GO:BP	cardiac muscle cell differentiation	GO:0055007	1	0	117	142	1	21026	CDK1
GO:BP	cardiac muscle tissue morphogenesis	GO:0055008	1	0	59	142	1	21026	ANKRD1
GO:BP	ventricular cardiac muscle cell differentiation	GO:0055012	1	0	15	142	1	21026	CDK1
GO:BP	cardiac muscle cell development	GO:0055013	1	0	80	142	1	21026	CDK1
GO:BP	ventricular cardiac muscle cell development	GO:0055015	1	0	10	142	1	21026	CDK1
GO:BP	cardiac muscle tissue growth	GO:0055017	1	0	75	142	1	21026	CDK1
GO:BP	regulation of cardiac muscle tissue growth	GO:0055021	1	0	54	142	1	21026	CDK1
GO:BP	positive regulation of cardiac muscle tissue growth	GO:0055023	1	0	29	142	1	21026	CDK1
GO:BP	copper ion homeostasis	GO:0055070	1	0	20	142	1	21026	MT2A
GO:BP	regulation of endopeptidase activity	GO:0052548	1	0	43	142	1	21026	SERPINE1
GO:BP	monoatomic cation homeostasis	GO:0055080	1	0	606	142	2	21026	MT2A,MT1A
GO:BP	transmembrane transport	GO:0055085	1	0	1578	142	2	21026	MFSD2A,GAL
GO:BP	nucleobase-containing small molecule metabolic process	GO:0055086	1	0	673	142	2	21026	RRM2,TK1
GO:BP	lipid homeostasis	GO:0055088	1	0	167	142	1	21026	ANGPTL4
GO:BP	acylglycerol homeostasis	GO:0055090	1	0	40	142	1	21026	ANGPTL4
GO:BP	digestive system development	GO:0055123	1	0	146	142	1	21026	CXCL8
GO:BP	cardiac muscle cell proliferation	GO:0060038	1	0	50	142	1	21026	CDK1
GO:BP	retina development in camera-type eye	GO:0060041	1	0	174	142	1	21026	MFSD2A
GO:BP	retina morphogenesis in camera-type eye	GO:0060042	1	0	68	142	1	21026	MFSD2A
GO:BP	regulation of cardiac muscle cell proliferation	GO:0060043	1	0	38	142	1	21026	CDK1
GO:BP	positive regulation of cardiac muscle cell proliferation	GO:0060045	1	0	25	142	1	21026	CDK1
GO:BP	angiogenesis involved in wound healing	GO:0060055	1	0	30	142	1	21026	SERPINE1
GO:BP	synapse maturation	GO:0060074	1	0	40	142	1	21026	CDC20
GO:BP	intracellular chemical homeostasis	GO:0055082	1	0	730	142	3	21026	BIRC5,MT2A,MT1A
GO:BP	negative regulation of lipase activity	GO:0060192	1	0	10	142	1	21026	ANGPTL4
GO:BP	regulation of peptidase activity	GO:0052547	1	0	69	142	1	21026	SERPINE1
GO:BP	lysophospholipid transport	GO:0051977	1	0	3	142	1	21026	MFSD2A
GO:BP	positive regulation of keratinocyte migration	GO:0051549	1	0	12	142	1	21026	HAS2
GO:BP	meiotic recombination checkpoint signaling	GO:0051598	1	0	3	142	1	21026	TRIP13
GO:BP	proteolysis involved in protein catabolic process	GO:0051603	1	0	786	142	10	21026	UBE2C,PLK1,CDC20,AURKA,KIF14,PBK,DTL,CCNF,UBE2S,UHRF1
GO:BP	protein maturation	GO:0051604	1	0	539	142	3	21026	SERPINE1,F3,FKBP5
GO:BP	cellular localization	GO:0051641	1	0	3661	142	40	21026	PLK1,AURKB,BIRC5,KIF4A,ZWINT,CEP55,CDCA8,LMNB1,CCNB1,CDK1,INCENP,SPDL1,AURKA,SKA3,NUF2,SGO1,KIF14,NDC80,SPAG5,KNSTRN,SPC25,ESCO2,CDCA5,KNL1,SKA1,BUB1B,CENPA,CENPE,KIF18A,MAD2L1,SPC24,STIL,MPP4,GAL,WRAP53,TTK,KIFC1,HASPIN,CCNE2,ANKRD1
GO:BP	centrosome localization	GO:0051642	1	0	33	142	3	21026	AURKA,DLGAP5,MAD2L1
GO:BP	nucleus localization	GO:0051647	1	0	34	142	1	21026	LMNB1
GO:BP	establishment of centrosome localization	GO:0051660	1	0	10	142	1	21026	MAD2L1
GO:BP	nuclear pore localization	GO:0051664	1	0	5	142	1	21026	LMNB1
GO:BP	localization within membrane	GO:0051668	1	0	924	142	1	21026	LMNB1
GO:BP	biological process involved in interaction with host	GO:0051701	1	0	185	142	2	21026	CDK1,CXCL8
GO:BP	biological process involved in interaction with symbiont	GO:0051702	1	0	36	142	1	21026	CXCL6
GO:BP	modulation by symbiont of entry into host	GO:0052372	1	0	38	142	1	21026	CXCL8
GO:BP	response to other organism	GO:0051707	1	0	1592	142	8	21026	AURKB,CXCL6,PF4V1,CXCL8,SERPINE1,E2F1,FKBP5,ANKRD1
GO:BP	regulation of timing of catagen	GO:0051794	1	0	4	142	1	21026	GAL
GO:BP	positive regulation of timing of catagen	GO:0051795	1	0	3	142	1	21026	GAL
GO:BP	regulation of hair follicle development	GO:0051797	1	0	21	142	1	21026	GAL
GO:BP	positive regulation of hair follicle development	GO:0051798	1	0	12	142	1	21026	GAL
GO:BP	protein autoubiquitination	GO:0051865	1	0	76	142	2	21026	UBE2T,UHRF1
GO:BP	killing by host of symbiont cells	GO:0051873	1	0	30	142	1	21026	CXCL6
GO:BP	regulation of phosphatidylinositol 3-kinase/protein kinase B signal transduction	GO:0051896	1	0	263	142	1	21026	CEP55
GO:BP	regulation of fibrinolysis	GO:0051917	1	0	18	142	1	21026	SERPINE1
GO:BP	negative regulation of fibrinolysis	GO:0051918	1	0	13	142	1	21026	SERPINE1
GO:BP	synaptic transmission, GABAergic	GO:0051932	1	0	62	142	1	21026	GABBR2
GO:BP	regulation of nervous system development	GO:0051960	1	0	457	142	3	21026	KIF14,WDR62,XRCC2
GO:BP	positive regulation of nervous system development	GO:0051962	1	0	296	142	2	21026	WDR62,XRCC2
GO:BP	regulation of killing of cells of another organism	GO:0051709	1	0	11	142	1	21026	CXCL6
GO:BP	protein localization to extracellular region	GO:0071692	1	0	388	142	3	21026	BIRC5,GAL,ANKRD1
GO:BP	regulation of mitotic spindle organization	GO:0060236	1	0	44	142	3	21026	TACC3,PLK1,STIL
GO:BP	regulation of macromolecule metabolic process	GO:0060255	1	0	6492	142	59	21026	IL11,UBE2C,FSTL3,PLK1,AURKB,BIRC5,HAS2,PKMYT1,CXCL6,CDC6,ID3,DEPDC1,LMNB1,CDC25A,CDK1,CDC20,AURKA,FANCI,CXCL8,TOP2A,RAD51AP1,TCF19,KIF14,ESCO2,CCNA2,PBK,SERPINE1,F3,HELLS,BRIP1,CLSPN,DTL,CDKN3,SUV39H1,E2F1,CENPE,FBXO5,CHTF18,ZNF367,MYBL2,MAD2L1,TICRR,CDC25C,ATAD5,GAL,POLQ,RFC3,WRAP53,E2F8,ACTG2,MYBL1,BLM,UBE2S,E2F2,UHRF1,CCNE2,ANKRD1,AUNIP,FANCB
GO:BP	chorionic trophoblast cell differentiation	GO:0060718	1	0	7	142	1	21026	E2F8
GO:BP	establishment of blood-brain barrier	GO:0060856	1	0	17	142	1	21026	MFSD2A
GO:BP	left/right pattern formation	GO:0060972	1	0	146	142	1	21026	STIL
GO:BP	endocrine hormone secretion	GO:0060986	1	0	57	142	1	21026	GAL
GO:BP	hepaticobiliary system development	GO:0061008	1	0	150	142	2	21026	AURKA,E2F8
GO:BP	regulation of mRNA catabolic process	GO:0061013	1	0	198	142	1	21026	E2F1
GO:BP	membrane organization	GO:0061024	1	0	821	142	6	21026	PLK1,AURKB,CEP55,LMNB1,CDK1,MFSD2A
GO:BP	regulation of wound healing	GO:0061041	1	0	132	142	2	21026	SERPINE1,F3
GO:BP	vascular wound healing	GO:0061042	1	0	21	142	1	21026	SERPINE1
GO:BP	regulation of vascular wound healing	GO:0061043	1	0	12	142	1	21026	SERPINE1
GO:BP	negative regulation of vascular wound healing	GO:0061044	1	0	5	142	1	21026	SERPINE1
GO:BP	negative regulation of wound healing	GO:0061045	1	0	73	142	1	21026	SERPINE1
GO:BP	chorion development	GO:0060717	1	0	10	142	1	21026	E2F8
GO:BP	somite development	GO:0061053	1	0	85	142	1	21026	XRCC2
GO:BP	chaperone-mediated protein folding	GO:0061077	1	0	74	142	1	21026	FKBP5
GO:BP	regulation of proteasomal protein catabolic process	GO:0061136	1	0	197	142	4	21026	PLK1,CDC20,AURKA,PBK
GO:BP	regulation of insulin secretion involved in cellular response to glucose stimulus	GO:0061178	1	0	60	142	1	21026	BIRC5
GO:BP	smooth muscle cell-matrix adhesion	GO:0061302	1	0	6	142	1	21026	SERPINE1
GO:BP	neural precursor cell proliferation	GO:0061351	1	0	171	142	3	21026	SHCBP1,KIF14,WDR62
GO:BP	determination of heart left/right asymmetry	GO:0061371	1	0	73	142	1	21026	STIL
GO:BP	reproductive system development	GO:0061458	1	0	318	142	3	21026	BRIP1,FANCA,KIF18A
GO:BP	regulation of type B pancreatic cell proliferation	GO:0061469	1	0	15	142	1	21026	BIRC5
GO:BP	cilium disassembly	GO:0061523	1	0	6	142	1	21026	AURKA
GO:BP	axon development	GO:0061564	1	0	528	142	1	21026	MYPN
GO:BP	protein localization to CENP-A containing chromatin	GO:0061644	1	0	18	142	1	21026	CENPA
GO:BP	detoxification of inorganic compound	GO:0061687	1	0	21	142	2	21026	MT2A,MT1A
GO:BP	muscle structure development	GO:0061061	1	0	693	142	4	21026	ID3,CDK1,MYPN,ANKRD1
GO:BP	anatomical structure homeostasis	GO:0060249	1	0	269	142	1	21026	MFSD2A
GO:BP	trophoblast giant cell differentiation	GO:0060707	1	0	12	142	2	21026	E2F8,PLK4
GO:BP	regulation of meiosis I	GO:0060631	1	0	6	142	2	21026	ZWINT,KNL1
GO:BP	cilium assembly	GO:0060271	1	0	403	142	2	21026	PLK4,KIF24
GO:BP	regulation of cell development	GO:0060284	1	0	847	142	6	21026	FSTL3,AURKA,KIF14,FANCA,WDR62,XRCC2
GO:BP	cardiac epithelial to mesenchymal transition	GO:0060317	1	0	33	142	1	21026	HAS2
GO:BP	head development	GO:0060322	1	0	806	142	7	21026	TACC3,KIF14,MFSD2A,E2F1,WDR62,STIL,SSTR1
GO:BP	cell chemotaxis	GO:0060326	1	0	323	142	4	21026	CXCL6,PF4V1,CXCL8,SERPINE1
GO:BP	regulation of cellular localization	GO:0060341	1	0	1013	142	7	21026	PLK1,BIRC5,CDK1,SPAG5,WRAP53,CCNE2,ANKRD1
GO:BP	bone development	GO:0060348	1	0	220	142	1	21026	HAS2
GO:BP	bone morphogenesis	GO:0060349	1	0	103	142	1	21026	HAS2
GO:BP	cell adhesion molecule production	GO:0060352	1	0	11	142	1	21026	CXCL8
GO:BP	regulation of cell adhesion molecule production	GO:0060353	1	0	8	142	1	21026	CXCL8
GO:BP	negative regulation of cell adhesion molecule production	GO:0060354	1	0	5	142	1	21026	CXCL8
GO:BP	muscle tissue morphogenesis	GO:0060415	1	0	70	142	1	21026	ANKRD1
GO:BP	cell differentiation involved in embryonic placenta development	GO:0060706	1	0	26	142	2	21026	E2F8,PLK4
GO:BP	heart growth	GO:0060419	1	0	83	142	1	21026	CDK1
GO:BP	positive regulation of heart growth	GO:0060421	1	0	33	142	1	21026	CDK1
GO:BP	epithelium development	GO:0060429	1	0	1238	142	9	21026	ID3,CDK1,SERPINE1,MFSD2A,STIL,GAL,E2F8,XRCC2,PLK4
GO:BP	mesenchyme development	GO:0060485	1	0	320	142	2	21026	HAS2,ACTG2
GO:BP	regulation of cell projection assembly	GO:0060491	1	0	204	142	2	21026	ANLN,KIF24
GO:BP	muscle tissue development	GO:0060537	1	0	430	142	2	21026	CDK1,ANKRD1
GO:BP	skeletal muscle organ development	GO:0060538	1	0	194	142	1	21026	ANKRD1
GO:BP	developmental growth involved in morphogenesis	GO:0060560	1	0	240	142	1	21026	AURKA
GO:BP	epithelial tube morphogenesis	GO:0060562	1	0	336	142	1	21026	STIL
GO:BP	neuroepithelial cell differentiation	GO:0060563	1	0	45	142	1	21026	SERPINE1
GO:BP	tube closure	GO:0060606	1	0	89	142	1	21026	STIL
GO:BP	regulation of chromosome condensation	GO:0060623	1	0	12	142	1	21026	NCAPG
GO:BP	regulation of vesicle-mediated transport	GO:0060627	1	0	531	142	1	21026	SERPINE1
GO:BP	regulation of heart growth	GO:0060420	1	0	60	142	1	21026	CDK1
GO:BP	anatomical structure maturation	GO:0071695	1	0	277	142	5	21026	AURKA,KIF14,TRIP13,FBXO5,GAL
GO:BP	nitrogen compound transport	GO:0071705	1	0	1923	142	5	21026	BIRC5,CDK1,KIF18A,GAL,ANKRD1
GO:BP	response to nitric oxide	GO:0071731	1	0	21	142	1	21026	CCNA2
GO:BP	regulation of phosphatidylcholine metabolic process	GO:0150172	1	0	10	142	1	21026	MFSD2A
GO:BP	regulation of phosphatidylethanolamine metabolic process	GO:0150175	1	0	1	142	1	21026	MFSD2A
GO:BP	regulation of phosphatidylserine metabolic process	GO:0150178	1	0	1	142	1	21026	MFSD2A
GO:BP	negative regulation of cGAS/STING signaling pathway	GO:0160049	1	0	14	142	1	21026	AURKB
GO:BP	regulation of substrate adhesion-dependent cell spreading	GO:1900024	1	0	62	142	1	21026	HAS2
GO:BP	positive regulation of substrate adhesion-dependent cell spreading	GO:1900026	1	0	43	142	1	21026	HAS2
GO:BP	regulation of hemostasis	GO:1900046	1	0	71	142	2	21026	SERPINE1,F3
GO:BP	negative regulation of hemostasis	GO:1900047	1	0	51	142	1	21026	SERPINE1
GO:BP	positive regulation of hemostasis	GO:1900048	1	0	27	142	2	21026	SERPINE1,F3
GO:BP	regulation of hyaluronan biosynthetic process	GO:1900125	1	0	8	142	1	21026	HAS2
GO:BP	positive regulation of hyaluronan biosynthetic process	GO:1900127	1	0	4	142	1	21026	HAS2
GO:BP	regulation of protein localization to nucleus	GO:1900180	1	0	146	142	2	21026	PLK1,CDK1
GO:BP	transport across blood-brain barrier	GO:0150104	1	0	88	142	1	21026	MFSD2A
GO:BP	positive regulation of protein localization to nucleus	GO:1900182	1	0	95	142	2	21026	PLK1,CDK1
GO:BP	positive regulation of oocyte maturation	GO:1900195	1	0	3	142	1	21026	AURKA
GO:BP	positive regulation of DNA-directed DNA polymerase activity	GO:1900264	1	0	9	142	2	21026	CHTF18,RFC3
GO:BP	regulation of monocyte aggregation	GO:1900623	1	0	3	142	1	21026	HAS2
GO:BP	positive regulation of monocyte aggregation	GO:1900625	1	0	3	142	1	21026	HAS2
GO:BP	regulation of potassium ion transmembrane transporter activity	GO:1901016	1	0	40	142	1	21026	GAL
GO:BP	positive regulation of potassium ion transmembrane transporter activity	GO:1901018	1	0	17	142	1	21026	GAL
GO:BP	carbohydrate derivative metabolic process	GO:1901135	1	0	983	142	4	21026	RRM2,HAS2,TK1,HMMR
GO:BP	carbohydrate derivative catabolic process	GO:1901136	1	0	257	142	1	21026	HMMR
GO:BP	carbohydrate derivative biosynthetic process	GO:1901137	1	0	594	142	3	21026	RRM2,HAS2,TK1
GO:BP	regulation of extracellular matrix assembly	GO:1901201	1	0	20	142	1	21026	HAS2
GO:BP	carbohydrate derivative transport	GO:1901264	1	0	90	142	1	21026	MFSD2A
GO:BP	nucleoside phosphate biosynthetic process	GO:1901293	1	0	314	142	2	21026	RRM2,TK1
GO:BP	regulation of oocyte maturation	GO:1900193	1	0	7	142	1	21026	AURKA
GO:BP	regulation of odontoblast differentiation	GO:1901329	1	0	10	142	1	21026	SERPINE1
GO:BP	neuron-glial cell signaling	GO:0150099	1	0	5	142	1	21026	GABBR2
GO:BP	regulation of neuron projection arborization	GO:0150011	1	0	15	142	1	21026	MFSD2A
GO:BP	plasma membrane bounded cell projection assembly	GO:0120031	1	0	600	142	3	21026	ANLN,PLK4,KIF24
GO:BP	regulation of plasma membrane bounded cell projection assembly	GO:0120032	1	0	202	142	2	21026	ANLN,KIF24
GO:BP	negative regulation of plasma membrane bounded cell projection assembly	GO:0120033	1	0	39	142	1	21026	KIF24
GO:BP	positive regulation of plasma membrane bounded cell projection assembly	GO:0120034	1	0	113	142	1	21026	ANLN
GO:BP	regulation of plasma membrane bounded cell projection organization	GO:0120035	1	0	642	142	3	21026	ANLN,MFSD2A,KIF24
GO:BP	plasma membrane bounded cell projection organization	GO:0120036	1	0	1588	142	6	21026	ANLN,AURKA,MFSD2A,PLK4,MYPN,KIF24
GO:BP	plasma membrane bounded cell projection morphogenesis	GO:0120039	1	0	676	142	3	21026	AURKA,MFSD2A,MYPN
GO:BP	neuron projection arborization	GO:0140058	1	0	34	142	1	21026	MFSD2A
GO:BP	lysophospholipid translocation	GO:0140329	1	0	1	142	1	21026	MFSD2A
GO:BP	export from cell	GO:0140352	1	0	928	142	4	21026	IL11,BIRC5,GAL,ANKRD1
GO:BP	lipid export from cell	GO:0140353	1	0	51	142	1	21026	GAL
GO:BP	piRNA transcription	GO:0140541	1	0	2	142	1	21026	MYBL1
GO:BP	visual system development	GO:0150063	1	0	419	142	1	21026	MFSD2A
GO:BP	regulation of piRNA transcription	GO:0140542	1	0	1	142	1	21026	MYBL1
GO:BP	defense response to symbiont	GO:0140546	1	0	1082	142	4	21026	AURKB,CXCL6,PF4V1,CXCL8
GO:BP	facultative heterochromatin formation	GO:0140718	1	0	14	142	1	21026	SUV39H1
GO:BP	constitutive heterochromatin formation	GO:0140719	1	0	51	142	1	21026	HELLS
GO:BP	cGAS/STING signaling pathway	GO:0140896	1	0	21	142	1	21026	AURKB
GO:BP	multicellular organismal-level chemical homeostasis	GO:0140962	1	0	80	142	1	21026	HAS2
GO:BP	disruption of anatomical structure in another organism	GO:0141060	1	0	99	142	1	21026	CXCL6
GO:BP	disruption of cell in another organism	GO:0141061	1	0	94	142	1	21026	CXCL6
GO:BP	transforming growth factor beta receptor superfamily signaling pathway	GO:0141091	1	0	344	142	1	21026	FSTL3
GO:BP	chromosomal DNA methylation maintenance following DNA replication	GO:0141119	1	0	2	142	1	21026	HELLS
GO:BP	intracellular signaling cassette	GO:0141124	1	0	1912	142	8	21026	IL11,CEP55,CDK1,CXCL8,KIF14,CCNA2,PBK,GAL
GO:BP	nucleic acid biosynthetic process	GO:0141187	1	0	6782	142	31	21026	IL11,FSTL3,PLK1,AURKB,BIRC5,ID3,DEPDC1,CDK1,CXCL8,TOP2A,TK1,TRIP13,CCNA2,BRIP1,DTL,SUV39H1,E2F1,CHTF18,ZNF367,MYBL2,GAL,POLQ,RFC3,WRAP53,E2F8,MYBL1,BLM,POLE2,E2F2,UHRF1,ANKRD1
GO:BP	nucleic acid catabolic process	GO:0141188	1	0	343	142	2	21026	FEN1,E2F1
GO:BP	positive regulation of piRNA transcription	GO:0140543	1	0	1	142	1	21026	MYBL1
GO:BP	negative regulation of G2/MI transition of meiotic cell cycle	GO:0110031	1	0	1	142	1	21026	PKMYT1
GO:BP	positive regulation of odontoblast differentiation	GO:1901331	1	0	7	142	1	21026	SERPINE1
GO:BP	negative regulation of vasculature development	GO:1901343	1	0	109	142	2	21026	SERPINE1,E2F2
GO:BP	negative regulation of organelle assembly	GO:1902116	1	0	47	142	1	21026	KIF24
GO:BP	positive regulation of organelle assembly	GO:1902117	1	0	89	142	3	21026	SPAG5,STIL,PLK4
GO:BP	regulation of intrinsic apoptotic signaling pathway in response to DNA damage by p53 class mediator	GO:1902165	1	0	17	142	1	21026	ATAD5
GO:BP	negative regulation of intrinsic apoptotic signaling pathway in response to DNA damage by p53 class mediator	GO:1902166	1	0	15	142	1	21026	ATAD5
GO:BP	cellular response to reactive nitrogen species	GO:1902170	1	0	18	142	1	21026	CCNA2
GO:BP	regulation of intrinsic apoptotic signaling pathway in response to DNA damage	GO:1902229	1	0	38	142	2	21026	DDIAS,ATAD5
GO:BP	negative regulation of intrinsic apoptotic signaling pathway in response to DNA damage	GO:1902230	1	0	30	142	2	21026	DDIAS,ATAD5
GO:BP	regulation of intrinsic apoptotic signaling pathway by p53 class mediator	GO:1902253	1	0	32	142	1	21026	ATAD5
GO:BP	negative regulation of intrinsic apoptotic signaling pathway by p53 class mediator	GO:1902254	1	0	22	142	1	21026	ATAD5
GO:BP	regulation of chromatin organization	GO:1902275	1	0	20	142	1	21026	MKI67
GO:BP	negative regulation of RNA catabolic process	GO:1902369	1	0	91	142	1	21026	E2F1
GO:BP	negative regulation of mRNA catabolic process	GO:1902373	1	0	79	142	1	21026	E2F1
GO:BP	regulation of organelle assembly	GO:1902115	1	0	234	142	5	21026	PLK1,SPAG5,STIL,PLK4,KIF24
GO:BP	mitotic cytokinetic process	GO:1902410	1	0	35	142	1	21026	CEP55
GO:BP	regulation of intracellular signal transduction	GO:1902531	1	0	1953	142	21	21026	IL11,AURKB,BIRC5,ZWINT,CEP55,CDCA8,CCNB1,INCENP,AURKA,SKA3,KIF14,NDC80,PBK,F3,HELLS,KNL1,SKA1,MAD2L1,DDIAS,ATAD5,ANKRD1
GO:BP	negative regulation of intracellular signal transduction	GO:1902532	1	0	662	142	7	21026	AURKB,SKA3,PBK,HELLS,SKA1,DDIAS,ATAD5
GO:BP	positive regulation of intracellular signal transduction	GO:1902533	1	0	1113	142	10	21026	IL11,AURKB,BIRC5,CDCA8,INCENP,NDC80,F3,KNL1,MAD2L1,ANKRD1
GO:BP	positive regulation of large conductance calcium-activated potassium channel activity	GO:1902608	1	0	2	142	1	21026	GAL
GO:BP	regulation of neutrophil migration	GO:1902622	1	0	47	142	1	21026	CXCL8
GO:BP	positive regulation of neutrophil migration	GO:1902624	1	0	36	142	1	21026	CXCL8
GO:BP	negative regulation of RNA biosynthetic process	GO:1902679	1	0	1296	142	10	21026	PLK1,AURKB,BIRC5,ID3,DEPDC1,SUV39H1,E2F1,E2F8,UHRF1,ANKRD1
GO:BP	positive regulation of RNA biosynthetic process	GO:1902680	1	0	1699	142	13	21026	IL11,FSTL3,TOP2A,CCNA2,E2F1,MYBL2,GAL,E2F8,MYBL1,BLM,E2F2,UHRF1,ANKRD1
GO:BP	regulation of neuroblast proliferation	GO:1902692	1	0	53	142	1	21026	WDR62
GO:BP	regulation of cell cycle G1/S phase transition	GO:1902806	1	0	176	142	6	21026	RRM2,CDC6,KIF14,E2F1,STIL,CCNE2
GO:BP	positive regulation of cell cycle G1/S phase transition	GO:1902808	1	0	61	142	4	21026	RRM2,CDC6,STIL,CCNE2
GO:BP	regulation of supramolecular fiber organization	GO:1902903	1	0	383	142	2	21026	AURKB,SKA1
GO:BP	protein localization to cell junction	GO:1902414	1	0	119	142	1	21026	MPP4
GO:BP	regulation of vasculature development	GO:1901342	1	0	299	142	5	21026	ANGPTL4,CXCL8,SERPINE1,F3,E2F2
GO:BP	negative regulation of leukocyte differentiation	GO:1902106	1	0	111	142	1	21026	FSTL3
GO:BP	negative regulation of extrinsic apoptotic signaling pathway via death domain receptors	GO:1902042	1	0	29	142	1	21026	SERPINE1
GO:BP	response to leptomycin B	GO:1901344	1	0	1	142	1	21026	ID3
GO:BP	regulation of potassium ion transmembrane transport	GO:1901379	1	0	79	142	1	21026	GAL
GO:BP	positive regulation of potassium ion transmembrane transport	GO:1901381	1	0	34	142	1	21026	GAL
GO:BP	response to camptothecin	GO:1901563	1	0	4	142	1	21026	BLM
GO:BP	response to peptide	GO:1901652	1	0	962	142	11	21026	IL11,HAS2,CXCL6,PF4V1,MT2A,CXCL8,F3,HELLS,MYBL2,SSTR1,ANKRD1
GO:BP	glycosyl compound metabolic process	GO:1901657	1	0	77	142	1	21026	TK1
GO:BP	glycosyl compound biosynthetic process	GO:1901659	1	0	25	142	1	21026	TK1
GO:BP	regulation of mitotic spindle assembly	GO:1901673	1	0	24	142	1	21026	PLK1
GO:BP	response to nitrogen compound	GO:1901698	1	0	1080	142	7	21026	CDC6,CDK1,CCNA2,BRIP1,GAL,BLM,FKBP5
GO:BP	cellular response to nitrogen compound	GO:1901699	1	0	645	142	4	21026	CDC6,CCNA2,BRIP1,BLM
GO:BP	response to oxygen-containing compound	GO:1901700	1	0	1669	142	17	21026	BIRC5,CXCL6,CDC6,PF4V1,ID3,CDK1,CXCL8,CCNA2,SERPINE1,BRIP1,E2F1,KIF18A,SSTR1,GAL,BLM,FKBP5,ANKRD1
GO:BP	cellular response to oxygen-containing compound	GO:1901701	1	0	1182	142	14	21026	BIRC5,CXCL6,CDC6,PF4V1,ID3,CDK1,CXCL8,CCNA2,SERPINE1,BRIP1,KIF18A,SSTR1,BLM,ANKRD1
GO:BP	regulation of leukocyte differentiation	GO:1902105	1	0	330	142	2	21026	FSTL3,FANCA
GO:BP	regulation of signal transduction by p53 class mediator	GO:1901796	1	0	106	142	4	21026	AURKB,AURKA,ATAD5,ANKRD1
GO:BP	positive regulation of signal transduction by p53 class mediator	GO:1901798	1	0	28	142	1	21026	ANKRD1
GO:BP	negative regulation of proteasomal protein catabolic process	GO:1901799	1	0	56	142	1	21026	PBK
GO:BP	positive regulation of proteasomal protein catabolic process	GO:1901800	1	0	113	142	3	21026	PLK1,CDC20,AURKA
GO:BP	regulation of post-translational protein modification	GO:1901873	1	0	244	142	7	21026	UBE2C,PLK1,CDC20,FANCI,FBXO5,MAD2L1,UBE2S
GO:BP	negative regulation of post-translational protein modification	GO:1901874	1	0	94	142	2	21026	FBXO5,MAD2L1
GO:BP	positive regulation of post-translational protein modification	GO:1901875	1	0	132	142	5	21026	UBE2C,PLK1,CDC20,FANCI,UBE2S
GO:BP	regulation of protein depolymerization	GO:1901879	1	0	91	142	1	21026	AURKB
GO:BP	positive regulation of protein depolymerization	GO:1901881	1	0	20	142	1	21026	AURKB
GO:BP	negative regulation of cell cycle checkpoint	GO:1901977	1	0	7	142	2	21026	SKA3,SKA1
GO:BP	regulation of cilium assembly	GO:1902017	1	0	74	142	1	21026	KIF24
GO:BP	negative regulation of cilium assembly	GO:1902018	1	0	21	142	1	21026	KIF24
GO:BP	regulation of extrinsic apoptotic signaling pathway via death domain receptors	GO:1902041	1	0	46	142	1	21026	SERPINE1
GO:BP	negative regulation of signal transduction by p53 class mediator	GO:1901797	1	0	35	142	1	21026	ATAD5
GO:BP	positive regulation of neuroepithelial cell differentiation	GO:1902913	1	0	8	142	1	21026	SERPINE1
GO:BP	DNA strand resection involved in replication fork processing	GO:0110025	1	0	10	142	1	21026	EXO1
GO:BP	cellular response to environmental stimulus	GO:0104004	1	0	339	142	6	21026	AURKB,CDC25A,RAD51AP1,PBK,BLM,ANKRD1
GO:BP	cellular response to camptothecin	GO:0072757	1	0	4	142	1	21026	BLM
GO:BP	regulation of response to stress	GO:0080134	1	0	1387	142	15	21026	PLK1,AURKB,CXCL6,RAD51AP1,PBK,SERPINE1,F3,FANCA,DDIAS,ATAD5,POLQ,WRAP53,ANKRD1,AUNIP,FANCB
GO:BP	regulation of cellular response to stress	GO:0080135	1	0	519	142	10	21026	PLK1,RAD51AP1,PBK,DDIAS,ATAD5,POLQ,WRAP53,ANKRD1,AUNIP,FANCB
GO:BP	protein K6-linked ubiquitination	GO:0085020	1	0	17	142	2	21026	UBE2T,UBE2S
GO:BP	extracellular matrix assembly	GO:0085029	1	0	48	142	1	21026	HAS2
GO:BP	regulation of neutrophil chemotaxis	GO:0090022	1	0	33	142	1	21026	CXCL8
GO:BP	positive regulation of neutrophil chemotaxis	GO:0090023	1	0	25	142	1	21026	CXCL8
GO:BP	regulation of monocyte chemotaxis	GO:0090025	1	0	27	142	1	21026	SERPINE1
GO:BP	positive regulation of monocyte chemotaxis	GO:0090026	1	0	20	142	1	21026	SERPINE1
GO:BP	regulation of peptide transport	GO:0090087	1	0	215	142	1	21026	BIRC5
GO:BP	regulation of transmembrane receptor protein serine/threonine kinase signaling pathway	GO:0090092	1	0	268	142	1	21026	FSTL3
GO:BP	negative regulation of transmembrane receptor protein serine/threonine kinase signaling pathway	GO:0090101	1	0	150	142	1	21026	FSTL3
GO:BP	cellular response to leptomycin B	GO:0072750	1	0	1	142	1	21026	ID3
GO:BP	cochlea development	GO:0090102	1	0	51	142	1	21026	CCNA2
GO:BP	positive regulation of synapse maturation	GO:0090129	1	0	8	142	1	21026	CDC20
GO:BP	tissue migration	GO:0090130	1	0	104	142	3	21026	HAS2,ANLN,ACTG2
GO:BP	mesenchyme migration	GO:0090131	1	0	5	142	1	21026	ACTG2
GO:BP	epithelium migration	GO:0090132	1	0	98	142	2	21026	HAS2,ANLN
GO:BP	regulation of mitochondrial fission	GO:0090140	1	0	29	142	1	21026	AURKA
GO:BP	positive regulation of mitochondrial fission	GO:0090141	1	0	20	142	1	21026	AURKA
GO:BP	Golgi disassembly	GO:0090166	1	0	6	142	1	21026	CDK1
GO:BP	regulation of spindle assembly	GO:0090169	1	0	34	142	3	21026	PLK1,SPAG5,STIL
GO:BP	regulation of triglyceride metabolic process	GO:0090207	1	0	42	142	1	21026	MFSD2A
GO:BP	positive regulation of triglyceride metabolic process	GO:0090208	1	0	21	142	1	21026	MFSD2A
GO:BP	regulation of peptide hormone secretion	GO:0090276	1	0	210	142	1	21026	BIRC5
GO:BP	regulation of cellular response to growth factor stimulus	GO:0090287	1	0	320	142	1	21026	FSTL3
GO:BP	regulation of synapse maturation	GO:0090128	1	0	26	142	1	21026	CDC20
GO:BP	negative regulation of cellular response to growth factor stimulus	GO:0090288	1	0	105	142	1	21026	FSTL3
GO:BP	cellular response to hydroxyurea	GO:0072711	1	0	11	142	1	21026	BLM
GO:BP	protein localization to microtubule cytoskeleton	GO:0072698	1	0	58	142	4	21026	AURKA,SPAG5,STIL,TTK
GO:BP	cellular response to nitric oxide	GO:0071732	1	0	16	142	1	21026	CCNA2
GO:BP	nuclear membrane organization	GO:0071763	1	0	48	142	2	21026	PLK1,CDK1
GO:BP	response to BMP	GO:0071772	1	0	165	142	1	21026	FSTL3
GO:BP	cellular response to BMP stimulus	GO:0071773	1	0	165	142	1	21026	FSTL3
GO:BP	response to fibroblast growth factor	GO:0071774	1	0	119	142	2	21026	SHCBP1,CXCL8
GO:BP	potassium ion transmembrane transport	GO:0071805	1	0	212	142	1	21026	GAL
GO:BP	protein-DNA complex organization	GO:0071824	1	0	262	142	7	21026	HJURP,ASF1B,DLGAP5,CENPA,CENPE,CDC45,CENPI
GO:BP	protein-lipid complex organization	GO:0071825	1	0	52	142	1	21026	MFSD2A
GO:BP	plasma lipoprotein particle organization	GO:0071827	1	0	49	142	1	21026	MFSD2A
GO:BP	leukocyte apoptotic process	GO:0071887	1	0	118	142	1	21026	AURKB
GO:BP	odontoblast differentiation	GO:0071895	1	0	17	142	1	21026	SERPINE1
GO:BP	negative regulation of protein serine/threonine kinase activity	GO:0071901	1	0	72	142	1	21026	PLK1
GO:BP	response to hydroxyurea	GO:0072710	1	0	12	142	1	21026	BLM
GO:BP	maintenance of mitotic sister chromatid cohesion, centromeric	GO:0071960	1	0	2	142	1	21026	BUB1
GO:BP	mesenchyme morphogenesis	GO:0072132	1	0	59	142	1	21026	ACTG2
GO:BP	epithelial tube formation	GO:0072175	1	0	136	142	1	21026	STIL
GO:BP	monocarboxylic acid catabolic process	GO:0072329	1	0	126	142	1	21026	MFSD2A
GO:BP	signal transduction by p53 class mediator	GO:0072331	1	0	164	142	6	21026	AURKB,AURKA,E2F1,ATAD5,E2F2,ANKRD1
GO:BP	intrinsic apoptotic signaling pathway by p53 class mediator	GO:0072332	1	0	83	142	3	21026	E2F1,ATAD5,E2F2
GO:BP	circulatory system development	GO:0072359	1	0	1145	142	11	21026	HAS2,ANGPTL4,ID3,CDK1,CXCL8,SERPINE1,F3,STIL,E2F8,E2F2,ANKRD1
GO:BP	seminiferous tubule development	GO:0072520	1	0	17	142	2	21026	BRIP1,KIF18A
GO:BP	pyrimidine-containing compound metabolic process	GO:0072527	1	0	75	142	1	21026	TK1
GO:BP	pyrimidine-containing compound biosynthetic process	GO:0072528	1	0	43	142	1	21026	TK1
GO:BP	endothelial cell apoptotic process	GO:0072577	1	0	59	142	2	21026	ANGPTL4,SERPINE1
GO:BP	establishment of protein localization to organelle	GO:0072594	1	0	661	142	2	21026	CDK1,WRAP53
GO:BP	protein localization to cell cortex	GO:0072697	1	0	11	142	1	21026	PLK1
GO:BP	renal system development	GO:0072001	1	0	332	142	3	21026	HAS2,ID3,HELLS
GO:BP	protein-DNA covalent cross-linking repair	GO:0106300	1	0	9	142	1	21026	BRIP1
GO:BP	positive regulation of wound healing	GO:0090303	1	0	63	142	2	21026	SERPINE1,F3
GO:BP	positive regulation of intracellular protein transport	GO:0090316	1	0	97	142	1	21026	CDK1
GO:BP	stress response to metal ion	GO:0097501	1	0	19	142	2	21026	MT2A,MT1A
GO:BP	myeloid leukocyte migration	GO:0097529	1	0	238	142	4	21026	CXCL6,PF4V1,CXCL8,SERPINE1
GO:BP	granulocyte migration	GO:0097530	1	0	157	142	3	21026	CXCL6,PF4V1,CXCL8
GO:BP	double-strand break repair via alternative nonhomologous end joining	GO:0097681	1	0	8	142	2	21026	PLK1,POLQ
GO:BP	de novo centriole assembly	GO:0097742	1	0	6	142	1	21026	PLK4
GO:BP	regulation of DNA stability	GO:0097752	1	0	4	142	1	21026	DDIAS
GO:BP	centriole assembly	GO:0098534	1	0	48	142	3	21026	WDR62,STIL,PLK4
GO:BP	de novo centriole assembly involved in multi-ciliated epithelial cell differentiation	GO:0098535	1	0	5	142	1	21026	PLK4
GO:BP	defense response to other organism	GO:0098542	1	0	1263	142	5	21026	AURKB,CXCL6,PF4V1,CXCL8,SERPINE1
GO:BP	cell-cell adhesion	GO:0098609	1	0	976	142	3	21026	FSTL3,HAS2,MYPN
GO:BP	monoatomic cation transmembrane transport	GO:0098655	1	0	877	142	1	21026	GAL
GO:BP	import into cell	GO:0098657	1	0	922	142	3	21026	CXCL8,SERPINE1,HMMR
GO:BP	neuron projection guidance	GO:0097485	1	0	239	142	1	21026	MYPN
GO:BP	inorganic ion transmembrane transport	GO:0098660	1	0	944	142	1	21026	GAL
GO:BP	cell-cell adhesion via plasma-membrane adhesion molecules	GO:0098742	1	0	284	142	1	21026	MYPN
GO:BP	detoxification	GO:0098754	1	0	149	142	2	21026	MT2A,MT1A
GO:BP	inorganic ion homeostasis	GO:0098771	1	0	534	142	2	21026	MT2A,MT1A
GO:BP	skin epidermis development	GO:0098773	1	0	136	142	1	21026	GAL
GO:BP	anterograde trans-synaptic signaling	GO:0098916	1	0	775	142	2	21026	CDC20,GABBR2
GO:BP	axonal transport	GO:0098930	1	0	69	142	1	21026	KIF4A
GO:BP	plasma membrane invagination	GO:0099024	1	0	63	142	1	21026	AURKB
GO:BP	microtubule-based transport	GO:0099111	1	0	220	142	1	21026	KIF4A
GO:BP	regulation of trans-synaptic signaling	GO:0099177	1	0	514	142	1	21026	CDC20
GO:BP	synaptic signaling	GO:0099536	1	0	807	142	2	21026	CDC20,GABBR2
GO:BP	trans-synaptic signaling	GO:0099537	1	0	781	142	2	21026	CDC20,GABBR2
GO:BP	microtubule plus-end directed mitotic chromosome migration	GO:0099606	1	0	1	142	1	21026	CENPE
GO:BP	inorganic cation transmembrane transport	GO:0098662	1	0	854	142	1	21026	GAL
GO:BP	nucleic acid metabolic process	GO:0090304	1	0	7434	142	56	21026	FEN1,IL11,FSTL3,PLK1,UBE2T,AURKB,BIRC5,CDC6,ID3,DEPDC1,CDC25A,CDK1,FAM111B,FANCI,CXCL8,TOP2A,RAD51AP1,TK1,TRIP13,ESCO2,CCNA2,GINS2,CDCA5,NEIL3,BRIP1,FANCA,CLSPN,DTL,SUV39H1,E2F1,FBXO5,CHTF18,CDC45,ZNF367,MYBL2,TICRR,ATAD5,GAL,POLQ,RFC3,WRAP53,E2F8,XRCC2,MCM10,MYBL1,BLM,EXO1,GINS4,POLE2,RAD54L,E2F2,UHRF1,CCNE2,ANKRD1,AUNIP,FANCB
GO:BP	supramolecular fiber organization	GO:0097435	1	0	861	142	8	21026	AURKB,SKA1,FBXO5,KIF18A,KIF18B,MYPN,ANKRD1,KIF24
GO:BP	cellular response to alcohol	GO:0097306	1	0	108	142	1	21026	BLM
GO:BP	cellular senescence	GO:0090398	1	0	101	142	1	21026	FBXO5
GO:BP	replicative senescence	GO:0090399	1	0	16	142	1	21026	SERPINE1
GO:BP	organophosphate biosynthetic process	GO:0090407	1	0	619	142	3	21026	RRM2,TK1,MFSD2A
GO:BP	protein localization to nuclear envelope	GO:0090435	1	0	14	142	2	21026	PLK1,LMNB1
GO:BP	endocardial cushion to mesenchymal transition	GO:0090500	1	0	4	142	1	21026	HAS2
GO:BP	podocyte cell migration	GO:0090521	1	0	7	142	1	21026	ANLN
GO:BP	DNA synthesis involved in DNA replication	GO:0090592	1	0	1	142	1	21026	TK1
GO:BP	sensory organ morphogenesis	GO:0090596	1	0	293	142	1	21026	MFSD2A
GO:BP	t-circle formation	GO:0090656	1	0	15	142	2	21026	BLM,EXO1
GO:BP	telomeric loop disassembly	GO:0090657	1	0	11	142	1	21026	BLM
GO:BP	scaRNA localization to Cajal body	GO:0090666	1	0	5	142	1	21026	WRAP53
GO:BP	RNA localization to Cajal body	GO:0090670	1	0	19	142	1	21026	WRAP53
GO:BP	liver regeneration	GO:0097421	1	0	31	142	1	21026	AURKA
GO:BP	telomerase RNA localization to Cajal body	GO:0090671	1	0	19	142	1	21026	WRAP53
GO:BP	RNA localization to nucleus	GO:0090685	1	0	19	142	1	21026	WRAP53
GO:BP	telomere maintenance via telomere trimming	GO:0090737	1	0	15	142	2	21026	BLM,EXO1
GO:BP	regulation of plasma lipoprotein particle levels	GO:0097006	1	0	75	142	1	21026	MFSD2A
GO:BP	energy homeostasis	GO:0097009	1	0	83	142	2	21026	MFSD2A,SUV39H1
GO:BP	regulation of membrane lipid distribution	GO:0097035	1	0	62	142	1	21026	MFSD2A
GO:BP	amelogenesis	GO:0097186	1	0	29	142	1	21026	RELT
GO:BP	dentinogenesis	GO:0097187	1	0	6	142	1	21026	SERPINE1
GO:BP	apoptotic signaling pathway	GO:0097190	1	0	606	142	6	21026	SERPINE1,HELLS,E2F1,DDIAS,ATAD5,E2F2
GO:BP	extrinsic apoptotic signaling pathway	GO:0097191	1	0	230	142	1	21026	SERPINE1
GO:BP	intrinsic apoptotic signaling pathway	GO:0097193	1	0	312	142	5	21026	HELLS,E2F1,DDIAS,ATAD5,E2F2
GO:BP	execution phase of apoptosis	GO:0097194	1	0	78	142	1	21026	TOP2A
GO:BP	response to alcohol	GO:0097305	1	0	277	142	3	21026	CDK1,BLM,FKBP5
GO:BP	telomerase RNA localization	GO:0090672	1	0	19	142	1	21026	WRAP53
GO:BP	regulation of keratinocyte migration	GO:0051547	1	0	14	142	1	21026	HAS2
GO:BP	keratinocyte migration	GO:0051546	1	0	20	142	1	21026	HAS2
GO:BP	positive regulation of cytoskeleton organization	GO:0051495	1	0	186	142	5	21026	AURKB,SPAG5,SKA1,STIL,PLK4
GO:BP	negative regulation of cytoskeleton organization	GO:0051494	1	0	155	142	1	21026	CCNF
GO:BP	embryonic epithelial tube formation	GO:0001838	1	0	123	142	1	21026	STIL
GO:BP	neural tube formation	GO:0001841	1	0	101	142	1	21026	STIL
GO:BP	neural tube closure	GO:0001843	1	0	88	142	1	21026	STIL
GO:BP	liver development	GO:0001889	1	0	147	142	2	21026	AURKA,E2F8
GO:BP	placenta development	GO:0001890	1	0	152	142	3	21026	CCNF,E2F8,PLK4
GO:BP	embryonic placenta development	GO:0001892	1	0	88	142	2	21026	E2F8,PLK4
GO:BP	tissue homeostasis	GO:0001894	1	0	268	142	1	21026	MFSD2A
GO:BP	cell killing	GO:0001906	1	0	229	142	1	21026	CXCL6
GO:BP	leukocyte mediated cytotoxicity	GO:0001909	1	0	143	142	1	21026	CXCL6
GO:BP	regulation of leukocyte mediated cytotoxicity	GO:0001910	1	0	93	142	1	21026	CXCL6
GO:BP	regulation of protein phosphorylation	GO:0001932	1	0	779	142	13	21026	IL11,PLK1,PKMYT1,CDC6,CDC25A,KIF14,PBK,CLSPN,CDKN3,CENPE,CDC25C,BLM,CCNE2
GO:BP	negative regulation of protein phosphorylation	GO:0001933	1	0	245	142	2	21026	PLK1,PBK
GO:BP	positive regulation of protein phosphorylation	GO:0001934	1	0	483	142	5	21026	IL11,PLK1,KIF14,CLSPN,CENPE
GO:BP	endothelial cell proliferation	GO:0001935	1	0	158	142	1	21026	F3
GO:BP	regulation of endothelial cell proliferation	GO:0001936	1	0	135	142	1	21026	F3
GO:BP	positive regulation of endothelial cell proliferation	GO:0001938	1	0	92	142	1	21026	F3
GO:BP	hair follicle development	GO:0001942	1	0	99	142	1	21026	GAL
GO:BP	vasculature development	GO:0001944	1	0	762	142	7	21026	HAS2,ANGPTL4,CXCL8,SERPINE1,F3,E2F8,E2F2
GO:BP	heart looping	GO:0001947	1	0	67	142	1	21026	STIL
GO:BP	regulation of cell-matrix adhesion	GO:0001952	1	0	122	142	1	21026	SERPINE1
GO:BP	negative regulation of cell-matrix adhesion	GO:0001953	1	0	36	142	1	21026	SERPINE1
GO:BP	morphogenesis of an epithelium	GO:0002009	1	0	503	142	1	21026	STIL
GO:BP	sprouting angiogenesis	GO:0002040	1	0	132	142	2	21026	E2F8,E2F2
GO:BP	positive regulation of neuroblast proliferation	GO:0002052	1	0	37	142	1	21026	WDR62
GO:BP	columnar/cuboidal epithelial cell differentiation	GO:0002065	1	0	115	142	2	21026	SERPINE1,PLK4
GO:BP	epithelial to mesenchymal transition	GO:0001837	1	0	171	142	1	21026	HAS2
GO:BP	blastocyst hatching	GO:0001835	1	0	26	142	1	21026	ASF1B
GO:BP	inner cell mass cell proliferation	GO:0001833	1	0	14	142	1	21026	GINS4
GO:BP	blastocyst growth	GO:0001832	1	0	22	142	1	21026	GINS4
GO:BP	ossification	GO:0001503	1	0	430	142	3	21026	FSTL3,ID3,FBXO5
GO:BP	angiogenesis	GO:0001525	1	0	547	142	6	21026	ANGPTL4,CXCL8,SERPINE1,F3,E2F8,E2F2
GO:BP	oocyte maturation	GO:0001556	1	0	36	142	3	21026	AURKA,TRIP13,FBXO5
GO:BP	regulation of cell growth	GO:0001558	1	0	406	142	2	21026	KIF14,MFSD2A
GO:BP	blood vessel development	GO:0001568	1	0	732	142	7	21026	HAS2,ANGPTL4,CXCL8,SERPINE1,F3,E2F8,E2F2
GO:BP	vasculogenesis	GO:0001570	1	0	85	142	1	21026	HAS2
GO:BP	microtubule bundle formation	GO:0001578	1	0	134	142	1	21026	PLK1
GO:BP	osteoblast differentiation	GO:0001649	1	0	234	142	2	21026	ID3,FBXO5
GO:BP	eye development	GO:0001654	1	0	415	142	1	21026	MFSD2A
GO:BP	urogenital system development	GO:0001655	1	0	68	142	1	21026	HELLS
GO:BP	metanephros development	GO:0001656	1	0	93	142	1	21026	ID3
GO:BP	response to hypoxia	GO:0001666	1	0	302	142	4	21026	ANGPTL4,CCNA2,BRIP1,SUV39H1
GO:BP	somatic diversification of immune receptors	GO:0002200	1	0	79	142	3	21026	ATAD5,POLQ,EXO1
GO:BP	ameboidal-type cell migration	GO:0001667	1	0	235	142	2	21026	HAS2,ANLN
GO:BP	intracellular glucose homeostasis	GO:0001678	1	0	171	142	1	21026	BIRC5
GO:BP	in utero embryonic development	GO:0001701	1	0	413	142	8	21026	RRM2,ASF1B,CCNB1,STIL,E2F8,XRCC2,PLK4,GINS4
GO:BP	somitogenesis	GO:0001756	1	0	67	142	1	21026	XRCC2
GO:BP	neuron migration	GO:0001764	1	0	189	142	1	21026	WDR62
GO:BP	cell activation	GO:0001775	1	0	1132	142	8	21026	IL11,CXCL6,CXCL8,HELLS,FANCA,ATAD5,GAL,EXO1
GO:BP	leukocyte homeostasis	GO:0001776	1	0	113	142	1	21026	CXCL6
GO:BP	B cell apoptotic process	GO:0001783	1	0	25	142	1	21026	AURKB
GO:BP	cytokine production	GO:0001816	1	0	787	142	3	21026	CXCL6,SERPINE1,F3
GO:BP	regulation of cytokine production	GO:0001817	1	0	781	142	3	21026	CXCL6,SERPINE1,F3
GO:BP	positive regulation of cytokine production	GO:0001819	1	0	494	142	2	21026	SERPINE1,F3
GO:BP	kidney development	GO:0001822	1	0	322	142	3	21026	HAS2,ID3,HELLS
GO:BP	blastocyst development	GO:0001824	1	0	119	142	3	21026	RRM2,ASF1B,GINS4
GO:BP	acrosome assembly	GO:0001675	1	0	32	142	1	21026	KNL1
GO:BP	somatic recombination of immunoglobulin genes involved in immune response	GO:0002204	1	0	56	142	2	21026	ATAD5,EXO1
GO:BP	somatic diversification of immunoglobulins involved in immune response	GO:0002208	1	0	56	142	2	21026	ATAD5,EXO1
GO:BP	activation of innate immune response	GO:0002218	1	0	305	142	1	21026	AURKB
GO:BP	somatic diversification of immune receptors via germline recombination within a single locus	GO:0002562	1	0	73	142	2	21026	ATAD5,EXO1
GO:BP	somatic diversification of immune receptors via somatic mutation	GO:0002566	1	0	14	142	2	21026	POLQ,EXO1
GO:BP	myeloid leukocyte differentiation	GO:0002573	1	0	240	142	1	21026	FSTL3
GO:BP	regulation of immunoglobulin production	GO:0002637	1	0	77	142	1	21026	ATAD5
GO:BP	positive regulation of immunoglobulin production	GO:0002639	1	0	55	142	1	21026	ATAD5
GO:BP	regulation of immune system process	GO:0002682	1	0	1581	142	8	21026	FSTL3,AURKB,CXCL6,CXCL8,SERPINE1,FANCA,ATAD5,GAL
GO:BP	negative regulation of immune system process	GO:0002683	1	0	515	142	3	21026	FSTL3,AURKB,GAL
GO:BP	positive regulation of immune system process	GO:0002684	1	0	1099	142	4	21026	AURKB,CXCL8,SERPINE1,ATAD5
GO:BP	regulation of leukocyte migration	GO:0002685	1	0	234	142	2	21026	CXCL8,SERPINE1
GO:BP	positive regulation of leukocyte migration	GO:0002687	1	0	155	142	2	21026	CXCL8,SERPINE1
GO:BP	regulation of leukocyte chemotaxis	GO:0002688	1	0	124	142	2	21026	CXCL8,SERPINE1
GO:BP	positive regulation of leukocyte chemotaxis	GO:0002690	1	0	96	142	2	21026	CXCL8,SERPINE1
GO:BP	monocyte chemotaxis	GO:0002548	1	0	50	142	1	21026	SERPINE1
GO:BP	regulation of leukocyte activation	GO:0002694	1	0	576	142	3	21026	FANCA,ATAD5,GAL
GO:BP	positive regulation of leukocyte activation	GO:0002696	1	0	363	142	1	21026	ATAD5
GO:BP	regulation of immune effector process	GO:0002697	1	0	401	142	2	21026	CXCL6,ATAD5
GO:BP	positive regulation of immune effector process	GO:0002699	1	0	264	142	1	21026	ATAD5
GO:BP	regulation of production of molecular mediator of immune response	GO:0002700	1	0	194	142	1	21026	ATAD5
GO:BP	positive regulation of production of molecular mediator of immune response	GO:0002702	1	0	139	142	1	21026	ATAD5
GO:BP	regulation of leukocyte mediated immunity	GO:0002703	1	0	255	142	2	21026	CXCL6,ATAD5
GO:BP	positive regulation of leukocyte mediated immunity	GO:0002705	1	0	154	142	1	21026	ATAD5
GO:BP	regulation of lymphocyte mediated immunity	GO:0002706	1	0	194	142	1	21026	ATAD5
GO:BP	positive regulation of lymphocyte mediated immunity	GO:0002708	1	0	133	142	1	21026	ATAD5
GO:BP	regulation of B cell mediated immunity	GO:0002712	1	0	64	142	1	21026	ATAD5
GO:BP	positive regulation of B cell mediated immunity	GO:0002714	1	0	44	142	1	21026	ATAD5
GO:BP	cytoplasmic pattern recognition receptor signaling pathway	GO:0002753	1	0	174	142	1	21026	AURKB
GO:BP	negative regulation of leukocyte activation	GO:0002695	1	0	190	142	1	21026	GAL
GO:BP	skeletal system development	GO:0001501	1	0	540	142	1	21026	HAS2
GO:BP	activation of blood coagulation via clotting cascade	GO:0002543	1	0	2	142	1	21026	F3
GO:BP	leukotriene production involved in inflammatory response	GO:0002540	1	0	3	142	1	21026	SERPINE1
GO:BP	pattern recognition receptor signaling pathway	GO:0002221	1	0	267	142	1	21026	AURKB
GO:BP	response to molecule of bacterial origin	GO:0002237	1	0	357	142	6	21026	CXCL6,PF4V1,CXCL8,SERPINE1,E2F1,ANKRD1
GO:BP	hematopoietic progenitor cell differentiation	GO:0002244	1	0	139	142	4	21026	FSTL3,ANLN,TOP2A,ESCO2
GO:BP	adaptive immune response	GO:0002250	1	0	762	142	2	21026	ATAD5,EXO1
GO:BP	immune effector process	GO:0002252	1	0	732	142	3	21026	CXCL6,ATAD5,EXO1
GO:BP	activation of immune response	GO:0002253	1	0	560	142	1	21026	AURKB
GO:BP	cell activation involved in immune response	GO:0002263	1	0	320	142	2	21026	ATAD5,EXO1
GO:BP	myeloid leukocyte activation	GO:0002274	1	0	244	142	2	21026	CXCL6,CXCL8
GO:BP	lymphocyte activation involved in immune response	GO:0002285	1	0	227	142	2	21026	ATAD5,EXO1
GO:BP	B cell activation involved in immune response	GO:0002312	1	0	91	142	2	21026	ATAD5,EXO1
GO:BP	leukocyte activation involved in immune response	GO:0002366	1	0	316	142	2	21026	ATAD5,EXO1
GO:BP	immune system process	GO:0002376	1	0	2871	142	13	21026	IL11,FSTL3,AURKB,CXCL6,PF4V1,CXCL8,SERPINE1,HELLS,FANCA,ATAD5,GAL,POLQ,EXO1
GO:BP	activation of plasma proteins involved in acute inflammatory response	GO:0002541	1	0	3	142	1	21026	F3
GO:BP	immunoglobulin production	GO:0002377	1	0	107	142	3	21026	ATAD5,POLQ,EXO1
GO:BP	production of molecular mediator of immune response	GO:0002440	1	0	227	142	3	21026	ATAD5,POLQ,EXO1
GO:BP	leukocyte mediated immunity	GO:0002443	1	0	481	142	3	21026	CXCL6,ATAD5,EXO1
GO:BP	myeloid leukocyte mediated immunity	GO:0002444	1	0	117	142	1	21026	CXCL6
GO:BP	neutrophil mediated immunity	GO:0002446	1	0	39	142	1	21026	CXCL6
GO:BP	lymphocyte mediated immunity	GO:0002449	1	0	381	142	2	21026	ATAD5,EXO1
GO:BP	humoral immune response mediated by circulating immunoglobulin	GO:0002455	1	0	56	142	1	21026	EXO1
GO:BP	adaptive immune response based on somatic recombination of immune receptors built from immunoglobulin superfamily domains	GO:0002460	1	0	394	142	2	21026	ATAD5,EXO1
GO:BP	immune system development	GO:0002520	1	0	203	142	3	21026	ATAD5,POLQ,EXO1
GO:BP	leukocyte differentiation	GO:0002521	1	0	636	142	3	21026	IL11,FSTL3,FANCA
GO:BP	acute inflammatory response	GO:0002526	1	0	110	142	1	21026	F3
GO:BP	production of molecular mediator involved in inflammatory response	GO:0002532	1	0	90	142	1	21026	SERPINE1
GO:BP	arachidonate metabolite production involved in inflammatory response	GO:0002538	1	0	4	142	1	21026	SERPINE1
GO:BP	immunoglobulin production involved in immunoglobulin-mediated immune response	GO:0002381	1	0	60	142	2	21026	ATAD5,EXO1
GO:BP	formation of extrachromosomal circular DNA	GO:0001325	1	0	15	142	2	21026	BLM,EXO1
GO:BP	septin ring assembly	GO:0000921	1	0	1	142	1	21026	ANLN
GO:BP	actomyosin contractile ring assembly	GO:0000915	1	0	9	142	1	21026	ANLN
GO:BP	immune response-activating signaling pathway	GO:0002757	1	0	494	142	1	21026	AURKB
GO:BP	single strand break repair	GO:0000012	1	0	16	142	1	21026	NEIL3
GO:BP	negative regulation of transcription by RNA polymerase II	GO:0000122	1	0	938	142	7	21026	PLK1,AURKB,ID3,SUV39H1,E2F1,E2F8,UHRF1
GO:BP	MAPK cascade	GO:0000165	1	0	744	142	3	21026	IL11,CDK1,PBK
GO:BP	rDNA heterochromatin formation	GO:0000183	1	0	9	142	1	21026	SUV39H1
GO:BP	mitochondrial fission	GO:0000266	1	0	41	142	1	21026	AURKA
GO:BP	polysaccharide biosynthetic process	GO:0000271	1	0	55	142	1	21026	HAS2
GO:BP	response to reactive oxygen species	GO:0000302	1	0	199	142	1	21026	CDK1
GO:BP	re-entry into mitotic cell cycle	GO:0000320	1	0	3	142	1	21026	CCNF
GO:BP	embryonic axis specification	GO:0000578	1	0	42	142	1	21026	STIL
GO:BP	meiotic DNA double-strand break processing	GO:0000706	1	0	3	142	1	21026	BRIP1
GO:BP	resolution of meiotic recombination intermediates	GO:0000712	1	0	17	142	1	21026	TOP2A
GO:BP	telomere maintenance	GO:0000723	1	0	164	142	6	21026	FEN1,AURKB,WRAP53,BLM,EXO1,CCNE2
GO:BP	DNA double-strand break processing	GO:0000729	1	0	22	142	2	21026	BRIP1,BLM
GO:BP	karyogamy	GO:0000741	1	0	1	142	1	21026	CDK1
GO:BP	cell morphogenesis	GO:0000902	1	0	996	142	3	21026	AURKA,MFSD2A,MYPN
GO:BP	assembly of actomyosin apparatus involved in cytokinesis	GO:0000912	1	0	9	142	1	21026	ANLN
GO:BP	protein polyubiquitination	GO:0000209	1	0	280	142	4	21026	UBE2C,UBE2T,DTL,UBE2S
GO:BP	innate immune response-activating signaling pathway	GO:0002758	1	0	284	142	1	21026	AURKB
GO:BP	regulation of myeloid leukocyte differentiation	GO:0002761	1	0	125	142	1	21026	FSTL3
GO:BP	negative regulation of myeloid leukocyte differentiation	GO:0002762	1	0	52	142	1	21026	FSTL3
GO:BP	small GTPase-mediated signal transduction	GO:0007264	1	0	505	142	2	21026	KIF14,CCNA2
GO:BP	Ras protein signal transduction	GO:0007265	1	0	123	142	1	21026	CCNA2
GO:BP	cell-cell signaling	GO:0007267	1	0	1342	142	6	21026	IL11,BIRC5,CXCL6,CDC20,GABBR2,GAL
GO:BP	chemical synaptic transmission	GO:0007268	1	0	775	142	2	21026	CDC20,GABBR2
GO:BP	ensheathment of neurons	GO:0007272	1	0	159	142	1	21026	KIF14
GO:BP	multicellular organism development	GO:0007275	1	0	4727	142	39	21026	RRM2,FSTL3,TACC3,AURKB,HAS2,CENPU,ASF1B,ANGPTL4,ID3,CCNB1,CDK1,CDC20,AURKA,CXCL8,TOP2A,KIF14,SERPINE1,F3,HELLS,BRIP1,FANCA,MFSD2A,E2F1,FBXO5,KIF18A,WDR62,STIL,SSTR1,ATAD5,GAL,POLQ,E2F8,XRCC2,PLK4,EXO1,MYPN,GINS4,E2F2,ANKRD1
GO:BP	germ cell development	GO:0007281	1	0	386	142	5	21026	AURKA,TRIP13,KNL1,BRIP1,FBXO5
GO:BP	spermatogenesis	GO:0007283	1	0	651	142	7	21026	ASF1B,TRIP13,KNL1,BRIP1,SSTR1,CDC25C,MYBL1
GO:BP	spermatogonial cell division	GO:0007284	1	0	3	142	1	21026	BRIP1
GO:BP	spermatid development	GO:0007286	1	0	226	142	3	21026	TRIP13,KNL1,BRIP1
GO:BP	single fertilization	GO:0007338	1	0	174	142	1	21026	CDK1
GO:BP	pronuclear fusion	GO:0007344	1	0	1	142	1	21026	CDK1
GO:BP	smoothened signaling pathway	GO:0007224	1	0	151	142	1	21026	STIL
GO:BP	determination of left/right symmetry	GO:0007368	1	0	139	142	1	21026	STIL
GO:BP	nervous system development	GO:0007399	1	0	2604	142	13	21026	TACC3,ID3,CDK1,CDC20,AURKA,KIF14,MFSD2A,E2F1,WDR62,STIL,SSTR1,XRCC2,MYPN
GO:BP	neuroblast proliferation	GO:0007405	1	0	82	142	1	21026	WDR62
GO:BP	axonogenesis	GO:0007409	1	0	463	142	1	21026	MYPN
GO:BP	axon guidance	GO:0007411	1	0	238	142	1	21026	MYPN
GO:BP	central nervous system development	GO:0007417	1	0	1061	142	8	21026	TACC3,ID3,KIF14,MFSD2A,E2F1,WDR62,STIL,SSTR1
GO:BP	brain development	GO:0007420	1	0	754	142	7	21026	TACC3,KIF14,MFSD2A,E2F1,WDR62,STIL,SSTR1
GO:BP	peripheral nervous system development	GO:0007422	1	0	90	142	1	21026	CDK1
GO:BP	sensory organ development	GO:0007423	1	0	624	142	2	21026	CCNA2,MFSD2A
GO:BP	heart development	GO:0007507	1	0	605	142	5	21026	HAS2,ID3,CDK1,STIL,ANKRD1
GO:BP	muscle organ development	GO:0007517	1	0	365	142	2	21026	ID3,ANKRD1
GO:BP	skeletal muscle tissue development	GO:0007519	1	0	180	142	1	21026	ANKRD1
GO:BP	sex differentiation	GO:0007548	1	0	294	142	4	21026	BRIP1,FANCA,KIF18A,CENPI
GO:BP	pattern specification process	GO:0007389	1	0	477	142	3	21026	AURKA,STIL,XRCC2
GO:BP	response to nutrient	GO:0007584	1	0	171	142	1	21026	BRIP1
GO:BP	neuropeptide signaling pathway	GO:0007218	1	0	111	142	2	21026	SSTR1,GAL
GO:BP	gamma-aminobutyric acid signaling pathway	GO:0007214	1	0	30	142	1	21026	GABBR2
GO:BP	Golgi organization	GO:0007030	1	0	153	142	2	21026	PLK1,CDK1
GO:BP	regulation of sister chromatid cohesion	GO:0007063	1	0	17	142	2	21026	FEN1,BUB1
GO:BP	mitotic nuclear membrane disassembly	GO:0007077	1	0	8	142	2	21026	PLK1,CDK1
GO:BP	traversing start control point of mitotic cell cycle	GO:0007089	1	0	4	142	1	21026	CDC6
GO:BP	nuclear migration	GO:0007097	1	0	25	142	1	21026	LMNB1
GO:BP	centriole replication	GO:0007099	1	0	43	142	3	21026	WDR62,STIL,PLK4
GO:BP	mitotic centrosome separation	GO:0007100	1	0	14	142	1	21026	AURKA
GO:BP	homologous chromosome pairing at meiosis	GO:0007129	1	0	54	142	3	21026	TRIP13,BRIP1,CCNE2
GO:BP	synaptonemal complex assembly	GO:0007130	1	0	25	142	1	21026	TRIP13
GO:BP	male meiosis I	GO:0007141	1	0	28	142	2	21026	TRIP13,MYBL1
GO:BP	cell communication	GO:0007154	1	0	6540	142	57	21026	IL11,SHCBP1,FSTL3,PLK1,AURKB,BIRC5,CXCL6,ZWINT,CDC6,PF4V1,CEP55,CDCA8,DEPDC1,CCNB1,CDK1,CDC20,INCENP,SPDL1,AURKA,SKA3,CXCL8,NUF2,KIF14,NDC80,TRIP13,SPC25,CCNA2,PBK,SERPINE1,F3,HELLS,GABBR2,KNL1,SKA1,BUB1B,BRIP1,FANCA,CLSPN,DTL,E2F1,PLCXD3,CDC45,MAD2L1,TICRR,SPC24,DDIAS,STIL,SSTR1,ATAD5,GAL,BUB1,BLM,TTK,E2F2,HASPIN,DEPDC1B,ANKRD1
GO:BP	cell adhesion	GO:0007155	1	0	1530	142	6	21026	FSTL3,HAS2,CXCL8,KIF14,SERPINE1,MYPN
GO:BP	glutamate receptor signaling pathway	GO:0007215	1	0	51	142	1	21026	SSTR1
GO:BP	homophilic cell adhesion via plasma membrane adhesion molecules	GO:0007156	1	0	169	142	1	21026	MYPN
GO:BP	cell-matrix adhesion	GO:0007160	1	0	237	142	1	21026	SERPINE1
GO:BP	negative regulation of cell adhesion	GO:0007162	1	0	293	142	1	21026	SERPINE1
GO:BP	signal transduction	GO:0007165	1	0	6002	142	57	21026	IL11,SHCBP1,FSTL3,PLK1,AURKB,BIRC5,CXCL6,ZWINT,CDC6,PF4V1,CEP55,CDCA8,DEPDC1,CCNB1,CDK1,CDC20,INCENP,SPDL1,AURKA,SKA3,CXCL8,NUF2,KIF14,NDC80,TRIP13,SPC25,CCNA2,PBK,SERPINE1,F3,HELLS,GABBR2,KNL1,SKA1,BUB1B,BRIP1,FANCA,CLSPN,DTL,E2F1,PLCXD3,CDC45,MAD2L1,TICRR,SPC24,DDIAS,STIL,SSTR1,ATAD5,GAL,BUB1,BLM,TTK,E2F2,HASPIN,DEPDC1B,ANKRD1
GO:BP	cell surface receptor signaling pathway	GO:0007166	1	0	2819	142	12	21026	IL11,SHCBP1,FSTL3,CXCL6,PF4V1,CXCL8,SERPINE1,F3,FANCA,STIL,SSTR1,DEPDC1B
GO:BP	enzyme-linked receptor protein signaling pathway	GO:0007167	1	0	970	142	3	21026	SHCBP1,FSTL3,F3
GO:BP	cell surface receptor protein tyrosine kinase signaling pathway	GO:0007169	1	0	629	142	2	21026	SHCBP1,F3
GO:BP	cell surface receptor protein serine/threonine kinase signaling pathway	GO:0007178	1	0	364	142	1	21026	FSTL3
GO:BP	G protein-coupled receptor signaling pathway	GO:0007186	1	0	1289	142	6	21026	CXCL6,PF4V1,CXCL8,GABBR2,SSTR1,GAL
GO:BP	G protein-coupled receptor signaling pathway, coupled to cyclic nucleotide second messenger	GO:0007187	1	0	56	142	1	21026	SSTR1
GO:BP	adenylate cyclase-modulating G protein-coupled receptor signaling pathway	GO:0007188	1	0	266	142	1	21026	GABBR2
GO:BP	adenylate cyclase-inhibiting G protein-coupled receptor signaling pathway	GO:0007193	1	0	83	142	1	21026	GABBR2
GO:BP	negative regulation of adenylate cyclase activity	GO:0007194	1	0	16	142	1	21026	GABBR2
GO:BP	leukocyte cell-cell adhesion	GO:0007159	1	0	415	142	1	21026	HAS2
GO:BP	microtubule-based movement	GO:0007018	1	0	478	142	9	21026	KIF4A,DLGAP5,KIF14,CENPE,KIF18A,KIF23,KIF18B,KIFC1,KIF24
GO:BP	blood coagulation	GO:0007596	1	0	231	142	2	21026	SERPINE1,F3
GO:BP	sensory perception	GO:0007600	1	0	966	142	1	21026	BIRC5
GO:BP	intrinsic apoptotic signaling pathway in response to DNA damage	GO:0008630	1	0	105	142	3	21026	E2F1,DDIAS,ATAD5
GO:BP	carbohydrate transport	GO:0008643	1	0	138	142	1	21026	MFSD2A
GO:BP	phospholipid biosynthetic process	GO:0008654	1	0	257	142	1	21026	MFSD2A
GO:BP	catabolic process	GO:0009056	1	0	2639	142	17	21026	FEN1,UBE2C,PLK1,CDC20,AURKA,KIF14,PBK,MFSD2A,DTL,E2F1,PLCXD3,MAD2L1,CCNF,HMMR,UBE2S,UHRF1,CHAC2
GO:BP	macromolecule catabolic process	GO:0009057	1	0	1417	142	14	21026	FEN1,UBE2C,PLK1,CDC20,AURKA,KIF14,PBK,DTL,E2F1,MAD2L1,CCNF,HMMR,UBE2S,UHRF1
GO:BP	biosynthetic process	GO:0009058	1	0	10664	142	46	21026	RRM2,IL11,FSTL3,PLK1,AURKB,BIRC5,HAS2,CXCL6,ID3,DEPDC1,LMNB1,CDK1,AURKA,CXCL8,TOP2A,TCF19,TK1,TRIP13,CCNA2,SERPINE1,F3,HELLS,BRIP1,MFSD2A,DTL,SUV39H1,E2F1,CHTF18,ZNF367,MYBL2,ATAD5,GAL,POLQ,RFC3,WRAP53,E2F8,ACTG2,MYBL1,BLM,EXO1,POLE2,FKBP5,E2F2,UHRF1,ANKRD1,CHAC2
GO:BP	macromolecule biosynthetic process	GO:0009059	1	0	9643	142	43	21026	IL11,FSTL3,PLK1,AURKB,BIRC5,HAS2,CXCL6,ID3,DEPDC1,LMNB1,CDK1,AURKA,CXCL8,TOP2A,TCF19,TK1,TRIP13,CCNA2,SERPINE1,F3,HELLS,BRIP1,DTL,SUV39H1,E2F1,CHTF18,ZNF367,MYBL2,ATAD5,GAL,POLQ,RFC3,WRAP53,E2F8,ACTG2,MYBL1,BLM,EXO1,POLE2,FKBP5,E2F2,UHRF1,ANKRD1
GO:BP	aerobic respiration	GO:0009060	1	0	199	142	2	21026	CCNB1,CDK1
GO:BP	fatty acid catabolic process	GO:0009062	1	0	107	142	1	21026	MFSD2A
GO:BP	nucleoside metabolic process	GO:0009116	1	0	51	142	1	21026	TK1
GO:BP	nucleotide metabolic process	GO:0009117	1	0	493	142	1	21026	RRM2
GO:BP	deoxyribonucleoside metabolic process	GO:0009120	1	0	11	142	1	21026	TK1
GO:BP	extrinsic apoptotic signaling pathway via death domain receptors	GO:0008625	1	0	84	142	1	21026	SERPINE1
GO:BP	nucleoside monophosphate metabolic process	GO:0009123	1	0	79	142	1	21026	TK1
GO:BP	nucleoside diphosphate metabolic process	GO:0009132	1	0	133	142	1	21026	RRM2
GO:BP	deoxyribonucleoside monophosphate biosynthetic process	GO:0009157	1	0	8	142	1	21026	TK1
GO:BP	deoxyribonucleoside monophosphate metabolic process	GO:0009162	1	0	24	142	1	21026	TK1
GO:BP	nucleoside biosynthetic process	GO:0009163	1	0	19	142	1	21026	TK1
GO:BP	nucleotide biosynthetic process	GO:0009165	1	0	229	142	1	21026	RRM2
GO:BP	ribonucleoside diphosphate metabolic process	GO:0009185	1	0	126	142	1	21026	RRM2
GO:BP	deoxyribonucleotide metabolic process	GO:0009262	1	0	42	142	1	21026	RRM2
GO:BP	deoxyribonucleotide biosynthetic process	GO:0009263	1	0	14	142	1	21026	RRM2
GO:BP	2'-deoxyribonucleotide biosynthetic process	GO:0009265	1	0	14	142	1	21026	RRM2
GO:BP	cellular response to starvation	GO:0009267	1	0	177	142	2	21026	MFSD2A,SUV39H1
GO:BP	protein secretion	GO:0009306	1	0	379	142	3	21026	BIRC5,GAL,ANKRD1
GO:BP	response to radiation	GO:0009314	1	0	437	142	10	21026	FEN1,AURKB,CDC25A,RAD51AP1,PBK,DTL,TICRR,XRCC2,BLM,RAD54L
GO:BP	nucleoside monophosphate biosynthetic process	GO:0009124	1	0	43	142	1	21026	TK1
GO:BP	hemostasis	GO:0007599	1	0	238	142	2	21026	SERPINE1,F3
GO:BP	lipid biosynthetic process	GO:0008610	1	0	729	142	1	21026	MFSD2A
GO:BP	female gonad development	GO:0008585	1	0	104	142	1	21026	FANCA
GO:BP	sensory perception of sound	GO:0007605	1	0	169	142	1	21026	BIRC5
GO:BP	behavior	GO:0007610	1	0	674	142	3	21026	FEN1,MFSD2A,GAL
GO:BP	learning or memory	GO:0007611	1	0	282	142	1	21026	FEN1
GO:BP	memory	GO:0007613	1	0	129	142	1	21026	FEN1
GO:BP	circadian rhythm	GO:0007623	1	0	210	142	4	21026	ID3,CDK1,TOP2A,SUV39H1
GO:BP	feeding behavior	GO:0007631	1	0	107	142	1	21026	GAL
GO:BP	cell recognition	GO:0008037	1	0	159	142	1	21026	MYPN
GO:BP	neuron recognition	GO:0008038	1	0	47	142	1	21026	MYPN
GO:BP	axo-dendritic transport	GO:0008088	1	0	83	142	1	21026	KIF4A
GO:BP	anterograde axonal transport	GO:0008089	1	0	51	142	1	21026	KIF4A
GO:BP	protein localization	GO:0008104	1	0	2770	142	23	21026	PLK1,AURKB,BIRC5,CEP55,LMNB1,CDK1,SPDL1,AURKA,KIF14,SPAG5,ESCO2,KNL1,BUB1B,CENPA,KIF18A,STIL,MPP4,GAL,WRAP53,TTK,HASPIN,CCNE2,ANKRD1
GO:BP	biological_process	GO:0008150	1	0	21026	142	142	21026	RRM2,FEN1,IL11,UBE2C,SHCBP1,FSTL3,TACC3,PLK1,UBE2T,HJURP,AURKB,BIRC5,HAS2,PKMYT1,ANLN,CXCL6,KIF4A,ZWINT,CENPU,ASF1B,CDC6,ANGPTL4,PF4V1,GTSE1,MT2A,CEP55,ID3,CDCA8,DEPDC1,LMNB1,CDC25A,MT1A,CCNB1,CDK1,FAM111B,CDC20,INCENP,SPDL1,AURKA,FANCI,SKA3,CXCL8,DLGAP5,NUF2,SGO1,TOP2A,RAD51AP1,TCF19,KIF14,SGO2,TK1,NDC80,SPAG5,KNSTRN,MKI67,TRIP13,SPC25,ESCO2,CCNA2,PRC1,PBK,SERPINE1,F3,GINS2,CDCA5,HELLS,NEIL3,GAB…
GO:BP	photoreceptor cell morphogenesis	GO:0008594	1	0	5	142	1	21026	MFSD2A
GO:BP	metabolic process	GO:0008152	1	0	14136	142	89	21026	RRM2,FEN1,IL11,UBE2C,FSTL3,PLK1,UBE2T,AURKB,BIRC5,HAS2,PKMYT1,CXCL6,CDC6,ANGPTL4,ID3,DEPDC1,LMNB1,CDC25A,CCNB1,CDK1,FAM111B,CDC20,AURKA,FANCI,CXCL8,TOP2A,RAD51AP1,TCF19,KIF14,TK1,TRIP13,ESCO2,CCNA2,PBK,SERPINE1,F3,GINS2,CDCA5,HELLS,NEIL3,BRIP1,FANCA,CLSPN,MFSD2A,DTL,CDKN3,SUV39H1,E2F1,PLCXD3,CENPE,FBXO5,CHTF18,CDCA3,CDC45,ZNF367,MYBL2,MAD2L1,TICRR,CDC25C,ATAD5,GAL,CCNF,POLQ,RFC3,WRAP53,E2F8,HMMR,…
GO:BP	steroid metabolic process	GO:0008202	1	0	335	142	1	21026	GAL
GO:BP	glucocorticoid metabolic process	GO:0008211	1	0	25	142	1	21026	GAL
GO:BP	cell death	GO:0008219	1	0	1991	142	24	21026	PLK1,AURKB,BIRC5,ANGPTL4,ID3,CDK1,AURKA,TOP2A,KIF14,SERPINE1,HELLS,BUB1B,E2F1,MYBL2,MAD2L1,DDIAS,STIL,RELT,ATAD5,GAL,XRCC2,BUB1,E2F2,ANKRD1
GO:BP	regulation of G protein-coupled receptor signaling pathway	GO:0008277	1	0	155	142	1	21026	CXCL8
GO:BP	positive regulation of cell population proliferation	GO:0008284	1	0	954	142	15	21026	IL11,BIRC5,HAS2,CDC6,CCNB1,CDK1,KIF14,CCNA2,PRC1,F3,E2F1,FBXO5,WDR62,ATAD5,TTK
GO:BP	negative regulation of cell population proliferation	GO:0008285	1	0	706	142	7	21026	CDC6,CXCL8,BRIP1,CDKN3,E2F1,SSTR1,GAL
GO:BP	determination of adult lifespan	GO:0008340	1	0	37	142	1	21026	RAD54L
GO:BP	axon ensheathment	GO:0008366	1	0	159	142	1	21026	KIF14
GO:BP	gonad development	GO:0008406	1	0	238	142	3	21026	BRIP1,FANCA,KIF18A
GO:BP	fibroblast growth factor receptor signaling pathway	GO:0008543	1	0	83	142	1	21026	SHCBP1
GO:BP	epidermis development	GO:0008544	1	0	398	142	1	21026	GAL
GO:BP	male gonad development	GO:0008584	1	0	152	142	3	21026	BRIP1,FANCA,KIF18A
GO:BP	negative regulation of DNA replication	GO:0008156	1	0	26	142	2	21026	CDC6,FBXO5
GO:BP	mitochondrion organization	GO:0007005	1	0	435	142	1	21026	AURKA
GO:BP	nucleolus organization	GO:0007000	1	0	17	142	1	21026	SUV39H1
GO:BP	glycosaminoglycan biosynthetic process	GO:0006024	1	0	35	142	1	21026	HAS2
GO:BP	aminoglycan catabolic process	GO:0006026	1	0	33	142	1	21026	HMMR
GO:BP	glycosaminoglycan catabolic process	GO:0006027	1	0	27	142	1	21026	HMMR
GO:BP	organic acid metabolic process	GO:0006082	1	0	915	142	1	21026	MFSD2A
GO:BP	generation of precursor metabolites and energy	GO:0006091	1	0	478	142	2	21026	CCNB1,CDK1
GO:BP	regulation of carbohydrate metabolic process	GO:0006109	1	0	175	142	1	21026	HAS2
GO:BP	oxidative phosphorylation	GO:0006119	1	0	146	142	2	21026	CCNB1,CDK1
GO:BP	nucleobase-containing compound metabolic process	GO:0006139	1	0	7992	142	57	21026	RRM2,FEN1,IL11,FSTL3,PLK1,UBE2T,AURKB,BIRC5,CDC6,ID3,DEPDC1,CDC25A,CDK1,FAM111B,FANCI,CXCL8,TOP2A,RAD51AP1,TK1,TRIP13,ESCO2,CCNA2,GINS2,CDCA5,NEIL3,BRIP1,FANCA,CLSPN,DTL,SUV39H1,E2F1,FBXO5,CHTF18,CDC45,ZNF367,MYBL2,TICRR,ATAD5,GAL,POLQ,RFC3,WRAP53,E2F8,XRCC2,MCM10,MYBL1,BLM,EXO1,GINS4,POLE2,RAD54L,E2F2,UHRF1,CCNE2,ANKRD1,AUNIP,FANCB
GO:BP	pyrimidine nucleoside metabolic process	GO:0006213	1	0	18	142	1	21026	TK1
GO:BP	DNA topological change	GO:0006265	1	0	10	142	1	21026	TOP2A
GO:BP	DNA strand elongation involved in DNA replication	GO:0006271	1	0	15	142	1	21026	RFC3
GO:BP	RNA-templated DNA biosynthetic process	GO:0006278	1	0	63	142	2	21026	POLQ,WRAP53
GO:BP	aminoglycan biosynthetic process	GO:0006023	1	0	43	142	1	21026	HAS2
GO:BP	regulation of DNA repair	GO:0006282	1	0	225	142	6	21026	PLK1,RAD51AP1,POLQ,WRAP53,AUNIP,FANCB
GO:BP	base-excision repair, AP site formation	GO:0006285	1	0	12	142	1	21026	NEIL3
GO:BP	base-excision repair, gap-filling	GO:0006287	1	0	14	142	1	21026	FEN1
GO:BP	nucleotide-excision repair	GO:0006289	1	0	83	142	1	21026	BRIP1
GO:BP	mismatch repair	GO:0006298	1	0	32	142	1	21026	EXO1
GO:BP	postreplication repair	GO:0006301	1	0	36	142	3	21026	DTL,POLQ,POLE2
GO:BP	double-strand break repair via nonhomologous end joining	GO:0006303	1	0	70	142	4	21026	PLK1,POLQ,WRAP53,AUNIP
GO:BP	DNA modification	GO:0006304	1	0	31	142	1	21026	NEIL3
GO:BP	chromatin organization	GO:0006325	1	0	884	142	15	21026	HJURP,ASF1B,LMNB1,CDK1,AURKA,MKI67,HELLS,CENPA,SUV39H1,BUB1,CENPI,ERCC6L,RAD54L,HASPIN,UHRF1
GO:BP	nucleosome assembly	GO:0006334	1	0	118	142	1	21026	ASF1B
GO:BP	DNA replication-dependent chromatin assembly	GO:0006335	1	0	6	142	1	21026	ASF1B
GO:BP	DNA methylation-dependent constitutive heterochromatin formation	GO:0006346	1	0	37	142	1	21026	HELLS
GO:BP	DNA-templated transcription	GO:0006351	1	0	3549	142	23	21026	IL11,FSTL3,PLK1,AURKB,BIRC5,ID3,DEPDC1,CDK1,TOP2A,TRIP13,CCNA2,BRIP1,SUV39H1,E2F1,ZNF367,MYBL2,GAL,E2F8,MYBL1,BLM,E2F2,UHRF1,ANKRD1
GO:BP	base-excision repair	GO:0006284	1	0	46	142	3	21026	FEN1,NEIL3,POLQ
GO:BP	DNA-templated transcription initiation	GO:0006352	1	0	210	142	1	21026	E2F2
GO:BP	aminoglycan metabolic process	GO:0006022	1	0	85	142	2	21026	HAS2,HMMR
GO:BP	carbohydrate metabolic process	GO:0005975	1	0	561	142	1	21026	HAS2
GO:BP	immune response-regulating signaling pathway	GO:0002764	1	0	540	142	1	21026	AURKB
GO:BP	peptide secretion	GO:0002790	1	0	261	142	2	21026	BIRC5,GAL
GO:BP	regulation of peptide secretion	GO:0002791	1	0	213	142	1	21026	BIRC5
GO:BP	regulation of adaptive immune response	GO:0002819	1	0	217	142	1	21026	ATAD5
GO:BP	positive regulation of adaptive immune response	GO:0002821	1	0	136	142	1	21026	ATAD5
GO:BP	regulation of adaptive immune response based on somatic recombination of immune receptors built from immunoglobulin superfamily domains	GO:0002822	1	0	202	142	1	21026	ATAD5
GO:BP	positive regulation of adaptive immune response based on somatic recombination of immune receptors built from immunoglobulin superfamily domains	GO:0002824	1	0	130	142	1	21026	ATAD5
GO:BP	regulation of response to biotic stimulus	GO:0002831	1	0	540	142	2	21026	AURKB,CXCL6
GO:BP	negative regulation of response to biotic stimulus	GO:0002832	1	0	121	142	1	21026	AURKB
GO:BP	positive regulation of response to biotic stimulus	GO:0002833	1	0	400	142	1	21026	AURKB
GO:BP	regulation of myeloid leukocyte mediated immunity	GO:0002886	1	0	59	142	1	21026	CXCL6
GO:BP	regulation of immunoglobulin mediated immune response	GO:0002889	1	0	64	142	1	21026	ATAD5
GO:BP	polysaccharide metabolic process	GO:0005976	1	0	102	142	1	21026	HAS2
GO:BP	positive regulation of immunoglobulin mediated immune response	GO:0002891	1	0	44	142	1	21026	ATAD5
GO:BP	negative regulation of B cell apoptotic process	GO:0002903	1	0	14	142	1	21026	AURKB
GO:BP	regionalization	GO:0003002	1	0	433	142	3	21026	AURKA,STIL,XRCC2
GO:BP	developmental process involved in reproduction	GO:0003006	1	0	1038	142	14	21026	ASF1B,AURKA,TRIP13,KNL1,BRIP1,FANCA,FBXO5,KIF18A,SSTR1,CDC25C,E2F8,CENPI,PLK4,MYBL1
GO:BP	heart morphogenesis	GO:0003007	1	0	266	142	3	21026	HAS2,STIL,ANKRD1
GO:BP	system process	GO:0003008	1	0	2293	142	5	21026	FEN1,BIRC5,HAS2,MFSD2A,GAL
GO:BP	circulatory system process	GO:0003013	1	0	602	142	1	21026	MFSD2A
GO:BP	renal system process	GO:0003014	1	0	132	142	1	21026	HAS2
GO:BP	vascular process in circulatory system	GO:0003018	1	0	272	142	1	21026	MFSD2A
GO:BP	renal water homeostasis	GO:0003091	1	0	25	142	1	21026	HAS2
GO:BP	renal water transport	GO:0003097	1	0	9	142	1	21026	HAS2
GO:BP	embryonic heart tube morphogenesis	GO:0003143	1	0	73	142	1	21026	STIL
GO:BP	retinal pigment epithelium development	GO:0003406	1	0	8	142	1	21026	MFSD2A
GO:BP	regulation of B cell apoptotic process	GO:0002902	1	0	19	142	1	21026	AURKB
GO:BP	telomere maintenance via telomerase	GO:0007004	1	0	60	142	1	21026	WRAP53
GO:BP	regulation of DNA-templated transcription	GO:0006355	1	0	3409	142	22	21026	IL11,FSTL3,PLK1,AURKB,BIRC5,ID3,DEPDC1,CDK1,TOP2A,CCNA2,BRIP1,SUV39H1,E2F1,ZNF367,MYBL2,GAL,E2F8,MYBL1,BLM,E2F2,UHRF1,ANKRD1
GO:BP	rRNA processing	GO:0006364	1	0	225	142	1	21026	SUV39H1
GO:BP	sulfur compound metabolic process	GO:0006790	1	0	308	142	1	21026	CHAC2
GO:BP	phosphorus metabolic process	GO:0006793	1	0	2410	142	24	21026	RRM2,IL11,PLK1,AURKB,BIRC5,PKMYT1,CDC6,CDC25A,CDK1,AURKA,KIF14,TK1,PBK,CLSPN,MFSD2A,CDKN3,CENPE,CDC25C,BUB1,PLK4,BLM,TTK,HASPIN,CCNE2
GO:BP	phosphate-containing compound metabolic process	GO:0006796	1	0	2407	142	24	21026	RRM2,IL11,PLK1,AURKB,BIRC5,PKMYT1,CDC6,CDC25A,CDK1,AURKA,KIF14,TK1,PBK,CLSPN,MFSD2A,CDKN3,CENPE,CDC25C,BUB1,PLK4,BLM,TTK,HASPIN,CCNE2
GO:BP	transport	GO:0006810	1	0	4407	142	14	21026	IL11,BIRC5,HAS2,KIF4A,LMNB1,CDK1,CXCL8,SPAG5,SERPINE1,MFSD2A,KIF18A,GAL,HMMR,ANKRD1
GO:BP	monoatomic ion transport	GO:0006811	1	0	1282	142	1	21026	GAL
GO:BP	monoatomic cation transport	GO:0006812	1	0	1069	142	1	21026	GAL
GO:BP	potassium ion transport	GO:0006813	1	0	242	142	1	21026	GAL
GO:BP	water transport	GO:0006833	1	0	30	142	1	21026	HAS2
GO:BP	lipid transport	GO:0006869	1	0	436	142	2	21026	MFSD2A,GAL
GO:BP	intracellular monoatomic ion homeostasis	GO:0006873	1	0	533	142	2	21026	MT2A,MT1A
GO:BP	intracellular copper ion homeostasis	GO:0006878	1	0	17	142	1	21026	MT2A
GO:BP	intracellular zinc ion homeostasis	GO:0006882	1	0	34	142	2	21026	MT2A,MT1A
GO:BP	nucleoside phosphate metabolic process	GO:0006753	1	0	646	142	2	21026	RRM2,TK1
GO:BP	intracellular protein transport	GO:0006886	1	0	686	142	1	21026	CDK1
GO:BP	receptor-mediated endocytosis	GO:0006898	1	0	264	142	3	21026	CXCL8,SERPINE1,HMMR
GO:BP	nucleocytoplasmic transport	GO:0006913	1	0	334	142	1	21026	CDK1
GO:BP	apoptotic process	GO:0006915	1	0	1923	142	24	21026	PLK1,AURKB,BIRC5,ANGPTL4,ID3,CDK1,AURKA,TOP2A,KIF14,SERPINE1,HELLS,BUB1B,E2F1,MYBL2,MAD2L1,DDIAS,STIL,RELT,ATAD5,GAL,XRCC2,BUB1,E2F2,ANKRD1
GO:BP	cellular component disassembly involved in execution phase of apoptosis	GO:0006921	1	0	33	142	1	21026	TOP2A
GO:BP	chemotaxis	GO:0006935	1	0	467	142	5	21026	CXCL6,PF4V1,CXCL8,SERPINE1,F3
GO:BP	defense response	GO:0006952	1	0	1853	142	8	21026	AURKB,CXCL6,PF4V1,CXCL8,PBK,SERPINE1,F3,FANCA
GO:BP	inflammatory response	GO:0006954	1	0	862	142	7	21026	CXCL6,PF4V1,CXCL8,PBK,SERPINE1,F3,FANCA
GO:BP	immune response	GO:0006955	1	0	2070	142	6	21026	AURKB,CXCL6,PF4V1,CXCL8,ATAD5,EXO1
GO:BP	humoral immune response	GO:0006959	1	0	281	142	4	21026	CXCL6,PF4V1,CXCL8,EXO1
GO:BP	response to oxidative stress	GO:0006979	1	0	400	142	1	21026	CDK1
GO:BP	nucleus organization	GO:0006997	1	0	147	142	5	21026	PLK1,LMNB1,CDK1,SUV39H1,WRAP53
GO:BP	nuclear envelope organization	GO:0006998	1	0	59	142	3	21026	PLK1,LMNB1,CDK1
GO:BP	endocytosis	GO:0006897	1	0	709	142	3	21026	CXCL8,SERPINE1,HMMR
GO:BP	regulation of transcription by RNA polymerase II	GO:0006357	1	0	2578	142	18	21026	IL11,FSTL3,PLK1,AURKB,ID3,CDK1,TOP2A,BRIP1,SUV39H1,E2F1,ZNF367,MYBL2,GAL,E2F8,MYBL1,E2F2,UHRF1,ANKRD1
GO:BP	glutathione catabolic process	GO:0006751	1	0	9	142	1	21026	CHAC2
GO:BP	glutathione metabolic process	GO:0006749	1	0	52	142	1	21026	CHAC2
GO:BP	transcription by RNA polymerase II	GO:0006366	1	0	2711	142	19	21026	IL11,FSTL3,PLK1,AURKB,ID3,CDK1,TOP2A,TRIP13,BRIP1,SUV39H1,E2F1,ZNF367,MYBL2,GAL,E2F8,MYBL1,E2F2,UHRF1,ANKRD1
GO:BP	transcription initiation at RNA polymerase II promoter	GO:0006367	1	0	171	142	1	21026	E2F2
GO:BP	RNA processing	GO:0006396	1	0	3322	142	1	21026	SUV39H1
GO:BP	RNA catabolic process	GO:0006401	1	0	315	142	2	21026	FEN1,E2F1
GO:BP	mRNA catabolic process	GO:0006402	1	0	261	142	1	21026	E2F1
GO:BP	RNA localization	GO:0006403	1	0	200	142	1	21026	WRAP53
GO:BP	protein folding	GO:0006457	1	0	219	142	1	21026	FKBP5
GO:BP	negative regulation of protein kinase activity	GO:0006469	1	0	138	142	1	21026	PLK1
GO:BP	protein dephosphorylation	GO:0006470	1	0	144	142	3	21026	CDC25A,CDKN3,CDC25C
GO:BP	protein acetylation	GO:0006473	1	0	56	142	1	21026	ESCO2
GO:BP	proteolysis	GO:0006508	1	0	1486	142	13	21026	UBE2C,PLK1,FAM111B,CDC20,AURKA,KIF14,PBK,SERPINE1,F3,DTL,CCNF,UBE2S,UHRF1
GO:BP	ubiquitin-dependent protein catabolic process	GO:0006511	1	0	628	142	10	21026	UBE2C,PLK1,CDC20,AURKA,KIF14,PBK,DTL,CCNF,UBE2S,UHRF1
GO:BP	glutathione biosynthetic process	GO:0006750	1	0	15	142	1	21026	CHAC2
GO:BP	protein monoubiquitination	GO:0006513	1	0	48	142	2	21026	UBE2T,DTL
GO:BP	modified amino acid metabolic process	GO:0006575	1	0	178	142	2	21026	MFSD2A,CHAC2
GO:BP	protein import into nucleus	GO:0006606	1	0	166	142	1	21026	CDK1
GO:BP	lipid metabolic process	GO:0006629	1	0	1391	142	4	21026	ANGPTL4,MFSD2A,PLCXD3,GAL
GO:BP	fatty acid metabolic process	GO:0006631	1	0	400	142	1	21026	MFSD2A
GO:BP	fatty acid beta-oxidation	GO:0006635	1	0	76	142	1	21026	MFSD2A
GO:BP	neutral lipid metabolic process	GO:0006638	1	0	134	142	1	21026	MFSD2A
GO:BP	acylglycerol metabolic process	GO:0006639	1	0	133	142	1	21026	MFSD2A
GO:BP	triglyceride metabolic process	GO:0006641	1	0	106	142	1	21026	MFSD2A
GO:BP	phospholipid metabolic process	GO:0006644	1	0	392	142	1	21026	MFSD2A
GO:BP	glycerophospholipid metabolic process	GO:0006650	1	0	309	142	1	21026	MFSD2A
GO:BP	phosphatidylcholine biosynthetic process	GO:0006656	1	0	29	142	1	21026	MFSD2A
GO:BP	phosphatidylserine metabolic process	GO:0006658	1	0	23	142	1	21026	MFSD2A
GO:BP	peptide metabolic process	GO:0006518	1	0	63	142	1	21026	CHAC2
GO:BP	2'-deoxyribonucleotide metabolic process	GO:0009394	1	0	41	142	1	21026	RRM2
GO:BP	response to xenobiotic stimulus	GO:0009410	1	0	439	142	5	21026	CDK1,E2F1,GAL,RAD54L,ANKRD1
GO:BP	response to light stimulus	GO:0009416	1	0	323	142	5	21026	FEN1,AURKB,CDC25A,PBK,DTL
GO:BP	cellular component biogenesis	GO:0044085	1	0	4980	142	49	21026	RRM2,UBE2C,PLK1,HJURP,AURKB,BIRC5,HAS2,ANLN,KIF4A,ASF1B,CDCA8,CDK1,CDC20,INCENP,AURKA,SKA3,DLGAP5,KIF14,TK1,NDC80,SPAG5,TRIP13,PRC1,KNL1,SKA1,BRIP1,FANCA,MFSD2A,CENPA,SUV39H1,CENPE,FBXO5,KIF23,CDC45,MYBL2,WDR62,STIL,POLQ,WRAP53,CENPI,PLK4,BLM,EXO1,MYPN,UBE2S,KIFC1,UHRF1,ANKRD1,KIF24
GO:BP	regulation of cellular component biogenesis	GO:0044087	1	0	1011	142	10	21026	PLK1,HJURP,HAS2,ANLN,KIF14,SPAG5,SKA1,STIL,PLK4,KIF24
GO:BP	positive regulation of cellular component biogenesis	GO:0044089	1	0	505	142	5	21026	ANLN,SPAG5,SKA1,STIL,PLK4
GO:BP	negative regulation of molecular function	GO:0044092	1	0	553	142	9	21026	PLK1,ANGPTL4,ID3,AURKA,SERPINE1,GABBR2,E2F1,FBXO5,MAD2L1
GO:BP	positive regulation of molecular function	GO:0044093	1	0	884	142	11	21026	UBE2C,PLK1,CDC20,KIF14,CLSPN,CENPE,CHTF18,GAL,RFC3,UBE2S,UHRF1
GO:BP	primary metabolic process	GO:0044238	1	0	12342	142	81	21026	RRM2,FEN1,IL11,UBE2C,FSTL3,PLK1,UBE2T,AURKB,BIRC5,HAS2,PKMYT1,CDC6,ANGPTL4,ID3,DEPDC1,CDC25A,CDK1,FAM111B,CDC20,AURKA,FANCI,CXCL8,TOP2A,RAD51AP1,KIF14,TK1,TRIP13,ESCO2,CCNA2,PBK,SERPINE1,F3,GINS2,CDCA5,NEIL3,BRIP1,FANCA,CLSPN,MFSD2A,DTL,CDKN3,SUV39H1,E2F1,PLCXD3,CENPE,FBXO5,CHTF18,CDCA3,CDC45,ZNF367,MYBL2,MAD2L1,TICRR,CDC25C,ATAD5,GAL,CCNF,POLQ,RFC3,WRAP53,E2F8,XRCC2,BUB1,MCM10,PLK4,MYBL1,BLM,EXO…
GO:BP	sulfur compound biosynthetic process	GO:0044272	1	0	149	142	1	21026	CHAC2
GO:BP	sulfur compound catabolic process	GO:0044273	1	0	44	142	1	21026	CHAC2
GO:BP	small molecule metabolic process	GO:0044281	1	0	1776	142	3	21026	RRM2,TK1,MFSD2A
GO:BP	small molecule catabolic process	GO:0044282	1	0	371	142	1	21026	MFSD2A
GO:BP	small molecule biosynthetic process	GO:0044283	1	0	593	142	1	21026	TK1
GO:BP	protein K27-linked ubiquitination	GO:0044314	1	0	12	142	2	21026	UBE2T,UBE2S
GO:BP	cellular response to leptin stimulus	GO:0044320	1	0	17	142	1	21026	CCNA2
GO:BP	response to leptin	GO:0044321	1	0	21	142	1	21026	CCNA2
GO:BP	type B pancreatic cell proliferation	GO:0044342	1	0	29	142	1	21026	BIRC5
GO:BP	cellular response to fibroblast growth factor stimulus	GO:0044344	1	0	111	142	2	21026	SHCBP1,CXCL8
GO:BP	fibroblast apoptotic process	GO:0044346	1	0	25	142	1	21026	XRCC2
GO:BP	protein localization to cytoskeleton	GO:0044380	1	0	62	142	4	21026	AURKA,SPAG5,STIL,TTK
GO:BP	biological process involved in symbiotic interaction	GO:0044403	1	0	225	142	3	21026	CXCL6,CDK1,CXCL8
GO:BP	symbiont entry into host	GO:0044409	1	0	144	142	2	21026	CDK1,CXCL8
GO:BP	biological process involved in interspecies interaction between organisms	GO:0044419	1	0	1759	142	9	21026	AURKB,CXCL6,PF4V1,CDK1,CXCL8,SERPINE1,E2F1,FKBP5,ANKRD1
GO:BP	epigenetic programming in the zygotic pronuclei	GO:0044725	1	0	15	142	1	21026	SUV39H1
GO:BP	cilium organization	GO:0044782	1	0	431	142	3	21026	AURKA,PLK4,KIF24
GO:BP	actomyosin contractile ring organization	GO:0044837	1	0	10	142	1	21026	ANLN
GO:BP	biological phase	GO:0044848	1	0	9	142	1	21026	GAL
GO:BP	regulation of endocrine process	GO:0044060	1	0	40	142	1	21026	GAL
GO:BP	regulation of system process	GO:0044057	1	0	553	142	1	21026	GAL
GO:BP	negative regulation of gene expression via chromosomal CpG island methylation	GO:0044027	1	0	15	142	2	21026	HELLS,UHRF1
GO:BP	protein-containing complex organization	GO:0043933	1	0	3434	142	24	21026	RRM2,UBE2C,HJURP,AURKB,ANLN,ASF1B,CDK1,DLGAP5,KIF14,TK1,SKA1,FANCA,MFSD2A,CENPA,CENPE,FBXO5,KIF18A,CDC45,KIF18B,POLQ,CENPI,BLM,UBE2S,KIF24
GO:BP	positive regulation of MAPK cascade	GO:0043410	1	0	456	142	1	21026	IL11
GO:BP	macromolecule modification	GO:0043412	1	0	3030	142	35	21026	IL11,UBE2C,PLK1,UBE2T,AURKB,BIRC5,PKMYT1,CDC6,CDC25A,CDK1,CDC20,AURKA,FANCI,KIF14,ESCO2,CCNA2,PBK,NEIL3,CLSPN,DTL,CDKN3,CENPE,FBXO5,CDCA3,MAD2L1,CDC25C,CCNF,BUB1,PLK4,BLM,TTK,UBE2S,HASPIN,UHRF1,CCNE2
GO:BP	negative regulation of DNA-binding transcription factor activity	GO:0043433	1	0	130	142	1	21026	ID3
GO:BP	response to peptide hormone	GO:0043434	1	0	440	142	4	21026	CDC6,CCNA2,BRIP1,GAL
GO:BP	oxoacid metabolic process	GO:0043436	1	0	909	142	1	21026	MFSD2A
GO:BP	regulation of ATP-dependent activity	GO:0043462	1	0	61	142	1	21026	UHRF1
GO:BP	regulation of generation of precursor metabolites and energy	GO:0043467	1	0	136	142	2	21026	CCNB1,CDK1
GO:BP	regulation of RNA stability	GO:0043487	1	0	193	142	1	21026	E2F1
GO:BP	regulation of mRNA stability	GO:0043488	1	0	181	142	1	21026	E2F1
GO:BP	RNA stabilization	GO:0043489	1	0	78	142	1	21026	E2F1
GO:BP	phosphatidylinositol 3-kinase/protein kinase B signal transduction	GO:0043491	1	0	299	142	1	21026	CEP55
GO:BP	regulation of DNA damage response, signal transduction by p53 class mediator	GO:0043516	1	0	34	142	1	21026	ANKRD1
GO:BP	estrous cycle	GO:0044849	1	0	16	142	1	21026	HAS2
GO:BP	positive regulation of DNA damage response, signal transduction by p53 class mediator	GO:0043517	1	0	14	142	1	21026	ANKRD1
GO:BP	negative regulation of neuron apoptotic process	GO:0043524	1	0	164	142	3	21026	BIRC5,KIF14,XRCC2
GO:BP	positive regulation of neuron apoptotic process	GO:0043525	1	0	65	142	1	21026	MYBL2
GO:BP	protein acylation	GO:0043543	1	0	89	142	1	21026	ESCO2
GO:BP	ear development	GO:0043583	1	0	235	142	1	21026	CCNA2
GO:BP	skin development	GO:0043588	1	0	327	142	1	21026	GAL
GO:BP	amide metabolic process	GO:0043603	1	0	455	142	1	21026	CHAC2
GO:BP	amide biosynthetic process	GO:0043604	1	0	172	142	1	21026	CHAC2
GO:BP	keratinocyte proliferation	GO:0043616	1	0	58	142	1	21026	HAS2
GO:BP	response to estrogen	GO:0043627	1	0	73	142	1	21026	GAL
GO:BP	modification-dependent macromolecule catabolic process	GO:0043632	1	0	643	142	10	21026	UBE2C,PLK1,CDC20,AURKA,KIF14,PBK,DTL,CCNF,UBE2S,UHRF1
GO:BP	post-translational protein modification	GO:0043687	1	0	1027	142	16	21026	UBE2C,PLK1,UBE2T,AURKB,CDK1,CDC20,FANCI,ESCO2,CCNA2,DTL,FBXO5,CDCA3,MAD2L1,CCNF,UBE2S,UHRF1
GO:BP	regulation of biological process involved in symbiotic interaction	GO:0043903	1	0	48	142	2	21026	CXCL6,CXCL8
GO:BP	regulation of neuron apoptotic process	GO:0043523	1	0	242	142	4	21026	BIRC5,KIF14,MYBL2,XRCC2
GO:BP	hair cycle phase	GO:0044851	1	0	9	142	1	21026	GAL
GO:BP	mitotic cytokinesis checkpoint signaling	GO:0044878	1	0	4	142	1	21026	AURKB
GO:BP	double-strand break repair via synthesis-dependent strand annealing	GO:0045003	1	0	8	142	1	21026	RAD54L
GO:BP	regulation of lymphocyte differentiation	GO:0045619	1	0	221	142	1	21026	FANCA
GO:BP	regulation of myeloid cell differentiation	GO:0045637	1	0	213	142	1	21026	FSTL3
GO:BP	negative regulation of myeloid cell differentiation	GO:0045638	1	0	94	142	1	21026	FSTL3
GO:BP	regulation of myoblast differentiation	GO:0045661	1	0	76	142	1	21026	ID3
GO:BP	negative regulation of myoblast differentiation	GO:0045662	1	0	27	142	1	21026	ID3
GO:BP	regulation of neuron differentiation	GO:0045664	1	0	196	142	1	21026	WDR62
GO:BP	regulation of osteoblast differentiation	GO:0045667	1	0	131	142	2	21026	ID3,FBXO5
GO:BP	negative regulation of osteoblast differentiation	GO:0045668	1	0	50	142	1	21026	ID3
GO:BP	positive regulation of osteoblast differentiation	GO:0045669	1	0	70	142	1	21026	FBXO5
GO:BP	regulation of osteoclast differentiation	GO:0045670	1	0	72	142	1	21026	FSTL3
GO:BP	negative regulation of osteoclast differentiation	GO:0045671	1	0	33	142	1	21026	FSTL3
GO:BP	regulation of glial cell differentiation	GO:0045685	1	0	77	142	1	21026	CDK1
GO:BP	negative regulation of fat cell differentiation	GO:0045599	1	0	54	142	1	21026	E2F1
GO:BP	positive regulation of protein catabolic process	GO:0045732	1	0	209	142	4	21026	PLK1,CDC20,AURKA,DTL
GO:BP	positive regulation of DNA repair	GO:0045739	1	0	137	142	3	21026	RAD51AP1,WRAP53,FANCB
GO:BP	negative regulation of G protein-coupled receptor signaling pathway	GO:0045744	1	0	63	142	1	21026	CXCL8
GO:BP	regulation of adenylate cyclase activity	GO:0045761	1	0	41	142	1	21026	GABBR2
GO:BP	regulation of angiogenesis	GO:0045765	1	0	293	142	5	21026	ANGPTL4,CXCL8,SERPINE1,F3,E2F2
GO:BP	positive regulation of angiogenesis	GO:0045766	1	0	166	142	4	21026	ANGPTL4,CXCL8,SERPINE1,F3
GO:BP	positive regulation of cell adhesion	GO:0045785	1	0	488	142	2	21026	FSTL3,HAS2
GO:BP	positive regulation of endocytosis	GO:0045807	1	0	155	142	1	21026	SERPINE1
GO:BP	negative regulation of gene expression, epigenetic	GO:0045814	1	0	200	142	4	21026	LMNB1,HELLS,SUV39H1,UHRF1
GO:BP	negative regulation of innate immune response	GO:0045824	1	0	88	142	1	21026	AURKB
GO:BP	positive regulation of isotype switching	GO:0045830	1	0	30	142	1	21026	ATAD5
GO:BP	negative regulation of lipid metabolic process	GO:0045833	1	0	100	142	1	21026	MFSD2A
GO:BP	positive regulation of lipid metabolic process	GO:0045834	1	0	129	142	1	21026	MFSD2A
GO:BP	negative regulation of cyclin-dependent protein serine/threonine kinase activity	GO:0045736	1	0	17	142	1	21026	PLK1
GO:BP	negative regulation of MAPK cascade	GO:0043409	1	0	158	142	1	21026	PBK
GO:BP	regulation of fat cell differentiation	GO:0045598	1	0	133	142	1	21026	E2F1
GO:BP	negative regulation of cell differentiation	GO:0045596	1	0	671	142	3	21026	FSTL3,ID3,E2F1
GO:BP	DNA-templated DNA replication maintenance of fidelity	GO:0045005	1	0	59	142	3	21026	POLQ,BLM,EXO1
GO:BP	depurination	GO:0045007	1	0	4	142	1	21026	NEIL3
GO:BP	glycerolipid biosynthetic process	GO:0045017	1	0	250	142	1	21026	MFSD2A
GO:BP	transcytosis	GO:0045056	1	0	21	142	1	21026	MFSD2A
GO:BP	regulatory T cell differentiation	GO:0045066	1	0	40	142	1	21026	FANCA
GO:BP	regulation of viral genome replication	GO:0045069	1	0	87	142	2	21026	CXCL8,TOP2A
GO:BP	positive regulation of viral genome replication	GO:0045070	1	0	31	142	1	21026	TOP2A
GO:BP	innate immune response	GO:0045087	1	0	984	142	1	21026	AURKB
GO:BP	regulation of innate immune response	GO:0045088	1	0	449	142	1	21026	AURKB
GO:BP	positive regulation of innate immune response	GO:0045089	1	0	374	142	1	21026	AURKB
GO:BP	regulation of single stranded viral RNA replication via double stranded DNA intermediate	GO:0045091	1	0	20	142	2	21026	CXCL8,TOP2A
GO:BP	development of primary sexual characteristics	GO:0045137	1	0	243	142	3	21026	BRIP1,FANCA,KIF18A
GO:BP	positive regulation of cell differentiation	GO:0045597	1	0	879	142	5	21026	AURKA,SERPINE1,FBXO5,WDR62,XRCC2
GO:BP	establishment of protein localization	GO:0045184	1	0	1937	142	9	21026	PLK1,BIRC5,CEP55,CDK1,KIF14,KIF18A,GAL,WRAP53,ANKRD1
GO:BP	regulation of isotype switching	GO:0045191	1	0	39	142	1	21026	ATAD5
GO:BP	sarcomere organization	GO:0045214	1	0	51	142	2	21026	MYPN,ANKRD1
GO:BP	external encapsulating structure organization	GO:0045229	1	0	329	142	1	21026	HAS2
GO:BP	leukocyte activation	GO:0045321	1	0	980	142	8	21026	IL11,CXCL6,CXCL8,HELLS,FANCA,ATAD5,GAL,EXO1
GO:BP	phospholipid translocation	GO:0045332	1	0	52	142	1	21026	MFSD2A
GO:BP	cellular respiration	GO:0045333	1	0	242	142	2	21026	CCNB1,CDK1
GO:BP	fat cell differentiation	GO:0045444	1	0	241	142	2	21026	IL11,E2F1
GO:BP	myoblast differentiation	GO:0045445	1	0	115	142	1	21026	ID3
GO:BP	response to ethanol	GO:0045471	1	0	131	142	1	21026	CDK1
GO:BP	regulation of T cell differentiation	GO:0045580	1	0	189	142	1	21026	FANCA
GO:BP	regulation of regulatory T cell differentiation	GO:0045589	1	0	36	142	1	21026	FANCA
GO:BP	regulation of cell differentiation	GO:0045595	1	0	1576	142	11	21026	FSTL3,ID3,CDK1,AURKA,KIF14,SERPINE1,FANCA,E2F1,FBXO5,WDR62,XRCC2
GO:BP	isotype switching	GO:0045190	1	0	56	142	2	21026	ATAD5,EXO1
GO:BP	regulation of MAPK cascade	GO:0043408	1	0	637	142	2	21026	IL11,PBK
GO:BP	cortisol secretion	GO:0043400	1	0	5	142	1	21026	GAL
GO:BP	regulation of protein binding	GO:0043393	1	0	114	142	2	21026	PLK1,AURKA
GO:BP	viral RNA genome replication	GO:0039694	1	0	32	142	2	21026	CXCL8,TOP2A
GO:BP	growth	GO:0040007	1	0	929	142	9	21026	MT2A,MT1A,CDK1,AURKA,KIF14,MFSD2A,STIL,XRCC2,GINS4
GO:BP	regulation of growth	GO:0040008	1	0	604	142	5	21026	MT2A,MT1A,CDK1,KIF14,MFSD2A
GO:BP	locomotion	GO:0040011	1	0	1255	142	10	21026	HAS2,CXCL6,PF4V1,CXCL8,KIF14,SERPINE1,F3,FBXO5,WDR62,ARHGEF39
GO:BP	regulation of locomotion	GO:0040012	1	0	1067	142	8	21026	HAS2,CXCL8,KIF14,SERPINE1,F3,FBXO5,WDR62,ARHGEF39
GO:BP	negative regulation of locomotion	GO:0040013	1	0	326	142	1	21026	SERPINE1
GO:BP	regulation of multicellular organism growth	GO:0040014	1	0	67	142	1	21026	MFSD2A
GO:BP	embryonic cleavage	GO:0040016	1	0	8	142	1	21026	TOP2A
GO:BP	positive regulation of locomotion	GO:0040017	1	0	603	142	7	21026	HAS2,CXCL8,SERPINE1,F3,FBXO5,WDR62,ARHGEF39
GO:BP	epigenetic regulation of gene expression	GO:0040029	1	0	299	142	4	21026	LMNB1,HELLS,SUV39H1,UHRF1
GO:BP	fluid transport	GO:0042044	1	0	40	142	1	21026	HAS2
GO:BP	wound healing	GO:0042060	1	0	433	142	2	21026	SERPINE1,F3
GO:BP	single stranded viral RNA replication via double stranded DNA intermediate	GO:0039692	1	0	21	142	2	21026	CXCL8,TOP2A
GO:BP	gliogenesis	GO:0042063	1	0	352	142	1	21026	CDK1
GO:BP	T cell activation	GO:0042110	1	0	582	142	1	21026	FANCA
GO:BP	B cell activation	GO:0042113	1	0	286	142	3	21026	IL11,ATAD5,EXO1
GO:BP	neutrophil activation	GO:0042119	1	0	43	142	2	21026	CXCL6,CXCL8
GO:BP	regulation of cell population proliferation	GO:0042127	1	0	1685	142	23	21026	IL11,SHCBP1,BIRC5,HAS2,CDC6,CCNB1,CDK1,CXCL8,KIF14,CCNA2,PRC1,F3,BRIP1,FANCA,CDKN3,E2F1,FBXO5,WDR62,SSTR1,ATAD5,GAL,TTK,UHRF1
GO:BP	DNA strand invasion	GO:0042148	1	0	6	142	1	21026	XRCC2
GO:BP	cellular response to glucose starvation	GO:0042149	1	0	46	142	1	21026	SUV39H1
GO:BP	regulation of protein catabolic process	GO:0042176	1	0	369	142	6	21026	PLK1,CDC20,AURKA,PBK,DTL,MAD2L1
GO:BP	negative regulation of protein catabolic process	GO:0042177	1	0	117	142	2	21026	PBK,MAD2L1
GO:BP	ketone metabolic process	GO:0042180	1	0	213	142	1	21026	MFSD2A
GO:BP	modified amino acid catabolic process	GO:0042219	1	0	30	142	1	21026	CHAC2
GO:BP	response to cocaine	GO:0042220	1	0	58	142	2	21026	CCNA2,FKBP5
GO:BP	response to chemical	GO:0042221	1	0	3909	142	27	21026	IL11,BIRC5,HAS2,CXCL6,CDC6,PF4V1,MT2A,ID3,MT1A,CDK1,CXCL8,CCNA2,SERPINE1,F3,HELLS,BRIP1,SUV39H1,E2F1,KIF18A,MYBL2,SSTR1,GAL,RFC3,BLM,FKBP5,RAD54L,ANKRD1
GO:BP	B cell proliferation	GO:0042100	1	0	107	142	1	21026	ATAD5
GO:BP	ribosome biogenesis	GO:0042254	1	0	323	142	1	21026	SUV39H1
GO:BP	negative regulation of cytoplasmic pattern recognition receptor signaling pathway	GO:0039532	1	0	56	142	1	21026	AURKB
GO:BP	somatostatin signaling pathway	GO:0038170	1	0	6	142	1	21026	SSTR1
GO:BP	entry of bacterium into host cell	GO:0035635	1	0	7	142	1	21026	CXCL8
GO:BP	insulin secretion involved in cellular response to glucose stimulus	GO:0035773	1	0	70	142	1	21026	BIRC5
GO:BP	regulation of urine volume	GO:0035809	1	0	22	142	1	21026	HAS2
GO:BP	positive regulation of urine volume	GO:0035810	1	0	13	142	1	21026	HAS2
GO:BP	modulation of process of another organism	GO:0035821	1	0	122	142	1	21026	CXCL6
GO:BP	photoreceptor cell outer segment organization	GO:0035845	1	0	14	142	1	21026	MFSD2A
GO:BP	response to immobilization stress	GO:0035902	1	0	29	142	1	21026	GAL
GO:BP	skeletal muscle cell differentiation	GO:0035914	1	0	80	142	1	21026	ANKRD1
GO:BP	steroid hormone secretion	GO:0035929	1	0	27	142	1	21026	GAL
GO:BP	corticosteroid hormone secretion	GO:0035930	1	0	19	142	1	21026	GAL
GO:BP	glucocorticoid secretion	GO:0035933	1	0	12	142	1	21026	GAL
GO:BP	response to muscle stretch	GO:0035994	1	0	25	142	1	21026	ANKRD1
GO:BP	regulation of cytoplasmic pattern recognition receptor signaling pathway	GO:0039531	1	0	119	142	1	21026	AURKB
GO:BP	response to interleukin-3	GO:0036015	1	0	8	142	1	21026	MT2A
GO:BP	response to erythropoietin	GO:0036017	1	0	9	142	1	21026	MT2A
GO:BP	cellular response to erythropoietin	GO:0036018	1	0	9	142	1	21026	MT2A
GO:BP	cleavage furrow formation	GO:0036089	1	0	7	142	1	21026	AURKB
GO:BP	germ cell proliferation	GO:0036093	1	0	10	142	1	21026	FANCA
GO:BP	response to platelet-derived growth factor	GO:0036119	1	0	24	142	2	21026	HAS2,CCNA2
GO:BP	cellular response to platelet-derived growth factor stimulus	GO:0036120	1	0	22	142	2	21026	HAS2,CCNA2
GO:BP	granulocyte activation	GO:0036230	1	0	51	142	2	21026	CXCL6,CXCL8
GO:BP	response to decreased oxygen levels	GO:0036293	1	0	316	142	4	21026	ANGPTL4,CCNA2,BRIP1,SUV39H1
GO:BP	cellular response to decreased oxygen levels	GO:0036294	1	0	149	142	3	21026	CCNA2,BRIP1,SUV39H1
GO:BP	atrioventricular canal development	GO:0036302	1	0	13	142	1	21026	HAS2
GO:BP	interleukin-11-mediated signaling pathway	GO:0038154	1	0	6	142	1	21026	IL11
GO:BP	somatostatin receptor signaling pathway	GO:0038169	1	0	6	142	1	21026	SSTR1
GO:BP	cellular response to interleukin-3	GO:0036016	1	0	8	142	1	21026	MT2A
GO:BP	positive regulation of meiotic nuclear division	GO:0045836	1	0	18	142	1	21026	RAD51AP1
GO:BP	error-prone translesion synthesis	GO:0042276	1	0	12	142	2	21026	POLQ,POLE2
GO:BP	regulation of protein import into nucleus	GO:0042306	1	0	61	142	1	21026	CDK1
GO:BP	peptide biosynthetic process	GO:0043043	1	0	26	142	1	21026	CHAC2
GO:BP	epigenetic programming of gene expression	GO:0043045	1	0	35	142	1	21026	SUV39H1
GO:BP	extracellular structure organization	GO:0043062	1	0	328	142	1	21026	HAS2
GO:BP	positive regulation of apoptotic process	GO:0043065	1	0	528	142	6	21026	ID3,TOP2A,E2F1,MYBL2,GAL,ANKRD1
GO:BP	negative regulation of apoptotic process	GO:0043066	1	0	874	142	14	21026	PLK1,AURKB,BIRC5,ANGPTL4,CDK1,AURKA,KIF14,SERPINE1,HELLS,MAD2L1,DDIAS,STIL,ATAD5,XRCC2
GO:BP	regulation of programmed cell death	GO:0043067	1	0	1506	142	20	21026	PLK1,AURKB,BIRC5,ANGPTL4,ID3,CDK1,AURKA,TOP2A,KIF14,SERPINE1,HELLS,E2F1,MYBL2,MAD2L1,DDIAS,STIL,ATAD5,GAL,XRCC2,ANKRD1
GO:BP	positive regulation of programmed cell death	GO:0043068	1	0	546	142	6	21026	ID3,TOP2A,E2F1,MYBL2,GAL,ANKRD1
GO:BP	negative regulation of programmed cell death	GO:0043069	1	0	905	142	14	21026	PLK1,AURKB,BIRC5,ANGPTL4,CDK1,AURKA,KIF14,SERPINE1,HELLS,MAD2L1,DDIAS,STIL,ATAD5,XRCC2
GO:BP	positive regulation of catalytic activity	GO:0043085	1	0	554	142	10	21026	UBE2C,PLK1,CDC20,KIF14,CLSPN,CENPE,CHTF18,RFC3,UBE2S,UHRF1
GO:BP	negative regulation of catalytic activity	GO:0043086	1	0	293	142	6	21026	PLK1,ANGPTL4,SERPINE1,GABBR2,FBXO5,MAD2L1
GO:BP	DNA replication, removal of RNA primer	GO:0043137	1	0	5	142	1	21026	FEN1
GO:BP	proteasome-mediated ubiquitin-dependent protein catabolic process	GO:0043161	1	0	414	142	9	21026	UBE2C,PLK1,CDC20,AURKA,KIF14,PBK,DTL,CCNF,UBE2S
GO:BP	camera-type eye development	GO:0043010	1	0	363	142	1	21026	MFSD2A
GO:BP	macromolecule metabolic process	GO:0043170	1	0	12048	142	83	21026	FEN1,IL11,UBE2C,FSTL3,PLK1,UBE2T,AURKB,BIRC5,HAS2,PKMYT1,CXCL6,CDC6,ID3,DEPDC1,LMNB1,CDC25A,CDK1,FAM111B,CDC20,AURKA,FANCI,CXCL8,TOP2A,RAD51AP1,TCF19,KIF14,TK1,TRIP13,ESCO2,CCNA2,PBK,SERPINE1,F3,GINS2,CDCA5,HELLS,NEIL3,BRIP1,FANCA,CLSPN,DTL,CDKN3,SUV39H1,E2F1,CENPE,FBXO5,CHTF18,CDCA3,CDC45,ZNF367,MYBL2,MAD2L1,TICRR,CDC25C,ATAD5,GAL,CCNF,POLQ,RFC3,WRAP53,E2F8,HMMR,XRCC2,ACTG2,BUB1,MCM10,PLK4,MYBL1…
GO:BP	positive regulation of protein-containing complex disassembly	GO:0043243	1	0	38	142	1	21026	AURKB
GO:BP	regulation of protein-containing complex disassembly	GO:0043244	1	0	128	142	1	21026	AURKB
GO:BP	regulation of protein-containing complex assembly	GO:0043254	1	0	421	142	3	21026	HJURP,KIF14,SKA1
GO:BP	regulation of carbohydrate biosynthetic process	GO:0043255	1	0	96	142	1	21026	HAS2
GO:BP	regulation of potassium ion transport	GO:0043266	1	0	96	142	1	21026	GAL
GO:BP	positive regulation of potassium ion transport	GO:0043268	1	0	42	142	1	21026	GAL
GO:BP	regulation of monoatomic ion transport	GO:0043269	1	0	452	142	1	21026	GAL
GO:BP	positive regulation of monoatomic ion transport	GO:0043270	1	0	202	142	1	21026	GAL
GO:BP	anoikis	GO:0043276	1	0	35	142	1	21026	E2F1
GO:BP	response to alkaloid	GO:0043279	1	0	103	142	3	21026	CCNA2,BLM,FKBP5
GO:BP	protein unfolding	GO:0043335	1	0	5	142	1	21026	ANGPTL4
GO:BP	negative regulation of DNA binding	GO:0043392	1	0	29	142	1	21026	E2F1
GO:BP	response to external biotic stimulus	GO:0043207	1	0	1595	142	8	21026	AURKB,CXCL6,PF4V1,CXCL8,SERPINE1,E2F1,FKBP5,ANKRD1
GO:BP	molting cycle	GO:0042303	1	0	124	142	1	21026	GAL
GO:BP	chordate embryonic development	GO:0043009	1	0	671	142	9	21026	RRM2,CENPU,ASF1B,CCNB1,STIL,E2F8,XRCC2,PLK4,GINS4
GO:BP	amide transport	GO:0042886	1	0	332	142	2	21026	BIRC5,GAL
GO:BP	positive regulation of protein import into nucleus	GO:0042307	1	0	42	142	1	21026	CDK1
GO:BP	regulation of phosphorylation	GO:0042325	1	0	830	142	13	21026	IL11,PLK1,PKMYT1,CDC6,CDC25A,KIF14,PBK,CLSPN,CDKN3,CENPE,CDC25C,BLM,CCNE2
GO:BP	negative regulation of phosphorylation	GO:0042326	1	0	260	142	2	21026	PLK1,PBK
GO:BP	positive regulation of phosphorylation	GO:0042327	1	0	506	142	5	21026	IL11,PLK1,KIF14,CLSPN,CENPE
GO:BP	taxis	GO:0042330	1	0	469	142	5	21026	CXCL6,PF4V1,CXCL8,SERPINE1,F3
GO:BP	modified amino acid biosynthetic process	GO:0042398	1	0	44	142	1	21026	CHAC2
GO:BP	hormone metabolic process	GO:0042445	1	0	244	142	1	21026	GAL
GO:BP	photoreceptor cell development	GO:0042461	1	0	58	142	1	21026	MFSD2A
GO:BP	odontogenesis of dentin-containing tooth	GO:0042475	1	0	95	142	2	21026	SERPINE1,RELT
GO:BP	odontogenesis	GO:0042476	1	0	136	142	3	21026	ID3,SERPINE1,RELT
GO:BP	response to hydrogen peroxide	GO:0042542	1	0	98	142	1	21026	CDK1
GO:BP	myelination	GO:0042552	1	0	157	142	1	21026	KIF14
GO:BP	regulation of apoptotic process	GO:0042981	1	0	1462	142	20	21026	PLK1,AURKB,BIRC5,ANGPTL4,ID3,CDK1,AURKA,TOP2A,KIF14,SERPINE1,HELLS,E2F1,MYBL2,MAD2L1,DDIAS,STIL,ATAD5,GAL,XRCC2,ANKRD1
GO:BP	homeostatic process	GO:0042592	1	0	1736	142	10	21026	UBE2C,BIRC5,HAS2,CXCL6,ANGPTL4,MT2A,MT1A,MFSD2A,SUV39H1,UBE2S
GO:BP	response to starvation	GO:0042594	1	0	219	142	3	21026	MFSD2A,SUV39H1,SSTR1
GO:BP	hair cycle	GO:0042633	1	0	124	142	1	21026	GAL
GO:BP	regulation of hair cycle	GO:0042634	1	0	30	142	1	21026	GAL
GO:BP	catagen	GO:0042637	1	0	4	142	1	21026	GAL
GO:BP	muscle cell differentiation	GO:0042692	1	0	405	142	3	21026	CDK1,MYPN,ANKRD1
GO:BP	ovulation cycle	GO:0042698	1	0	74	142	1	21026	HAS2
GO:BP	fibrinolysis	GO:0042730	1	0	27	142	1	21026	SERPINE1
GO:BP	defense response to bacterium	GO:0042742	1	0	332	142	2	21026	CXCL6,SERPINE1
GO:BP	regulation of circadian rhythm	GO:0042752	1	0	114	142	2	21026	CDK1,TOP2A
GO:BP	intrinsic apoptotic signaling pathway in response to DNA damage by p53 class mediator	GO:0042771	1	0	46	142	1	21026	ATAD5
GO:BP	ATP synthesis coupled electron transport	GO:0042773	1	0	99	142	2	21026	CCNB1,CDK1
GO:BP	mitochondrial ATP synthesis coupled electron transport	GO:0042775	1	0	99	142	2	21026	CCNB1,CDK1
GO:BP	glucose homeostasis	GO:0042593	1	0	262	142	1	21026	BIRC5
GO:BP	positive regulation of protein kinase activity	GO:0045860	1	0	239	142	3	21026	KIF14,CLSPN,CENPE
GO:BP	negative regulation of proteolysis	GO:0045861	1	0	147	142	2	21026	PBK,SERPINE1
GO:BP	positive regulation of proteolysis	GO:0045862	1	0	218	142	3	21026	PLK1,CDC20,AURKA
GO:BP	synapse organization	GO:0050808	1	0	563	142	1	21026	CDC20
GO:BP	coagulation	GO:0050817	1	0	238	142	2	21026	SERPINE1,F3
GO:BP	regulation of coagulation	GO:0050818	1	0	76	142	2	21026	SERPINE1,F3
GO:BP	negative regulation of coagulation	GO:0050819	1	0	54	142	1	21026	SERPINE1
GO:BP	positive regulation of coagulation	GO:0050820	1	0	31	142	2	21026	SERPINE1,F3
GO:BP	defense response to Gram-negative bacterium	GO:0050829	1	0	100	142	2	21026	CXCL6,SERPINE1
GO:BP	regulation of T cell activation	GO:0050863	1	0	387	142	1	21026	FANCA
GO:BP	regulation of B cell activation	GO:0050864	1	0	133	142	1	21026	ATAD5
GO:BP	regulation of cell activation	GO:0050865	1	0	632	142	3	21026	FANCA,ATAD5,GAL
GO:BP	negative regulation of cell activation	GO:0050866	1	0	212	142	1	21026	GAL
GO:BP	positive regulation of cell activation	GO:0050867	1	0	381	142	1	21026	ATAD5
GO:BP	positive regulation of B cell activation	GO:0050871	1	0	88	142	1	21026	ATAD5
GO:BP	regulation of synapse organization	GO:0050807	1	0	309	142	1	21026	CDC20
GO:BP	nervous system process	GO:0050877	1	0	1510	142	3	21026	FEN1,BIRC5,MFSD2A
GO:BP	endocrine process	GO:0050886	1	0	92	142	1	21026	GAL
GO:BP	cognition	GO:0050890	1	0	328	142	2	21026	FEN1,MFSD2A
GO:BP	multicellular organismal-level water homeostasis	GO:0050891	1	0	34	142	1	21026	HAS2
GO:BP	leukocyte migration	GO:0050900	1	0	402	142	4	21026	CXCL6,PF4V1,CXCL8,SERPINE1
GO:BP	positive chemotaxis	GO:0050918	1	0	71	142	2	21026	CXCL8,F3
GO:BP	regulation of chemotaxis	GO:0050920	1	0	209	142	3	21026	CXCL8,SERPINE1,F3
GO:BP	positive regulation of chemotaxis	GO:0050921	1	0	146	142	3	21026	CXCL8,SERPINE1,F3
GO:BP	regulation of positive chemotaxis	GO:0050926	1	0	27	142	2	21026	CXCL8,F3
GO:BP	positive regulation of positive chemotaxis	GO:0050927	1	0	26	142	2	21026	CXCL8,F3
GO:BP	induction of positive chemotaxis	GO:0050930	1	0	15	142	1	21026	CXCL8
GO:BP	sensory perception of mechanical stimulus	GO:0050954	1	0	196	142	1	21026	BIRC5
GO:BP	regulation of lipid catabolic process	GO:0050994	1	0	64	142	1	21026	MFSD2A
GO:BP	regulation of body fluid levels	GO:0050878	1	0	376	142	3	21026	HAS2,SERPINE1,F3
GO:BP	negative regulation of lipid catabolic process	GO:0050995	1	0	28	142	1	21026	MFSD2A
GO:BP	modulation of chemical synaptic transmission	GO:0050804	1	0	513	142	1	21026	CDC20
[truncated: 14,013 more rows]
