# Supplementary material for: Extended PRF: Impact of Heat on Gene Expression in Gingival Fibroblasts
Source: Int J Mol Sci. 2025 Sep 18;26(18):9120. doi: 10.3390/ijms26189120 (PMC12470302; doi:10.3390/ijms26189120)
Supplement: Supplementary file 1 [file ijms-26-09120-s001.zip › ijms-3780438-Supplementary/Table S2 BC regulated genes.xlsx]

## Sheet: Main
VolcaNoseR - Exploring volcano plots
Name	Change	Fold change (log2)	Significance	Manhattan distance
BBC3	Decreased	-3.97364	90.9232	94.8968
SLC7A11	Decreased	-5.74143	63.6034	69.3448
FAM129A	Decreased	-3.59826	62.4009	65.9992
SLC14A1	Decreased	-3.91706	51.1195	55.0366
PTGFR	Decreased	-3.72786	48.4602	52.1881
DDIT3	Decreased	-4.93188	46.5275	51.4594
PTX3	Decreased	-4.66356	42.7886	47.4522
PCDH18	Decreased	-3.3556	40.8845	44.2401
RRM2	Increased	6.22261	37.3005	43.5231
FEN1	Increased	4.09297	39.3665	43.4595
EFNA5	Decreased	-3.22891	39.699	42.9279
TNFRSF19	Decreased	-3.50565	36.729	40.2347
PSAT1	Decreased	-3.39468	36.6148	40.0095
MYLIP	Decreased	-4.33537	35.0741	39.4095
ST8SIA1	Decreased	-5.97185	33.4227	39.3945
ADM2	Decreased	-5.57158	32.6808	38.2524
PLAUR	Increased	3.12172	35.0013	38.123
CLDN11	Decreased	-4.67606	32.8401	37.5162
PTGIS	Decreased	-4.1866	32.6046	36.7912
IL11	Increased	11.8949	24.3881	36.283
NUPR1	Decreased	-4.85484	31.2458	36.1006
CNKSR3	Decreased	-4.15144	31.4576	35.609
GDF15	Decreased	-4.86371	30.236	35.0997
ROBO2	Decreased	-4.53927	29.9885	34.5278
UBE2C	Increased	4.1848	29.525	33.7098
SHCBP1	Increased	4.94936	28.6188	33.5682
FSTL3	Increased	6.20402	27.345	33.549
VIT	Decreased	-3.50228	29.7841	33.2864
TACC3	Increased	4.47424	28.798	33.2722
APOL6	Decreased	-3.08706	29.1561	32.2432
STC2	Decreased	-3.27466	28.7786	32.0533
PLK1	Increased	4.79099	27.129	31.92
FAM171B	Decreased	-3.55099	27.8544	31.4054
GAL3ST4	Decreased	-3.20987	27.2301	30.44
ITPRIP	Increased	3.01251	26.9583	29.9708
OLFML1	Decreased	-3.51668	26.2812	29.7979
SYNE3	Decreased	-3.40557	26.1611	29.5667
RTL5	Decreased	-3.13411	26.2553	29.3894
ZNF521	Decreased	-3.1396	26.0377	29.1773
SRSF2	Increased	3.16589	25.9954	29.1613
AHNAK2	Decreased	-3.637	25.0372	28.6742
UBE2T	Increased	4.86121	23.7449	28.6061
RCAN2	Decreased	-6.84467	21.706	28.5507
HJURP	Increased	4.45593	24.0581	28.514
AURKB	Increased	4.50358	23.8613	28.3649
SELENOP	Decreased	-4.60009	23.5332	28.1333
MCM4	Increased	3.0239	24.7492	27.7731
PAMR1	Decreased	-3.45333	23.9981	27.4514
CAMK1D	Decreased	-3.08864	24.3543	27.4429
AK5	Decreased	-3.06992	24.3297	27.3996
VWA5A	Decreased	-5.56657	21.7952	27.3618
BIRC5	Increased	3.80397	23.3875	27.1915
FYCO1	Decreased	-3.06149	24.0419	27.1034
FAM110B	Decreased	-4.40162	22.1411	26.5427
HAS2	Increased	5.96383	20.4144	26.3782
PKMYT1	Increased	5.3835	20.5738	25.9573
EFNB1	Decreased	-3.33887	22.4914	25.8303
ANLN	Increased	3.89706	21.8967	25.7938
CKAP2L	Increased	4.01148	21.3067	25.3182
PMEPA1	Increased	5.60964	19.6481	25.2577
CREBRF	Decreased	-3.31379	21.8949	25.2087
TMEM159	Decreased	-3.38094	21.152	24.5329
CXCL6	Increased	3.83713	20.4052	24.2423
SECTM1	Decreased	-3.88241	20.2135	24.0959
SLC7A14	Decreased	-11.2682	12.7735	24.0417
PLEKHF1	Decreased	-3.03421	20.8522	23.8864
KIF4A	Increased	4.10291	19.7824	23.8853
LRRC2	Decreased	-3.16672	20.6715	23.8382
SLC17A9	Increased	4.19398	19.5761	23.7701
DOK6	Decreased	-3.95724	19.6745	23.6317
ZWINT	Increased	5.16013	18.4112	23.5713
NHSL2	Decreased	-4.39785	19.1683	23.5661
GFPT2	Increased	3.37366	19.9363	23.31
LRRN4CL	Decreased	-4.3981	18.8238	23.2219
SPHK1	Increased	3.63374	19.34	22.9737
KPNA2	Increased	3.27458	19.4144	22.689
MT1X	Increased	4.89342	17.3814	22.2748
TRIB3	Decreased	-3.51026	18.6901	22.2004
CENPU	Increased	4.41805	17.7556	22.1736
TLCD2	Decreased	-3.06781	19.0995	22.1673
EBF1	Decreased	-3.2909	18.8347	22.1256
ASF1B	Increased	4.06202	17.9467	22.0087
CDC6	Increased	4.46754	17.3444	21.8119
ANGPTL4	Increased	5.83635	15.9132	21.7495
PF4V1	Increased	6.46336	15.099	21.5624
PDGFD	Decreased	-3.85551	17.5289	21.3844
GTSE1	Increased	3.95252	17.2571	21.2096
AFF3	Decreased	-4.79354	16.2996	21.0931
ROR1	Decreased	-3.35509	17.6813	21.0364
AMOT	Decreased	-3.84821	17.1411	20.9893
TFPI2	Increased	3.98298	16.7913	20.7743
CLIP3	Decreased	-3.02112	17.5183	20.5394
CHAF1A	Increased	3.16348	17.1085	20.272
VCAM1	Decreased	-5.27834	14.9613	20.2396
MT2A	Increased	4.40855	15.7818	20.1903
PARD3B	Decreased	-3.25768	16.9287	20.1864
THRB	Decreased	-3.15873	17.0101	20.1688
CEP55	Increased	4.38361	15.6352	20.0188
ID3	Increased	5.80464	14.1394	19.944
RASL12	Decreased	-7.10478	12.8388	19.9436
ABCA1	Decreased	-3.33995	16.5157	19.8556
SCN2B	Decreased	-4.79716	14.9005	19.6977
CDCA8	Increased	4.99267	14.6755	19.6682
KAZN	Decreased	-3.38036	16.2644	19.6448
DEPDC1	Increased	4.04537	15.5849	19.6303
TMEM35A	Decreased	-4.41322	15.2044	19.6176
NTN4	Decreased	-5.47951	14.1346	19.6141
IL33	Increased	7.24857	12.3632	19.6118
ADH1B	Decreased	-11.0703	8.53873	19.609
RORB	Decreased	-4.18985	15.4045	19.5943
LMNB1	Increased	4.30412	15.2402	19.5443
TCF7L1	Decreased	-3.07203	16.4331	19.5051
CDC25A	Increased	4.67306	14.8224	19.4955
MBP	Decreased	-4.53632	14.7907	19.327
MT1A	Increased	6.16212	13.0505	19.2126
NETO2	Increased	5.18783	14.0007	19.1885
CCNB1	Increased	4.11703	15.06	19.177
CDK1	Increased	4.64241	14.5321	19.1745
FAM111B	Increased	5.60325	13.4845	19.0877
HACD4	Decreased	-3.17316	15.7754	18.9486
ARHGAP28	Decreased	-9.73027	9.1998	18.9301
ADRA2A	Decreased	-4.76326	14.1603	18.9236
MAN1C1	Decreased	-3.19855	15.6429	18.8415
ERMAP	Decreased	-3.40383	15.4055	18.8093
SLC9A9	Decreased	-4.0255	14.7738	18.7993
CDC20	Increased	4.55674	14.2248	18.7815
INCENP	Increased	3.27011	15.3853	18.6554
OSR2	Decreased	-3.58793	14.9787	18.5666
PPL	Decreased	-6.7887	11.7513	18.54
TCEA3	Decreased	-3.44413	15.0915	18.5356
TPX2	Increased	3.10047	15.4277	18.5282
STC1	Increased	4.25269	14.2598	18.5125
GMNN	Increased	3.21849	15.2788	18.4973
SPDL1	Increased	4.19648	14.2402	18.4367
CXCL5	Increased	8.06805	10.2911	18.3592
BMP2	Increased	4.24552	14.0837	18.3292
SSBP2	Decreased	-3.20176	15.1013	18.3031
AURKA	Increased	4.45648	13.8108	18.2673
FANCI	Increased	3.53671	14.6935	18.2302
SKA3	Increased	4.02137	14.1551	18.1765
CXCL8	Increased	5.08123	13.0749	18.1561
DLGAP5	Increased	4.14635	13.9354	18.0817
EVI2A	Decreased	-4.15208	13.8713	18.0234
NUF2	Increased	4.3893	13.5909	17.9802
TSPAN13	Increased	6.71314	11.0182	17.7313
NATD1	Decreased	-3.46822	14.184	17.6522
FAXDC2	Decreased	-5.36742	12.2798	17.6472
ALDH3A2	Decreased	-3.09503	14.5487	17.6437
TOX	Decreased	-3.34088	14.2542	17.5951
CASP1	Decreased	-3.41895	14.0637	17.4827
TGM2	Increased	3.5049	13.9448	17.4497
SGO1	Increased	4.34801	13.0408	17.3888
TOP2A	Increased	3.53486	13.8293	17.3642
ASPM	Increased	3.29456	14.0652	17.3598
RAD51AP1	Increased	4.12931	12.9327	17.062
TCF19	Increased	3.70403	13.3329	17.0369
RSPO2	Decreased	-6.2943	10.6148	16.9091
KIF14	Increased	3.60717	13.2909	16.8981
SGO2	Increased	3.40876	13.4446	16.8534
TK1	Increased	3.51442	13.3336	16.848
NR0B1	Decreased	-9.21416	7.60783	16.822
ZBED3	Decreased	-3.71117	13.089	16.8002
PRKG1	Decreased	-3.22955	13.5402	16.7697
ALDH3A1	Decreased	-4.6357	12.1085	16.7442
IL17RD	Decreased	-3.13511	13.5334	16.6685
ID1	Increased	4.64578	12.0059	16.6517
CRISPLD2	Increased	3.2172	13.4309	16.6481
NDC80	Increased	3.35045	13.2449	16.5953
MT1M	Increased	3.28621	13.3004	16.5866
AKR1C3	Decreased	-3.70695	12.8715	16.5784
SPAG5	Increased	4.8578	11.6191	16.4769
KNSTRN	Increased	3.29355	13.1652	16.4587
MKI67	Increased	3.57152	12.8157	16.3872
SLC38A5	Increased	3.88928	12.494	16.3833
TRIP13	Increased	4.42047	11.9161	16.3366
SPC25	Increased	7.60213	8.65095	16.2531
PLEKHA6	Decreased	-8.77436	7.46876	16.2431
ESCO2	Increased	4.95586	11.2685	16.2244
CCNA2	Increased	4.14798	12.07	16.218
PRC1	Increased	3.44474	12.6448	16.0895
PNP	Increased	4.18188	11.8985	16.0804
NPAS3	Decreased	-5.23917	10.8249	16.0641
FER1L6	Decreased	-8.79912	7.20411	16.0032
QPRT	Decreased	-3.60361	12.3632	15.9668
NOV	Decreased	-4.42989	11.4205	15.8504
PBK	Increased	4.05039	11.7823	15.8327
SERPINE1	Increased	3.60314	12.214	15.8171
ESM1	Increased	4.24507	11.5684	15.8135
F3	Increased	3.47701	12.2826	15.7596
GINS2	Increased	4.56413	11.1759	15.74
CTPS1	Increased	3.10544	12.625	15.7304
CDKN1C	Decreased	-5.07241	10.5474	15.6198
TNFSF13B	Decreased	-3.15877	12.3989	15.5577
CDCA5	Increased	3.70876	11.8441	15.5529
HELLS	Increased	3.50716	11.9229	15.4301
KCNB1	Decreased	-8.74725	6.67119	15.4184
NEIL3	Increased	8.86258	6.5358	15.3984
GABBR2	Increased	7.9831	7.36295	15.3461
SLC18A2	Increased	8.87689	6.42882	15.3057
KNL1	Increased	3.7487	11.554	15.3027
FAM43A	Decreased	-3.75079	11.4998	15.2506
SKA1	Increased	4.11974	11.1228	15.2425
GCNT3	Decreased	-5.01343	10.1264	15.1398
BUB1B	Increased	4.61906	10.4814	15.1005
CENPM	Increased	5.25046	9.78224	15.0327
BRIP1	Increased	5.13675	9.86033	14.9971
FANCA	Increased	6.5624	8.33047	14.8929
SLC2A12	Decreased	-6.30399	8.53553	14.8395
CLSPN	Increased	4.43304	10.2254	14.6584
MFSD2A	Increased	8.72351	5.87674	14.6003
DTX4	Decreased	-8.22014	6.36106	14.5812
WNT2B	Decreased	-3.65598	10.9181	14.5741
EPHX2	Decreased	-8.75974	5.75864	14.5184
ADPRHL1	Increased	4.89797	9.37311	14.2711
RARRES3	Decreased	-3.92764	10.269	14.1966
IL20RB	Decreased	-4.98968	9.20009	14.1898
NCAPG	Increased	3.8427	10.3356	14.1783
AKNA	Decreased	-3.24375	10.9249	14.1686
DTL	Increased	4.68641	9.45682	14.1432
NCKAP5	Decreased	-7.89195	6.24388	14.1358
WDHD1	Increased	3.14404	10.8747	14.0187
KLHL24	Decreased	-3.0075	10.9779	13.9854
RASSF2	Decreased	-4.69087	9.27148	13.9624
BEND5	Decreased	-8.50071	5.43095	13.9317
CCDC102B	Decreased	-4.63318	9.29608	13.9293
FGF13	Decreased	-3.83856	9.99457	13.8331
MAPT	Decreased	-8.43362	5.36863	13.8023
CENPA	Increased	3.9209	9.81513	13.736
WNT9A	Increased	3.11324	10.6063	13.7195
DEPTOR	Decreased	-5.36152	8.35239	13.7139
NRIP3	Increased	3.62288	10.0674	13.6903
TMEM140	Decreased	-4.90828	8.74611	13.6544
PIEZO2	Decreased	-3.33549	10.2783	13.6138
ADAMTS4	Increased	3.96883	9.615	13.5838
TXLNB	Decreased	-8.0122	5.56673	13.5789
PRSS3	Increased	3.37577	10.14	13.5158
TRIM16L	Decreased	-3.46934	10.0375	13.5068
VWCE	Decreased	-4.55203	8.9507	13.5027
SEMA3D	Decreased	-3.2904	10.1907	13.4811
MCM8	Increased	3.01153	10.3991	13.4106
EYA1	Decreased	-3.95339	9.41666	13.3701
ERICH3	Decreased	-8.27293	5.03638	13.3093
APOBEC3G	Decreased	-3.39516	9.91103	13.3062
CDKN3	Increased	3.01958	10.2614	13.281
SUV39H1	Increased	4.74554	8.51536	13.2609
TMEM26	Decreased	-5.07397	8.13944	13.2134
E2F1	Increased	4.19274	8.98946	13.1822
HSD17B14	Decreased	-3.34491	9.8079	13.1528
PLCXD3	Increased	7.67198	5.45988	13.1319
CENPE	Increased	3.34585	9.75873	13.1046
GBP2	Decreased	-3.78094	9.31461	13.0955
GBP4	Decreased	-7.73633	5.3072	13.0435
KIT	Decreased	-7.88349	5.0917	12.9752
FBXO5	Increased	3.47071	9.50127	12.972
PLCL1	Decreased	-8.08349	4.86772	12.9512
ADHFE1	Decreased	-7.66756	5.19161	12.8592
PALM	Decreased	-3.15017	9.67379	12.824
CXCL1	Increased	4.10369	8.666	12.7697
CHTF18	Increased	5.39599	7.34266	12.7387
GPRC5B	Decreased	-3.52966	9.16555	12.6952
CDCA2	Increased	3.30671	9.2548	12.5615
F2RL1	Increased	7.96858	4.59069	12.5593
FAM20A	Decreased	-4.02167	8.48762	12.5093
MYOCD	Increased	7.93337	4.52967	12.463
MMP13	Decreased	-6.75521	5.69377	12.449
KIF18A	Increased	4.32513	8.11739	12.4425
KIF23	Increased	3.18697	9.25185	12.4388
PLXDC1	Decreased	-3.99577	8.4399	12.4357
LRP8	Increased	3.58237	8.83319	12.4156
CCDC69	Decreased	-3.02074	9.38648	12.4072
CDCA3	Increased	4.16102	8.23182	12.3928
CDC45	Increased	4.2714	8.10568	12.3771
ZNF367	Increased	4.6752	7.69221	12.3674
SH2D2A	Increased	7.04366	5.30363	12.3473
MYBL2	Increased	5.436	6.8793	12.3153
EPHA3	Decreased	-6.69287	5.5971	12.29
ST6GALNAC5	Decreased	-6.52951	5.75864	12.2882
MYCBP	Increased	3.27527	8.9507	12.226
MAD2L1	Increased	3.40375	8.81861	12.2224
SEC14L2	Increased	3.08013	9.08341	12.1635
TICRR	Increased	6.5712	5.58138	12.1526
DUSP4	Increased	5.36735	6.77711	12.1445
PRSS35	Decreased	-4.35279	7.78407	12.1369
SPC24	Increased	3.496	8.54663	12.0426
NOX4	Increased	6.16389	5.83273	11.9966
ABCA5	Decreased	-3.12122	8.78829	11.9095
AREG	Increased	6.07863	5.81445	11.8931
WDR62	Increased	7.38782	4.49366	11.8815
ACSS1	Decreased	-7.17075	4.7102	11.8809
TSPAN11	Decreased	-3.03117	8.78154	11.8127
BMP4	Decreased	-3.63059	8.14873	11.7793
SEMA6A	Decreased	-3.73621	8.04277	11.779
P3H2	Increased	3.64748	8.082	11.7295
KIF18B	Increased	4.29629	7.38171	11.678
MEGF6	Decreased	-3.54668	8.12419	11.6709
SHC2	Decreased	-6.0508	5.57681	11.6276
DDIAS	Increased	5.50398	6.1109	11.6149
TACR1	Decreased	-7.21551	4.3985	11.614
RASD2	Increased	8.62812	2.98471	11.6128
GDF5	Decreased	-5.29574	6.24407	11.5398
SLC7A6	Increased	3.25574	8.2788	11.5345
PCDH7	Decreased	-3.50978	8.0218	11.5316
STIL	Increased	3.19539	8.21413	11.4095
FABP3	Decreased	-6.04015	5.35713	11.3973
AATK	Decreased	-7.60604	3.79039	11.3964
SEMA3E	Decreased	-3.00856	8.36461	11.3732
ANKRD33B	Decreased	-5.05435	6.2934	11.3477
GPR183	Increased	8.6499	2.66081	11.3107
MTUS1	Decreased	-6.31632	4.98697	11.3033
RELT	Increased	7.12463	4.17722	11.3019
SSTR1	Increased	5.81368	5.46239	11.2761
YPEL4	Decreased	-5.75164	5.50783	11.2595
CDC25C	Increased	4.11876	7.14009	11.2588
SRGAP3	Decreased	-3.54467	7.69546	11.2401
DRAXIN	Increased	6.90056	4.33752	11.2381
ERICH2	Decreased	-4.03141	7.15278	11.1842
CD274	Increased	4.86435	6.31438	11.1787
CLDN1	Decreased	-4.31874	6.85684	11.1756
EREG	Increased	3.07631	8.06116	11.1375
UBA7	Decreased	-3.31502	7.82089	11.1359
TRIL	Decreased	-4.95118	6.18125	11.1324
MPP4	Increased	7.31365	3.79898	11.1126
CIP2A	Increased	3.12425	7.97228	11.0965
DTNA	Decreased	-3.52358	7.57256	11.0961
CBLN3	Decreased	-3.63506	7.42373	11.0588
ATAD5	Increased	4.1265	6.92907	11.0556
FAM49A	Decreased	-4.56359	6.45408	11.0177
HBB	Increased	7.45043	3.54377	10.9942
GAL	Increased	6.48921	4.46621	10.9554
TNFSF10	Decreased	-5.47832	5.46739	10.9457
CDH18	Decreased	-5.76232	5.17862	10.9409
KIF11	Increased	3.09283	7.84672	10.9395
APOL3	Decreased	-3.34873	7.57786	10.9266
GPR146	Decreased	-7.05242	3.85164	10.9041
STATH	Increased	4.96128	5.91019	10.8715
PIMREG	Increased	3.19163	7.67384	10.8655
RAB11FIP4	Decreased	-6.82938	3.99794	10.8273
CCNF	Increased	3.1454	7.64903	10.7944
MAP2K6	Decreased	-3.71643	7.07591	10.7923
PLEK2	Increased	5.83515	4.93995	10.7751
VAT1L	Decreased	-3.22519	7.52643	10.7516
LYRM9	Decreased	-3.57257	7.13332	10.7059
RECQL4	Increased	3.09588	7.57352	10.6694
POLQ	Increased	6.33026	4.33823	10.6685
TNNC2	Decreased	-6.60506	4.0433	10.6484
RFC3	Increased	3.31406	7.29711	10.6112
INHBE	Decreased	-6.49429	4.09242	10.5867
WRAP53	Increased	6.43953	4.14007	10.5796
GNG7	Decreased	-6.05763	4.47968	10.5373
KCND3	Decreased	-4.35903	6.17282	10.5318
E2F8	Increased	6.87702	3.62637	10.5034
SULT1A1	Decreased	-6.78315	3.71605	10.4992
PSMC3IP	Increased	3.33622	7.16128	10.4975
ARHGEF39	Increased	7.0337	3.43651	10.4702
PIFO	Decreased	-7.0243	3.43185	10.4561
PPP1R9A	Decreased	-6.66266	3.79009	10.4527
CYYR1	Decreased	-4.60395	5.83278	10.4367
HMMR	Increased	3.98106	6.44541	10.4265
MAF	Decreased	-4.8126	5.57392	10.3865
XRCC2	Increased	5.34177	4.93777	10.2795
CCK	Increased	5.47344	4.80572	10.2792
CNTN3	Decreased	-3.18426	7.03467	10.2189
PLPP4	Increased	5.01467	5.19674	10.2114
EFHB	Decreased	-6.89401	3.31394	10.2079
PRRG3	Decreased	-4.8923	5.30406	10.1964
EGFL6	Decreased	-3.0533	7.09784	10.1511
ACTG2	Increased	3.42776	6.67367	10.1014
OMD	Decreased	-3.47622	6.60739	10.0836
MELK	Increased	3.02366	7.05041	10.0741
BUB1	Increased	3.94767	6.05405	10.0017
CENPI	Increased	3.69537	6.30278	9.99815
NPM2	Decreased	-7.16311	2.82002	9.98313
NTNG2	Decreased	-3.34138	6.62344	9.96482
DMGDH	Decreased	-6.65193	3.2982	9.95013
MGARP	Decreased	-3.35587	6.59206	9.94793
MGP	Decreased	-3.30903	6.63445	9.94348
MCM10	Increased	5.37888	4.55275	9.93163
IPCEF1	Decreased	-6.59491	3.33082	9.92573
ZBTB7C	Decreased	-7.10271	2.81496	9.91767
PLK4	Increased	3.96774	5.94523	9.91297
MYBL1	Increased	3.48848	6.38743	9.87591
NDRG2	Decreased	-6.38224	3.48796	9.8702
KRTAP2-3	Increased	6.56989	3.28935	9.85924
CYP39A1	Decreased	-6.2181	3.62608	9.84418
RSPO3	Decreased	-3.10824	6.7107	9.81894
SAMD11	Increased	3.29777	6.45408	9.75185
S1PR1	Decreased	-3.37969	6.32631	9.706
BATF2	Decreased	-6.25142	3.45328	9.7047
BLM	Increased	4.56901	5.09581	9.66482
DAPK1	Decreased	-5.72241	3.91637	9.63878
EXO1	Increased	4.36583	5.26988	9.63571
IL34	Decreased	-6.416	3.21818	9.63418
C10orf90	Increased	6.72907	2.79609	9.52516
TM4SF1	Increased	3.50315	6.02178	9.52493
ARHGAP6	Decreased	-3.26488	6.25244	9.51732
CACNA1G	Decreased	-4.2174	5.29415	9.51155
PTH1R	Decreased	-6.49162	2.98849	9.48011
PRRT1	Decreased	-4.70689	4.74104	9.44793
L3MBTL1	Decreased	-6.36141	3.04876	9.41017
KIF2C	Increased	3.20256	6.20129	9.40385
CA11	Decreased	-3.65748	5.73561	9.39309
TTK	Increased	3.31922	6.04254	9.36176
TMEM25	Decreased	-3.28428	6.06003	9.34431
HIP1R	Decreased	-5.59947	3.74266	9.34213
RXFP1	Decreased	-6.22609	3.09346	9.31955
COL21A1	Decreased	-5.37476	3.91952	9.29428
MYPN	Increased	3.852	5.38657	9.23857
GINS4	Increased	3.80332	5.37422	9.17754
ADAMTS19	Decreased	-6.34622	2.78459	9.13081
EFNB3	Decreased	-3.81589	5.30723	9.12312
CLIC3	Decreased	-6.20623	2.81223	9.01846
GINS1	Increased	3.26689	5.74346	9.01035
EGR3	Decreased	-4.01103	4.97652	8.98755
PAPPA2	Decreased	-4.20658	4.73847	8.94505
PLEKHG1	Decreased	-3.80605	5.10113	8.90718
PAQR4	Increased	3.21017	5.65887	8.86904
POLE2	Increased	3.95364	4.90187	8.85551
SLC6A17	Increased	5.91018	2.94502	8.8552
ROR2	Decreased	-3.13357	5.71589	8.84946
UBE2S	Increased	4.898	3.94714	8.84514
ZNF425	Decreased	-3.08145	5.75265	8.8341
DHX34	Increased	3.08809	5.74508	8.83317
FKBP5	Increased	4.21006	4.61304	8.8231
LMCD1	Increased	3.39128	5.40199	8.79327
DBP	Decreased	-4.08093	4.69585	8.77678
PRR5L	Increased	3.47091	5.25861	8.72952
NT5M	Increased	5.59021	3.11728	8.70749
YPEL2	Decreased	-3.06787	5.63307	8.70094
RGS5	Decreased	-4.30458	4.38741	8.69199
FGF18	Decreased	-3.14209	5.43898	8.58107
ATP6V1G2	Decreased	-5.02791	3.51961	8.54752
ST8SIA4	Decreased	-4.41962	4.12203	8.54165
SEMA7A	Increased	4.48156	4.02502	8.50658
ASNS	Decreased	-5.35667	3.12272	8.47939
FHDC1	Decreased	-5.85812	2.60777	8.46589
MROH6	Decreased	-3.42418	5.00572	8.4299
ERCC6L	Increased	3.58797	4.83511	8.42308
KIFC1	Increased	3.67988	4.74107	8.42095
KIAA1671	Decreased	-4.11034	4.30918	8.41952
PLXNC1	Decreased	-3.15023	5.24772	8.39795
EEPD1	Decreased	-3.7254	4.65901	8.38441
MMP11	Decreased	-3.30197	5.06935	8.37132
IGDCC4	Decreased	-3.02598	5.32113	8.34711
KLF15	Decreased	-5.13903	3.16724	8.30627
KCNS1	Decreased	-3.65851	4.64743	8.30594
TPD52L1	Decreased	-4.82005	3.4765	8.29655
ANXA3	Decreased	-4.16637	4.0896	8.25597
MAP6	Decreased	-3.95244	4.28652	8.23896
TMEM30B	Decreased	-3.70634	4.52775	8.23409
ZNF517	Decreased	-4.97436	3.24488	8.21924
RAD54L	Increased	3.94017	4.27764	8.21781
CHRNA9	Increased	3.57747	4.61842	8.19589
E2F2	Increased	4.42116	3.75745	8.17861
CCL11	Decreased	-4.76864	3.40123	8.16987
CDKL2	Decreased	-5.41525	2.71744	8.13269
IGF2BP1	Increased	4.30913	3.79166	8.10079
ARHGAP20	Decreased	-5.0417	3.03246	8.07416
XDH	Increased	5.02937	3.03487	8.06424
TEF	Decreased	-3.1255	4.9132	8.0387
PCSK2	Decreased	-5.45287	2.57942	8.03229
IGSF3	Increased	5.27622	2.73178	8.008
HASPIN	Increased	5.04556	2.95439	7.99995
CABCOCO1	Decreased	-4.05736	3.9423	7.99966
TMEM130	Decreased	-3.62811	4.36198	7.99009
COLEC11	Decreased	-5.75171	2.23249	7.9842
TRIM9	Decreased	-5.59908	2.35883	7.95791
P2RY6	Increased	5.88963	2.04391	7.93354
KLHDC7B	Decreased	-5.48115	2.44723	7.92838
TROAP	Increased	3.28231	4.64492	7.92723
OLFML2A	Decreased	-3.14909	4.69198	7.84107
ADAMTS8	Decreased	-4.54798	3.2924	7.84038
PRSS27	Decreased	-5.2731	2.54625	7.81935
CHRM2	Decreased	-3.36974	4.43566	7.8054
STMN2	Decreased	-5.48264	2.29135	7.77399
PCDHGB7	Decreased	-4.87657	2.88658	7.76315
GRIN2A	Decreased	-5.53255	2.21033	7.74288
DEPDC1B	Increased	4.28176	3.44026	7.72202
UHRF1	Increased	3.88683	3.83365	7.72048
LRRK2	Decreased	-3.1146	4.58912	7.70372
TMEM229B	Decreased	-4.57348	3.12953	7.70301
LCTL	Decreased	-5.44191	2.20105	7.64296
ARHGEF37	Decreased	-5.23281	2.40468	7.63749
ZNF257	Increased	4.9161	2.71963	7.63573
CH25H	Decreased	-3.05312	4.57907	7.63219
PNMA8B	Decreased	-3.11796	4.51098	7.62894
STRA6	Increased	4.28552	3.34142	7.62694
LMO3	Decreased	-5.33553	2.28883	7.62436
ALOX5AP	Increased	4.63756	2.98116	7.61872
ZSCAN31	Decreased	-3.5365	4.03524	7.57174
RAB39B	Decreased	-3.56297	3.97437	7.53734
INSC	Increased	4.84242	2.6778	7.52022
KIAA1324	Decreased	-4.37022	3.14144	7.51166
RNF112	Decreased	-3.06591	4.44282	7.50873
ZNF93	Increased	3.17498	4.32852	7.5035
ARVCF	Decreased	-3.86147	3.60848	7.46995
CCNE2	Increased	4.15841	3.28663	7.44504
ZGRF1	Increased	3.41137	4.03299	7.44436
RIMS1	Decreased	-4.93822	2.45759	7.39581
ARIH2OS	Decreased	-5.16903	2.22269	7.39172
FAM107A	Decreased	-3.34712	4.03891	7.38603
HBEGF	Increased	3.332	4.0106	7.3426
RTP4	Decreased	-3.29126	3.92438	7.21564
LIPC	Decreased	-3.28935	3.83826	7.12761
PLCD4	Decreased	-4.34029	2.75156	7.09185
ANKRD1	Increased	4.91853	2.11938	7.03791
NME5	Decreased	-3.75154	3.28261	7.03415
WDR63	Decreased	-4.11147	2.91757	7.02904
FRRS1L	Decreased	-3.61016	3.41069	7.02085
FBLL1	Decreased	-4.93781	2.01827	6.95608
C5AR2	Increased	3.08335	3.86281	6.94616
WNT2	Increased	3.56374	3.37193	6.93567
PPP1R14A	Increased	4.72281	2.19874	6.92155
MBTD1	Decreased	-3.05393	3.78786	6.84179
TEX29	Decreased	-4.48038	2.35295	6.83333
STX1A	Increased	3.21209	3.59443	6.80652
CXCL3	Increased	3.72459	3.08077	6.80536
KCNJ15	Increased	3.48458	3.31502	6.7996
RSPO1	Decreased	-4.22418	2.54191	6.76609
RTKN2	Increased	3.25393	3.50863	6.76256
MASTL	Increased	3.2527	3.48524	6.73794
RGN	Decreased	-3.15443	3.56768	6.72211
SEPT3	Decreased	-3.78567	2.91156	6.69723
PARM1	Increased	4.64192	2.05306	6.69498
ASPA	Decreased	-4.62732	2.02156	6.64888
SYT1	Increased	3.67671	2.95946	6.63617
AUNIP	Increased	3.9676	2.64456	6.61216
ARMC4	Decreased	-4.03327	2.49623	6.5295
ARSI	Increased	3.54475	2.98338	6.52813
ATAD3B	Increased	3.64074	2.88474	6.52548
FAM83D	Increased	3.06387	3.41093	6.4748
ANKRD53	Decreased	-4.1022	2.28598	6.38818
RAB33A	Decreased	-3.74243	2.6334	6.37583
SCN4B	Decreased	-3.13064	3.17384	6.30448
KIF24	Increased	3.20735	3.0468	6.25415
RUNDC3B	Decreased	-3.53742	2.69663	6.23405
DENND6B	Decreased	-3.04117	3.15169	6.19286
FANCB	Increased	3.23789	2.93551	6.1734
BEX2	Decreased	-3.54945	2.58911	6.13856
ZKSCAN7	Decreased	-3.10974	3.00748	6.11722
NNAT	Decreased	-3.51845	2.57119	6.08964
FMO4	Decreased	-3.02813	3.04343	6.07156
CFAP53	Decreased	-3.91588	2.12231	6.03819
CHAC2	Increased	3.4183	2.61279	6.03109
CHRNA5	Increased	3.79656	2.22703	6.02359
DAPL1	Decreased	-3.8938	2.05662	5.95042
ENTPD7	Increased	3.18193	2.74447	5.9264
PRKN	Decreased	-3.60113	2.25896	5.86009
MORN3	Decreased	-3.3396	2.44117	5.78077
REEP6	Decreased	-3.19119	2.55345	5.74464
MTFR2	Increased	3.12504	2.60526	5.7303
RGS11	Decreased	-3.58442	2.04921	5.63363
PRG4	Increased	3.08653	2.51175	5.59828
METTL7B	Decreased	-3.54568	2.02649	5.57217
C5orf38	Decreased	-3.20386	2.36413	5.56799
KCNMB4	Decreased	-3.51745	2.02459	5.54204
FCGR2A	Decreased	-3.36182	2.16714	5.52896
RSPH9	Decreased	-3.33963	2.11016	5.44979
CSRNP3	Decreased	-3.00852	2.39872	5.40724
FIBCD1	Increased	3.25698	2.12274	5.37972
NEFL	Decreased	-3.29933	2.04527	5.3446
RNF212	Decreased	-3.05955	2.19161	5.25116
TBX15	Decreased	-3.09147	2.10338	5.19485
MILR1	Decreased	-3.03888	2.05915	5.09803

## Sheet: Increase
VolcaNoseR - Exploring volcano plots
Name	Change	Fold change (log2)	Significance	Manhattan distance
RRM2	Increased	6.22261	37.3005	43.5231
FEN1	Increased	4.09297	39.3665	43.4595
PLAUR	Increased	3.12172	35.0013	38.123
IL11	Increased	11.8949	24.3881	36.283
UBE2C	Increased	4.1848	29.525	33.7098
SHCBP1	Increased	4.94936	28.6188	33.5682
FSTL3	Increased	6.20402	27.345	33.549
TACC3	Increased	4.47424	28.798	33.2722
PLK1	Increased	4.79099	27.129	31.92
ITPRIP	Increased	3.01251	26.9583	29.9708
SRSF2	Increased	3.16589	25.9954	29.1613
UBE2T	Increased	4.86121	23.7449	28.6061
HJURP	Increased	4.45593	24.0581	28.514
AURKB	Increased	4.50358	23.8613	28.3649
MCM4	Increased	3.0239	24.7492	27.7731
BIRC5	Increased	3.80397	23.3875	27.1915
HAS2	Increased	5.96383	20.4144	26.3782
PKMYT1	Increased	5.3835	20.5738	25.9573
ANLN	Increased	3.89706	21.8967	25.7938
CKAP2L	Increased	4.01148	21.3067	25.3182
PMEPA1	Increased	5.60964	19.6481	25.2577
CXCL6	Increased	3.83713	20.4052	24.2423
KIF4A	Increased	4.10291	19.7824	23.8853
SLC17A9	Increased	4.19398	19.5761	23.7701
ZWINT	Increased	5.16013	18.4112	23.5713
GFPT2	Increased	3.37366	19.9363	23.31
SPHK1	Increased	3.63374	19.34	22.9737
KPNA2	Increased	3.27458	19.4144	22.689
MT1X	Increased	4.89342	17.3814	22.2748
CENPU	Increased	4.41805	17.7556	22.1736
ASF1B	Increased	4.06202	17.9467	22.0087
CDC6	Increased	4.46754	17.3444	21.8119
ANGPTL4	Increased	5.83635	15.9132	21.7495
PF4V1	Increased	6.46336	15.099	21.5624
GTSE1	Increased	3.95252	17.2571	21.2096
TFPI2	Increased	3.98298	16.7913	20.7743
CHAF1A	Increased	3.16348	17.1085	20.272
MT2A	Increased	4.40855	15.7818	20.1903
CEP55	Increased	4.38361	15.6352	20.0188
ID3	Increased	5.80464	14.1394	19.944
CDCA8	Increased	4.99267	14.6755	19.6682
DEPDC1	Increased	4.04537	15.5849	19.6303
IL33	Increased	7.24857	12.3632	19.6118
LMNB1	Increased	4.30412	15.2402	19.5443
CDC25A	Increased	4.67306	14.8224	19.4955
MT1A	Increased	6.16212	13.0505	19.2126
NETO2	Increased	5.18783	14.0007	19.1885
CCNB1	Increased	4.11703	15.06	19.177
CDK1	Increased	4.64241	14.5321	19.1745
FAM111B	Increased	5.60325	13.4845	19.0877
CDC20	Increased	4.55674	14.2248	18.7815
INCENP	Increased	3.27011	15.3853	18.6554
TPX2	Increased	3.10047	15.4277	18.5282
STC1	Increased	4.25269	14.2598	18.5125
GMNN	Increased	3.21849	15.2788	18.4973
SPDL1	Increased	4.19648	14.2402	18.4367
CXCL5	Increased	8.06805	10.2911	18.3592
BMP2	Increased	4.24552	14.0837	18.3292
AURKA	Increased	4.45648	13.8108	18.2673
FANCI	Increased	3.53671	14.6935	18.2302
SKA3	Increased	4.02137	14.1551	18.1765
CXCL8	Increased	5.08123	13.0749	18.1561
DLGAP5	Increased	4.14635	13.9354	18.0817
NUF2	Increased	4.3893	13.5909	17.9802
TSPAN13	Increased	6.71314	11.0182	17.7313
TGM2	Increased	3.5049	13.9448	17.4497
SGO1	Increased	4.34801	13.0408	17.3888
TOP2A	Increased	3.53486	13.8293	17.3642
ASPM	Increased	3.29456	14.0652	17.3598
RAD51AP1	Increased	4.12931	12.9327	17.062
TCF19	Increased	3.70403	13.3329	17.0369
KIF14	Increased	3.60717	13.2909	16.8981
SGO2	Increased	3.40876	13.4446	16.8534
TK1	Increased	3.51442	13.3336	16.848
ID1	Increased	4.64578	12.0059	16.6517
CRISPLD2	Increased	3.2172	13.4309	16.6481
NDC80	Increased	3.35045	13.2449	16.5953
MT1M	Increased	3.28621	13.3004	16.5866
SPAG5	Increased	4.8578	11.6191	16.4769
KNSTRN	Increased	3.29355	13.1652	16.4587
MKI67	Increased	3.57152	12.8157	16.3872
SLC38A5	Increased	3.88928	12.494	16.3833
TRIP13	Increased	4.42047	11.9161	16.3366
SPC25	Increased	7.60213	8.65095	16.2531
ESCO2	Increased	4.95586	11.2685	16.2244
CCNA2	Increased	4.14798	12.07	16.218
PRC1	Increased	3.44474	12.6448	16.0895
PNP	Increased	4.18188	11.8985	16.0804
PBK	Increased	4.05039	11.7823	15.8327
SERPINE1	Increased	3.60314	12.214	15.8171
ESM1	Increased	4.24507	11.5684	15.8135
F3	Increased	3.47701	12.2826	15.7596
GINS2	Increased	4.56413	11.1759	15.74
CTPS1	Increased	3.10544	12.625	15.7304
CDCA5	Increased	3.70876	11.8441	15.5529
HELLS	Increased	3.50716	11.9229	15.4301
NEIL3	Increased	8.86258	6.5358	15.3984
GABBR2	Increased	7.9831	7.36295	15.3461
SLC18A2	Increased	8.87689	6.42882	15.3057
KNL1	Increased	3.7487	11.554	15.3027
SKA1	Increased	4.11974	11.1228	15.2425
BUB1B	Increased	4.61906	10.4814	15.1005
CENPM	Increased	5.25046	9.78224	15.0327
BRIP1	Increased	5.13675	9.86033	14.9971
FANCA	Increased	6.5624	8.33047	14.8929
CLSPN	Increased	4.43304	10.2254	14.6584
MFSD2A	Increased	8.72351	5.87674	14.6003
ADPRHL1	Increased	4.89797	9.37311	14.2711
NCAPG	Increased	3.8427	10.3356	14.1783
DTL	Increased	4.68641	9.45682	14.1432
WDHD1	Increased	3.14404	10.8747	14.0187
CENPA	Increased	3.9209	9.81513	13.736
WNT9A	Increased	3.11324	10.6063	13.7195
NRIP3	Increased	3.62288	10.0674	13.6903
ADAMTS4	Increased	3.96883	9.615	13.5838
PRSS3	Increased	3.37577	10.14	13.5158
MCM8	Increased	3.01153	10.3991	13.4106
CDKN3	Increased	3.01958	10.2614	13.281
SUV39H1	Increased	4.74554	8.51536	13.2609
E2F1	Increased	4.19274	8.98946	13.1822
PLCXD3	Increased	7.67198	5.45988	13.1319
CENPE	Increased	3.34585	9.75873	13.1046
FBXO5	Increased	3.47071	9.50127	12.972
CXCL1	Increased	4.10369	8.666	12.7697
CHTF18	Increased	5.39599	7.34266	12.7387
CDCA2	Increased	3.30671	9.2548	12.5615
F2RL1	Increased	7.96858	4.59069	12.5593
MYOCD	Increased	7.93337	4.52967	12.463
KIF18A	Increased	4.32513	8.11739	12.4425
KIF23	Increased	3.18697	9.25185	12.4388
LRP8	Increased	3.58237	8.83319	12.4156
CDCA3	Increased	4.16102	8.23182	12.3928
CDC45	Increased	4.2714	8.10568	12.3771
ZNF367	Increased	4.6752	7.69221	12.3674
SH2D2A	Increased	7.04366	5.30363	12.3473
MYBL2	Increased	5.436	6.8793	12.3153
MYCBP	Increased	3.27527	8.9507	12.226
MAD2L1	Increased	3.40375	8.81861	12.2224
SEC14L2	Increased	3.08013	9.08341	12.1635
TICRR	Increased	6.5712	5.58138	12.1526
DUSP4	Increased	5.36735	6.77711	12.1445
SPC24	Increased	3.496	8.54663	12.0426
NOX4	Increased	6.16389	5.83273	11.9966
AREG	Increased	6.07863	5.81445	11.8931
WDR62	Increased	7.38782	4.49366	11.8815
P3H2	Increased	3.64748	8.082	11.7295
KIF18B	Increased	4.29629	7.38171	11.678
DDIAS	Increased	5.50398	6.1109	11.6149
RASD2	Increased	8.62812	2.98471	11.6128
SLC7A6	Increased	3.25574	8.2788	11.5345
STIL	Increased	3.19539	8.21413	11.4095
GPR183	Increased	8.6499	2.66081	11.3107
RELT	Increased	7.12463	4.17722	11.3019
SSTR1	Increased	5.81368	5.46239	11.2761
CDC25C	Increased	4.11876	7.14009	11.2588
DRAXIN	Increased	6.90056	4.33752	11.2381
CD274	Increased	4.86435	6.31438	11.1787
EREG	Increased	3.07631	8.06116	11.1375
MPP4	Increased	7.31365	3.79898	11.1126
CIP2A	Increased	3.12425	7.97228	11.0965
ATAD5	Increased	4.1265	6.92907	11.0556
HBB	Increased	7.45043	3.54377	10.9942
GAL	Increased	6.48921	4.46621	10.9554
KIF11	Increased	3.09283	7.84672	10.9395
STATH	Increased	4.96128	5.91019	10.8715
PIMREG	Increased	3.19163	7.67384	10.8655
CCNF	Increased	3.1454	7.64903	10.7944
PLEK2	Increased	5.83515	4.93995	10.7751
RECQL4	Increased	3.09588	7.57352	10.6694
POLQ	Increased	6.33026	4.33823	10.6685
RFC3	Increased	3.31406	7.29711	10.6112
WRAP53	Increased	6.43953	4.14007	10.5796
E2F8	Increased	6.87702	3.62637	10.5034
PSMC3IP	Increased	3.33622	7.16128	10.4975
ARHGEF39	Increased	7.0337	3.43651	10.4702
HMMR	Increased	3.98106	6.44541	10.4265
XRCC2	Increased	5.34177	4.93777	10.2795
CCK	Increased	5.47344	4.80572	10.2792
PLPP4	Increased	5.01467	5.19674	10.2114
ACTG2	Increased	3.42776	6.67367	10.1014
MELK	Increased	3.02366	7.05041	10.0741
BUB1	Increased	3.94767	6.05405	10.0017
CENPI	Increased	3.69537	6.30278	9.99815
MCM10	Increased	5.37888	4.55275	9.93163
PLK4	Increased	3.96774	5.94523	9.91297
MYBL1	Increased	3.48848	6.38743	9.87591
KRTAP2-3	Increased	6.56989	3.28935	9.85924
SAMD11	Increased	3.29777	6.45408	9.75185
BLM	Increased	4.56901	5.09581	9.66482
EXO1	Increased	4.36583	5.26988	9.63571
C10orf90	Increased	6.72907	2.79609	9.52516
TM4SF1	Increased	3.50315	6.02178	9.52493
KIF2C	Increased	3.20256	6.20129	9.40385
TTK	Increased	3.31922	6.04254	9.36176
MYPN	Increased	3.852	5.38657	9.23857
GINS4	Increased	3.80332	5.37422	9.17754
GINS1	Increased	3.26689	5.74346	9.01035
PAQR4	Increased	3.21017	5.65887	8.86904
POLE2	Increased	3.95364	4.90187	8.85551
SLC6A17	Increased	5.91018	2.94502	8.8552
UBE2S	Increased	4.898	3.94714	8.84514
DHX34	Increased	3.08809	5.74508	8.83317
FKBP5	Increased	4.21006	4.61304	8.8231
LMCD1	Increased	3.39128	5.40199	8.79327
PRR5L	Increased	3.47091	5.25861	8.72952
NT5M	Increased	5.59021	3.11728	8.70749
SEMA7A	Increased	4.48156	4.02502	8.50658
ERCC6L	Increased	3.58797	4.83511	8.42308
KIFC1	Increased	3.67988	4.74107	8.42095
RAD54L	Increased	3.94017	4.27764	8.21781
CHRNA9	Increased	3.57747	4.61842	8.19589
E2F2	Increased	4.42116	3.75745	8.17861
IGF2BP1	Increased	4.30913	3.79166	8.10079
XDH	Increased	5.02937	3.03487	8.06424
IGSF3	Increased	5.27622	2.73178	8.008
HASPIN	Increased	5.04556	2.95439	7.99995
P2RY6	Increased	5.88963	2.04391	7.93354
TROAP	Increased	3.28231	4.64492	7.92723
DEPDC1B	Increased	4.28176	3.44026	7.72202
UHRF1	Increased	3.88683	3.83365	7.72048
ZNF257	Increased	4.9161	2.71963	7.63573
STRA6	Increased	4.28552	3.34142	7.62694
ALOX5AP	Increased	4.63756	2.98116	7.61872
INSC	Increased	4.84242	2.6778	7.52022
ZNF93	Increased	3.17498	4.32852	7.5035
CCNE2	Increased	4.15841	3.28663	7.44504
ZGRF1	Increased	3.41137	4.03299	7.44436
HBEGF	Increased	3.332	4.0106	7.3426
ANKRD1	Increased	4.91853	2.11938	7.03791
C5AR2	Increased	3.08335	3.86281	6.94616
WNT2	Increased	3.56374	3.37193	6.93567
PPP1R14A	Increased	4.72281	2.19874	6.92155
STX1A	Increased	3.21209	3.59443	6.80652
CXCL3	Increased	3.72459	3.08077	6.80536
KCNJ15	Increased	3.48458	3.31502	6.7996
RTKN2	Increased	3.25393	3.50863	6.76256
MASTL	Increased	3.2527	3.48524	6.73794
PARM1	Increased	4.64192	2.05306	6.69498
SYT1	Increased	3.67671	2.95946	6.63617
AUNIP	Increased	3.9676	2.64456	6.61216
ARSI	Increased	3.54475	2.98338	6.52813
ATAD3B	Increased	3.64074	2.88474	6.52548
FAM83D	Increased	3.06387	3.41093	6.4748
KIF24	Increased	3.20735	3.0468	6.25415
FANCB	Increased	3.23789	2.93551	6.1734
CHAC2	Increased	3.4183	2.61279	6.03109
CHRNA5	Increased	3.79656	2.22703	6.02359
ENTPD7	Increased	3.18193	2.74447	5.9264
MTFR2	Increased	3.12504	2.60526	5.7303
PRG4	Increased	3.08653	2.51175	5.59828
FIBCD1	Increased	3.25698	2.12274	5.37972

## Sheet: Decrease
VolcaNoseR - Exploring volcano plots
Name	Change	Fold change (log2)	Significance	Manhattan distance
BBC3	Decreased	-3.97364	90.9232	94.8968
SLC7A11	Decreased	-5.74143	63.6034	69.3448
FAM129A	Decreased	-3.59826	62.4009	65.9992
SLC14A1	Decreased	-3.91706	51.1195	55.0366
PTGFR	Decreased	-3.72786	48.4602	52.1881
DDIT3	Decreased	-4.93188	46.5275	51.4594
PTX3	Decreased	-4.66356	42.7886	47.4522
PCDH18	Decreased	-3.3556	40.8845	44.2401
EFNA5	Decreased	-3.22891	39.699	42.9279
TNFRSF19	Decreased	-3.50565	36.729	40.2347
PSAT1	Decreased	-3.39468	36.6148	40.0095
MYLIP	Decreased	-4.33537	35.0741	39.4095
ST8SIA1	Decreased	-5.97185	33.4227	39.3945
ADM2	Decreased	-5.57158	32.6808	38.2524
CLDN11	Decreased	-4.67606	32.8401	37.5162
PTGIS	Decreased	-4.1866	32.6046	36.7912
NUPR1	Decreased	-4.85484	31.2458	36.1006
CNKSR3	Decreased	-4.15144	31.4576	35.609
GDF15	Decreased	-4.86371	30.236	35.0997
ROBO2	Decreased	-4.53927	29.9885	34.5278
VIT	Decreased	-3.50228	29.7841	33.2864
APOL6	Decreased	-3.08706	29.1561	32.2432
STC2	Decreased	-3.27466	28.7786	32.0533
FAM171B	Decreased	-3.55099	27.8544	31.4054
GAL3ST4	Decreased	-3.20987	27.2301	30.44
OLFML1	Decreased	-3.51668	26.2812	29.7979
SYNE3	Decreased	-3.40557	26.1611	29.5667
RTL5	Decreased	-3.13411	26.2553	29.3894
ZNF521	Decreased	-3.1396	26.0377	29.1773
AHNAK2	Decreased	-3.637	25.0372	28.6742
RCAN2	Decreased	-6.84467	21.706	28.5507
SELENOP	Decreased	-4.60009	23.5332	28.1333
PAMR1	Decreased	-3.45333	23.9981	27.4514
CAMK1D	Decreased	-3.08864	24.3543	27.4429
AK5	Decreased	-3.06992	24.3297	27.3996
VWA5A	Decreased	-5.56657	21.7952	27.3618
FYCO1	Decreased	-3.06149	24.0419	27.1034
FAM110B	Decreased	-4.40162	22.1411	26.5427
EFNB1	Decreased	-3.33887	22.4914	25.8303
CREBRF	Decreased	-3.31379	21.8949	25.2087
TMEM159	Decreased	-3.38094	21.152	24.5329
SECTM1	Decreased	-3.88241	20.2135	24.0959
SLC7A14	Decreased	-11.2682	12.7735	24.0417
PLEKHF1	Decreased	-3.03421	20.8522	23.8864
LRRC2	Decreased	-3.16672	20.6715	23.8382
DOK6	Decreased	-3.95724	19.6745	23.6317
NHSL2	Decreased	-4.39785	19.1683	23.5661
LRRN4CL	Decreased	-4.3981	18.8238	23.2219
TRIB3	Decreased	-3.51026	18.6901	22.2004
TLCD2	Decreased	-3.06781	19.0995	22.1673
EBF1	Decreased	-3.2909	18.8347	22.1256
PDGFD	Decreased	-3.85551	17.5289	21.3844
AFF3	Decreased	-4.79354	16.2996	21.0931
ROR1	Decreased	-3.35509	17.6813	21.0364
AMOT	Decreased	-3.84821	17.1411	20.9893
CLIP3	Decreased	-3.02112	17.5183	20.5394
VCAM1	Decreased	-5.27834	14.9613	20.2396
PARD3B	Decreased	-3.25768	16.9287	20.1864
THRB	Decreased	-3.15873	17.0101	20.1688
RASL12	Decreased	-7.10478	12.8388	19.9436
ABCA1	Decreased	-3.33995	16.5157	19.8556
SCN2B	Decreased	-4.79716	14.9005	19.6977
KAZN	Decreased	-3.38036	16.2644	19.6448
TMEM35A	Decreased	-4.41322	15.2044	19.6176
NTN4	Decreased	-5.47951	14.1346	19.6141
ADH1B	Decreased	-11.0703	8.53873	19.609
RORB	Decreased	-4.18985	15.4045	19.5943
TCF7L1	Decreased	-3.07203	16.4331	19.5051
MBP	Decreased	-4.53632	14.7907	19.327
HACD4	Decreased	-3.17316	15.7754	18.9486
ARHGAP28	Decreased	-9.73027	9.1998	18.9301
ADRA2A	Decreased	-4.76326	14.1603	18.9236
MAN1C1	Decreased	-3.19855	15.6429	18.8415
ERMAP	Decreased	-3.40383	15.4055	18.8093
SLC9A9	Decreased	-4.0255	14.7738	18.7993
OSR2	Decreased	-3.58793	14.9787	18.5666
PPL	Decreased	-6.7887	11.7513	18.54
TCEA3	Decreased	-3.44413	15.0915	18.5356
SSBP2	Decreased	-3.20176	15.1013	18.3031
EVI2A	Decreased	-4.15208	13.8713	18.0234
NATD1	Decreased	-3.46822	14.184	17.6522
FAXDC2	Decreased	-5.36742	12.2798	17.6472
ALDH3A2	Decreased	-3.09503	14.5487	17.6437
TOX	Decreased	-3.34088	14.2542	17.5951
CASP1	Decreased	-3.41895	14.0637	17.4827
RSPO2	Decreased	-6.2943	10.6148	16.9091
NR0B1	Decreased	-9.21416	7.60783	16.822
ZBED3	Decreased	-3.71117	13.089	16.8002
PRKG1	Decreased	-3.22955	13.5402	16.7697
ALDH3A1	Decreased	-4.6357	12.1085	16.7442
IL17RD	Decreased	-3.13511	13.5334	16.6685
AKR1C3	Decreased	-3.70695	12.8715	16.5784
PLEKHA6	Decreased	-8.77436	7.46876	16.2431
NPAS3	Decreased	-5.23917	10.8249	16.0641
FER1L6	Decreased	-8.79912	7.20411	16.0032
QPRT	Decreased	-3.60361	12.3632	15.9668
NOV	Decreased	-4.42989	11.4205	15.8504
CDKN1C	Decreased	-5.07241	10.5474	15.6198
TNFSF13B	Decreased	-3.15877	12.3989	15.5577
KCNB1	Decreased	-8.74725	6.67119	15.4184
FAM43A	Decreased	-3.75079	11.4998	15.2506
GCNT3	Decreased	-5.01343	10.1264	15.1398
SLC2A12	Decreased	-6.30399	8.53553	14.8395
DTX4	Decreased	-8.22014	6.36106	14.5812
WNT2B	Decreased	-3.65598	10.9181	14.5741
EPHX2	Decreased	-8.75974	5.75864	14.5184
RARRES3	Decreased	-3.92764	10.269	14.1966
IL20RB	Decreased	-4.98968	9.20009	14.1898
AKNA	Decreased	-3.24375	10.9249	14.1686
NCKAP5	Decreased	-7.89195	6.24388	14.1358
KLHL24	Decreased	-3.0075	10.9779	13.9854
RASSF2	Decreased	-4.69087	9.27148	13.9624
BEND5	Decreased	-8.50071	5.43095	13.9317
CCDC102B	Decreased	-4.63318	9.29608	13.9293
FGF13	Decreased	-3.83856	9.99457	13.8331
MAPT	Decreased	-8.43362	5.36863	13.8023
DEPTOR	Decreased	-5.36152	8.35239	13.7139
TMEM140	Decreased	-4.90828	8.74611	13.6544
PIEZO2	Decreased	-3.33549	10.2783	13.6138
TXLNB	Decreased	-8.0122	5.56673	13.5789
TRIM16L	Decreased	-3.46934	10.0375	13.5068
VWCE	Decreased	-4.55203	8.9507	13.5027
SEMA3D	Decreased	-3.2904	10.1907	13.4811
EYA1	Decreased	-3.95339	9.41666	13.3701
ERICH3	Decreased	-8.27293	5.03638	13.3093
APOBEC3G	Decreased	-3.39516	9.91103	13.3062
TMEM26	Decreased	-5.07397	8.13944	13.2134
HSD17B14	Decreased	-3.34491	9.8079	13.1528
GBP2	Decreased	-3.78094	9.31461	13.0955
GBP4	Decreased	-7.73633	5.3072	13.0435
KIT	Decreased	-7.88349	5.0917	12.9752
PLCL1	Decreased	-8.08349	4.86772	12.9512
ADHFE1	Decreased	-7.66756	5.19161	12.8592
PALM	Decreased	-3.15017	9.67379	12.824
GPRC5B	Decreased	-3.52966	9.16555	12.6952
FAM20A	Decreased	-4.02167	8.48762	12.5093
MMP13	Decreased	-6.75521	5.69377	12.449
PLXDC1	Decreased	-3.99577	8.4399	12.4357
CCDC69	Decreased	-3.02074	9.38648	12.4072
EPHA3	Decreased	-6.69287	5.5971	12.29
ST6GALNAC5	Decreased	-6.52951	5.75864	12.2882
PRSS35	Decreased	-4.35279	7.78407	12.1369
ABCA5	Decreased	-3.12122	8.78829	11.9095
ACSS1	Decreased	-7.17075	4.7102	11.8809
TSPAN11	Decreased	-3.03117	8.78154	11.8127
BMP4	Decreased	-3.63059	8.14873	11.7793
SEMA6A	Decreased	-3.73621	8.04277	11.779
MEGF6	Decreased	-3.54668	8.12419	11.6709
SHC2	Decreased	-6.0508	5.57681	11.6276
TACR1	Decreased	-7.21551	4.3985	11.614
GDF5	Decreased	-5.29574	6.24407	11.5398
PCDH7	Decreased	-3.50978	8.0218	11.5316
FABP3	Decreased	-6.04015	5.35713	11.3973
AATK	Decreased	-7.60604	3.79039	11.3964
SEMA3E	Decreased	-3.00856	8.36461	11.3732
ANKRD33B	Decreased	-5.05435	6.2934	11.3477
MTUS1	Decreased	-6.31632	4.98697	11.3033
YPEL4	Decreased	-5.75164	5.50783	11.2595
SRGAP3	Decreased	-3.54467	7.69546	11.2401
ERICH2	Decreased	-4.03141	7.15278	11.1842
CLDN1	Decreased	-4.31874	6.85684	11.1756
UBA7	Decreased	-3.31502	7.82089	11.1359
TRIL	Decreased	-4.95118	6.18125	11.1324
DTNA	Decreased	-3.52358	7.57256	11.0961
CBLN3	Decreased	-3.63506	7.42373	11.0588
FAM49A	Decreased	-4.56359	6.45408	11.0177
TNFSF10	Decreased	-5.47832	5.46739	10.9457
CDH18	Decreased	-5.76232	5.17862	10.9409
APOL3	Decreased	-3.34873	7.57786	10.9266
GPR146	Decreased	-7.05242	3.85164	10.9041
RAB11FIP4	Decreased	-6.82938	3.99794	10.8273
MAP2K6	Decreased	-3.71643	7.07591	10.7923
VAT1L	Decreased	-3.22519	7.52643	10.7516
LYRM9	Decreased	-3.57257	7.13332	10.7059
TNNC2	Decreased	-6.60506	4.0433	10.6484
INHBE	Decreased	-6.49429	4.09242	10.5867
GNG7	Decreased	-6.05763	4.47968	10.5373
KCND3	Decreased	-4.35903	6.17282	10.5318
SULT1A1	Decreased	-6.78315	3.71605	10.4992
PIFO	Decreased	-7.0243	3.43185	10.4561
PPP1R9A	Decreased	-6.66266	3.79009	10.4527
CYYR1	Decreased	-4.60395	5.83278	10.4367
MAF	Decreased	-4.8126	5.57392	10.3865
CNTN3	Decreased	-3.18426	7.03467	10.2189
EFHB	Decreased	-6.89401	3.31394	10.2079
PRRG3	Decreased	-4.8923	5.30406	10.1964
EGFL6	Decreased	-3.0533	7.09784	10.1511
OMD	Decreased	-3.47622	6.60739	10.0836
NPM2	Decreased	-7.16311	2.82002	9.98313
NTNG2	Decreased	-3.34138	6.62344	9.96482
DMGDH	Decreased	-6.65193	3.2982	9.95013
MGARP	Decreased	-3.35587	6.59206	9.94793
MGP	Decreased	-3.30903	6.63445	9.94348
IPCEF1	Decreased	-6.59491	3.33082	9.92573
ZBTB7C	Decreased	-7.10271	2.81496	9.91767
NDRG2	Decreased	-6.38224	3.48796	9.8702
CYP39A1	Decreased	-6.2181	3.62608	9.84418
RSPO3	Decreased	-3.10824	6.7107	9.81894
S1PR1	Decreased	-3.37969	6.32631	9.706
BATF2	Decreased	-6.25142	3.45328	9.7047
DAPK1	Decreased	-5.72241	3.91637	9.63878
IL34	Decreased	-6.416	3.21818	9.63418
ARHGAP6	Decreased	-3.26488	6.25244	9.51732
CACNA1G	Decreased	-4.2174	5.29415	9.51155
PTH1R	Decreased	-6.49162	2.98849	9.48011
PRRT1	Decreased	-4.70689	4.74104	9.44793
L3MBTL1	Decreased	-6.36141	3.04876	9.41017
CA11	Decreased	-3.65748	5.73561	9.39309
TMEM25	Decreased	-3.28428	6.06003	9.34431
HIP1R	Decreased	-5.59947	3.74266	9.34213
RXFP1	Decreased	-6.22609	3.09346	9.31955
COL21A1	Decreased	-5.37476	3.91952	9.29428
ADAMTS19	Decreased	-6.34622	2.78459	9.13081
EFNB3	Decreased	-3.81589	5.30723	9.12312
CLIC3	Decreased	-6.20623	2.81223	9.01846
EGR3	Decreased	-4.01103	4.97652	8.98755
PAPPA2	Decreased	-4.20658	4.73847	8.94505
PLEKHG1	Decreased	-3.80605	5.10113	8.90718
ROR2	Decreased	-3.13357	5.71589	8.84946
ZNF425	Decreased	-3.08145	5.75265	8.8341
DBP	Decreased	-4.08093	4.69585	8.77678
YPEL2	Decreased	-3.06787	5.63307	8.70094
RGS5	Decreased	-4.30458	4.38741	8.69199
FGF18	Decreased	-3.14209	5.43898	8.58107
ATP6V1G2	Decreased	-5.02791	3.51961	8.54752
ST8SIA4	Decreased	-4.41962	4.12203	8.54165
ASNS	Decreased	-5.35667	3.12272	8.47939
FHDC1	Decreased	-5.85812	2.60777	8.46589
MROH6	Decreased	-3.42418	5.00572	8.4299
KIAA1671	Decreased	-4.11034	4.30918	8.41952
PLXNC1	Decreased	-3.15023	5.24772	8.39795
EEPD1	Decreased	-3.7254	4.65901	8.38441
MMP11	Decreased	-3.30197	5.06935	8.37132
IGDCC4	Decreased	-3.02598	5.32113	8.34711
KLF15	Decreased	-5.13903	3.16724	8.30627
KCNS1	Decreased	-3.65851	4.64743	8.30594
TPD52L1	Decreased	-4.82005	3.4765	8.29655
ANXA3	Decreased	-4.16637	4.0896	8.25597
MAP6	Decreased	-3.95244	4.28652	8.23896
TMEM30B	Decreased	-3.70634	4.52775	8.23409
ZNF517	Decreased	-4.97436	3.24488	8.21924
CCL11	Decreased	-4.76864	3.40123	8.16987
CDKL2	Decreased	-5.41525	2.71744	8.13269
ARHGAP20	Decreased	-5.0417	3.03246	8.07416
TEF	Decreased	-3.1255	4.9132	8.0387
PCSK2	Decreased	-5.45287	2.57942	8.03229
CABCOCO1	Decreased	-4.05736	3.9423	7.99966
TMEM130	Decreased	-3.62811	4.36198	7.99009
COLEC11	Decreased	-5.75171	2.23249	7.9842
TRIM9	Decreased	-5.59908	2.35883	7.95791
KLHDC7B	Decreased	-5.48115	2.44723	7.92838
OLFML2A	Decreased	-3.14909	4.69198	7.84107
ADAMTS8	Decreased	-4.54798	3.2924	7.84038
PRSS27	Decreased	-5.2731	2.54625	7.81935
CHRM2	Decreased	-3.36974	4.43566	7.8054
STMN2	Decreased	-5.48264	2.29135	7.77399
PCDHGB7	Decreased	-4.87657	2.88658	7.76315
GRIN2A	Decreased	-5.53255	2.21033	7.74288
LRRK2	Decreased	-3.1146	4.58912	7.70372
TMEM229B	Decreased	-4.57348	3.12953	7.70301
LCTL	Decreased	-5.44191	2.20105	7.64296
ARHGEF37	Decreased	-5.23281	2.40468	7.63749
CH25H	Decreased	-3.05312	4.57907	7.63219
PNMA8B	Decreased	-3.11796	4.51098	7.62894
LMO3	Decreased	-5.33553	2.28883	7.62436
ZSCAN31	Decreased	-3.5365	4.03524	7.57174
RAB39B	Decreased	-3.56297	3.97437	7.53734
KIAA1324	Decreased	-4.37022	3.14144	7.51166
RNF112	Decreased	-3.06591	4.44282	7.50873
ARVCF	Decreased	-3.86147	3.60848	7.46995
RIMS1	Decreased	-4.93822	2.45759	7.39581
ARIH2OS	Decreased	-5.16903	2.22269	7.39172
FAM107A	Decreased	-3.34712	4.03891	7.38603
RTP4	Decreased	-3.29126	3.92438	7.21564
LIPC	Decreased	-3.28935	3.83826	7.12761
PLCD4	Decreased	-4.34029	2.75156	7.09185
NME5	Decreased	-3.75154	3.28261	7.03415
WDR63	Decreased	-4.11147	2.91757	7.02904
FRRS1L	Decreased	-3.61016	3.41069	7.02085
FBLL1	Decreased	-4.93781	2.01827	6.95608
MBTD1	Decreased	-3.05393	3.78786	6.84179
TEX29	Decreased	-4.48038	2.35295	6.83333
RSPO1	Decreased	-4.22418	2.54191	6.76609
RGN	Decreased	-3.15443	3.56768	6.72211
SEPT3	Decreased	-3.78567	2.91156	6.69723
ASPA	Decreased	-4.62732	2.02156	6.64888
ARMC4	Decreased	-4.03327	2.49623	6.5295
ANKRD53	Decreased	-4.1022	2.28598	6.38818
RAB33A	Decreased	-3.74243	2.6334	6.37583
SCN4B	Decreased	-3.13064	3.17384	6.30448
RUNDC3B	Decreased	-3.53742	2.69663	6.23405
DENND6B	Decreased	-3.04117	3.15169	6.19286
BEX2	Decreased	-3.54945	2.58911	6.13856
ZKSCAN7	Decreased	-3.10974	3.00748	6.11722
NNAT	Decreased	-3.51845	2.57119	6.08964
FMO4	Decreased	-3.02813	3.04343	6.07156
CFAP53	Decreased	-3.91588	2.12231	6.03819
DAPL1	Decreased	-3.8938	2.05662	5.95042
PRKN	Decreased	-3.60113	2.25896	5.86009
MORN3	Decreased	-3.3396	2.44117	5.78077
REEP6	Decreased	-3.19119	2.55345	5.74464
RGS11	Decreased	-3.58442	2.04921	5.63363
METTL7B	Decreased	-3.54568	2.02649	5.57217
C5orf38	Decreased	-3.20386	2.36413	5.56799
KCNMB4	Decreased	-3.51745	2.02459	5.54204
FCGR2A	Decreased	-3.36182	2.16714	5.52896
RSPH9	Decreased	-3.33963	2.11016	5.44979
CSRNP3	Decreased	-3.00852	2.39872	5.40724
NEFL	Decreased	-3.29933	2.04527	5.3446
RNF212	Decreased	-3.05955	2.19161	5.25116
TBX15	Decreased	-3.09147	2.10338	5.19485
MILR1	Decreased	-3.03888	2.05915	5.09803
