# Supplementary material for: Extended PRF: Impact of Heat on Gene Expression in Gingival Fibroblasts
Source: Int J Mol Sci. 2025 Sep 18;26(18):9120. doi: 10.3390/ijms26189120 (PMC12470302; doi:10.3390/ijms26189120)
Supplement: Supplementary file 1 [file ijms-26-09120-s001.zip › ijms-3780438-Supplementary/Table S11 hPPP downregulated GProfiler.csv]

source	term_name	term_id	highlighted	adjusted_p_value	negative_log10_of_adjusted_p_value	term_size	query_size	intersection_size	effective_domain_size	intersections
GO:MF	receptor ligand activity	GO:0048018	true	0.000403370949968962	3.3942953820837594	512	5	4	20196	IL6,CXCL6,NOV,CXCL8
GO:MF	signaling receptor activator activity	GO:0030546	false	0.00042256902458367925	3.3741023410400253	518	5	4	20196	IL6,CXCL6,NOV,CXCL8
GO:MF	signaling receptor regulator activity	GO:0030545	false	0.0005524757537469096	3.2576867769097904	554	5	4	20196	IL6,CXCL6,NOV,CXCL8
GO:MF	heparin binding	GO:0008201	true	0.0013172865490003866	2.8803197427958036	177	5	3	20196	CXCL6,NOV,CXCL8
GO:MF	CXCR chemokine receptor binding	GO:0045236	false	0.0015102268001439957	2.8209578271077382	18	5	2	20196	CXCL6,CXCL8
GO:MF	cytokine activity	GO:0005125	false	0.0032423878441538586	2.4891350374512875	239	5	3	20196	IL6,CXCL6,CXCL8
GO:MF	glycosaminoglycan binding	GO:0005539	false	0.003621868745531561	2.441067292322412	248	5	3	20196	CXCL6,NOV,CXCL8
GO:MF	sulfur compound binding	GO:1901681	false	0.004722648653923185	2.325814362985276	271	5	3	20196	CXCL6,NOV,CXCL8
GO:MF	cytokine receptor binding	GO:0005126	false	0.0049880386266642285	2.302070192065553	276	5	3	20196	IL6,CXCL6,CXCL8
GO:MF	molecular function activator activity	GO:0140677	false	0.009457605894929446	2.0242187872991835	1132	5	4	20196	IL6,CXCL6,NOV,CXCL8
GO:MF	chemokine activity	GO:0008009	false	0.012053392456960675	1.9188907026340805	50	5	2	20196	CXCL6,CXCL8
GO:MF	chemokine receptor binding	GO:0042379	false	0.027970357612234327	1.5533019809639328	76	5	2	20196	CXCL6,CXCL8
GO:MF	signaling receptor binding	GO:0005102	false	0.028675141823705803	1.5424944254545756	1499	5	4	20196	IL6,CXCL6,NOV,CXCL8
GO:BP	myeloid leukocyte migration	GO:0097529	false	0.000060109363586709896	4.221057870138907	237	5	4	21017	IL6,CXCL6,NOV,CXCL8
GO:BP	leukocyte chemotaxis	GO:0030595	true	0.000060109363586709896	4.221057870138907	237	5	4	21017	IL6,CXCL6,NOV,CXCL8
GO:BP	cell chemotaxis	GO:0060326	false	0.00019796668079964287	3.7034078984380607	319	5	4	21017	IL6,CXCL6,NOV,CXCL8
GO:BP	response to lipopolysaccharide	GO:0032496	false	0.00024665337993904496	3.6079129289396508	337	5	4	21017	CLDN1,IL6,CXCL6,CXCL8
GO:BP	response to molecule of bacterial origin	GO:0002237	false	0.0003037904092471318	3.5174259410617634	355	5	4	21017	CLDN1,IL6,CXCL6,CXCL8
GO:BP	leukocyte migration	GO:0050900	false	0.00047045544136661664	3.3274815039795533	396	5	4	21017	IL6,CXCL6,NOV,CXCL8
GO:BP	locomotion	GO:0040011	false	0.0005413780123552024	3.266499386738246	1238	5	5	21017	CLDN1,IL6,CXCL6,NOV,CXCL8
GO:BP	chemotaxis	GO:0006935	false	0.0008788062254835075	3.0561068751885347	463	5	4	21017	IL6,CXCL6,NOV,CXCL8
GO:BP	taxis	GO:0042330	false	0.0008940702480171239	3.04862835690024	465	5	4	21017	IL6,CXCL6,NOV,CXCL8
GO:BP	cell migration	GO:0016477	false	0.0014109697847607692	2.8504822863534978	1499	5	5	21017	CLDN1,IL6,CXCL6,NOV,CXCL8
GO:BP	regulation of leukocyte chemotaxis	GO:0002688	false	0.001491863928258205	2.8262707867169268	123	5	3	21017	IL6,NOV,CXCL8
GO:BP	cellular response to lipid	GO:0071396	false	0.002623793592208538	2.5810703328980225	609	5	4	21017	CLDN1,IL6,CXCL6,CXCL8
GO:BP	cell motility	GO:0048870	false	0.0027762784989837554	2.556536970311868	1716	5	5	21017	CLDN1,IL6,CXCL6,NOV,CXCL8
GO:BP	defense response	GO:0006952	true	0.0036157615210063833	2.441800221317915	1809	5	5	21017	CLDN1,IL6,CXCL6,NOV,CXCL8
GO:BP	response to bacterium	GO:0009617	false	0.00514006870341126	2.2890310760800183	721	5	4	21017	CLDN1,IL6,CXCL6,CXCL8
GO:BP	regeneration	GO:0031099	true	0.006536226365433792	2.1846729155398354	201	5	3	21017	CLDN1,IL6,NOV
GO:BP	cellular response to lipopolysaccharide	GO:0071222	false	0.007888082016881069	2.103028582436306	214	5	3	21017	IL6,CXCL6,CXCL8
GO:BP	multicellular organismal-level homeostasis	GO:0048871	true	0.008126767821881061	2.0900821476688805	809	5	4	21017	CLDN1,IL6,CXCL6,NOV
GO:BP	cellular response to molecule of bacterial origin	GO:0071219	false	0.009045566706376393	2.043564219324641	224	5	3	21017	IL6,CXCL6,CXCL8
GO:BP	regulation of chemotaxis	GO:0050920	false	0.00916714483713791	2.037765906920576	225	5	3	21017	IL6,NOV,CXCL8
GO:BP	cellular response to chemical stimulus	GO:0070887	false	0.009325505784618328	2.030327604182882	2186	5	5	21017	CLDN1,IL6,CXCL6,NOV,CXCL8
GO:BP	cellular response to cytokine stimulus	GO:0071345	true	0.009571588368122306	2.019015986750728	843	5	4	21017	CLDN1,IL6,CXCL6,CXCL8
GO:BP	inflammatory response	GO:0006954	false	0.009753346858152073	2.010846330700356	847	5	4	21017	IL6,CXCL6,NOV,CXCL8
GO:BP	regulation of leukocyte migration	GO:0002685	false	0.009791307431907844	2.0091593130434884	230	5	3	21017	IL6,NOV,CXCL8
GO:BP	myeloid leukocyte activation	GO:0002274	true	0.011122853030384834	1.953783801204558	240	5	3	21017	IL6,CXCL6,CXCL8
GO:BP	cellular response to biotic stimulus	GO:0071216	false	0.012720359649726884	1.8955006094671878	251	5	3	21017	IL6,CXCL6,CXCL8
GO:BP	humoral immune response	GO:0006959	true	0.013180968133751027	1.8800526899161853	254	5	3	21017	IL6,CXCL6,CXCL8
GO:BP	response to lipid	GO:0033993	false	0.013603179753248333	1.8663595631093388	921	5	4	21017	CLDN1,IL6,CXCL6,CXCL8
GO:BP	response to external stimulus	GO:0009605	false	0.013885611752625445	1.857434981960757	2367	5	5	21017	CLDN1,IL6,CXCL6,NOV,CXCL8
GO:BP	response to cytokine	GO:0034097	false	0.014565805549587571	1.8366654920822019	937	5	4	21017	CLDN1,IL6,CXCL6,CXCL8
GO:BP	regulation of cell migration	GO:0030334	false	0.014627608442851272	1.8348266735312189	938	5	4	21017	CLDN1,IL6,NOV,CXCL8
GO:BP	response to peptide	GO:1901652	false	0.015384585355851702	1.8129142043298967	950	5	4	21017	CLDN1,IL6,CXCL6,CXCL8
GO:BP	liver regeneration	GO:0097421	true	0.01615175550889595	1.7917802679834982	31	5	2	21017	CLDN1,IL6
GO:BP	regulation of cell motility	GO:2000145	false	0.018856904364868657	1.724529601503373	1000	5	4	21017	CLDN1,IL6,NOV,CXCL8
GO:BP	regulation of locomotion	GO:0040012	false	0.022198525777712266	1.6536758664441291	1042	5	4	21017	CLDN1,IL6,NOV,CXCL8
GO:BP	neutrophil mediated immunity	GO:0002446	true	0.02312026563121909	1.6360071805668215	37	5	2	21017	IL6,CXCL6
GO:BP	biological process involved in symbiotic interaction	GO:0044403	true	0.024148460260330722	1.617110555254503	311	5	3	21017	CLDN1,CXCL6,CXCL8
GO:BP	maintenance of blood-brain barrier	GO:0035633	true	0.024402400297795335	1.6125674529720455	38	5	2	21017	CLDN1,IL6
GO:BP	regulation of response to external stimulus	GO:0032101	false	0.02475024451458381	1.6064205061926369	1071	5	4	21017	IL6,CXCL6,NOV,CXCL8
GO:BP	homeostasis of number of cells	GO:0048872	false	0.02703935754398159	1.5680036314588905	323	5	3	21017	IL6,CXCL6,NOV
GO:BP	neutrophil activation	GO:0042119	false	0.029875479925414557	1.5246851093982783	42	5	2	21017	CXCL6,CXCL8
GO:BP	defense response to symbiont	GO:0140546	false	0.030075792296788667	1.521782923070709	1125	5	4	21017	CLDN1,IL6,CXCL6,CXCL8
GO:BP	immune system process	GO:0002376	false	0.03195519055166472	1.4954585883707918	2796	5	5	21017	CLDN1,IL6,CXCL6,NOV,CXCL8
GO:BP	cellular response to oxygen-containing compound	GO:1901701	false	0.03315100591161983	1.4795032891223214	1153	5	4	21017	CLDN1,IL6,CXCL6,CXCL8
GO:BP	granulocyte activation	GO:0036230	false	0.042473379187256965	1.3718831851125053	50	5	2	21017	CXCL6,CXCL8
GO:BP	defense response to other organism	GO:0098542	false	0.04254147145301122	1.3711874925040188	1228	5	4	21017	CLDN1,IL6,CXCL6,CXCL8
KEGG	Pertussis	KEGG:05133	false	0.0001474775017331667	3.8312742279461065	76	4	3	8484	IL6,CXCL6,CXCL8
KEGG	Rheumatoid arthritis	KEGG:05323	false	0.00022996167262578126	3.6383445411745003	88	4	3	8484	IL6,CXCL6,CXCL8
KEGG	IL-17 signaling pathway	KEGG:04657	false	0.0002630704071955292	3.579928002976704	92	4	3	8484	IL6,CXCL6,CXCL8
KEGG	Viral protein interaction with cytokine and cytokine receptor	KEGG:04061	false	0.0003184468703404803	3.496963014953979	98	4	3	8484	IL6,CXCL6,CXCL8
KEGG	Pathogenic Escherichia coli infection	KEGG:05130	false	0.00260419452325479	2.584326578774775	197	4	3	8484	CLDN1,IL6,CXCL8
KEGG	Cytokine-cytokine receptor interaction	KEGG:04060	false	0.008364048530577003	2.077583455947545	291	4	3	8484	IL6,CXCL6,CXCL8
KEGG	Malaria	KEGG:05144	false	0.01045309205828518	1.9807552248429114	49	4	2	8484	IL6,CXCL8
KEGG	Legionellosis	KEGG:05134	false	0.013673465659109122	1.8641213957563427	56	4	2	8484	IL6,CXCL8
KEGG	AGE-RAGE signaling pathway in diabetic complications	KEGG:04933	false	0.043645888088313316	1.3600566652384303	100	4	2	8484	IL6,CXCL8
KEGG	Amoebiasis	KEGG:05146	false	0.044520576220186174	1.351439223321432	101	4	2	8484	IL6,CXCL8
KEGG	Chagas disease	KEGG:05142	false	0.044520576220186174	1.351439223321432	101	4	2	8484	IL6,CXCL8
KEGG	Toll-like receptor signaling pathway	KEGG:04620	false	0.04902197562248831	1.3096091903369864	106	4	2	8484	IL6,CXCL8
REAC	Interleukin-10 signaling	REAC:R-HSA-6783783	false	0.016530796805720126	1.781706212370036	45	4	2	10916	IL6,CXCL8
REAC	Chemokine receptors bind chemokines	REAC:R-HSA-380108	false	0.02661050450407403	1.5749468916546066	57	4	2	10916	CXCL6,CXCL8
WP	SARS CoV 2 innate immunity evasion and cell specific immune response	WP:WP5039	false	0.00013815360427434336	3.8596377803382067	66	4	3	8722	IL6,CXCL6,CXCL8
WP	Macrophage stimulating protein MSP signaling	WP:WP5353	false	0.0006141266042455905	3.211742088374569	108	4	3	8722	CLDN1,IL6,CXCL8
WP	Overview of proinflammatory and profibrotic mediators	WP:WP5095	false	0.0010011794744400968	2.99948806260834	127	4	3	8722	IL6,CXCL6,CXCL8
WP	COVID 19 adverse outcome pathway	WP:WP4891	false	0.001386909847170133	2.8579517683059743	15	4	2	8722	IL6,CXCL8
WP	Cells and molecules involved in local acute inflammatory response	WP:WP4493	false	0.0017958286631181886	2.745735100971554	17	4	2	8722	IL6,CXCL8
WP	LTF danger signal response pathway	WP:WP4478	false	0.0022572992708038255	2.6464108587146393	19	4	2	8722	IL6,CXCL8
WP	Overview of nanoparticle effects	WP:WP3287	false	0.0022572992708038255	2.6464108587146393	19	4	2	8722	IL6,CXCL8
WP	Pathogenesis of SARS CoV 2 mediated by nsp9 nsp10 complex	WP:WP4884	false	0.0027712732394361166	2.557320651940947	21	4	2	8722	IL6,CXCL8
WP	Post COVID neuroinflammation	WP:WP5485	false	0.003337702154935463	2.476552420874059	23	4	2	8722	IL6,CXCL8
WP	TLR4 signaling and tolerance	WP:WP3851	false	0.004982947269623293	2.3025137085810603	28	4	2	8722	IL6,CXCL8
WP	Antiviral and anti inflammatory effects of Nrf2 on SARS CoV 2 pathway	WP:WP5113	false	0.006534464979788254	2.184789965212387	32	4	2	8722	IL6,CXCL8
WP	Prostaglandin signaling	WP:WP5088	false	0.006954977612444031	2.157704263631341	33	4	2	8722	IL6,CXCL8
WP	Resistin as a regulator of inflammation	WP:WP4481	false	0.006954977612444031	2.157704263631341	33	4	2	8722	IL6,CXCL8
WP	Photodynamic therapy induced NF kB survival signaling	WP:WP3617	false	0.007835120449307781	2.10595432273494	35	4	2	8722	IL6,CXCL8
WP	Network map of SARS CoV 2 signaling	WP:WP5115	false	0.007922064664577151	2.101161616948841	253	4	3	8722	IL6,CXCL6,CXCL8
WP	Cytokine cytokine receptor interaction	WP:WP5473	false	0.008016045947784654	2.0960398021040576	254	4	3	8722	IL6,CXCL6,CXCL8
WP	Immune infiltration in pancreatic cancer	WP:WP5285	false	0.009751707391326327	2.010919338587261	39	4	2	8722	IL6,CXCL8
WP	IL26 signaling	WP:WP5347	false	0.0136061946537423	1.8662633202017445	46	4	2	8722	IL6,CXCL8
WP	Molecular pathway for oxidative stress	WP:WP5477	false	0.015452680229706653	1.810996182386801	49	4	2	8722	IL6,CXCL8
WP	Hepatitis C and hepatocellular carcinoma	WP:WP3646	false	0.02021393108604533	1.694349219242798	56	4	2	8722	IL6,CXCL8
WP	Lung fibrosis	WP:WP3624	false	0.02560740960312975	1.591634351713763	63	4	2	8722	IL6,CXCL8
WP	miRNA role in immune response in sepsis	WP:WP4329	false	0.02642939671401578	1.5779127501018964	64	4	2	8722	IL6,CXCL8
WP	Non genomic actions of 1 25 dihydroxyvitamin D3	WP:WP4341	false	0.035355275967047274	1.4515457685034892	74	4	2	8722	IL6,CXCL8
WP	Burn wound healing	WP:WP5055	false	0.03631833269397364	1.4398740973323323	75	4	2	8722	IL6,CXCL8
WP	Orexin receptor pathway	WP:WP5094	false	0.04999964482706672	1.3010330806678392	88	4	2	8722	IL6,CXCL8
TF	Factor: ONECUT2; motif: NAAAAATCRATANN	TF:M03956	false	0.014327607747291983	1.843826316851829	25	5	2	20044	CXCL6,NOV
