# Supplementary material for: Extended PRF: Impact of Heat on Gene Expression in Gingival Fibroblasts
Source: Int J Mol Sci. 2025 Sep 18;26(18):9120. doi: 10.3390/ijms26189120 (PMC12470302; doi:10.3390/ijms26189120)
Supplement: Supplementary file 1 [file ijms-26-09120-s001.zip › ijms-3780438-Supplementary/Table S10 hPPP upregulated GProfiler.csv]

source	term_name	term_id	adjusted_p_value	negative_log10_of_adjusted_p_value	term_size	query_size	intersection_size	effective_domain_size	intersections
GO:MF	hyaluronan synthase activity	GO:0050501	0.199910266	0.699164904	4	5	1	20246	HAS2
GO:MF	FK506 binding	GO:0005528	0.499479501	0.301482331	10	5	1	20246	FKBP5
GO:MF	macrolide binding	GO:0005527	0.599256982	0.222386897	12	5	1	20246	FKBP5
GO:MF	all-trans-retinol dehydrogenase (NADP+) activity	GO:0052650	0.64913093	0.187667697	13	5	1	20246	DHRS3
GO:MF	catalytic activity	GO:0003824	0.87522692	0.057879333	6817	5	5	20246	FKBP5,DHRS3,ANGPTL4,RASL11B,HAS2
GO:MF	all-trans-retinol dehydrogenase (NAD+) activity	GO:0004745	0.997972571	0.000881395	20	5	1	20246	DHRS3
GO:MF	nucleotide binding	GO:0000166	1	0	2406	5	2	20246	DHRS3,RASL11B
GO:MF	protein-macromolecule adaptor activity	GO:0030674	1	0	1034	5	1	20246	FKBP5
GO:MF	heat shock protein binding	GO:0031072	1	0	131	5	1	20246	FKBP5
GO:MF	ribonucleotide binding	GO:0032553	1	0	2164	5	1	20246	RASL11B
GO:MF	purine ribonucleotide binding	GO:0032555	1	0	2147	5	1	20246	RASL11B
GO:MF	guanyl ribonucleotide binding	GO:0032561	1	0	651	5	1	20246	RASL11B
GO:MF	amide binding	GO:0033218	1	0	245	5	1	20246	FKBP5
GO:MF	purine ribonucleoside triphosphate binding	GO:0035639	1	0	2087	5	1	20246	RASL11B
GO:MF	small molecule binding	GO:0036094	1	0	6577	5	2	20246	DHRS3,RASL11B
GO:MF	identical protein binding	GO:0042802	1	0	2182	5	2	20246	ANGPTL4,HAS2
GO:MF	ion binding	GO:0043167	1	0	6377	5	1	20246	RASL11B
GO:MF	anion binding	GO:0043168	1	0	2685	5	1	20246	RASL11B
GO:MF	molecular adaptor activity	GO:0060090	1	0	1212	5	1	20246	FKBP5
GO:MF	carbohydrate derivative binding	GO:0097367	1	0	2536	5	1	20246	RASL11B
GO:MF	molecular function regulator activity	GO:0098772	1	0	2195	5	2	20246	ANGPTL4,RASL11B
GO:MF	catalytic activity, acting on a protein	GO:0140096	1	0	2849	5	1	20246	FKBP5
GO:MF	molecular function inhibitor activity	GO:0140678	1	0	528	5	1	20246	ANGPTL4
GO:MF	nucleoside phosphate binding	GO:1901265	1	0	2424	5	2	20246	DHRS3,RASL11B
GO:MF	heterocyclic compound binding	GO:1901363	1	0	2558	5	2	20246	DHRS3,RASL11B
GO:MF	enzyme regulator activity	GO:0030234	1	0	1339	5	1	20246	ANGPTL4
GO:MF	guanyl nucleotide binding	GO:0019001	1	0	651	5	1	20246	RASL11B
GO:MF	ribonucleoside triphosphate phosphatase activity	GO:0017111	1	0	1201	5	1	20246	RASL11B
GO:MF	molecular_function	GO:0003674	1	0	20246	5	5	20246	FKBP5,DHRS3,ANGPTL4,RASL11B,HAS2
GO:MF	peptidyl-prolyl cis-trans isomerase activity	GO:0003755	1	0	45	5	1	20246	FKBP5
GO:MF	GTPase activity	GO:0003924	1	0	796	5	1	20246	RASL11B
GO:MF	G protein activity	GO:0003925	1	0	52	5	1	20246	RASL11B
GO:MF	alcohol dehydrogenase (NAD+) activity	GO:0004022	1	0	23	5	1	20246	DHRS3
GO:MF	aldo-keto reductase (NADPH) activity	GO:0004033	1	0	35	5	1	20246	DHRS3
GO:MF	enzyme inhibitor activity	GO:0004857	1	0	403	5	1	20246	ANGPTL4
GO:MF	signaling receptor binding	GO:0005102	1	0	1521	5	1	20246	RASL11B
GO:MF	cytokine receptor binding	GO:0005126	1	0	278	5	1	20246	RASL11B
GO:MF	transforming growth factor beta receptor binding	GO:0005160	1	0	26	5	1	20246	RASL11B
GO:MF	binding	GO:0005488	1	0	18498	5	5	20246	FKBP5,DHRS3,ANGPTL4,RASL11B,HAS2
GO:MF	protein binding	GO:0005515	1	0	15123	5	4	20246	FKBP5,ANGPTL4,RASL11B,HAS2
GO:MF	GTP binding	GO:0005525	1	0	614	5	1	20246	RASL11B
GO:MF	alcohol dehydrogenase (NADP+) activity	GO:0008106	1	0	29	5	1	20246	DHRS3
GO:MF	UDP-glycosyltransferase activity	GO:0008194	1	0	147	5	1	20246	HAS2
GO:MF	electron transfer activity	GO:0009055	1	0	114	5	1	20246	DHRS3
GO:MF	pyrophosphatase activity	GO:0016462	1	0	1261	5	1	20246	RASL11B
GO:MF	oxidoreductase activity	GO:0016491	1	0	759	5	1	20246	DHRS3
GO:MF	oxidoreductase activity, acting on CH-OH group of donors	GO:0016614	1	0	134	5	1	20246	DHRS3
GO:MF	oxidoreductase activity, acting on the CH-OH group of donors, NAD or NADP as acceptor	GO:0016616	1	0	124	5	1	20246	DHRS3
GO:MF	transferase activity	GO:0016740	1	0	2594	5	1	20246	HAS2
GO:MF	glycosyltransferase activity	GO:0016757	1	0	275	5	1	20246	HAS2
GO:MF	hexosyltransferase activity	GO:0016758	1	0	200	5	1	20246	HAS2
GO:MF	hydrolase activity	GO:0016787	1	0	3255	5	1	20246	RASL11B
GO:MF	hydrolase activity, acting on acid anhydrides	GO:0016817	1	0	1262	5	1	20246	RASL11B
GO:MF	hydrolase activity, acting on acid anhydrides, in phosphorus-containing anhydrides	GO:0016818	1	0	1262	5	1	20246	RASL11B
GO:MF	isomerase activity	GO:0016853	1	0	452	5	1	20246	FKBP5
GO:MF	cis-trans isomerase activity	GO:0016859	1	0	48	5	1	20246	FKBP5
GO:MF	purine nucleotide binding	GO:0017076	1	0	2241	5	1	20246	RASL11B
GO:MF	alcohol dehydrogenase [NAD(P)+] activity	GO:0018455	1	0	51	5	1	20246	DHRS3
GO:BP	bone morphogenesis	GO:0060349	0.186808353	0.728603707	103	5	2	21026	DHRS3,HAS2
GO:BP	positive regulation of monocyte aggregation	GO:1900625	0.566084711	0.247118574	3	5	1	21026	HAS2
GO:BP	regulation of monocyte aggregation	GO:1900623	0.566084711	0.247118574	3	5	1	21026	HAS2
GO:BP	positive regulation of hyaluronan biosynthetic process	GO:1900127	0.754707816	0.122221152	4	5	1	21026	HAS2
GO:BP	endocardial cushion to mesenchymal transition	GO:0090500	0.754707816	0.122221152	4	5	1	21026	HAS2
GO:BP	bone development	GO:0060348	0.847175519	0.072026603	220	5	2	21026	DHRS3,HAS2
GO:BP	monocyte aggregation	GO:0070487	0.943295031	0.025352453	5	5	1	21026	HAS2
GO:BP	negative regulation of lipoprotein lipase activity	GO:0051005	0.943295031	0.025352453	5	5	1	21026	ANGPTL4
GO:BP	protein unfolding	GO:0043335	0.943295031	0.025352453	5	5	1	21026	ANGPTL4
GO:BP	skeletal system morphogenesis	GO:0048705	0.965533299	0.015232744	235	5	2	21026	DHRS3,HAS2
GO:BP	macromolecule biosynthetic process	GO:0009059	1	0	9643	5	2	21026	FKBP5,HAS2
GO:BP	response to external stimulus	GO:0009605	1	0	2415	5	1	21026	FKBP5
GO:BP	response to biotic stimulus	GO:0009607	1	0	1634	5	1	21026	FKBP5
GO:BP	response to bacterium	GO:0009617	1	0	728	5	1	21026	FKBP5
GO:BP	response to abiotic stimulus	GO:0009628	1	0	1144	5	1	21026	ANGPTL4
GO:BP	anatomical structure morphogenesis	GO:0009653	1	0	2713	5	3	21026	DHRS3,ANGPTL4,HAS2
GO:BP	response to endogenous stimulus	GO:0009719	1	0	1489	5	3	21026	DHRS3,RASL11B,HAS2
GO:BP	response to hormone	GO:0009725	1	0	907	5	1	21026	DHRS3
GO:BP	hormone-mediated signaling pathway	GO:0009755	1	0	225	5	1	21026	DHRS3
GO:BP	animal organ morphogenesis	GO:0009887	1	0	1042	5	2	21026	DHRS3,HAS2
GO:BP	tissue development	GO:0009888	1	0	2032	5	1	21026	HAS2
GO:BP	regulation of biosynthetic process	GO:0009889	1	0	5809	5	1	21026	HAS2
GO:BP	positive regulation of biosynthetic process	GO:0009891	1	0	2696	5	1	21026	HAS2
GO:BP	positive regulation of metabolic process	GO:0009893	1	0	3597	5	1	21026	HAS2
GO:BP	regulation of signal transduction	GO:0009966	1	0	3034	5	2	21026	DHRS3,RASL11B
GO:BP	negative regulation of signal transduction	GO:0009968	1	0	1326	5	2	21026	DHRS3,RASL11B
GO:BP	cellular process	GO:0009987	1	0	20247	5	5	21026	FKBP5,DHRS3,ANGPTL4,RASL11B,HAS2
GO:BP	gene expression	GO:0010467	1	0	9224	5	1	21026	FKBP5
GO:BP	regulation of macromolecule biosynthetic process	GO:0010556	1	0	5644	5	1	21026	HAS2
GO:BP	positive regulation of macromolecule biosynthetic process	GO:0010557	1	0	2593	5	1	21026	HAS2
GO:BP	positive regulation of macromolecule metabolic process	GO:0010604	1	0	3288	5	1	21026	HAS2
GO:BP	epithelial cell migration	GO:0010631	1	0	95	5	1	21026	HAS2
GO:BP	regulation of epithelial cell migration	GO:0010632	1	0	66	5	1	21026	HAS2
GO:BP	positive regulation of epithelial cell migration	GO:0010634	1	0	47	5	1	21026	HAS2
GO:BP	regulation of cell communication	GO:0010646	1	0	3486	5	2	21026	DHRS3,RASL11B
GO:BP	negative regulation of cell communication	GO:0010648	1	0	1436	5	2	21026	DHRS3,RASL11B
GO:BP	regulation of cell-substrate adhesion	GO:0010810	1	0	217	5	1	21026	HAS2
GO:BP	positive regulation of cell-substrate adhesion	GO:0010811	1	0	126	5	1	21026	HAS2
GO:BP	regulation of hormone levels	GO:0010817	1	0	556	5	1	21026	DHRS3
GO:BP	biosynthetic process	GO:0009058	1	0	10664	5	2	21026	FKBP5,HAS2
GO:BP	regulation of keratinocyte proliferation	GO:0010837	1	0	46	5	1	21026	HAS2
GO:BP	positive regulation of cell population proliferation	GO:0008284	1	0	954	5	1	21026	HAS2
GO:BP	cell death	GO:0008219	1	0	1991	5	1	21026	ANGPTL4
GO:BP	carbohydrate metabolic process	GO:0005975	1	0	561	5	1	21026	HAS2
GO:BP	polysaccharide metabolic process	GO:0005976	1	0	102	5	1	21026	HAS2
GO:BP	aminoglycan metabolic process	GO:0006022	1	0	85	5	1	21026	HAS2
GO:BP	aminoglycan biosynthetic process	GO:0006023	1	0	43	5	1	21026	HAS2
GO:BP	glycosaminoglycan biosynthetic process	GO:0006024	1	0	35	5	1	21026	HAS2
GO:BP	alcohol metabolic process	GO:0006066	1	0	362	5	1	21026	DHRS3
GO:BP	regulation of carbohydrate metabolic process	GO:0006109	1	0	175	5	1	21026	HAS2
GO:BP	protein folding	GO:0006457	1	0	219	5	1	21026	FKBP5
GO:BP	lipid metabolic process	GO:0006629	1	0	1391	5	2	21026	DHRS3,ANGPTL4
GO:BP	isoprenoid metabolic process	GO:0006720	1	0	121	5	1	21026	DHRS3
GO:BP	terpenoid metabolic process	GO:0006721	1	0	99	5	1	21026	DHRS3
GO:BP	transport	GO:0006810	1	0	4407	5	1	21026	HAS2
GO:BP	water transport	GO:0006833	1	0	30	5	1	21026	HAS2
GO:BP	apoptotic process	GO:0006915	1	0	1923	5	1	21026	ANGPTL4
GO:BP	response to stress	GO:0006950	1	0	3948	5	2	21026	ANGPTL4,HAS2
GO:BP	cell communication	GO:0007154	1	0	6540	5	2	21026	DHRS3,RASL11B
GO:BP	cell adhesion	GO:0007155	1	0	1530	5	1	21026	HAS2
GO:BP	leukocyte cell-cell adhesion	GO:0007159	1	0	415	5	1	21026	HAS2
GO:BP	signal transduction	GO:0007165	1	0	6002	5	2	21026	DHRS3,RASL11B
GO:BP	cell surface receptor signaling pathway	GO:0007166	1	0	2819	5	1	21026	RASL11B
GO:BP	enzyme-linked receptor protein signaling pathway	GO:0007167	1	0	970	5	1	21026	RASL11B
GO:BP	cell surface receptor protein serine/threonine kinase signaling pathway	GO:0007178	1	0	364	5	1	21026	RASL11B
GO:BP	transforming growth factor beta receptor signaling pathway	GO:0007179	1	0	208	5	1	21026	RASL11B
GO:BP	multicellular organism development	GO:0007275	1	0	4727	5	3	21026	DHRS3,ANGPTL4,HAS2
GO:BP	heart development	GO:0007507	1	0	605	5	2	21026	DHRS3,HAS2
GO:BP	sensory perception	GO:0007600	1	0	966	5	1	21026	DHRS3
GO:BP	visual perception	GO:0007601	1	0	220	5	1	21026	DHRS3
GO:BP	biological_process	GO:0008150	1	0	21026	5	5	21026	FKBP5,DHRS3,ANGPTL4,RASL11B,HAS2
GO:BP	metabolic process	GO:0008152	1	0	14136	5	4	21026	FKBP5,DHRS3,ANGPTL4,HAS2
GO:BP	cell population proliferation	GO:0008283	1	0	2015	5	1	21026	HAS2
GO:BP	cardiac septum development	GO:0003279	1	0	108	5	1	21026	DHRS3
GO:BP	positive regulation of keratinocyte proliferation	GO:0010838	1	0	15	5	1	21026	HAS2
GO:BP	muscle cell migration	GO:0014812	1	0	88	5	1	21026	HAS2
GO:BP	cellular response to hormone stimulus	GO:0032870	1	0	638	5	1	21026	DHRS3
GO:BP	regulation of polysaccharide metabolic process	GO:0032881	1	0	44	5	1	21026	HAS2
GO:BP	regulation of polysaccharide biosynthetic process	GO:0032885	1	0	36	5	1	21026	HAS2
GO:BP	cellular response to stress	GO:0033554	1	0	1830	5	1	21026	HAS2
GO:BP	response to cytokine	GO:0034097	1	0	947	5	1	21026	HAS2
GO:BP	primary alcohol metabolic process	GO:0034308	1	0	103	5	1	21026	DHRS3
GO:BP	response to fluid shear stress	GO:0034405	1	0	34	5	1	21026	HAS2
GO:BP	substrate adhesion-dependent cell spreading	GO:0034446	1	0	103	5	1	21026	HAS2
GO:BP	response to tumor necrosis factor	GO:0034612	1	0	229	5	1	21026	HAS2
GO:BP	tube morphogenesis	GO:0035239	1	0	879	5	2	21026	ANGPTL4,HAS2
GO:BP	tube development	GO:0035295	1	0	1101	5	2	21026	ANGPTL4,HAS2
GO:BP	intracellular signal transduction	GO:0035556	1	0	2965	5	1	21026	DHRS3
GO:BP	regulation of urine volume	GO:0035809	1	0	22	5	1	21026	HAS2
GO:BP	positive regulation of urine volume	GO:0035810	1	0	13	5	1	21026	HAS2
GO:BP	response to platelet-derived growth factor	GO:0036119	1	0	24	5	1	21026	HAS2
GO:BP	cellular response to platelet-derived growth factor stimulus	GO:0036120	1	0	22	5	1	21026	HAS2
GO:BP	response to decreased oxygen levels	GO:0036293	1	0	316	5	1	21026	ANGPTL4
GO:BP	atrioventricular canal development	GO:0036302	1	0	13	5	1	21026	HAS2
GO:BP	locomotion	GO:0040011	1	0	1255	5	1	21026	HAS2
GO:BP	regulation of locomotion	GO:0040012	1	0	1067	5	1	21026	HAS2
GO:BP	positive regulation of locomotion	GO:0040017	1	0	603	5	1	21026	HAS2
GO:BP	fluid transport	GO:0042044	1	0	40	5	1	21026	HAS2
GO:BP	regulation of cell population proliferation	GO:0042127	1	0	1685	5	1	21026	HAS2
GO:BP	response to cocaine	GO:0042220	1	0	58	5	1	21026	FKBP5
GO:BP	response to chemical	GO:0042221	1	0	3909	5	3	21026	FKBP5,DHRS3,HAS2
GO:BP	hormone metabolic process	GO:0042445	1	0	244	5	1	21026	DHRS3
GO:BP	retinol metabolic process	GO:0042572	1	0	53	5	1	21026	DHRS3
GO:BP	homeostatic process	GO:0042592	1	0	1736	5	2	21026	ANGPTL4,HAS2
GO:BP	ovulation cycle	GO:0042698	1	0	74	5	1	21026	HAS2
GO:BP	developmental process	GO:0032502	1	0	6553	5	3	21026	DHRS3,ANGPTL4,HAS2
GO:BP	programmed cell death	GO:0012501	1	0	1987	5	1	21026	ANGPTL4
GO:BP	multicellular organismal process	GO:0032501	1	0	7322	5	3	21026	DHRS3,ANGPTL4,HAS2
GO:BP	intracellular receptor signaling pathway	GO:0030522	1	0	377	5	1	21026	DHRS3
GO:BP	smooth muscle cell migration	GO:0014909	1	0	74	5	1	21026	HAS2
GO:BP	regulation of smooth muscle cell migration	GO:0014910	1	0	67	5	1	21026	HAS2
GO:BP	positive regulation of smooth muscle cell migration	GO:0014911	1	0	40	5	1	21026	HAS2
GO:BP	cellular component organization	GO:0016043	1	0	8184	5	1	21026	HAS2
GO:BP	carbohydrate biosynthetic process	GO:0016051	1	0	192	5	1	21026	HAS2
GO:BP	diterpenoid metabolic process	GO:0016101	1	0	88	5	1	21026	DHRS3
GO:BP	cell migration	GO:0016477	1	0	1534	5	1	21026	HAS2
GO:BP	regulation of transforming growth factor beta receptor signaling pathway	GO:0017015	1	0	142	5	1	21026	RASL11B
GO:BP	regulation of lipid metabolic process	GO:0019216	1	0	320	5	1	21026	ANGPTL4
GO:BP	regulation of metabolic process	GO:0019222	1	0	7035	5	2	21026	ANGPTL4,HAS2
GO:BP	protein metabolic process	GO:0019538	1	0	4721	5	1	21026	FKBP5
GO:BP	regulation of cell-cell adhesion	GO:0022407	1	0	494	5	1	21026	HAS2
GO:BP	positive regulation of cell-cell adhesion	GO:0022409	1	0	328	5	1	21026	HAS2
GO:BP	reproductive process	GO:0022414	1	0	1608	5	1	21026	HAS2
GO:BP	regulation of anatomical structure morphogenesis	GO:0022603	1	0	831	5	1	21026	ANGPTL4
GO:BP	cellular component assembly	GO:0022607	1	0	4719	5	1	21026	HAS2
GO:BP	regulation of signaling	GO:0023051	1	0	3478	5	2	21026	DHRS3,RASL11B
GO:BP	signaling	GO:0023052	1	0	6515	5	2	21026	DHRS3,RASL11B
GO:BP	negative regulation of signaling	GO:0023057	1	0	1435	5	2	21026	DHRS3,RASL11B
GO:BP	cell differentiation	GO:0030154	1	0	4437	5	1	21026	HAS2
GO:BP	regulation of cell adhesion	GO:0030155	1	0	794	5	1	21026	HAS2
GO:BP	extracellular matrix organization	GO:0030198	1	0	327	5	1	21026	HAS2
GO:BP	glycosaminoglycan metabolic process	GO:0030203	1	0	70	5	1	21026	HAS2
GO:BP	hyaluronan metabolic process	GO:0030212	1	0	34	5	1	21026	HAS2
GO:BP	hyaluronan biosynthetic process	GO:0030213	1	0	14	5	1	21026	HAS2
GO:BP	regulation of ossification	GO:0030278	1	0	123	5	1	21026	DHRS3
GO:BP	regulation of cell migration	GO:0030334	1	0	960	5	1	21026	HAS2
GO:BP	positive regulation of cell migration	GO:0030335	1	0	559	5	1	21026	HAS2
GO:BP	negative regulation of transforming growth factor beta receptor signaling pathway	GO:0030512	1	0	96	5	1	21026	RASL11B
GO:BP	cell-substrate adhesion	GO:0031589	1	0	356	5	1	21026	HAS2
GO:BP	cardiac chamber morphogenesis	GO:0003206	1	0	124	5	1	21026	DHRS3
GO:BP	cardiac chamber development	GO:0003205	1	0	169	5	1	21026	DHRS3
GO:BP	outflow tract morphogenesis	GO:0003151	1	0	77	5	1	21026	DHRS3
GO:BP	polysaccharide biosynthetic process	GO:0000271	1	0	55	5	1	21026	HAS2
GO:BP	skeletal system development	GO:0001501	1	0	540	5	2	21026	DHRS3,HAS2
GO:BP	ossification	GO:0001503	1	0	430	5	1	21026	DHRS3
GO:BP	retinoid metabolic process	GO:0001523	1	0	83	5	1	21026	DHRS3
GO:BP	angiogenesis	GO:0001525	1	0	547	5	1	21026	ANGPTL4
GO:BP	blood vessel development	GO:0001568	1	0	732	5	2	21026	ANGPTL4,HAS2
GO:BP	vasculogenesis	GO:0001570	1	0	85	5	1	21026	HAS2
GO:BP	response to hypoxia	GO:0001666	1	0	302	5	1	21026	ANGPTL4
GO:BP	ameboidal-type cell migration	GO:0001667	1	0	235	5	1	21026	HAS2
GO:BP	kidney development	GO:0001822	1	0	322	5	1	21026	HAS2
GO:BP	epithelial to mesenchymal transition	GO:0001837	1	0	171	5	1	21026	HAS2
GO:BP	vasculature development	GO:0001944	1	0	762	5	2	21026	ANGPTL4,HAS2
GO:BP	heart morphogenesis	GO:0003007	1	0	266	5	2	21026	DHRS3,HAS2
GO:BP	system process	GO:0003008	1	0	2293	5	2	21026	DHRS3,HAS2
GO:BP	renal system process	GO:0003014	1	0	132	5	1	21026	HAS2
GO:BP	renal water homeostasis	GO:0003091	1	0	25	5	1	21026	HAS2
GO:BP	renal water transport	GO:0003097	1	0	9	5	1	21026	HAS2
GO:BP	regulation of apoptotic process	GO:0042981	1	0	1462	5	1	21026	ANGPTL4
GO:BP	extracellular structure organization	GO:0043062	1	0	328	5	1	21026	HAS2
GO:BP	negative regulation of apoptotic process	GO:0043066	1	0	874	5	1	21026	ANGPTL4
GO:BP	regulation of programmed cell death	GO:0043067	1	0	1506	5	1	21026	ANGPTL4
GO:BP	negative regulation of endothelial cell apoptotic process	GO:2000352	1	0	32	5	1	21026	ANGPTL4
GO:BP	regulation of endothelial cell apoptotic process	GO:2000351	1	0	54	5	1	21026	ANGPTL4
GO:BP	regulation of cell motility	GO:2000145	1	0	1022	5	1	21026	HAS2
GO:BP	system development	GO:0048731	1	0	4053	5	3	21026	DHRS3,ANGPTL4,HAS2
GO:BP	mesenchymal cell differentiation	GO:0048762	1	0	252	5	1	21026	HAS2
GO:BP	anatomical structure development	GO:0048856	1	0	5997	5	3	21026	DHRS3,ANGPTL4,HAS2
GO:BP	cellular developmental process	GO:0048869	1	0	4438	5	1	21026	HAS2
GO:BP	cell motility	GO:0048870	1	0	1793	5	1	21026	HAS2
GO:BP	multicellular organismal-level homeostasis	GO:0048871	1	0	825	5	1	21026	HAS2
GO:BP	chemical homeostasis	GO:0048878	1	0	1043	5	2	21026	ANGPTL4,HAS2
GO:BP	epithelial cell proliferation	GO:0050673	1	0	441	5	1	21026	HAS2
GO:BP	regulation of epithelial cell proliferation	GO:0050678	1	0	364	5	1	21026	HAS2
GO:BP	positive regulation of epithelial cell proliferation	GO:0050679	1	0	204	5	1	21026	HAS2
GO:BP	regulation of biological process	GO:0050789	1	0	12336	5	4	21026	DHRS3,ANGPTL4,RASL11B,HAS2
GO:BP	regulation of catalytic activity	GO:0050790	1	0	928	5	1	21026	ANGPTL4
GO:BP	regulation of developmental process	GO:0050793	1	0	2457	5	1	21026	ANGPTL4
GO:BP	regulation of cellular process	GO:0050794	1	0	11946	5	4	21026	DHRS3,ANGPTL4,RASL11B,HAS2
GO:BP	nervous system process	GO:0050877	1	0	1510	5	1	21026	DHRS3
GO:BP	regulation of body fluid levels	GO:0050878	1	0	376	5	1	21026	HAS2
GO:BP	multicellular organismal-level water homeostasis	GO:0050891	1	0	34	5	1	21026	HAS2
GO:BP	response to stimulus	GO:0050896	1	0	8999	5	5	21026	FKBP5,DHRS3,ANGPTL4,RASL11B,HAS2
GO:BP	sensory perception of light stimulus	GO:0050953	1	0	223	5	1	21026	DHRS3
GO:BP	positive regulation of developmental process	GO:0051094	1	0	1343	5	1	21026	ANGPTL4
GO:BP	regulation of cellular component organization	GO:0051128	1	0	2433	5	1	21026	HAS2
GO:BP	localization	GO:0051179	1	0	5555	5	1	21026	HAS2
GO:BP	establishment of localization	GO:0051234	1	0	4928	5	1	21026	HAS2
GO:BP	regulation of multicellular organismal process	GO:0051239	1	0	2956	5	3	21026	DHRS3,ANGPTL4,HAS2
GO:BP	positive regulation of multicellular organismal process	GO:0051240	1	0	1667	5	1	21026	ANGPTL4
GO:BP	regulation of hydrolase activity	GO:0051336	1	0	352	5	1	21026	ANGPTL4
GO:BP	negative regulation of hydrolase activity	GO:0051346	1	0	86	5	1	21026	ANGPTL4
GO:BP	keratinocyte migration	GO:0051546	1	0	20	5	1	21026	HAS2
GO:BP	regulation of keratinocyte migration	GO:0051547	1	0	14	5	1	21026	HAS2
GO:BP	anatomical structure formation involved in morphogenesis	GO:0048646	1	0	1199	5	1	21026	ANGPTL4
GO:BP	positive regulation of keratinocyte migration	GO:0051549	1	0	12	5	1	21026	HAS2
GO:BP	multicellular organismal reproductive process	GO:0048609	1	0	1000	5	1	21026	HAS2
GO:BP	regulation of response to stimulus	GO:0048583	1	0	3993	5	2	21026	DHRS3,RASL11B
GO:BP	negative regulation of programmed cell death	GO:0043069	1	0	905	5	1	21026	ANGPTL4
GO:BP	negative regulation of catalytic activity	GO:0043086	1	0	293	5	1	21026	ANGPTL4
GO:BP	macromolecule metabolic process	GO:0043170	1	0	12048	5	2	21026	FKBP5,HAS2
GO:BP	response to external biotic stimulus	GO:0043207	1	0	1595	5	1	21026	FKBP5
GO:BP	regulation of carbohydrate biosynthetic process	GO:0043255	1	0	96	5	1	21026	HAS2
GO:BP	response to alkaloid	GO:0043279	1	0	103	5	1	21026	FKBP5
GO:BP	keratinocyte proliferation	GO:0043616	1	0	58	5	1	21026	HAS2
GO:BP	cellular component biogenesis	GO:0044085	1	0	4980	5	1	21026	HAS2
GO:BP	regulation of cellular component biogenesis	GO:0044087	1	0	1011	5	1	21026	HAS2
GO:BP	negative regulation of molecular function	GO:0044092	1	0	553	5	1	21026	ANGPTL4
GO:BP	primary metabolic process	GO:0044238	1	0	12342	5	4	21026	FKBP5,DHRS3,ANGPTL4,HAS2
GO:BP	small molecule metabolic process	GO:0044281	1	0	1776	5	1	21026	DHRS3
GO:BP	biological process involved in interspecies interaction between organisms	GO:0044419	1	0	1759	5	1	21026	FKBP5
GO:BP	estrous cycle	GO:0044849	1	0	16	5	1	21026	HAS2
GO:BP	external encapsulating structure organization	GO:0045229	1	0	329	5	1	21026	HAS2
GO:BP	regulation of angiogenesis	GO:0045765	1	0	293	5	1	21026	ANGPTL4
GO:BP	positive regulation of angiogenesis	GO:0045766	1	0	166	5	1	21026	ANGPTL4
GO:BP	positive regulation of cell adhesion	GO:0045785	1	0	488	5	1	21026	HAS2
GO:BP	positive regulation of carbohydrate metabolic process	GO:0045913	1	0	80	5	1	21026	HAS2
GO:BP	retinoic acid receptor signaling pathway	GO:0048384	1	0	35	5	1	21026	DHRS3
GO:BP	regulation of retinoic acid receptor signaling pathway	GO:0048385	1	0	16	5	1	21026	DHRS3
GO:BP	negative regulation of retinoic acid receptor signaling pathway	GO:0048387	1	0	9	5	1	21026	DHRS3
GO:BP	rhythmic process	GO:0048511	1	0	305	5	1	21026	HAS2
GO:BP	animal organ development	GO:0048513	1	0	3085	5	2	21026	DHRS3,HAS2
GO:BP	blood vessel morphogenesis	GO:0048514	1	0	635	5	2	21026	ANGPTL4,HAS2
GO:BP	positive regulation of biological process	GO:0048518	1	0	6264	5	2	21026	ANGPTL4,HAS2
GO:BP	negative regulation of biological process	GO:0048519	1	0	5834	5	3	21026	DHRS3,ANGPTL4,RASL11B
GO:BP	positive regulation of cellular process	GO:0048522	1	0	5920	5	1	21026	HAS2
GO:BP	negative regulation of cellular process	GO:0048523	1	0	5629	5	3	21026	DHRS3,ANGPTL4,RASL11B
GO:BP	negative regulation of response to stimulus	GO:0048585	1	0	1680	5	2	21026	DHRS3,RASL11B
GO:BP	protein maturation	GO:0051604	1	0	539	5	1	21026	FKBP5
GO:BP	response to other organism	GO:0051707	1	0	1592	5	1	21026	FKBP5
GO:BP	cellular response to stimulus	GO:0051716	1	0	7376	5	3	21026	DHRS3,RASL11B,HAS2
GO:BP	regulation of transmembrane receptor protein serine/threonine kinase signaling pathway	GO:0090092	1	0	268	5	1	21026	RASL11B
GO:BP	negative regulation of transmembrane receptor protein serine/threonine kinase signaling pathway	GO:0090101	1	0	150	5	1	21026	RASL11B
GO:BP	tissue migration	GO:0090130	1	0	104	5	1	21026	HAS2
GO:BP	epithelium migration	GO:0090132	1	0	98	5	1	21026	HAS2
GO:BP	regulation of cellular response to growth factor stimulus	GO:0090287	1	0	320	5	1	21026	RASL11B
GO:BP	response to alcohol	GO:0097305	1	0	277	5	1	21026	FKBP5
GO:BP	cell-cell adhesion	GO:0098609	1	0	976	5	1	21026	HAS2
GO:BP	olefinic compound metabolic process	GO:0120254	1	0	162	5	1	21026	DHRS3
GO:BP	multicellular organismal-level chemical homeostasis	GO:0140962	1	0	80	5	1	21026	HAS2
GO:BP	transforming growth factor beta receptor superfamily signaling pathway	GO:0141091	1	0	344	5	1	21026	RASL11B
GO:BP	nuclear receptor-mediated signaling pathway	GO:0141193	1	0	177	5	1	21026	DHRS3
GO:BP	regulation of substrate adhesion-dependent cell spreading	GO:1900024	1	0	62	5	1	21026	HAS2
GO:BP	positive regulation of substrate adhesion-dependent cell spreading	GO:1900026	1	0	43	5	1	21026	HAS2
GO:BP	regulation of hyaluronan biosynthetic process	GO:1900125	1	0	8	5	1	21026	HAS2
GO:BP	carbohydrate derivative metabolic process	GO:1901135	1	0	983	5	1	21026	HAS2
GO:BP	carbohydrate derivative biosynthetic process	GO:1901137	1	0	594	5	1	21026	HAS2
GO:BP	regulation of extracellular matrix assembly	GO:1901201	1	0	20	5	1	21026	HAS2
GO:BP	regulation of vasculature development	GO:1901342	1	0	299	5	1	21026	ANGPTL4
GO:BP	response to peptide	GO:1901652	1	0	962	5	1	21026	HAS2
GO:BP	response to nitrogen compound	GO:1901698	1	0	1080	5	1	21026	FKBP5
GO:BP	response to oxygen-containing compound	GO:1901700	1	0	1669	5	1	21026	FKBP5
GO:BP	regulation of intracellular signal transduction	GO:1902531	1	0	1953	5	1	21026	DHRS3
GO:BP	negative regulation of intracellular signal transduction	GO:1902532	1	0	662	5	1	21026	DHRS3
GO:BP	regulation of leukocyte cell-cell adhesion	GO:1903037	1	0	377	5	1	21026	HAS2
GO:BP	positive regulation of leukocyte cell-cell adhesion	GO:1903039	1	0	277	5	1	21026	HAS2
GO:BP	regulation of extracellular matrix organization	GO:1903053	1	0	63	5	1	21026	HAS2
GO:BP	regulation of cellular response to transforming growth factor beta stimulus	GO:1903844	1	0	145	5	1	21026	RASL11B
GO:BP	positive regulation of vasculature development	GO:1904018	1	0	169	5	1	21026	ANGPTL4
GO:BP	regulation of multicellular organismal development	GO:2000026	1	0	1418	5	1	21026	ANGPTL4
GO:BP	extracellular matrix assembly	GO:0085029	1	0	48	5	1	21026	HAS2
GO:BP	regulation of primary metabolic process	GO:0080090	1	0	5390	5	2	21026	ANGPTL4,HAS2
GO:BP	endothelial cell apoptotic process	GO:0072577	1	0	59	5	1	21026	ANGPTL4
GO:BP	circulatory system development	GO:0072359	1	0	1145	5	3	21026	DHRS3,ANGPTL4,HAS2
GO:BP	lipid homeostasis	GO:0055088	1	0	167	5	1	21026	ANGPTL4
GO:BP	acylglycerol homeostasis	GO:0055090	1	0	40	5	1	21026	ANGPTL4
GO:BP	roof of mouth development	GO:0060021	1	0	94	5	1	21026	DHRS3
GO:BP	negative regulation of lipase activity	GO:0060192	1	0	10	5	1	21026	ANGPTL4
GO:BP	regulation of macromolecule metabolic process	GO:0060255	1	0	6492	5	1	21026	HAS2
GO:BP	cardiac epithelial to mesenchymal transition	GO:0060317	1	0	33	5	1	21026	HAS2
GO:BP	cardiac septum morphogenesis	GO:0060411	1	0	69	5	1	21026	DHRS3
GO:BP	mesenchyme development	GO:0060485	1	0	320	5	1	21026	HAS2
GO:BP	chaperone-mediated protein folding	GO:0061077	1	0	74	5	1	21026	FKBP5
GO:BP	biological regulation	GO:0065007	1	0	12743	5	4	21026	DHRS3,ANGPTL4,RASL11B,HAS2
GO:BP	regulation of biological quality	GO:0065008	1	0	2947	5	2	21026	DHRS3,HAS2
GO:BP	regulation of molecular function	GO:0065009	1	0	1496	5	1	21026	ANGPTL4
GO:BP	renal absorption	GO:0070293	1	0	38	5	1	21026	HAS2
GO:BP	renal water absorption	GO:0070295	1	0	6	5	1	21026	HAS2
GO:BP	positive regulation of cell motility	GO:2000147	1	0	587	5	1	21026	HAS2
GO:BP	triglyceride homeostasis	GO:0070328	1	0	39	5	1	21026	ANGPTL4
GO:BP	leukocyte aggregation	GO:0070486	1	0	13	5	1	21026	HAS2
GO:BP	response to interleukin-1	GO:0070555	1	0	110	5	1	21026	HAS2
GO:BP	response to growth factor	GO:0070848	1	0	721	5	2	21026	RASL11B,HAS2
GO:BP	cellular response to chemical stimulus	GO:0070887	1	0	2192	5	1	21026	DHRS3
GO:BP	cellular response to cytokine stimulus	GO:0071345	1	0	854	5	1	21026	HAS2
GO:BP	cellular response to interleukin-1	GO:0071347	1	0	84	5	1	21026	HAS2
GO:BP	cellular response to tumor necrosis factor	GO:0071356	1	0	208	5	1	21026	HAS2
GO:BP	cellular response to growth factor stimulus	GO:0071363	1	0	689	5	2	21026	RASL11B,HAS2
GO:BP	cellular response to endogenous stimulus	GO:0071495	1	0	1223	5	3	21026	DHRS3,RASL11B,HAS2
GO:BP	cellular response to fluid shear stress	GO:0071498	1	0	20	5	1	21026	HAS2
GO:BP	response to transforming growth factor beta	GO:0071559	1	0	269	5	1	21026	RASL11B
GO:BP	cellular response to transforming growth factor beta stimulus	GO:0071560	1	0	262	5	1	21026	RASL11B
GO:BP	cellular component organization or biogenesis	GO:0071840	1	0	8393	5	1	21026	HAS2
GO:BP	renal system development	GO:0072001	1	0	332	5	1	21026	HAS2
GO:BP	response to oxygen levels	GO:0070482	1	0	344	5	1	21026	ANGPTL4
GO:CC	photoreceptor outer segment membrane	GO:0042622	0.398699829	0.39935395	16	4	1	22149	DHRS3
GO:CC	Golgi membrane	GO:0000139	1	0	688	4	1	22149	HAS2
GO:CC	lytic vacuole	GO:0000323	1	0	770	4	1	22149	HAS2
GO:CC	photoreceptor outer segment	GO:0001750	1	0	96	4	1	22149	DHRS3
GO:CC	cellular_component	GO:0005575	1	0	22149	4	4	22149	FKBP5,DHRS3,ANGPTL4,HAS2
GO:CC	extracellular region	GO:0005576	1	0	4258	4	3	22149	FKBP5,ANGPTL4,HAS2
GO:CC	extracellular space	GO:0005615	1	0	3315	4	2	22149	FKBP5,ANGPTL4
GO:CC	intracellular anatomical structure	GO:0005622	1	0	17944	4	3	22149	FKBP5,DHRS3,HAS2
GO:CC	nucleus	GO:0005634	1	0	10078	4	1	22149	FKBP5
GO:CC	nucleoplasm	GO:0005654	1	0	4255	4	1	22149	FKBP5
GO:CC	cytoplasm	GO:0005737	1	0	12527	4	3	22149	FKBP5,DHRS3,HAS2
GO:CC	lysosome	GO:0005764	1	0	770	4	1	22149	HAS2
GO:CC	vacuole	GO:0005773	1	0	867	4	1	22149	HAS2
GO:CC	endoplasmic reticulum	GO:0005783	1	0	2095	4	2	22149	DHRS3,HAS2
GO:CC	endoplasmic reticulum membrane	GO:0005789	1	0	1233	4	2	22149	DHRS3,HAS2
GO:CC	Golgi apparatus	GO:0005794	1	0	1659	4	1	22149	HAS2
GO:CC	blood microparticle	GO:0072562	1	0	139	4	1	22149	ANGPTL4
GO:CC	intracellular vesicle	GO:0097708	1	0	2562	4	1	22149	HAS2
GO:CC	non-motile cilium	GO:0097730	1	0	170	4	1	22149	DHRS3
GO:CC	9+0 non-motile cilium	GO:0097731	1	0	133	4	1	22149	DHRS3
GO:CC	photoreceptor cell cilium	GO:0097733	1	0	121	4	1	22149	DHRS3
GO:CC	bounding membrane of organelle	GO:0098588	1	0	2251	4	2	22149	DHRS3,HAS2
GO:CC	plasma membrane region	GO:0098590	1	0	1332	4	2	22149	DHRS3,HAS2
GO:CC	endoplasmic reticulum subcompartment	GO:0098827	1	0	1239	4	2	22149	DHRS3,HAS2
GO:CC	membrane microdomain	GO:0098857	1	0	297	4	1	22149	HAS2
GO:CC	cellular anatomical structure	GO:0110165	1	0	21620	4	4	22149	FKBP5,DHRS3,ANGPTL4,HAS2
GO:CC	plasma membrane bounded cell projection	GO:0120025	1	0	2323	4	1	22149	DHRS3
GO:CC	extracellular vesicle	GO:1903561	1	0	2141	4	2	22149	FKBP5,HAS2
GO:CC	cell periphery	GO:0071944	1	0	6347	4	3	22149	DHRS3,ANGPTL4,HAS2
GO:CC	extracellular exosome	GO:0070062	1	0	2111	4	1	22149	FKBP5
GO:CC	intracellular organelle lumen	GO:0070013	1	0	6695	4	1	22149	FKBP5
GO:CC	extracellular membrane-bounded organelle	GO:0065010	1	0	2142	4	2	22149	FKBP5,HAS2
GO:CC	lipid droplet	GO:0005811	1	0	105	4	1	22149	DHRS3
GO:CC	cytosol	GO:0005829	1	0	5534	4	1	22149	FKBP5
GO:CC	plasma membrane	GO:0005886	1	0	5866	4	2	22149	DHRS3,HAS2
GO:CC	cilium	GO:0005929	1	0	789	4	1	22149	DHRS3
GO:CC	endomembrane system	GO:0012505	1	0	4872	4	2	22149	DHRS3,HAS2
GO:CC	membrane	GO:0016020	1	0	9953	4	3	22149	FKBP5,DHRS3,HAS2
GO:CC	external encapsulating structure	GO:0030312	1	0	560	4	1	22149	ANGPTL4
GO:CC	extracellular matrix	GO:0031012	1	0	559	4	1	22149	ANGPTL4
GO:CC	organelle membrane	GO:0031090	1	0	3842	4	2	22149	DHRS3,HAS2
GO:CC	cell projection membrane	GO:0031253	1	0	360	4	1	22149	DHRS3
GO:CC	cytoplasmic vesicle	GO:0031410	1	0	2556	4	1	22149	HAS2
GO:CC	membrane-enclosed lumen	GO:0031974	1	0	6695	4	1	22149	FKBP5
GO:CC	nuclear lumen	GO:0031981	1	0	5540	4	1	22149	FKBP5
GO:CC	vesicle	GO:0031982	1	0	4033	4	2	22149	FKBP5,HAS2
GO:CC	organelle subcompartment	GO:0031984	1	0	1562	4	2	22149	DHRS3,HAS2
GO:CC	cell projection	GO:0042995	1	0	2441	4	1	22149	DHRS3
GO:CC	neuron projection	GO:0043005	1	0	1355	4	1	22149	DHRS3
GO:CC	organelle	GO:0043226	1	0	16936	4	3	22149	FKBP5,DHRS3,HAS2
GO:CC	membrane-bounded organelle	GO:0043227	1	0	15780	4	3	22149	FKBP5,DHRS3,HAS2
GO:CC	membraneless organelle	GO:0043228	1	0	6670	4	1	22149	DHRS3
GO:CC	intracellular organelle	GO:0043229	1	0	16147	4	3	22149	FKBP5,DHRS3,HAS2
GO:CC	extracellular organelle	GO:0043230	1	0	2142	4	2	22149	FKBP5,HAS2
GO:CC	intracellular membrane-bounded organelle	GO:0043231	1	0	14727	4	3	22149	FKBP5,DHRS3,HAS2
GO:CC	intracellular membraneless organelle	GO:0043232	1	0	6669	4	1	22149	DHRS3
GO:CC	organelle lumen	GO:0043233	1	0	6695	4	1	22149	FKBP5
GO:CC	plasma membrane raft	GO:0044853	1	0	117	4	1	22149	HAS2
GO:CC	membrane raft	GO:0045121	1	0	295	4	1	22149	HAS2
GO:CC	ciliary membrane	GO:0060170	1	0	79	4	1	22149	DHRS3
GO:CC	collagen-containing extracellular matrix	GO:0062023	1	0	397	4	1	22149	ANGPTL4
GO:CC	nuclear outer membrane-endoplasmic reticulum membrane network	GO:0042175	1	0	1258	4	2	22149	DHRS3,HAS2
KEGG	Cholesterol metabolism	KEGG:04979	0.887517639	0.051823007	51	3	1	8484	ANGPTL4
KEGG	KEGG root term	KEGG:00000	1	0	8484	3	3	8484	FKBP5,DHRS3,ANGPTL4
KEGG	Retinol metabolism	KEGG:00830	1	0	68	3	1	8484	DHRS3
KEGG	Metabolic pathways	KEGG:01100	1	0	1537	3	1	8484	DHRS3
KEGG	Biosynthesis of cofactors	KEGG:01240	1	0	153	3	1	8484	DHRS3
KEGG	PPAR signaling pathway	KEGG:03320	1	0	75	3	1	8484	ANGPTL4
KEGG	Estrogen signaling pathway	KEGG:04915	1	0	136	3	1	8484	FKBP5
REAC	Hyaluronan biosynthesis and export	REAC:R-HSA-2142850	0.307886437	0.511609443	5	4	1	11004	HAS2
REAC	The retinoid cycle in cones (daylight vision)	REAC:R-HSA-2187335	0.430923487	0.365599835	7	4	1	11004	DHRS3
REAC	Regulation of CDH11 function	REAC:R-HSA-9762292	0.615353219	0.210875523	10	4	1	11004	ANGPTL4
REAC	Signaling by Nuclear Receptors	REAC:R-HSA-9006931	0.675003511	0.170693968	289	4	2	11004	FKBP5,DHRS3
REAC	MECP2 regulates neuronal receptors and channels	REAC:R-HSA-9022699	0.922400729	0.035080363	15	4	1	11004	FKBP5
REAC	Sensory Perception	REAC:R-HSA-9709957	1	0	576	4	1	11004	DHRS3
REAC	Signal Transduction	REAC:R-HSA-162582	1	0	2558	4	2	11004	FKBP5,DHRS3
REAC	Signaling by Retinoic Acid	REAC:R-HSA-5362517	1	0	43	4	1	11004	DHRS3
REAC	Transcriptional Regulation by MECP2	REAC:R-HSA-8986944	1	0	58	4	1	11004	FKBP5
REAC	Transcriptional regulation of white adipocyte differentiation	REAC:R-HSA-381340	1	0	83	4	1	11004	ANGPTL4
REAC	Transport of small molecules	REAC:R-HSA-382551	1	0	729	4	1	11004	ANGPTL4
REAC	Visual phototransduction	REAC:R-HSA-2187338	1	0	97	4	1	11004	DHRS3
REAC	REACTOME root term	REAC:0000000	1	0	11004	4	4	11004	FKBP5,DHRS3,ANGPTL4,HAS2
REAC	Regulation of lipid metabolism by PPARalpha	REAC:R-HSA-400206	1	0	114	4	1	11004	ANGPTL4
REAC	Regulation of Homotypic Cell-Cell Adhesion	REAC:R-HSA-9759476	1	0	30	4	1	11004	ANGPTL4
REAC	Regulation of CDH11 Expression and Function	REAC:R-HSA-9759475	1	0	27	4	1	11004	ANGPTL4
REAC	Adherens junctions interactions	REAC:R-HSA-418990	1	0	55	4	1	11004	ANGPTL4
REAC	Adipogenesis	REAC:R-HSA-9843745	1	0	108	4	1	11004	ANGPTL4
REAC	Assembly of active LPL and LIPC lipase complexes	REAC:R-HSA-8963889	1	0	18	4	1	11004	ANGPTL4
REAC	Cell junction organization	REAC:R-HSA-446728	1	0	114	4	1	11004	ANGPTL4
REAC	Cell-Cell communication	REAC:R-HSA-1500931	1	0	150	4	1	11004	ANGPTL4
REAC	Cell-cell junction organization	REAC:R-HSA-421270	1	0	87	4	1	11004	ANGPTL4
REAC	Cellular responses to stimuli	REAC:R-HSA-8953897	1	0	810	4	1	11004	FKBP5
REAC	Cellular responses to stress	REAC:R-HSA-2262752	1	0	796	4	1	11004	FKBP5
REAC	Developmental Biology	REAC:R-HSA-1266738	1	0	1384	4	1	11004	ANGPTL4
REAC	ESR-mediated signaling	REAC:R-HSA-8939211	1	0	215	4	1	11004	FKBP5
REAC	Gene expression (Transcription)	REAC:R-HSA-74160	1	0	1518	4	1	11004	FKBP5
REAC	Generic Transcription Pathway	REAC:R-HSA-212436	1	0	1234	4	1	11004	FKBP5
REAC	Glycosaminoglycan metabolism	REAC:R-HSA-1630316	1	0	125	4	1	11004	HAS2
REAC	HSP90 chaperone cycle for steroid hormone receptors (SHR) in the presence of ligand	REAC:R-HSA-3371497	1	0	57	4	1	11004	FKBP5
REAC	Hyaluronan metabolism	REAC:R-HSA-2142845	1	0	17	4	1	11004	HAS2
REAC	Metabolism	REAC:R-HSA-1430728	1	0	2100	4	2	11004	ANGPTL4,HAS2
REAC	Metabolism of carbohydrates and carbohydrate derivatives	REAC:R-HSA-71387	1	0	279	4	1	11004	HAS2
REAC	Metabolism of lipids	REAC:R-HSA-556833	1	0	747	4	1	11004	ANGPTL4
REAC	PPARA activates gene expression	REAC:R-HSA-1989781	1	0	113	4	1	11004	ANGPTL4
REAC	Plasma lipoprotein assembly, remodeling, and clearance	REAC:R-HSA-174824	1	0	71	4	1	11004	ANGPTL4
REAC	Plasma lipoprotein remodeling	REAC:R-HSA-8963899	1	0	32	4	1	11004	ANGPTL4
REAC	RA biosynthesis pathway	REAC:R-HSA-5365859	1	0	22	4	1	11004	DHRS3
REAC	RNA Polymerase II Transcription	REAC:R-HSA-73857	1	0	1355	4	1	11004	FKBP5
REAC	Regulation of Expression and Function of Type II Classical Cadherins	REAC:R-HSA-9764260	1	0	30	4	1	11004	ANGPTL4
WP	Nuclear receptors meta pathway	WP:WP2882	0.243770886	0.613018164	313	3	2	8752	FKBP5,ANGPTL4
WP	Familial hyperlipidemia type 1	WP:WP5108	0.401960802	0.395816295	18	3	1	8752	ANGPTL4
WP	Farnesoid X receptor pathway	WP:WP2879	0.424243442	0.372384863	19	3	1	8752	FKBP5
WP	Vitamin A and carotenoid metabolism	WP:WP716	0.935336877	0.029031943	42	3	1	8752	DHRS3
WP	WIKIPATHWAYS	WP:000000	1	0	8752	3	3	8752	FKBP5,DHRS3,ANGPTL4
WP	Androgen receptor network in prostate cancer	WP:WP2263	1	0	113	3	1	8752	FKBP5
WP	Glucocorticoid receptor pathway	WP:WP2880	1	0	70	3	1	8752	ANGPTL4
WP	MECP2 and associated Rett syndrome	WP:WP3584	1	0	73	3	1	8752	FKBP5
WP	PPAR signaling	WP:WP3942	1	0	50	3	1	8752	ANGPTL4
TF	Factor: STAT; motif: TTCCCGKAA	TF:M00223	1	0	3597	5	2	20092	FKBP5,HAS2
TF	Factor: STAT; motif: TTCCCGKAA; match class: 1	TF:M00223_1	1	0	654	5	1	20092	FKBP5
TF	Factor: Stra13; motif: NYSTCACGTGABNN	TF:M00985	1	0	729	5	1	20092	FKBP5
TF	Factor: TBX2; motif: NNNGTGTSNN	TF:M12026	1	0	7605	5	4	20092	FKBP5,DHRS3,RASL11B,HAS2
TF	Factor: T-bet; motif: NAGGTGTGAN	TF:M12020	1	0	1156	5	1	20092	RASL11B
TF	Factor: TBX2; motif: NNNGTGTSNN; match class: 1	TF:M12026_1	1	0	1944	5	2	20092	FKBP5,RASL11B
TF	Factor: TBX20; motif: NRGGTGTKANGGTGTGAN	TF:M12033	1	0	199	5	1	20092	RASL11B
TF	Factor: TBX20; motif: NAGGTGTGARGGYGTGAN	TF:M12031	1	0	113	5	1	20092	RASL11B
TF	Factor: Tal; motif: GWSNNCABCTGC	TF:M07469	1	0	4734	5	4	20092	FKBP5,ANGPTL4,RASL11B,HAS2
TF	Factor: Tbx1; motif: NNAGGTGTGAAN	TF:M12035	1	0	2923	5	2	20092	RASL11B,HAS2
TF	Factor: TATA; motif: STATAAAWRNNNNNN	TF:M00252	1	0	4697	5	1	20092	ANGPTL4
TF	Factor: Tax/CREB; motif: GGGGGTTGACGYANA	TF:M00114	1	0	6720	5	3	20092	FKBP5,ANGPTL4,HAS2
TF	Factor: Tal-1; motif: TCCAKCTGNY	TF:M00993	1	0	2052	5	1	20092	ANGPTL4
TF	Factor: Tax/CREB; motif: GGGGGTTGACGYANA; match class: 1	TF:M00114_1	1	0	1625	5	1	20092	ANGPTL4
TF	Factor: Tax/CREB; motif: RTGACGCATAYCCCC	TF:M00115	1	0	9542	5	2	20092	DHRS3,RASL11B
TF	Factor: T-bet; motif: NNGNRGGTGTGRN	TF:M10089	1	0	6394	5	3	20092	FKBP5,RASL11B,HAS2
TF	Factor: T-bet; motif: NNGNRGGTGTGRN; match class: 1	TF:M10089_1	1	0	1360	5	2	20092	FKBP5,HAS2
TF	Factor: Tal-1beta:ITF-2; motif: NNNAACAGATGKTNNN	TF:M00070	1	0	1693	5	1	20092	FKBP5
TF	Factor: TAFII250; motif: RARRWGGCGGMGGNGR; match class: 1	TF:M10086_1	1	0	4087	5	2	20092	RASL11B,HAS2
TF	Factor: TAFII250; motif: RARRWGGCGGMGGNGR	TF:M10086	1	0	9284	5	4	20092	FKBP5,DHRS3,RASL11B,HAS2
TF	Factor: T3R-beta; motif: RRGNNANNNGAGGWCAN; match class: 1	TF:M02119_1	1	0	496	5	1	20092	FKBP5
TF	Factor: T3R-beta; motif: RRGNNANNNGAGGWCAN	TF:M02119	1	0	3670	5	2	20092	FKBP5,DHRS3
TF	Factor: TBP; motif: MTATAAAARS	TF:M10088	1	0	4985	5	1	20092	ANGPTL4
TF	Factor: TBP; motif: NGNNTATAAAA	TF:M03581	1	0	7129	5	1	20092	DHRS3
TF	Factor: TBP; motif: NGNNTATAAAA; match class: 1	TF:M03581_1	1	0	1962	5	1	20092	DHRS3
TF	Factor: T3R-alpha; motif: NNTGTGTCCTCANNTGACCTYWNN; match class: 1	TF:M12891_1	1	0	41	5	1	20092	FKBP5
TF	Factor: TBX15; motif: AGGTGTGA	TF:M04122	1	0	2121	5	1	20092	RASL11B
TF	Factor: TBX15; motif: NAGGTGTGAN	TF:M12039	1	0	2611	5	1	20092	RASL11B
TF	Factor: T3R-alpha; motif: NNTGTGTCCTCANNTGACCTYWNN	TF:M12891	1	0	1084	5	1	20092	FKBP5
TF	Factor: TBX15; motif: NAGGTGTGAN	TF:M12040	1	0	2699	5	1	20092	RASL11B
TF	Factor: T3RALPHA; motif: TGWCCTNRNNTGACCYN; match class: 1	TF:M12672_1	1	0	103	5	1	20092	FKBP5
TF	Factor: T3RALPHA; motif: TGWCCTNRNNTGACCYN	TF:M12672	1	0	1653	5	1	20092	FKBP5
TF	Factor: Tal-1; motif: CAGATGG	TF:M03804	1	0	5455	5	1	20092	FKBP5
TF	Factor: SUHW1; motif: TCTCTCCAGTRTGAATTCTCTGAT	TF:M10541	1	0	7596	5	1	20092	ANGPTL4
TF	Factor: Stra13; motif: NYSTCACGTGABNN; match class: 1	TF:M00985_1	1	0	578	5	1	20092	FKBP5
TF	Factor: Tbx20; motif: SGAGGTGTGAGGSGR	TF:M07474	1	0	3754	5	2	20092	ANGPTL4,RASL11B
TF	Factor: TBX1; motif: AGGTGTGA	TF:M04126	1	0	2121	5	1	20092	RASL11B
TF	Factor: TCF11:MafG; motif: NNNNNATGACTCAGCANTTNNG	TF:M00284	1	0	4505	5	1	20092	FKBP5
TF	Factor: Tbx3; motif: NRAGGTGNNAR	TF:M10090	1	0	5127	5	3	20092	FKBP5,DHRS3,HAS2
TF	Factor: TFAP2A; motif: NNNNGCCYSAGGGCA	TF:M07231	1	0	5443	5	2	20092	FKBP5,HAS2
TF	Factor: AP-2alpha; motif: NNNGSCCTGRGGSN	TF:M04896	1	0	5939	5	1	20092	FKBP5
TF	Factor: TFAP2A; motif: NGCCCYNNGGGCN	TF:M04148	1	0	10292	5	1	20092	ANGPTL4
TF	Factor: TFAP2A; motif: YGCCCNNRGGCN; match class: 1	TF:M04146_1	1	0	3889	5	1	20092	DHRS3
TF	Factor: TFAP2A; motif: YGCCCNNRGGCN	TF:M04146	1	0	6685	5	2	20092	DHRS3,HAS2
TF	Factor: Tel-2; motif: YTACTTCCTG	TF:M00678	1	0	5375	5	1	20092	DHRS3
TF	Factor: AP-2alpha; motif: NTNSCCTGRGGSNAN	TF:M09590	1	0	5377	5	3	20092	FKBP5,DHRS3,HAS2
TF	Factor: TEL1; motif: CNCGGAANNN; match class: 1	TF:M02070_1	1	0	4992	5	1	20092	FKBP5
TF	Factor: TEF; motif: ATGTTWAYATAA	TF:M00672	1	0	5981	5	1	20092	HAS2
TF	Factor: TEF1; motif: GGAATGYRWGGWATG	TF:M07481	1	0	400	5	1	20092	FKBP5
TF	Factor: TEF-5; motif: AAAAATAT	TF:M04635	1	0	3234	5	2	20092	RASL11B,HAS2
TF	Factor: TEF-3; motif: GNTATTTTT	TF:M07270	1	0	10316	5	4	20092	DHRS3,ANGPTL4,RASL11B,HAS2
TF	Factor: TEF-1; motif: GRRATG	TF:M00704	1	0	12564	5	2	20092	DHRS3,RASL11B
TF	Factor: TEF-3:E2A; motif: NCAGSTGNGWATGYN	TF:M08438	1	0	5990	5	1	20092	FKBP5
TF	Factor: TEL1; motif: CNCGGAANNN	TF:M02070	1	0	11116	5	2	20092	FKBP5,ANGPTL4
TF	Factor: TFAP2A; motif: NNNGCCTCAGGCNN	TF:M12485	1	0	6474	5	3	20092	FKBP5,DHRS3,HAS2
TF	Factor: TFAP2A; motif: NNNGCCTCAGGCNN; match class: 1	TF:M12485_1	1	0	1505	5	1	20092	FKBP5
TF	Factor: TFAP2B; motif: NGCCCNNRGGCA	TF:M04149	1	0	2385	5	1	20092	HAS2
TF	Factor: AP-2gamma; motif: NSCCYNRGGSN; match class: 1	TF:M11481_1	1	0	4805	5	3	20092	FKBP5,DHRS3,HAS2
TF	Factor: AP-2gamma; motif: NSCCYNRGGSN	TF:M11481	1	0	5010	5	3	20092	FKBP5,DHRS3,HAS2
TF	Factor: AP-2gamma; motif: NTGSCCTGRGGSNN	TF:M09591	1	0	8597	5	3	20092	FKBP5,DHRS3,HAS2
TF	Factor: TFAP2C; motif: NGCCCNNRGGCA; match class: 1	TF:M04152_1	1	0	5691	5	2	20092	DHRS3,HAS2
TF	Factor: TFAP2C; motif: NGCCCNNRGGCA	TF:M04152	1	0	7914	5	4	20092	FKBP5,DHRS3,ANGPTL4,HAS2
TF	Factor: AP-2gamma:HOXB13; motif: SCCNNNGGGCATCGTAAA	TF:M08442	1	0	50	5	1	20092	HAS2
TF	Factor: AP-2gamma:HES-7; motif: NNCACGYGNNNNNNSCCNNNGGS; match class: 1	TF:M08662_1	1	0	231	5	1	20092	RASL11B
TF	Factor: AP-2gamma:HES-7; motif: NNCACGYGNNNNNNSCCNNNGGS	TF:M08662	1	0	2023	5	1	20092	RASL11B
TF	Factor: AP-2gamma:Elk-1; motif: NGCCKNRGGSGRCGGAAGTG; match class: 1	TF:M08441_1	1	0	13104	5	1	20092	HAS2
TF	Factor: AP-2gamma:Elk-1; motif: NGCCKNRGGSGRCGGAAGTG	TF:M08441	1	0	16755	5	4	20092	FKBP5,ANGPTL4,RASL11B,HAS2
TF	Factor: AP-2gamma:Dlx-3; motif: NSCCYNNRGGCANNNNYAATTA	TF:M08660	1	0	3633	5	1	20092	RASL11B
TF	Factor: AP2BETA; motif: SCCYCAGGSNN; match class: 1	TF:M13137_1	1	0	4535	5	1	20092	ANGPTL4
TF	Factor: AP2BETA; motif: SCCYCAGGSNN	TF:M13137	1	0	10688	5	4	20092	FKBP5,DHRS3,ANGPTL4,HAS2
TF	Factor: AP-2beta; motif: NSCCNNNGGSN; match class: 1	TF:M11478_1	1	0	8265	5	1	20092	RASL11B
TF	Factor: AP-2beta; motif: NSCCNNNGGSN	TF:M11478	1	0	10234	5	1	20092	RASL11B
TF	Factor: TEF-3:HOXB13; motif: CTYGTAAAATGCN	TF:M08429	1	0	497	5	1	20092	RASL11B
TF	Factor: TEF-3:Erg; motif: ACCGGAAATRNNNNNCATWCC	TF:M08637	1	0	4491	5	2	20092	FKBP5,ANGPTL4
TF	Factor: TEF-3:Elk-1; motif: RMATWCCGGAWGT; match class: 1	TF:M08418_1	1	0	5357	5	1	20092	DHRS3
TF	Factor: TEF-3:Elk-1; motif: RMATWCCGGAWGT	TF:M08418	1	0	12041	5	3	20092	DHRS3,ANGPTL4,RASL11B
TF	Factor: HTF4; motif: NCACCTGN; match class: 1	TF:M11157_1	1	0	131	5	1	20092	FKBP5
TF	Factor: HTF4; motif: NCACCTGN	TF:M11157	1	0	1880	5	1	20092	FKBP5
TF	Factor: HTF4; motif: NSCAGSTGKG; match class: 1	TF:M09951_1	1	0	141	5	1	20092	FKBP5
TF	Factor: HTF4; motif: NSCAGSTGKG	TF:M09951	1	0	1892	5	2	20092	FKBP5,ANGPTL4
TF	Factor: STAT6; motif: NNYTTCCY	TF:M00500	1	0	4728	5	2	20092	DHRS3,ANGPTL4
TF	Factor: T-box; motif: NAGGTGTNAN	TF:M12022	1	0	1156	5	1	20092	RASL11B
TF	Factor: T-box; motif: NASGTGTNAN	TF:M12021	1	0	4411	5	1	20092	RASL11B
TF	Factor: Tbx5; motif: AGGTGTKA	TF:M04137	1	0	2121	5	1	20092	RASL11B
TF	Factor: Tbx5; motif: TNAGGTGTKV; match class: 1	TF:M01020_1	1	0	4197	5	1	20092	RASL11B
TF	Factor: Tbx5; motif: TNAGGTGTKV	TF:M01020	1	0	11309	5	2	20092	FKBP5,RASL11B
TF	Factor: Tbx5; motif: NNAGGTGTNANN; match class: 1	TF:M01019_1	1	0	1129	5	1	20092	RASL11B
TF	Factor: Tbx5; motif: NNAGGTGTNANN	TF:M01019	1	0	5935	5	1	20092	RASL11B
TF	Factor: TBX4; motif: AGGTGTGA	TF:M04135	1	0	2121	5	1	20092	RASL11B
TF	Factor: Tbx3; motif: NAGGTGTSAN	TF:M12024	1	0	4572	5	1	20092	RASL11B
TF	Factor: Tbx3; motif: NAGGTGTGAN	TF:M12023	1	0	681	5	1	20092	RASL11B
TF	Factor: EC2; motif: NACAYATGNN	TF:M08787	1	0	181	5	1	20092	RASL11B
TF	Factor: Tbx3; motif: AGGTGTNR	TF:M08786	1	0	3804	5	1	20092	RASL11B
TF	Factor: TCF-1; motif: CTTTGW	TF:M03857	1	0	13454	5	1	20092	FKBP5
TF	Factor: TCF-1; motif: NNNSWWCAAAGN	TF:M07433	1	0	5760	5	1	20092	DHRS3
TF	Factor: TEF-3:Elk-1; motif: RGAATSCGGAAGYN	TF:M08417	1	0	5603	5	1	20092	DHRS3
TF	Factor: TEF-3:Elf-1; motif: RGAATGCGGAAGTN	TF:M08415	1	0	9519	5	2	20092	ANGPTL4,HAS2
TF	Factor: TEF-3:C/EBPdelta; motif: RGWATGYNRTTRCGYAAY	TF:M08413	1	0	6195	5	1	20092	HAS2
TF	Factor: TEF-3:C/EBPbeta; motif: RTTGCGYAAYNNNNNGGAATGY	TF:M08626	1	0	7149	5	1	20092	ANGPTL4
TF	Factor: TEAD1; motif: NNACATTCCAGNN	TF:M12500	1	0	6066	5	1	20092	DHRS3
TF	Factor: TCFL5; motif: KCACGCGCNC	TF:M11078	1	0	1519	5	1	20092	ANGPTL4
TF	Factor: TCF-1; motif: ACATCGRGRCGCTGW; match class: 1	TF:M11603_1	1	0	13560	5	2	20092	DHRS3,ANGPTL4
TF	Factor: TCF-1; motif: ACATCGRGRCGCTGW	TF:M11603	1	0	16718	5	4	20092	FKBP5,DHRS3,ANGPTL4,RASL11B
TF	Factor: TCF-1; motif: ACATCGRGRCGCTGW; match class: 1	TF:M11601_1	1	0	11416	5	1	20092	DHRS3
TF	Factor: TCF-1; motif: ACATCGRGRCGCTGW	TF:M11601	1	0	15206	5	3	20092	FKBP5,DHRS3,RASL11B
TF	Factor: TCF-4; motif: SCTTTGAW	TF:M00671	1	0	3660	5	1	20092	HAS2
TF	Factor: TCF4; motif: NNCTTTGATSTN	TF:M12674	1	0	1294	5	1	20092	DHRS3
TF	Factor: TCF-4; motif: NNNCTTTGAWSTN	TF:M09669	1	0	2255	5	1	20092	DHRS3
TF	Factor: TCF-3; motif: CTTTGA; match class: 1	TF:M03858_1	1	0	5620	5	2	20092	DHRS3,HAS2
TF	Factor: TCF-3; motif: CTTTGA	TF:M03858	1	0	12238	5	5	20092	FKBP5,DHRS3,ANGPTL4,RASL11B,HAS2
TF	Factor: TCF-1; motif: CTTTGW; match class: 1	TF:M03857_1	1	0	6627	5	1	20092	FKBP5
TF	Factor: STAT5B; motif: NAWTTCYNGGAAWTN; match class: 1	TF:M00459_1	1	0	1955	5	2	20092	FKBP5,HAS2
TF	Factor: STAT1; motif: NTTCCNGGA; match class: 1	TF:M04721_1	1	0	2666	5	1	20092	FKBP5
TF	Factor: STAT5A; motif: TTCCNRGAANNNNNNTTCCNNGRR; match class: 1	TF:M00460_1	1	0	2615	5	1	20092	FKBP5
TF	Factor: Sp3; motif: ASMCTTGGGSRGGG; match class: 1	TF:M00665_1	1	0	2379	5	1	20092	HAS2
TF	Factor: Sp3; motif: GGGGCGGGGSNN	TF:M07615	1	0	7035	5	1	20092	RASL11B
TF	Factor: Sp3; motif: GGGGCGGGGSNN; match class: 1	TF:M07615_1	1	0	3017	5	1	20092	RASL11B
TF	Factor: SP4; motif: NWRGCCACGCCCMCTYN	TF:M03922	1	0	6225	5	1	20092	RASL11B
TF	Factor: SP4; motif: NWRGCCACGCCCMCTYN; match class: 1	TF:M03922_1	1	0	2220	5	1	20092	RASL11B
TF	Factor: sp4; motif: NNGNARGRGGCGGRGCNNRR	TF:M10072	1	0	10858	5	3	20092	ANGPTL4,RASL11B,HAS2
TF	Factor: sp4; motif: NNGNARGRGGCGGRGCNNRR; match class: 1	TF:M10072_1	1	0	6467	5	1	20092	RASL11B
TF	Factor: sp4; motif: NNNGCYCCGCCCCCY	TF:M10530	1	0	8463	5	2	20092	ANGPTL4,RASL11B
TF	Factor: sp4; motif: NNNGCYCCGCCCCCY; match class: 1	TF:M10530_1	1	0	3930	5	1	20092	RASL11B
TF	Factor: SP4; motif: GGCCCCGCCCCCN	TF:M13135	1	0	5760	5	1	20092	RASL11B
TF	Factor: SP4; motif: GGCCCCGCCCCCN; match class: 1	TF:M13135_1	1	0	2292	5	1	20092	RASL11B
TF	Factor: Sp4; motif: SCCCCKCCCCCSN	TF:M07617	1	0	3727	5	1	20092	RASL11B
TF	Factor: Sp4; motif: SCCCCKCCCCCSN; match class: 1	TF:M07617_1	1	0	942	5	1	20092	RASL11B
TF	Factor: SP4; motif: SCCCCGCCCCS	TF:M01273	1	0	3412	5	1	20092	RASL11B
TF	Factor: Sp3; motif: ASMCTTGGGSRGGG	TF:M00665	1	0	7943	5	3	20092	FKBP5,ANGPTL4,HAS2
TF	Factor: SP4; motif: SCCCCGCCCCS; match class: 1	TF:M01273_1	1	0	1054	5	1	20092	RASL11B
TF	Factor: SP8; motif: RCCACGCCCMCY	TF:M03923	1	0	2968	5	1	20092	DHRS3
TF	Factor: SPI1; motif: AGGAAGT	TF:M02278	1	0	6941	5	1	20092	DHRS3
TF	Factor: SPI1; motif: AAAAAGCGGAAGTW	TF:M03994	1	0	2214	5	1	20092	ANGPTL4
TF	Factor: PU.1; motif: AGGAAG	TF:M02031	1	0	18183	5	5	20092	FKBP5,DHRS3,ANGPTL4,RASL11B,HAS2
TF	Factor: PU.1; motif: AGGAAG; match class: 1	TF:M02031_1	1	0	14031	5	5	20092	FKBP5,DHRS3,ANGPTL4,RASL11B,HAS2
TF	Factor: Spi-B; motif: TTCYBC	TF:M03851	1	0	20088	5	5	20092	FKBP5,DHRS3,ANGPTL4,RASL11B,HAS2
TF	Factor: Spi-B; motif: TTCYBC; match class: 1	TF:M03851_1	1	0	20071	5	5	20092	FKBP5,DHRS3,ANGPTL4,RASL11B,HAS2
TF	Factor: SPIC; motif: NAAAAGMGGAAGTA	TF:M03996	1	0	675	5	1	20092	ANGPTL4
TF	Factor: Spz1; motif: DNNGGRGGGWWNNNN	TF:M00446	1	0	8881	5	2	20092	DHRS3,HAS2
TF	Factor: Spz1; motif: DNNGGRGGGWWNNNN; match class: 1	TF:M00446_1	1	0	2981	5	1	20092	DHRS3
TF	Factor: SREBP-1; motif: RTCACCCCAY	TF:M07405	1	0	7078	5	1	20092	FKBP5
TF	Factor: SREBP-1; motif: RTCACCCCAY; match class: 1	TF:M07405_1	1	0	1536	5	1	20092	FKBP5
TF	Factor: SREBP-1; motif: RTCAGGTGAT	TF:M11079	1	0	3908	5	1	20092	FKBP5
TF	Factor: SREBP-1; motif: RTCAGGTGAT; match class: 1	TF:M11079_1	1	0	750	5	1	20092	FKBP5
TF	Factor: Sp6; motif: WGGGCGG	TF:M05361	1	0	8808	5	4	20092	DHRS3,ANGPTL4,RASL11B,HAS2
TF	Factor: SREBP-1; motif: ATCACMCCAY	TF:M11080	1	0	1687	5	1	20092	FKBP5
TF	Factor: Sp3; motif: NGCCACGCCCMCN; match class: 1	TF:M12153_1	1	0	1988	5	1	20092	RASL11B
TF	Factor: SP3; motif: NCCACGCCCMC	TF:M03921	1	0	3967	5	1	20092	ANGPTL4
TF	Factor: Sp1; motif: CCCCGCCCCN; match class: 1	TF:M00933_1	1	0	5364	5	1	20092	RASL11B
TF	Factor: Sp1; motif: NGGGGCGGGGN	TF:M07395	1	0	10993	5	3	20092	FKBP5,ANGPTL4,RASL11B
TF	Factor: Sp1; motif: NGGGGCGGGGN; match class: 1	TF:M07395_1	1	0	6590	5	2	20092	ANGPTL4,RASL11B
TF	Factor: Sp1; motif: GGGGCGGGGC	TF:M07063	1	0	6473	5	1	20092	RASL11B
TF	Factor: Sp1; motif: GGGGCGGGGC; match class: 1	TF:M07063_1	1	0	2644	5	1	20092	RASL11B
TF	Factor: Sp1; motif: NNGGGGCGGGGNN	TF:M00932	1	0	10766	5	2	20092	ANGPTL4,RASL11B
TF	Factor: Sp1; motif: NNGGGGCGGGGNN; match class: 1	TF:M00932_1	1	0	6274	5	1	20092	RASL11B
TF	Factor: Sp1; motif: NGGGGGCGGGGYN	TF:M00196	1	0	10583	5	2	20092	ANGPTL4,RASL11B
TF	Factor: Sp1; motif: NGGGGGCGGGGYN; match class: 1	TF:M00196_1	1	0	6142	5	1	20092	RASL11B
TF	Factor: Sp1; motif: GGGGCGGGGC	TF:M00931	1	0	10623	5	2	20092	ANGPTL4,RASL11B
TF	Factor: Sp1; motif: GGGGCGGGGC; match class: 1	TF:M00931_1	1	0	6127	5	1	20092	RASL11B
TF	Factor: SP2; motif: GGGCGGGAC	TF:M01783	1	0	9413	5	1	20092	RASL11B
TF	Factor: SP2; motif: GGGCGGGAC; match class: 1	TF:M01783_1	1	0	4489	5	1	20092	RASL11B
TF	Factor: Sp2; motif: WGGGCGG	TF:M05332	1	0	8808	5	4	20092	DHRS3,ANGPTL4,RASL11B,HAS2
TF	Factor: Sp3; motif: NGCCACGCCCMCN	TF:M12153	1	0	6392	5	2	20092	ANGPTL4,RASL11B
TF	Factor: Sp2; motif: TGGGCGCGCCCA	TF:M06948	1	0	9143	5	2	20092	DHRS3,RASL11B
TF	Factor: Sp2; motif: GYCCCGCCYCYNNNN; match class: 1	TF:M07129_1	1	0	2522	5	1	20092	RASL11B
TF	Factor: Sp2; motif: GGSNNGGGGGCGGGGCCNGNGS	TF:M09658	1	0	5460	5	1	20092	RASL11B
TF	Factor: Sp2; motif: GGSNNGGGGGCGGGGCCNGNGS; match class: 1	TF:M09658_1	1	0	2141	5	1	20092	RASL11B
TF	Factor: Sp2; motif: GGGGCGGGG	TF:M10435	1	0	7949	5	2	20092	ANGPTL4,RASL11B
TF	Factor: Sp2; motif: GGGGCGGGG; match class: 1	TF:M10435_1	1	0	3655	5	1	20092	RASL11B
TF	Factor: Sp2; motif: NTWAGTCCCGCCCMCTT	TF:M12155	1	0	4730	5	1	20092	RASL11B
TF	Factor: Sp2; motif: NTAAGYCCCGCCCMCTN	TF:M12156	1	0	4467	5	1	20092	RASL11B
TF	Factor: Sp2; motif: NTAAGYCCCGCCCMCTN; match class: 1	TF:M12156_1	1	0	1029	5	1	20092	RASL11B
TF	Factor: SP2; motif: NNRRCCAATSRGNRNSNGSN	TF:M12668	1	0	12519	5	3	20092	FKBP5,DHRS3,RASL11B
TF	Factor: SP2; motif: NNRRCCAATSRGNRNSNGSN; match class: 1	TF:M12668_1	1	0	5954	5	1	20092	FKBP5
TF	Factor: Sp2; motif: NYSGCCCCGCCCCCY	TF:M03567	1	0	7959	5	1	20092	RASL11B
TF	Factor: Sp2; motif: NYSGCCCCGCCCCCY; match class: 1	TF:M03567_1	1	0	3758	5	1	20092	RASL11B
TF	Factor: SP2; motif: GNNGGGGGCGGGGSN	TF:M03807	1	0	8702	5	2	20092	ANGPTL4,RASL11B
TF	Factor: SP2; motif: GNNGGGGGCGGGGSN; match class: 1	TF:M03807_1	1	0	4355	5	1	20092	RASL11B
TF	Factor: Sp2; motif: GYCCCGCCYCYNNNN	TF:M07129	1	0	6483	5	2	20092	ANGPTL4,RASL11B
TF	Factor: SREBP-1; motif: RTCRCGTGAY	TF:M11081	1	0	11304	5	3	20092	FKBP5,ANGPTL4,HAS2
TF	Factor: SREBP-1; motif: RTCRCGTGAY; match class: 1	TF:M11081_1	1	0	8081	5	3	20092	FKBP5,ANGPTL4,HAS2
TF	Factor: SREBP-1; motif: RNCACGCSAY	TF:M11082	1	0	4401	5	1	20092	FKBP5
TF	Factor: SRY; motif: AACAATNR; match class: 1	TF:M08976_1	1	0	8197	5	3	20092	FKBP5,RASL11B,HAS2
TF	Factor: SRY; motif: TTGTTT	TF:M03854	1	0	14365	5	3	20092	DHRS3,RASL11B,HAS2
TF	Factor: SRY; motif: TTGTTT; match class: 1	TF:M03854_1	1	0	9203	5	1	20092	HAS2
TF	Factor: STAT1; motif: NNNSANTTCCGGGAANTGNSN	TF:M00224	1	0	5758	5	3	20092	FKBP5,DHRS3,HAS2
TF	Factor: STAT1; motif: NNNSANTTCCGGGAANTGNSN; match class: 1	TF:M00224_1	1	0	2787	5	2	20092	FKBP5,DHRS3
TF	Factor: STAT1; motif: NNTTTCYNGGAARNNNNNNNNN	TF:M01260	1	0	2184	5	1	20092	FKBP5
TF	Factor: STAT1; motif: NTTCCNGGA	TF:M04721	1	0	7959	5	2	20092	FKBP5,RASL11B
TF	Factor: AP-2gamma; motif: NSCCYNNRGSN	TF:M11482	1	0	6899	5	2	20092	FKBP5,RASL11B
TF	Factor: STAT1; motif: NTTCYRGGAAA	TF:M07228	1	0	1965	5	1	20092	FKBP5
TF	Factor: STAT1; motif: YCMTTTCCNGGAAAWCNCATNN	TF:M09663	1	0	2805	5	1	20092	FKBP5
TF	Factor: STAT1; motif: YCMTTTCCNGGAAAWCNCATNN; match class: 1	TF:M09663_1	1	0	571	5	1	20092	FKBP5
TF	Factor: STAT1; motif: NCCNTTTCCNGGAAANCNC	TF:M10079	1	0	2338	5	2	20092	FKBP5,HAS2
TF	Factor: STAT1; motif: NCCNTTTCCNGGAAANCNC; match class: 1	TF:M10079_1	1	0	1201	5	1	20092	FKBP5
TF	Factor: STAT1; motif: TTCNRGGAAN	TF:M07064	1	0	2671	5	2	20092	FKBP5,HAS2
TF	Factor: SRY; motif: AACAATNR	TF:M08976	1	0	14073	5	4	20092	FKBP5,DHRS3,RASL11B,HAS2
TF	Factor: STAT1; motif: TTMNRGGAAN	TF:M01823	1	0	2264	5	2	20092	FKBP5,HAS2
TF	Factor: STAT3; motif: NGNNATTTCCSGGAARTGNNN	TF:M00225	1	0	3275	5	2	20092	FKBP5,HAS2
TF	Factor: STAT3; motif: NGNNATTTCCSGGAARTGNNN; match class: 1	TF:M00225_1	1	0	1971	5	2	20092	FKBP5,HAS2
TF	Factor: STAT3; motif: NNTTCCRGGAANNNNN	TF:M01595	1	0	7907	5	3	20092	FKBP5,RASL11B,HAS2
TF	Factor: STAT3; motif: NNTTCCRGGAANNNNN; match class: 1	TF:M01595_1	1	0	2797	5	1	20092	FKBP5
TF	Factor: STAT3; motif: NTTCYKGGAAN	TF:M07229	1	0	3809	5	1	20092	FKBP5
TF	Factor: STAT3; motif: NTTCCYGGAAN	TF:M09664	1	0	5726	5	2	20092	FKBP5,HAS2
TF	Factor: STAT3; motif: NTTCCYGGAAN; match class: 1	TF:M09664_1	1	0	1954	5	1	20092	FKBP5
TF	Factor: STAT3; motif: NNYTTCCMRGAA	TF:M10081	1	0	3801	5	2	20092	FKBP5,HAS2
TF	Factor: STAT3; motif: TTCYGGGAAN	TF:M07065	1	0	5059	5	2	20092	FKBP5,HAS2
TF	Factor: STAT4; motif: YTTCYYNGMAN	TF:M10082	1	0	901	5	1	20092	FKBP5
TF	Factor: STAT4; motif: TTMNNRGAAA	TF:M02117	1	0	1376	5	1	20092	FKBP5
TF	Factor: STAT5A; motif: NAWTTCYNGGAANYN	TF:M00457	1	0	4145	5	2	20092	FKBP5,HAS2
TF	Factor: STAT5A; motif: NAWTTCYNGGAANYN; match class: 1	TF:M00457_1	1	0	1647	5	1	20092	FKBP5
TF	Factor: STAT5A; motif: TTCCNRGAANNNNNNTTCCNNGRR	TF:M00460	1	0	7838	5	1	20092	FKBP5
TF	Factor: STAT2; motif: NRGAAANNGAAACTNA	TF:M09733	1	0	2813	5	1	20092	DHRS3
TF	Factor: SRY; motif: TCAATAMCATTGA; match class: 1	TF:M04557_1	1	0	5095	5	1	20092	HAS2
TF	Factor: SRY; motif: TCAATAMCATTGA	TF:M04557	1	0	10215	5	2	20092	DHRS3,HAS2
TF	Factor: SRY; motif: AACAATNNNCATTGTT; match class: 1	TF:M04556_1	1	0	6208	5	2	20092	DHRS3,HAS2
TF	Factor: SREBP-1; motif: RNCACGCSAY; match class: 1	TF:M11082_1	1	0	635	5	1	20092	FKBP5
TF	Factor: SREBP-2; motif: RTGGGGTGAY	TF:M07406	1	0	6079	5	1	20092	FKBP5
TF	Factor: SREBP-2; motif: RTGGGGTGAY; match class: 1	TF:M07406_1	1	0	1110	5	1	20092	FKBP5
TF	Factor: SREBP-2; motif: ATCAGGTGAT	TF:M11083	1	0	4502	5	2	20092	FKBP5,HAS2
TF	Factor: SREBP-2; motif: ATCAGGTGAT; match class: 1	TF:M11083_1	1	0	902	5	1	20092	FKBP5
TF	Factor: SREBP-2; motif: ATCACMCCAY	TF:M11084	1	0	3328	5	1	20092	FKBP5
TF	Factor: SREBP-2; motif: ATCACGTGAY	TF:M11085	1	0	3907	5	1	20092	FKBP5
TF	Factor: SREBP-2; motif: ATCACGTGAY; match class: 1	TF:M11085_1	1	0	1173	5	1	20092	FKBP5
TF	Factor: SREBP-2; motif: ATCACGCCAC	TF:M11086	1	0	3496	5	1	20092	FKBP5
TF	Factor: SREBP-1; motif: NATCACGTGAY	TF:M00220	1	0	4613	5	1	20092	FKBP5
TF	Factor: SREBP-1; motif: NATCACGTGAY; match class: 1	TF:M00220_1	1	0	1407	5	1	20092	FKBP5
TF	Factor: SREBP-1; motif: KATCACCCCAC	TF:M00221	1	0	7657	5	2	20092	FKBP5,DHRS3
TF	Factor: SREBP-1; motif: KATCACCCCAC; match class: 1	TF:M00221_1	1	0	1888	5	1	20092	FKBP5
TF	Factor: SREBP-1; motif: NGTSRGGTGAN	TF:M10075	1	0	4574	5	1	20092	FKBP5
TF	Factor: SREBP-1; motif: NSNNTCACNCCANNN	TF:M01173	1	0	4887	5	1	20092	FKBP5
TF	Factor: SREBP-1; motif: NSNNTCACNCCANNN; match class: 1	TF:M01173_1	1	0	734	5	1	20092	FKBP5
TF	Factor: SREBP-1; motif: CACSCCA	TF:M00749	1	0	8767	5	2	20092	FKBP5,RASL11B
TF	Factor: SRY; motif: AACAATNNNCATTGTT	TF:M04556	1	0	7958	5	2	20092	DHRS3,HAS2
TF	Factor: SRY; motif: AACAATANCATTGTT	TF:M04555	1	0	7173	5	1	20092	FKBP5
TF	Factor: SRY; motif: AAACWAM	TF:M00148	1	0	9584	5	2	20092	DHRS3,HAS2
TF	Factor: SRF; motif: CCWTGTANGG	TF:M11691	1	0	238	5	1	20092	FKBP5
TF	Factor: SRF; motif: CCATGTANGG	TF:M11690	1	0	86	5	1	20092	FKBP5
TF	Factor: SREBP; motif: NNNNYCACNCCANNN; match class: 1	TF:M01168_1	1	0	1377	5	1	20092	FKBP5
TF	Factor: STAT5B; motif: NAWTTCYNGGAAWTN	TF:M00459	1	0	3148	5	2	20092	FKBP5,HAS2
TF	Factor: SREBP; motif: NNNNYCACNCCANNN	TF:M01168	1	0	6776	5	1	20092	FKBP5
TF	Factor: SREBP; motif: VNNVTCACCCYA	TF:M00776	1	0	6512	5	1	20092	FKBP5
TF	Factor: SREBP-2; motif: NTCACCYNNNN	TF:M03852	1	0	8379	5	2	20092	FKBP5,HAS2
TF	Factor: SREBP-2; motif: NNGYCACNNSMN	TF:M01177	1	0	9059	5	2	20092	ANGPTL4,RASL11B
TF	Factor: SREBP-1; motif: NNNGTGGGGTGAN; match class: 1	TF:M04632_1	1	0	695	5	1	20092	FKBP5
TF	Factor: SREBP-1; motif: NNNGTGGGGTGAN	TF:M04632	1	0	4961	5	1	20092	FKBP5
TF	Factor: SREBP-1; motif: CACSCCA; match class: 1	TF:M00749_1	1	0	2854	5	2	20092	FKBP5,RASL11B
TF	Factor: SREBP; motif: VNNVTCACCCYA; match class: 1	TF:M00776_1	1	0	1257	5	1	20092	FKBP5
TF	Factor: Tcfap2e; motif: TGCCCYNRGGCN	TF:M11474	1	0	1439	5	1	20092	HAS2
TF	Factor: TFEA; motif: YRCACGTGACN	TF:M11090	1	0	6308	5	2	20092	FKBP5,HAS2
TF	Factor: AP-4:Dlx-3; motif: NCAGCTGNNNNNNGTAATKR	TF:M08671	1	0	4453	5	2	20092	FKBP5,RASL11B
TF	Factor: YY1; motif: GGCSGCCATTTTGN	TF:M12273	1	0	6286	5	1	20092	HAS2
TF	Factor: YY1; motif: NGCCGCCATYTTGN	TF:M12275	1	0	7102	5	1	20092	HAS2
TF	Factor: YY1; motif: NGCCATYTTKGRCNWWNNGTGCK	TF:M12276	1	0	10659	5	4	20092	DHRS3,ANGPTL4,RASL11B,HAS2
TF	Factor: YY1; motif: NNNNAARATGGNNNN	TF:M07370	1	0	5880	5	2	20092	DHRS3,HAS2
TF	Factor: YY1; motif: GCCATNTTN	TF:M00793	1	0	4599	5	1	20092	HAS2
TF	Factor: YY1; motif: NYNKCCATNTT	TF:M01035	1	0	5976	5	1	20092	HAS2
TF	Factor: YY1; motif: CCATNTT	TF:M01894	1	0	6867	5	2	20092	DHRS3,HAS2
TF	Factor: YY2; motif: NCCGCCATNTY	TF:M03925	1	0	4759	5	1	20092	RASL11B
TF	Factor: YY2; motif: NNCCGCCATTW	TF:M08020	1	0	1604	5	1	20092	RASL11B
TF	Factor: YY2; motif: NNATGGCGGCN	TF:M12554	1	0	2718	5	1	20092	RASL11B
TF	Factor: ZABC1; motif: ATTCCNAC	TF:M01306	1	0	9378	5	2	20092	ANGPTL4,RASL11B
TF	Factor: ZABC1; motif: ATTCCNAC; match class: 1	TF:M01306_1	1	0	2717	5	1	20092	RASL11B
TF	Factor: ZABC1; motif: NNTGNMCTTTGNNCYNNN	TF:M12683	1	0	4365	5	1	20092	DHRS3
TF	Factor: ZBED4; motif: CCCGCYCCGC	TF:M13366	1	0	7920	5	1	20092	RASL11B
TF	Factor: ZBP89; motif: YCCYCCCCCM	TF:M01816	1	0	2225	5	1	20092	FKBP5
TF	Factor: ZBP89; motif: CCCCKCCCCCNN	TF:M07397	1	0	7378	5	3	20092	DHRS3,ANGPTL4,RASL11B
TF	Factor: ZBP89; motif: CCCCKCCCCCNN; match class: 1	TF:M07397_1	1	0	3076	5	2	20092	DHRS3,RASL11B
TF	Factor: ZBRK1; motif: GGGSMGCAGNNNTTT	TF:M01105	1	0	309	5	1	20092	DHRS3
TF	Factor: ZBRK1; motif: NGNNNGGTNAWAAAARRGCNG	TF:M10468	1	0	11161	5	4	20092	DHRS3,ANGPTL4,RASL11B,HAS2
TF	Factor: ZBRK1; motif: NGNNNGGTNAWAAAARRGCNG; match class: 1	TF:M10468_1	1	0	4746	5	2	20092	DHRS3,RASL11B
TF	Factor: ZBTB10; motif: TGGGGTGCNS	TF:M12686	1	0	3499	5	1	20092	ANGPTL4
TF	Factor: ZBTB12; motif: TGGCCTGNCGTCGY	TF:M12324	1	0	95	5	1	20092	RASL11B
TF	Factor: ZBTB12; motif: NNCTRGAACNN	TF:M12460	1	0	1729	5	1	20092	ANGPTL4
TF	Factor: ZBTB14; motif: SSCCGCGCACNS	TF:M12461	1	0	2962	5	1	20092	DHRS3
TF	Factor: ZBTB2; motif: TCCKCCTSR	TF:M07437	1	0	3824	5	1	20092	FKBP5
TF	Factor: ZBTB2; motif: TCCKCCTSR; match class: 1	TF:M07437_1	1	0	486	5	1	20092	FKBP5
TF	Factor: Kaiso; motif: TCTCGCGAG	TF:M04691	1	0	15499	5	4	20092	FKBP5,DHRS3,ANGPTL4,HAS2
TF	Factor: Kaiso; motif: TCTCGCGAG; match class: 1	TF:M04691_1	1	0	10771	5	4	20092	FKBP5,DHRS3,ANGPTL4,HAS2
TF	Factor: Kaiso; motif: GNTCTCGCGAGRNNNNGGN	TF:M09632	1	0	3063	5	2	20092	FKBP5,DHRS3
TF	Factor: YY1; motif: CAANATGGCGGC; match class: 1	TF:M10436_1	1	0	2349	5	1	20092	ANGPTL4
TF	Factor: Kaiso; motif: SARNYCTCGCGAGAN	TF:M09966	1	0	2408	5	1	20092	FKBP5
TF	Factor: YY1; motif: CAANATGGCGGC	TF:M10436	1	0	8381	5	3	20092	FKBP5,ANGPTL4,RASL11B
TF	Factor: YY1; motif: NAANATGGCGNNN	TF:M08982	1	0	7237	5	1	20092	HAS2
TF	Factor: VDR; motif: RRGGTCANNGRGKTCA	TF:M09671	1	0	8302	5	1	20092	RASL11B
TF	Factor: VDR; motif: NRGGTCANNGRGKTCA	TF:M10106	1	0	7121	5	1	20092	FKBP5
TF	Factor: VDR; motif: GGGKNARNRRGGWSA	TF:M00444	1	0	10564	5	3	20092	FKBP5,DHRS3,ANGPTL4
TF	Factor: VDR; motif: GGGKNARNRRGGWSA; match class: 1	TF:M00444_1	1	0	4717	5	1	20092	FKBP5
TF	Factor: VSX1; motif: NGCYAATTRNN	TF:M04450	1	0	7142	5	1	20092	HAS2
TF	Factor: WT1; motif: NGCGGGGGGGTSMMCYN	TF:M05327	1	0	5728	5	2	20092	FKBP5,RASL11B
TF	Factor: WT1; motif: RGGNGGGGGAGGRGGNGGRG	TF:M10108	1	0	6751	5	1	20092	HAS2
TF	Factor: WT1; motif: RGGNGGGGGAGGRGGNGGRG; match class: 1	TF:M10108_1	1	0	2958	5	1	20092	HAS2
TF	Factor: WT1; motif: NNGGGNGGGSGN	TF:M07436	1	0	6721	5	2	20092	FKBP5,DHRS3
TF	Factor: WT1; motif: SMCNCCNSC	TF:M01118	1	0	7046	5	2	20092	FKBP5,DHRS3
TF	Factor: WT1; motif: CGCCCCCNCN	TF:M02036	1	0	10071	5	4	20092	FKBP5,DHRS3,ANGPTL4,RASL11B
TF	Factor: WT1; motif: CGCCCCCNCN; match class: 1	TF:M02036_1	1	0	5497	5	3	20092	DHRS3,ANGPTL4,RASL11B
TF	Factor: WT1; motif: GNGGGGGCGGGG	TF:M03893	1	0	8557	5	2	20092	ANGPTL4,RASL11B
TF	Factor: WT1; motif: GNGGGGGCGGGG; match class: 1	TF:M03893_1	1	0	4126	5	2	20092	ANGPTL4,RASL11B
TF	Factor: XBP-1; motif: WNNGMCACGTC	TF:M01770	1	0	11281	5	4	20092	FKBP5,DHRS3,ANGPTL4,RASL11B
TF	Factor: XBP-1; motif: WNNGMCACGTC; match class: 1	TF:M01770_1	1	0	4704	5	3	20092	FKBP5,ANGPTL4,RASL11B
TF	Factor: XBP-1; motif: SRTGAYGTCAYS	TF:M11275	1	0	2759	5	1	20092	HAS2
TF	Factor: XBP-1; motif: SRTGAYGTCAYS; match class: 1	TF:M11275_1	1	0	950	5	1	20092	HAS2
TF	Factor: XBP-1; motif: NNTGACGTCAYN	TF:M11277	1	0	1009	5	1	20092	HAS2
TF	Factor: XBP-1; motif: NNTGACGTCAYN; match class: 1	TF:M11277_1	1	0	923	5	1	20092	HAS2
TF	Factor: YB-1; motif: CCAMTCNGMR	TF:M03805	1	0	10328	5	2	20092	DHRS3,ANGPTL4
TF	Factor: YB-1; motif: NNNNCCAATNN	TF:M03862	1	0	9326	5	3	20092	FKBP5,DHRS3,RASL11B
TF	Factor: YY1; motif: NNNCGGCCATCTTGNCTSNW	TF:M00069	1	0	8479	5	4	20092	FKBP5,ANGPTL4,RASL11B,HAS2
TF	Factor: YY1; motif: NNNCGGCCATCTTGNCTSNW; match class: 1	TF:M00069_1	1	0	2242	5	1	20092	FKBP5
TF	Factor: YY1; motif: GCCGCCATTTTG	TF:M02044	1	0	6313	5	3	20092	FKBP5,ANGPTL4,HAS2
TF	Factor: YY1; motif: NNCGCCATTNN	TF:M03924	1	0	10336	5	2	20092	ANGPTL4,RASL11B
TF	Factor: YY1; motif: NNCGCCATTNN; match class: 1	TF:M03924_1	1	0	3788	5	1	20092	ANGPTL4
TF	Factor: YY1; motif: GCCGCCATNTTGNNNNNGGNCN	TF:M04696	1	0	7928	5	2	20092	ANGPTL4,HAS2
TF	Factor: YY1; motif: CAARATGGCNGC	TF:M07234	1	0	6104	5	1	20092	HAS2
TF	Factor: YY1; motif: CAARATGGCGGC	TF:M10104	1	0	6133	5	1	20092	HAS2
TF	Factor: ZBTB33; motif: GGYGCTG	TF:M13142	1	0	8795	5	2	20092	RASL11B,HAS2
TF	Factor: ZBTB34; motif: NCWNAGYMAACAG	TF:M13120	1	0	4709	5	1	20092	RASL11B
TF	Factor: Zbtb37; motif: NYACCGCRNTCACCGCR	TF:M12345	1	0	5880	5	1	20092	RASL11B
TF	Factor: ZFX; motif: SNAGGCCNCR	TF:M10121	1	0	4097	5	1	20092	RASL11B
TF	Factor: ZFY; motif: KGGGGCTGCAGC	TF:M05649	1	0	80	5	1	20092	RASL11B
TF	Factor: ZGPAT; motif: GRGGCWGNGGNG	TF:M09739	1	0	8439	5	1	20092	RASL11B
TF	Factor: Zic1; motif: KGGGTGGTC	TF:M00448	1	0	11195	5	5	20092	FKBP5,DHRS3,ANGPTL4,RASL11B,HAS2
TF	Factor: Zic1; motif: KGGGTGGTC; match class: 1	TF:M00448_1	1	0	4456	5	2	20092	ANGPTL4,RASL11B
TF	Factor: Zic3; motif: NGGGKGGTC	TF:M00450	1	0	14310	5	5	20092	FKBP5,DHRS3,ANGPTL4,RASL11B,HAS2
TF	Factor: Zic3; motif: NGGGKGGTC; match class: 1	TF:M00450_1	1	0	8114	5	2	20092	DHRS3,RASL11B
TF	Factor: ZIC4; motif: NRCCMCCYRCTGTGN	TF:M12226	1	0	1187	5	1	20092	FKBP5
TF	Factor: ZIC4; motif: NNCCNCCCRYNGYGN	TF:M12227	1	0	11397	5	4	20092	FKBP5,DHRS3,ANGPTL4,RASL11B
TF	Factor: ZIC4; motif: NNCCNCCCRYNGYGN; match class: 1	TF:M12227_1	1	0	6102	5	1	20092	RASL11B
TF	Factor: ZID; motif: GGNGMTGGAGCCN	TF:M10116	1	0	1643	5	1	20092	FKBP5
TF	Factor: ZID; motif: NGGNGCTGGAGCCNS	TF:M10533	1	0	1800	5	1	20092	RASL11B
TF	Factor: ZSCAN21; motif: NSNGNSCNNGGTGCTG	TF:M13148	1	0	7530	5	1	20092	ANGPTL4
TF	Factor: ZSCAN21; motif: AAGCACT	TF:M13374	1	0	4458	5	2	20092	FKBP5,DHRS3
TF	Factor: znf136; motif: CAAGAATWCTATAYCCAG	TF:M10535	1	0	8380	5	2	20092	ANGPTL4,HAS2
TF	Factor: ZNF138; motif: GCAGCRSCNSGSNCMGSGCS	TF:M13144	1	0	9703	5	4	20092	FKBP5,DHRS3,ANGPTL4,RASL11B
TF	Factor: ZNF138; motif: GCAGCRSCNSGSNCMGSGCS; match class: 1	TF:M13144_1	1	0	5521	5	2	20092	FKBP5,RASL11B
TF	Factor: ZNF142; motif: SNSCGCCCGCCCGCSCSS	TF:M12697	1	0	3220	5	3	20092	FKBP5,RASL11B,HAS2
TF	Factor: ZNF142; motif: SNSCGCCCGCCCGCSCSS; match class: 1	TF:M12697_1	1	0	1022	5	2	20092	FKBP5,HAS2
TF	Factor: ZNF148; motif: NNNNNNCCNNCCCCTCCCCCACCCN	TF:M09834	1	0	7174	5	4	20092	FKBP5,DHRS3,ANGPTL4,RASL11B
TF	Factor: ZNF148; motif: NNNNNNCCNNCCCCTCCCCCACCCN; match class: 1	TF:M09834_1	1	0	2994	5	2	20092	DHRS3,RASL11B
TF	Factor: ZNF148; motif: NNCCCCTCCCCC	TF:M12464	1	0	7085	5	3	20092	FKBP5,DHRS3,HAS2
TF	Factor: ZNF175; motif: ACAGGAAGT	TF:M13370	1	0	1295	5	1	20092	DHRS3
TF	Factor: ZNF189; motif: RSNNGGAACAGMR	TF:M09835	1	0	3400	5	1	20092	ANGPTL4
TF	Factor: ZNF18; motif: NNGYTCACACC	TF:M13145	1	0	611	5	1	20092	FKBP5
TF	Factor: ZNF195; motif: NGGAGAAGCCGW	TF:M06046	1	0	354	5	1	20092	ANGPTL4
TF	Factor: ZNF208; motif: NGNGGGAGTTCM	TF:M06049	1	0	313	5	1	20092	HAS2
TF	Factor: ZABC1; motif: CAGAAYNSTGGNNTW	TF:M07598	1	0	622	5	1	20092	RASL11B
TF	Factor: ZNF219; motif: SNNCAGCACCNNGGNCAGCGSC	TF:M13149	1	0	11715	5	4	20092	FKBP5,DHRS3,ANGPTL4,RASL11B
TF	Factor: ZFX; motif: KGGGGCTGCASC	TF:M05652	1	0	80	5	1	20092	RASL11B
TF	Factor: Zfx; motif: SNSCAGGCCKCGSCSS	TF:M01593	1	0	4287	5	1	20092	RASL11B
TF	Factor: ZFP90; motif: SAGGMNCANKSAYAGC	TF:M13121	1	0	6510	5	1	20092	FKBP5
TF	Factor: ZBP99; motif: GCCCMTCCCCCR	TF:M12057	1	0	5384	5	1	20092	DHRS3
TF	Factor: Zbtb37; motif: NYACCGCRNTCACCGCR; match class: 1	TF:M12345_1	1	0	1847	5	1	20092	RASL11B
TF	Factor: ZBTB39; motif: CNCTGY	TF:M12689	1	0	16040	5	4	20092	FKBP5,DHRS3,ANGPTL4,RASL11B
TF	Factor: ZBTB39; motif: CNCTGY; match class: 1	TF:M12689_1	1	0	10100	5	4	20092	FKBP5,DHRS3,ANGPTL4,RASL11B
TF	Factor: ZBTB42; motif: NCCAGMTGTKS	TF:M12690	1	0	1594	5	1	20092	FKBP5
TF	Factor: Zbtb44; motif: CKGTGA	TF:M05405	1	0	14110	5	3	20092	FKBP5,ANGPTL4,RASL11B
TF	Factor: Zbtb44; motif: CKGTGA; match class: 1	TF:M05405_1	1	0	7248	5	1	20092	ANGPTL4
TF	Factor: ZBTB44; motif: MACWGCAGS	TF:M12352	1	0	6717	5	2	20092	FKBP5,RASL11B
TF	Factor: ZBTB4; motif: NNGTSACKYSAYCTNN	TF:M12730	1	0	3614	5	1	20092	FKBP5
TF	Factor: ZBTB4; motif: NNGTSACKYSAYCTNN; match class: 1	TF:M12730_1	1	0	755	5	1	20092	FKBP5
TF	Factor: LRF; motif: NRGGGKCKY	TF:M10115	1	0	7781	5	2	20092	ANGPTL4,HAS2
TF	Factor: LRF; motif: RCGACCACCNN	TF:M12230	1	0	8760	5	2	20092	ANGPTL4,RASL11B
TF	Factor: LRF; motif: RCGACCACCNN; match class: 1	TF:M12230_1	1	0	2722	5	2	20092	ANGPTL4,RASL11B
TF	Factor: LRF; motif: NCGACCACCGN	TF:M12231	1	0	11714	5	3	20092	ANGPTL4,RASL11B,HAS2
TF	Factor: LRF; motif: NCGACCACCGN; match class: 1	TF:M12231_1	1	0	5284	5	1	20092	ANGPTL4
TF	Factor: VDR; motif: NRRGTTCA; match class: 1	TF:M08979_1	1	0	706	5	1	20092	FKBP5
TF	Factor: c-Krox; motif: NCGACCACCN	TF:M12232	1	0	3106	5	1	20092	RASL11B
TF	Factor: ZBTB7C; motif: NCGACCACCGNN	TF:M03929	1	0	3032	5	1	20092	RASL11B
TF	Factor: ZEB1; motif: CAGGTGN	TF:M04831	1	0	8312	5	2	20092	FKBP5,DHRS3
TF	Factor: ZEB1; motif: NCWCACCTG	TF:M07235	1	0	1444	5	1	20092	FKBP5
TF	Factor: ZEB; motif: NNNCAGGTGNSN	TF:M07371	1	0	667	5	1	20092	FKBP5
TF	Factor: ZF5; motif: GSGCGCGR	TF:M00716	1	0	16523	5	5	20092	FKBP5,DHRS3,ANGPTL4,RASL11B,HAS2
TF	Factor: ZF5; motif: GSGCGCGR; match class: 1	TF:M00716_1	1	0	14532	5	5	20092	FKBP5,DHRS3,ANGPTL4,RASL11B,HAS2
TF	Factor: ZF5; motif: NGAGCGCGC	TF:M10111	1	0	2729	5	1	20092	DHRS3
TF	Factor: ZF5; motif: NGAGCGCGC; match class: 1	TF:M10111_1	1	0	511	5	1	20092	DHRS3
TF	Factor: ZF5; motif: GGSGCGCGS	TF:M10438	1	0	16651	5	5	20092	FKBP5,DHRS3,ANGPTL4,RASL11B,HAS2
TF	Factor: ZF5; motif: GGSGCGCGS; match class: 1	TF:M10438_1	1	0	15301	5	5	20092	FKBP5,DHRS3,ANGPTL4,RASL11B,HAS2
TF	Factor: ZF5; motif: NRNGNGCGCGCWN	TF:M00333	1	0	15500	5	5	20092	FKBP5,DHRS3,ANGPTL4,RASL11B,HAS2
TF	Factor: ZF5; motif: NRNGNGCGCGCWN; match class: 1	TF:M00333_1	1	0	12804	5	5	20092	FKBP5,DHRS3,ANGPTL4,RASL11B,HAS2
TF	Factor: ZFP14; motif: SCNNYCCNGNNSCTSCNC	TF:M12694	1	0	10971	5	4	20092	FKBP5,DHRS3,ANGPTL4,RASL11B
TF	Factor: ZFP14; motif: SCNNYCCNGNNSCTSCNC; match class: 1	TF:M12694_1	1	0	5264	5	3	20092	DHRS3,ANGPTL4,RASL11B
TF	Factor: c-Krox; motif: NCGACCACCN; match class: 1	TF:M12232_1	1	0	338	5	1	20092	RASL11B
TF	Factor: VDR; motif: NRRGTTCA	TF:M08979	1	0	4836	5	2	20092	FKBP5,ANGPTL4
TF	Factor: VDR; motif: GRGTTCATYGRGTTCA	TF:M04498	1	0	5372	5	1	20092	FKBP5
TF	Factor: VDR:RXR; motif: GGGTCAWNGRGTTCA	TF:M01202	1	0	4018	5	1	20092	FKBP5
TF	Factor: TFEB; motif: RTCACGTGAY; match class: 1	TF:M01768_1	1	0	463	5	1	20092	FKBP5
TF	Factor: TFEB; motif: RNCACGTGAC	TF:M04194	1	0	1481	5	1	20092	FKBP5
TF	Factor: TFEB; motif: RNCACGTGAC; match class: 1	TF:M04194_1	1	0	525	5	1	20092	FKBP5
TF	Factor: TFEC; motif: RNCACRTGAY	TF:M04571	1	0	1668	5	1	20092	FKBP5
TF	Factor: TFEC; motif: RNCACRTGAY; match class: 1	TF:M04571_1	1	0	590	5	1	20092	FKBP5
TF	Factor: TFIIB; motif: SASTATRWAAG	TF:M01739	1	0	948	5	1	20092	RASL11B
TF	Factor: TFIIB; motif: YTNTMTGMSN	TF:M08904	1	0	6760	5	3	20092	FKBP5,RASL11B,HAS2
TF	Factor: TFIIB; motif: YTNTMTGMSN; match class: 1	TF:M08904_1	1	0	1456	5	1	20092	HAS2
TF	Factor: TFII-I; motif: RGAGGKAGG	TF:M00706	1	0	5840	5	4	20092	FKBP5,DHRS3,ANGPTL4,HAS2
TF	Factor: TFII-I; motif: RGAGGKAGG; match class: 1	TF:M00706_1	1	0	1641	5	2	20092	DHRS3,ANGPTL4
TF	Factor: TFII-I; motif: NAGGAAGTGN	TF:M04636	1	0	13065	5	3	20092	FKBP5,RASL11B,HAS2
TF	Factor: TGIF; motif: TGACAGS	TF:M10101	1	0	5222	5	1	20092	FKBP5
TF	Factor: Thap1; motif: SCGCCATSTTKGNTNMGGGCARNN	TF:M04723	1	0	12343	5	2	20092	ANGPTL4,HAS2
TF	Factor: THAP1; motif: YTGCCCNNA	TF:M07407	1	0	11191	5	3	20092	FKBP5,DHRS3,ANGPTL4
TF	Factor: THAP1; motif: YTGCCCNNA; match class: 1	TF:M07407_1	1	0	4265	5	1	20092	FKBP5
TF	Factor: THAP7; motif: GNCGCCATSTTGRGNGKGGC	TF:M12728	1	0	5728	5	2	20092	FKBP5,DHRS3
TF	Factor: T3R-beta; motif: NRGGTCAAAGGTCRN	TF:M11814	1	0	14256	5	3	20092	FKBP5,DHRS3,HAS2
TF	Factor: T3R-beta; motif: NRGGTCAAAGGTCRN; match class: 1	TF:M11814_1	1	0	7395	5	1	20092	FKBP5
TF	Factor: T3R-beta; motif: NNRGGTCRTGACCYNN	TF:M11815	1	0	5425	5	1	20092	ANGPTL4
TF	Factor: T3R-beta; motif: NNRGGTCRTGACCYNN; match class: 1	TF:M11815_1	1	0	1680	5	1	20092	ANGPTL4
TF	Factor: T3R-beta; motif: NRGGTCAAAGGTCAN	TF:M11816	1	0	11952	5	2	20092	FKBP5,DHRS3
TF	Factor: T3R-beta; motif: NRRGGTCRTGACCYYN	TF:M11817	1	0	5501	5	1	20092	ANGPTL4
TF	Factor: T3R-beta; motif: NRRGGTCRTGACCYYN; match class: 1	TF:M11817_1	1	0	1579	5	1	20092	ANGPTL4
TF	Factor: T3R-beta; motif: NTGACCTYRNYRAGGTCAN	TF:M11818	1	0	12043	5	2	20092	RASL11B,HAS2
TF	Factor: T3R-beta; motif: NTGACCTYRNYRAGGTCAN; match class: 1	TF:M11818_1	1	0	11475	5	2	20092	RASL11B,HAS2
TF	Factor: T3R-beta; motif: RTGACCTYACRTGACCTYA	TF:M11819	1	0	7031	5	4	20092	FKBP5,DHRS3,ANGPTL4,HAS2
TF	Factor: T3R-beta; motif: RTGACCTYACRTGACCTYA; match class: 1	TF:M11819_1	1	0	1633	5	1	20092	FKBP5
TF	Factor: T3R-beta; motif: NTGACCTNRNYNAGGTCAN	TF:M11820	1	0	5347	5	1	20092	HAS2
TF	Factor: T3R-beta; motif: NTGACCTNRNYNAGGTCAN; match class: 1	TF:M11820_1	1	0	4896	5	1	20092	HAS2
TF	Factor: TFEB; motif: RTCACGTGAY	TF:M01768	1	0	463	5	1	20092	FKBP5
TF	Factor: TFEA; motif: GYCASVTGACYN; match class: 1	TF:M03890_1	1	0	598	5	1	20092	FKBP5
TF	Factor: TFEA; motif: GYCASVTGACYN	TF:M03890	1	0	2615	5	1	20092	FKBP5
TF	Factor: TFEA; motif: NNNNSNGGTCACGTGACN; match class: 1	TF:M12678_1	1	0	291	5	1	20092	FKBP5
TF	Factor: AP-4:Dlx-3; motif: NCAGCTGNNNNNNGTAATKR; match class: 1	TF:M08671_1	1	0	703	5	1	20092	RASL11B
TF	Factor: AP-4:ER81; motif: RSCGGAAGCAGSTGNN	TF:M08443	1	0	10984	5	4	20092	FKBP5,DHRS3,RASL11B,HAS2
TF	Factor: AP-4:ER81; motif: RSCGGAAGCAGSTGNN; match class: 1	TF:M08443_1	1	0	4111	5	3	20092	FKBP5,DHRS3,RASL11B
TF	Factor: AP-4:Fli-1; motif: RSCGGAWRCAGSTGN	TF:M08445	1	0	9777	5	4	20092	FKBP5,ANGPTL4,RASL11B,HAS2
TF	Factor: AP-4:Max; motif: NCAGCTGNNNNNNNCACGTGN	TF:M08674	1	0	11774	5	5	20092	FKBP5,DHRS3,ANGPTL4,RASL11B,HAS2
TF	Factor: AP-4:Max; motif: NCAGCTGNNNNNNNCACGTGN; match class: 1	TF:M08674_1	1	0	5712	5	2	20092	DHRS3,RASL11B
TF	Factor: TFAP4; motif: AWCAGCTGWT	TF:M04192	1	0	5366	5	2	20092	FKBP5,RASL11B
TF	Factor: TFAP4; motif: AWCAGCTGWT; match class: 1	TF:M04192_1	1	0	4156	5	2	20092	FKBP5,RASL11B
TF	Factor: AP-4; motif: AWCAGCTGWT	TF:M11206	1	0	7393	5	3	20092	FKBP5,ANGPTL4,RASL11B
TF	Factor: AP-4; motif: AWCAGCTGWT; match class: 1	TF:M11206_1	1	0	7393	5	3	20092	FKBP5,ANGPTL4,RASL11B
TF	Factor: AP-4; motif: AWCAGCTGWT	TF:M11208	1	0	4223	5	2	20092	FKBP5,ANGPTL4
TF	Factor: AP-4; motif: AWCAGCTGWT; match class: 1	TF:M11208_1	1	0	3896	5	2	20092	FKBP5,ANGPTL4
TF	Factor: AP-4; motif: AWCAGCTGWT	TF:M11210	1	0	4672	5	2	20092	FKBP5,RASL11B
TF	Factor: AP-4; motif: AWCAGCTGWT; match class: 1	TF:M11210_1	1	0	4672	5	2	20092	FKBP5,RASL11B
TF	Factor: T3R-beta; motif: NTGACCTNACGTGACCTYA	TF:M11821	1	0	2556	5	1	20092	FKBP5
TF	Factor: AP4; motif: NMNCAGCTGGN	TF:M12580	1	0	5959	5	1	20092	FKBP5
TF	Factor: CP2; motif: AACCGGTTNNAACCGGTT	TF:M11487	1	0	4442	5	2	20092	DHRS3,ANGPTL4
TF	Factor: CP2; motif: AACCGGTTNNAACCGGTT; match class: 1	TF:M11487_1	1	0	2563	5	2	20092	DHRS3,ANGPTL4
TF	Factor: CP2; motif: NRRRCCGGCYNRARCCGGNN	TF:M12590	1	0	11342	5	3	20092	FKBP5,DHRS3,ANGPTL4
TF	Factor: CP2; motif: NRRRCCGGCYNRARCCGGNN; match class: 1	TF:M12590_1	1	0	6939	5	1	20092	ANGPTL4
TF	Factor: DP-1; motif: NRNNGGCGGGAANN	TF:M10098	1	0	7280	5	4	20092	FKBP5,ANGPTL4,RASL11B,HAS2
TF	Factor: TFE3; motif: NNCACGTGAY	TF:M04193	1	0	2303	5	1	20092	FKBP5
TF	Factor: TFE3; motif: NNCACGTGAY; match class: 1	TF:M04193_1	1	0	702	5	1	20092	FKBP5
TF	Factor: Sp1; motif: CCCCGCCCCN	TF:M00933	1	0	10019	5	3	20092	DHRS3,ANGPTL4,RASL11B
TF	Factor: TFEA; motif: YRCACGTGACN; match class: 1	TF:M11090_1	1	0	3468	5	2	20092	FKBP5,HAS2
TF	Factor: TFE3; motif: GTCACGTGAC	TF:M13041	1	0	4257	5	1	20092	FKBP5
TF	Factor: TFE3; motif: GTCACGTGAC; match class: 1	TF:M13041_1	1	0	4195	5	1	20092	FKBP5
TF	Factor: TFEA; motif: RGTCACGTGA	TF:M10100	1	0	6198	5	1	20092	FKBP5
TF	Factor: TFEA; motif: RGTCACGTGA; match class: 1	TF:M10100_1	1	0	2026	5	1	20092	FKBP5
TF	Factor: TFEA; motif: NNNNSNGGTCACGTGACN	TF:M12678	1	0	1701	5	1	20092	FKBP5
TF	Factor: AP4; motif: NMNCAGCTGGN; match class: 1	TF:M12580_1	1	0	1369	5	1	20092	FKBP5
TF	Factor: Tcfap2e; motif: TGCCCYNNGGCN	TF:M11476	1	0	2358	5	1	20092	HAS2
TF	Factor: TIEG1; motif: NCCCNSNCCCCGCCCCC	TF:M12351	1	0	12609	5	5	20092	FKBP5,DHRS3,ANGPTL4,RASL11B,HAS2
TF	Factor: TIF2; motif: ANANAGAWAAGN	TF:M09849	1	0	3680	5	3	20092	DHRS3,ANGPTL4,HAS2
TF	Factor: USF2; motif: NGGTCACGTGNNSNNNNNN; match class: 1	TF:M09670_1	1	0	863	5	1	20092	FKBP5
TF	Factor: USF2; motif: NNNGGTCACGTGRYNN	TF:M09820	1	0	2124	5	1	20092	FKBP5
TF	Factor: USF2; motif: NNNGGTCACGTGRYNN; match class: 1	TF:M09820_1	1	0	792	5	1	20092	FKBP5
TF	Factor: USF2; motif: RNCAYGTGACN	TF:M11095	1	0	2556	5	1	20092	FKBP5
TF	Factor: USF2; motif: RNCAYGTGACN; match class: 1	TF:M11095_1	1	0	379	5	1	20092	FKBP5
TF	Factor: USF2; motif: NNCACGTGACN	TF:M11096	1	0	1580	5	1	20092	FKBP5
TF	Factor: USF2; motif: NNCACGTGACN; match class: 1	TF:M11096_1	1	0	280	5	1	20092	FKBP5
TF	Factor: USF2; motif: NNGTCATGTGACNN	TF:M12534	1	0	1729	5	1	20092	FKBP5
TF	Factor: USF2; motif: NNGTCATGTGACNN; match class: 1	TF:M12534_1	1	0	285	5	1	20092	FKBP5
TF	Factor: USF2; motif: NNNSSYCACGTGACNNNNNNNNNSCN	TF:M12682	1	0	2397	5	1	20092	FKBP5
TF	Factor: USF2; motif: NNNSSYCACGTGACNNNNNNNNNSCN; match class: 1	TF:M12682_1	1	0	643	5	1	20092	FKBP5
TF	Factor: USF2; motif: NRTCACGTGAYN	TF:M13004	1	0	2822	5	1	20092	FKBP5
TF	Factor: USF2; motif: NRTCACGTGAYN; match class: 1	TF:M13004_1	1	0	2781	5	1	20092	FKBP5
TF	Factor: USF2; motif: CASGYG	TF:M00726	1	0	6051	5	2	20092	FKBP5,HAS2
TF	Factor: USF2; motif: CASGYG; match class: 1	TF:M00726_1	1	0	6051	5	2	20092	FKBP5,HAS2
TF	Factor: USF2; motif: NNNCCACGTGACN	TF:M03860	1	0	3816	5	1	20092	FKBP5
TF	Factor: USF2; motif: NNNCCACGTGACN; match class: 1	TF:M03860_1	1	0	1122	5	1	20092	FKBP5
TF	Factor: USF; motif: NNRYCACGTGRYNN	TF:M00121	1	0	2524	5	1	20092	FKBP5
TF	Factor: USF; motif: NNRYCACGTGRYNN; match class: 1	TF:M00121_1	1	0	2524	5	1	20092	FKBP5
TF	Factor: USF; motif: NNRNCACGTGNYNN	TF:M00122	1	0	2449	5	1	20092	FKBP5
TF	Factor: USF; motif: NNRNCACGTGNYNN; match class: 1	TF:M00122_1	1	0	2449	5	1	20092	FKBP5
TF	Factor: USF; motif: NCACGTGN	TF:M00217	1	0	4191	5	1	20092	FKBP5
TF	Factor: USF; motif: NCACGTGN; match class: 1	TF:M00217_1	1	0	1277	5	1	20092	FKBP5
TF	Factor: USF; motif: GYCACGTGNC	TF:M00187	1	0	3808	5	2	20092	FKBP5,RASL11B
TF	Factor: USF; motif: GYCACGTGNC; match class: 1	TF:M00187_1	1	0	1546	5	1	20092	FKBP5
TF	Factor: USF; motif: NRCCACGTGASN	TF:M00796	1	0	2413	5	1	20092	FKBP5
TF	Factor: USF; motif: NRCCACGTGASN; match class: 1	TF:M00796_1	1	0	505	5	1	20092	FKBP5
TF	Factor: VDR:RXR-ALPHA; motif: NRGGTCANNNGGTTCNN	TF:M08980	1	0	10647	5	2	20092	FKBP5,DHRS3
TF	Factor: VDR:RXR-ALPHA; motif: NRGGTCANNNGGTTCNN; match class: 1	TF:M08980_1	1	0	4036	5	2	20092	FKBP5,DHRS3
TF	Factor: USF2; motif: NGGTCACGTGNNSNNNNNN	TF:M09670	1	0	2401	5	1	20092	FKBP5
TF	Factor: USF2; motif: RYCAYGTGACY; match class: 1	TF:M07139_1	1	0	243	5	1	20092	FKBP5
TF	Factor: USF2; motif: RYCAYGTGACY	TF:M07139	1	0	1445	5	1	20092	FKBP5
TF	Factor: USF2; motif: AAGTCACG	TF:M04810	1	0	6434	5	1	20092	RASL11B
TF	Factor: TIF2; motif: ANANAGAWAAGN; match class: 1	TF:M09849_1	1	0	555	5	2	20092	ANGPTL4,HAS2
TF	Factor: TORC2; motif: TGGGCTKKD	TF:M07341	1	0	4982	5	1	20092	RASL11B
TF	Factor: TP53; motif: RCATGYCCAGACATG	TF:M07232	1	0	2647	5	2	20092	FKBP5,DHRS3
TF	Factor: p53; motif: RGRCATGTCTGGRCATGYCN	TF:M09642	1	0	1622	5	1	20092	FKBP5
TF	Factor: TR4; motif: GSTYMSRGGTCA	TF:M10015	1	0	2716	5	1	20092	FKBP5
TF	Factor: TR4; motif: NCCCTGACCYB	TF:M08906	1	0	4641	5	2	20092	FKBP5,RASL11B
TF	Factor: Tst-1; motif: NNKGAATTAVAVTDN	TF:M00133	1	0	5717	5	3	20092	DHRS3,RASL11B,HAS2
TF	Factor: TTF-1; motif: NNNNCAAGNRNN	TF:M00794	1	0	4794	5	1	20092	RASL11B
TF	Factor: TTF-1; motif: NNNNCAAGNRNN; match class: 1	TF:M00794_1	1	0	651	5	1	20092	RASL11B
TF	Factor: TWIST1; motif: NNNCCAGATGTNN	TF:M09790	1	0	2944	5	1	20092	FKBP5
TF	Factor: TWIST1; motif: NNNCCAGATGTNN	TF:M12577	1	0	2854	5	1	20092	FKBP5
TF	Factor: TWIST; motif: CACCTGG	TF:M03582	1	0	8568	5	3	20092	FKBP5,DHRS3,ANGPTL4
TF	Factor: TWIST; motif: CACCTGG; match class: 1	TF:M03582_1	1	0	2606	5	2	20092	FKBP5,DHRS3
TF	Factor: TWIST; motif: MNACACNTGGN	TF:M07435	1	0	1501	5	1	20092	RASL11B
TF	Factor: TIEG1; motif: NCCCNSNCCCCGCCCCC; match class: 1	TF:M12351_1	1	0	8358	5	3	20092	FKBP5,ANGPTL4,RASL11B
TF	Factor: USF1; motif: RNCACGTGAY	TF:M04196	1	0	1830	5	1	20092	FKBP5
TF	Factor: USF1; motif: NNCAYGTGACC	TF:M07233	1	0	2011	5	1	20092	FKBP5
TF	Factor: USF1; motif: NNCAYGTGACC; match class: 1	TF:M07233_1	1	0	323	5	1	20092	FKBP5
TF	Factor: USF1; motif: NGTCACGTGRNS	TF:M10105	1	0	2218	5	1	20092	FKBP5
TF	Factor: USF1; motif: NGTCACGTGRNS; match class: 1	TF:M10105_1	1	0	338	5	1	20092	FKBP5
TF	Factor: USF1; motif: ANCATGTGACN	TF:M11093	1	0	2837	5	1	20092	FKBP5
TF	Factor: USF1; motif: ANCATGTGACN; match class: 1	TF:M11093_1	1	0	419	5	1	20092	FKBP5
TF	Factor: USF1; motif: NNCACGTGACN	TF:M11094	1	0	1995	5	1	20092	FKBP5
TF	Factor: USF1; motif: NNCACGTGACN; match class: 1	TF:M11094_1	1	0	364	5	1	20092	FKBP5
TF	Factor: USF1; motif: NNGTCATGTGACNN	TF:M12501	1	0	1879	5	1	20092	FKBP5
TF	Factor: USF1; motif: NNGTCATGTGACNN; match class: 1	TF:M12501_1	1	0	276	5	1	20092	FKBP5
TF	Factor: USF1; motif: NNNNGTCACGTGGN	TF:M07067	1	0	3179	5	1	20092	FKBP5
TF	Factor: USF1; motif: NNNNGTCACGTGGN; match class: 1	TF:M07067_1	1	0	894	5	1	20092	FKBP5
TF	Factor: USF2; motif: GTCACGTGA	TF:M04679	1	0	1616	5	1	20092	FKBP5
TF	Factor: USF2; motif: GTCACGTGA; match class: 1	TF:M04679_1	1	0	689	5	1	20092	FKBP5
TF	Factor: USF1; motif: RNCACGTGAY; match class: 1	TF:M04196_1	1	0	870	5	1	20092	FKBP5
TF	Factor: SP1; motif: GGCCCCGCCCCCN; match class: 1	TF:M12666_1	1	0	4538	5	1	20092	RASL11B
TF	Factor: Sox-18; motif: CAAWGBB; match class: 1	TF:M03848_1	1	0	13069	5	2	20092	FKBP5,DHRS3
TF	Factor: Sp1; motif: NWRGCCACGCCCMCN; match class: 1	TF:M12152_1	1	0	2951	5	1	20092	RASL11B
TF	Factor: PATZ1; motif: SCNCCNCNSCCCCCASCCN	TF:M12648	1	0	4520	5	1	20092	DHRS3
TF	Factor: Pax-2; motif: NNNNGTCANGNRTKANNNN	TF:M00098	1	0	7874	5	3	20092	FKBP5,RASL11B,HAS2
TF	Factor: Pax-2; motif: NNNNGTCANGNRTKANNNN; match class: 1	TF:M00098_1	1	0	2119	5	1	20092	HAS2
TF	Factor: Pax-2; motif: CAYSCCTSAGT	TF:M03839	1	0	5121	5	1	20092	FKBP5
TF	Factor: Pax-3; motif: TCGTCACRCTTHM	TF:M00360	1	0	12487	5	3	20092	ANGPTL4,RASL11B,HAS2
TF	Factor: Pax-3; motif: TCGTCACRCTTHM; match class: 1	TF:M00360_1	1	0	5580	5	2	20092	ANGPTL4,HAS2
TF	Factor: Pax-3; motif: NNNNNNCGTCACGSTYNNNNN	TF:M00327	1	0	13617	5	4	20092	FKBP5,DHRS3,ANGPTL4,RASL11B
TF	Factor: Pax-3; motif: NNNNNNCGTCACGSTYNNNNN; match class: 1	TF:M00327_1	1	0	7024	5	2	20092	FKBP5,ANGPTL4
TF	Factor: Pax-4; motif: NNNNNYCACCCB	TF:M00378	1	0	18259	5	5	20092	FKBP5,DHRS3,ANGPTL4,RASL11B,HAS2
TF	Factor: Pax-4; motif: NNNNNYCACCCB; match class: 1	TF:M00378_1	1	0	15095	5	5	20092	FKBP5,DHRS3,ANGPTL4,RASL11B,HAS2
TF	Factor: Pax-4; motif: SWAATWAN	TF:M04063	1	0	4881	5	2	20092	ANGPTL4,HAS2
TF	Factor: Pax-4; motif: SWAATWAN; match class: 1	TF:M04063_1	1	0	1014	5	1	20092	HAS2
TF	Factor: Pax-4; motif: DTTTTCCACCN	TF:M04624	1	0	16034	5	4	20092	FKBP5,DHRS3,ANGPTL4,RASL11B
TF	Factor: PATZ; motif: GGGGNGGGGGMKGGRRNGGNRN; match class: 1	TF:M10026_1	1	0	4990	5	2	20092	ANGPTL4,RASL11B
TF	Factor: Pax-4; motif: DTTTTCCACCN; match class: 1	TF:M04624_1	1	0	9669	5	2	20092	DHRS3,RASL11B
TF	Factor: Pax-5; motif: RRMSWGANWYCTNRAGCGKRACSRYNSM	TF:M00144	1	0	13530	5	3	20092	ANGPTL4,RASL11B,HAS2
TF	Factor: Pax-5; motif: RRMSWGANWYCTNRAGCGKRACSRYNSM; match class: 1	TF:M00144_1	1	0	7334	5	2	20092	ANGPTL4,RASL11B
TF	Factor: Pax-5; motif: NGTCACGCWTSANTGMNY	TF:M04064	1	0	10361	5	1	20092	ANGPTL4
TF	Factor: Pax-5; motif: GTYAYGCTTSRCTGVNYN	TF:M04754	1	0	5320	5	2	20092	FKBP5,ANGPTL4
TF	Factor: Pasx-5; motif: GTCACGSTT	TF:M04765	1	0	11189	5	3	20092	DHRS3,ANGPTL4,HAS2
TF	Factor: Pax-5; motif: NNRNKCAGYSRAGCRTGAC	TF:M07223	1	0	5699	5	2	20092	FKBP5,ANGPTL4
TF	Factor: Pax-5; motif: NNNNRNKCAGCNRAGCGTGAC	TF:M09645	1	0	2654	5	1	20092	ANGPTL4
TF	Factor: PAX5; motif: RNGCGTGACCNN	TF:M09817	1	0	12791	5	3	20092	FKBP5,DHRS3,ANGPTL4
TF	Factor: PAX5; motif: RNGCGTGACCNN; match class: 1	TF:M09817_1	1	0	6325	5	3	20092	FKBP5,DHRS3,ANGPTL4
TF	Factor: Pax-5; motif: RRNGRNGCAN	TF:M03577	1	0	9061	5	1	20092	FKBP5
TF	Factor: Pax-5; motif: RRNGRNGCAN; match class: 1	TF:M03577_1	1	0	2641	5	1	20092	FKBP5
TF	Factor: Pax-6; motif: NNNNTTCACGCWTGANTKNNN	TF:M00097	1	0	11329	5	3	20092	FKBP5,RASL11B,HAS2
TF	Factor: Pax-6; motif: TTTCACGCWTGANTGMNYN	TF:M04065	1	0	10403	5	3	20092	FKBP5,ANGPTL4,RASL11B
TF	Factor: Pax-5; motif: BCNNNRNGCANBGNTGNRTAGCSGCHNB	TF:M00143	1	0	11637	5	2	20092	FKBP5,DHRS3
TF	Factor: pax-6; motif: NYACGCWTSANYGMNCN	TF:M11880	1	0	13376	5	2	20092	ANGPTL4,RASL11B
TF	Factor: PATZ; motif: GGGGNGGGGGMKGGRRNGGNRN	TF:M10026	1	0	8522	5	3	20092	ANGPTL4,RASL11B,HAS2
TF	Factor: PARP; motif: TTTCYN	TF:M02027	1	0	16647	5	4	20092	DHRS3,ANGPTL4,RASL11B,HAS2
TF	Factor: p300; motif: NNNGGGAGTNNNNS	TF:M00033	1	0	8809	5	3	20092	ANGPTL4,RASL11B,HAS2
TF	Factor: p300; motif: NNNGGGAGTNNNNS; match class: 1	TF:M00033_1	1	0	2689	5	1	20092	HAS2
TF	Factor: p300; motif: CTGNCTYMAN	TF:M07266	1	0	8307	5	2	20092	RASL11B,HAS2
TF	Factor: P50; motif: GGRRANTCCCNN	TF:M03557	1	0	5050	5	1	20092	DHRS3
TF	Factor: P50; motif: GGRRANTCCCNN; match class: 1	TF:M03557_1	1	0	1325	5	1	20092	DHRS3
TF	Factor: p53; motif: GGACATGCCCGGGCATGTCY	TF:M00034	1	0	4639	5	1	20092	FKBP5
TF	Factor: p53; motif: GGACATGCCCGGGCATGTCY; match class: 1	TF:M00034_1	1	0	2735	5	1	20092	FKBP5
TF	Factor: p53; motif: NGRCWTGYCY	TF:M00272	1	0	4162	5	1	20092	FKBP5
TF	Factor: P53; motif: RGRCATGYCYRGRCATGYYY	TF:M01651	1	0	2188	5	2	20092	FKBP5,DHRS3
TF	Factor: P53; motif: RGRCATGYCYRGRCATGYYY; match class: 1	TF:M01651_1	1	0	1797	5	2	20092	FKBP5,DHRS3
TF	Factor: p53; motif: RGRCWWGYCYNGRCWWGYYY	TF:M01652	1	0	8228	5	3	20092	FKBP5,DHRS3,ANGPTL4
TF	Factor: p53; motif: RGRCWWGYCYNGRCWWGYYY; match class: 1	TF:M01652_1	1	0	5359	5	1	20092	DHRS3
TF	Factor: p53; motif: GGACATGYYCGGACATGYYC	TF:M01655	1	0	3471	5	1	20092	FKBP5
TF	Factor: PARP; motif: TTTCYN; match class: 1	TF:M02027_1	1	0	12327	5	4	20092	DHRS3,ANGPTL4,RASL11B,HAS2
TF	Factor: p53; motif: GGACATGYYCGGACATGYYC; match class: 1	TF:M01655_1	1	0	952	5	1	20092	FKBP5
TF	Factor: P53; motif: NNNGRCATGCCCAGRCATGYCY	TF:M12647	1	0	5729	5	3	20092	FKBP5,DHRS3,ANGPTL4
TF	Factor: p54NRB; motif: GRNNNMGGATGRMNNCGGA	TF:M07611	1	0	7117	5	1	20092	DHRS3
TF	Factor: p54NRB; motif: GRNNNMGGATGRMNNCGGA; match class: 1	TF:M07611_1	1	0	1679	5	1	20092	DHRS3
TF	Factor: p63; motif: RRACATGTCNRGACATGTYY	TF:M01656	1	0	3825	5	2	20092	FKBP5,DHRS3
TF	Factor: p63; motif: RRACATGTCNRGACATGTYY; match class: 1	TF:M01656_1	1	0	2651	5	2	20092	FKBP5,DHRS3
TF	Factor: p63; motif: NNRCAWGYCTGGRCWTGYN	TF:M09643	1	0	4018	5	1	20092	DHRS3
TF	Factor: p63; motif: NRCAWGYCCAGRCWTGYNN	TF:M10024	1	0	2790	5	2	20092	DHRS3,ANGPTL4
TF	Factor: p73; motif: NGRCATGYYTGNRCWTGYYN	TF:M09644	1	0	3597	5	2	20092	DHRS3,ANGPTL4
TF	Factor: p73; motif: NGRCATGYYTGNRCWTGYYN; match class: 1	TF:M09644_1	1	0	539	5	1	20092	DHRS3
TF	Factor: p73; motif: NNRCAWGYCCARRCWTGYC	TF:M10025	1	0	6402	5	3	20092	FKBP5,DHRS3,ANGPTL4
TF	Factor: p73; motif: NNRCAWGYCCARRCWTGYC; match class: 1	TF:M10025_1	1	0	1428	5	1	20092	FKBP5
TF	Factor: P73; motif: GNNNRRRCNTGCMNNTSASN	TF:M03558	1	0	4827	5	1	20092	DHRS3
TF	Factor: PARP; motif: YDRGAAAWAS	TF:M01211	1	0	2683	5	1	20092	DHRS3
TF	Factor: p53; motif: NGRCATGYCCAGRCATGYCY	TF:M10023	1	0	2754	5	2	20092	FKBP5,DHRS3
TF	Factor: pax-6; motif: NYACGCWTSANYGMNCN; match class: 1	TF:M11880_1	1	0	7213	5	1	20092	ANGPTL4
TF	Factor: pax-6; motif: NYACGCNTSANYGCNYN	TF:M11881	1	0	13490	5	3	20092	FKBP5,ANGPTL4,RASL11B
TF	Factor: pax-6; motif: NYACGCNTSANYGCNYN; match class: 1	TF:M11881_1	1	0	7336	5	2	20092	ANGPTL4,RASL11B
TF	Factor: PEBP2beta; motif: TGTGGTY	TF:M03841	1	0	7850	5	3	20092	FKBP5,DHRS3,HAS2
TF	Factor: Pet-1; motif: GCNGGAAGYG	TF:M09918	1	0	13937	5	4	20092	FKBP5,DHRS3,RASL11B,HAS2
TF	Factor: Pet-1; motif: GCNGGAAGYG; match class: 1	TF:M09918_1	1	0	7388	5	3	20092	FKBP5,RASL11B,HAS2
TF	Factor: PHB; motif: NCCCAGCCCCY	TF:M12725	1	0	10019	5	3	20092	FKBP5,ANGPTL4,RASL11B
TF	Factor: PHB; motif: NCCCAGCCCCY; match class: 1	TF:M12725_1	1	0	4516	5	1	20092	RASL11B
TF	Factor: Pit-1; motif: NNWWATTCAT	TF:M03559	1	0	5402	5	2	20092	FKBP5,HAS2
TF	Factor: Pitx2; motif: WNTAAWCCCA	TF:M07056	1	0	4746	5	1	20092	ANGPTL4
TF	Factor: pitx2; motif: NNTAAWCCCA	TF:M02114	1	0	4746	5	1	20092	ANGPTL4
TF	Factor: PITX3; motif: NGGATTANM	TF:M01735	1	0	327	5	1	20092	FKBP5
TF	Factor: PKNOX1; motif: NNTGAGTGACAGNNN	TF:M12559	1	0	448	5	1	20092	DHRS3
TF	Factor: PLAG1; motif: GRGGCNNHNNNRRGGG	TF:M01778	1	0	2854	5	1	20092	ANGPTL4
TF	Factor: PLAG1; motif: CCCCCKWNNNGGSCCC	TF:M01973	1	0	6343	5	2	20092	FKBP5,ANGPTL4
TF	Factor: PLAGL2; motif: AAGGACC	TF:M05548	1	0	4274	5	1	20092	ANGPTL4
TF	Factor: PEBP2B; motif: SNRACCRCARNN	TF:M12651	1	0	1308	5	1	20092	FKBP5
TF	Factor: PLZF; motif: ACTKTANNTN	TF:M04625	1	0	6188	5	2	20092	DHRS3,RASL11B
TF	Factor: PMX1; motif: TAATHA; match class: 1	TF:M03560_1	1	0	10381	5	2	20092	RASL11B,HAS2
TF	Factor: Pit-1; motif: NTAATTTATKCGY	TF:M11949	1	0	5629	5	1	20092	HAS2
TF	Factor: Pit-1; motif: NTAATGAKATGCRN	TF:M11950	1	0	6118	5	2	20092	ANGPTL4,HAS2
TF	Factor: POU2F1:Elk-1; motif: ACCGGAWATGCAW	TF:M08398	1	0	8230	5	1	20092	DHRS3
TF	Factor: POU2F1:ER81; motif: ACCGGATATGCAN	TF:M08401	1	0	7612	5	1	20092	FKBP5
TF	Factor: POU2F1:PEA3; motif: ACCGGATATGCAN	TF:M08402	1	0	8283	5	3	20092	FKBP5,DHRS3,HAS2
TF	Factor: POU2F1:HOXB13; motif: NGMATATACCAATAAA	TF:M08405	1	0	3973	5	1	20092	HAS2
TF	Factor: POU2F1:HOXB13; motif: NGMATATACCAATAAA; match class: 1	TF:M08405_1	1	0	940	5	1	20092	HAS2
TF	Factor: POU2F1; motif: ANKNRWATGSAAWYAW	TF:M10033	1	0	4814	5	1	20092	RASL11B
TF	Factor: Oct-2; motif: NNNATTATGCAW	TF:M11894	1	0	3778	5	1	20092	HAS2
TF	Factor: Oct-2; motif: NTATGCGCATAN	TF:M11895	1	0	4060	5	1	20092	FKBP5
TF	Factor: Oct-2; motif: NNNATTATGCAN	TF:M11897	1	0	4900	5	1	20092	HAS2
TF	Factor: Oct-2; motif: NTGCATATGCAN	TF:M11899	1	0	5629	5	1	20092	DHRS3
TF	Factor: PMX1; motif: TAATHA	TF:M03560	1	0	14113	5	3	20092	DHRS3,RASL11B,HAS2
TF	Factor: PEA3; motif: AGGAAGT	TF:M03579	1	0	6941	5	1	20092	DHRS3
TF	Factor: PEA3; motif: ACWTCCK	TF:M00655	1	0	9633	5	2	20092	DHRS3,HAS2
TF	Factor: PEA3; motif: NTCGTAAATGCA	TF:M11431	1	0	10737	5	1	20092	HAS2
TF	Factor: pax-6; motif: NYACGCNYSANYGMNCN	TF:M11882	1	0	15879	5	4	20092	FKBP5,ANGPTL4,RASL11B,HAS2
TF	Factor: pax-6; motif: NYACGCNYSANYGMNCN; match class: 1	TF:M11882_1	1	0	11763	5	2	20092	ANGPTL4,RASL11B
TF	Factor: pax-6; motif: NYACGCNTSRNYGCNYN	TF:M11883	1	0	13779	5	4	20092	FKBP5,ANGPTL4,RASL11B,HAS2
TF	Factor: pax-6; motif: NYACGCNTSRNYGCNYN; match class: 1	TF:M11883_1	1	0	7953	5	2	20092	ANGPTL4,RASL11B
TF	Factor: Pax-6; motif: CTGACCTGGAACTM	TF:M00979	1	0	9833	5	3	20092	FKBP5,DHRS3,ANGPTL4
TF	Factor: Pax-6; motif: CTGACCTGGAACTM; match class: 1	TF:M00979_1	1	0	3087	5	2	20092	FKBP5,ANGPTL4
TF	Factor: Pax-8; motif: NCNNTNNTGCRTGANNNN	TF:M00328	1	0	9495	5	1	20092	FKBP5
TF	Factor: Pbx-1; motif: ATCAATCAW	TF:M00096	1	0	2676	5	1	20092	HAS2
TF	Factor: Pbx-1; motif: NNATCAATCANN	TF:M01017	1	0	4152	5	1	20092	HAS2
TF	Factor: Pbx; motif: NKTGATTGACRKSN	TF:M01967	1	0	5159	5	1	20092	DHRS3
TF	Factor: Pbx; motif: NKTGATTGACRKSN; match class: 1	TF:M01967_1	1	0	913	5	1	20092	DHRS3
TF	Factor: Pbx1; motif: NTGATKGACG	TF:M11038	1	0	4597	5	1	20092	DHRS3
TF	Factor: Pbx1; motif: NTGATTGAYR	TF:M11039	1	0	2820	5	1	20092	DHRS3
TF	Factor: Pbx1; motif: KTGATKGAYN	TF:M11041	1	0	2090	5	1	20092	DHRS3
TF	Factor: Pbx1; motif: ATCAATCAN	TF:M02028	1	0	2146	5	1	20092	DHRS3
TF	Factor: PBX2; motif: TGANTGACAGN	TF:M09736	1	0	5048	5	1	20092	DHRS3
TF	Factor: PBX2; motif: TGANTGACAGN; match class: 1	TF:M09736_1	1	0	866	5	1	20092	DHRS3
TF	Factor: PBX2; motif: NTGATTGACAGN	TF:M09780	1	0	511	5	1	20092	DHRS3
TF	Factor: PBX3; motif: TGANTGRCRGS	TF:M10030	1	0	2254	5	1	20092	DHRS3
TF	Factor: PEA3; motif: NNCAGGAARNN	TF:M09915	1	0	12787	5	4	20092	FKBP5,DHRS3,RASL11B,HAS2
TF	Factor: PEA3; motif: NNCAGGAARNN; match class: 1	TF:M09915_1	1	0	5809	5	2	20092	FKBP5,DHRS3
TF	Factor: PEA3; motif: NACCGGAAGTN	TF:M11425	1	0	7589	5	1	20092	HAS2
TF	Factor: PEA3; motif: NACCGGAAGTN	TF:M11427	1	0	10864	5	4	20092	FKBP5,DHRS3,ANGPTL4,HAS2
TF	Factor: PEA3; motif: NACCGGAAGTN; match class: 1	TF:M11427_1	1	0	4713	5	1	20092	FKBP5
TF	Factor: PEA3; motif: NACCGGAAGTN	TF:M11428	1	0	7340	5	1	20092	HAS2
TF	Factor: PEA3; motif: ACAGGAAGGAAGTN	TF:M11429	1	0	5571	5	2	20092	FKBP5,ANGPTL4
TF	Factor: PEA3; motif: ACAGGAAGGAAGTN; match class: 1	TF:M11429_1	1	0	1114	5	1	20092	ANGPTL4
TF	Factor: PEA3; motif: NACCGGAAGTN	TF:M11430	1	0	11136	5	4	20092	FKBP5,DHRS3,ANGPTL4,HAS2
TF	Factor: PEA3; motif: NACCGGAAGTN; match class: 1	TF:M11430_1	1	0	5018	5	1	20092	FKBP5
TF	Factor: OVOL; motif: ANRTAACGG	TF:M08894	1	0	8246	5	2	20092	ANGPTL4,HAS2
TF	Factor: Osx; motif: CCNCCCCCNNN; match class: 1	TF:M07329_1	1	0	2613	5	2	20092	FKBP5,ANGPTL4
TF	Factor: Osx; motif: CCNCCCCCNNN	TF:M07329	1	0	7058	5	2	20092	FKBP5,ANGPTL4
TF	Factor: OSR2; motif: NGCTACTGNN	TF:M12051	1	0	2560	5	1	20092	ANGPTL4
TF	Factor: NKX2B; motif: NNNRCCACTTGARANNN	TF:M01372	1	0	3392	5	1	20092	HAS2
TF	Factor: NKX2-2; motif: NNNCCACTCAANNN	TF:M12456	1	0	9809	5	2	20092	FKBP5,DHRS3
TF	Factor: NKX2-2; motif: NNNCCACTCAANNN; match class: 1	TF:M12456_1	1	0	3083	5	1	20092	DHRS3
TF	Factor: Nkx2-3; motif: NSCACTTNNC	TF:M10634	1	0	1921	5	2	20092	FKBP5,RASL11B
TF	Factor: Nkx2-3; motif: GNCGTTRAG	TF:M10635	1	0	4690	5	1	20092	RASL11B
TF	Factor: Nkx2-3; motif: NSCACTTNNN	TF:M10636	1	0	3131	5	2	20092	FKBP5,RASL11B
TF	Factor: Nkx2-3; motif: NSCACTTNNC	TF:M10637	1	0	1905	5	1	20092	RASL11B
TF	Factor: Nkx2-3; motif: NNCGTTRWS	TF:M10638	1	0	10951	5	1	20092	RASL11B
TF	Factor: Nkx2-3; motif: NSCACTTRNC	TF:M10639	1	0	876	5	1	20092	RASL11B
TF	Factor: Nkx2-5; motif: TYAAGTG	TF:M00240	1	0	4935	5	1	20092	HAS2
TF	Factor: NKX25; motif: NNANCCACTTRAAWTT	TF:M01414	1	0	9940	5	2	20092	RASL11B,HAS2
TF	Factor: CSX; motif: NKRAGWGS	TF:M10008	1	0	10411	5	5	20092	FKBP5,DHRS3,ANGPTL4,RASL11B,HAS2
TF	Factor: CSX; motif: NKRAGWGS; match class: 1	TF:M10008_1	1	0	4061	5	2	20092	DHRS3,HAS2
TF	Factor: TFF-1; motif: NNANCCACTTGAMNTT	TF:M01312	1	0	5567	5	2	20092	RASL11B,HAS2
TF	Factor: CSX; motif: NCCACTTRAN	TF:M10640	1	0	6514	5	2	20092	RASL11B,HAS2
TF	Factor: CSX; motif: NCCACTTRAN	TF:M10642	1	0	4920	5	2	20092	RASL11B,HAS2
TF	Factor: CSX; motif: TSYCACTTSM	TF:M01043	1	0	6365	5	1	20092	HAS2
TF	Factor: CSX; motif: NNCACTTGNRN	TF:M02108	1	0	7131	5	1	20092	HAS2
TF	Factor: NKX2-8; motif: NCACTTSAN	TF:M04412	1	0	3150	5	1	20092	HAS2
TF	Factor: NKX2B; motif: CACTTNA	TF:M02109	1	0	10330	5	3	20092	FKBP5,RASL11B,HAS2
TF	Factor: NKX2B; motif: CACTTNA; match class: 1	TF:M02109_1	1	0	3679	5	1	20092	HAS2
TF	Factor: NKX2B; motif: ANNCACTTNA	TF:M07391	1	0	2523	5	2	20092	FKBP5,RASL11B
TF	Factor: NKX3-1; motif: NCCACTTAA	TF:M04413	1	0	1338	5	1	20092	RASL11B
TF	Factor: NKX3A; motif: NCCACTTANN	TF:M10627	1	0	2587	5	2	20092	FKBP5,RASL11B
TF	Factor: NKX3A; motif: NCCACTTANN	TF:M10629	1	0	2053	5	2	20092	FKBP5,RASL11B
TF	Factor: Nkx3-2; motif: TRAGTG	TF:M01181	1	0	9585	5	3	20092	FKBP5,RASL11B,HAS2
TF	Factor: Nkx3-2; motif: TRAGTG; match class: 1	TF:M01181_1	1	0	3305	5	1	20092	RASL11B
TF	Factor: Nkx3-2; motif: NNNAACCACTTAANNAN	TF:M01482	1	0	3729	5	2	20092	FKBP5,RASL11B
TF	Factor: CSX; motif: NCCACTTRAN; match class: 1	TF:M10640_1	1	0	1227	5	1	20092	HAS2
TF	Factor: NGFI-C; motif: WTGCGTGGGYGG; match class: 1	TF:M00244_1	1	0	1835	5	1	20092	ANGPTL4
TF	Factor: NGFI-C; motif: WTGCGTGGGYGG	TF:M00244	1	0	6355	5	2	20092	ANGPTL4,HAS2
TF	Factor: NF-kappaB; motif: NGGGACTTTCCA; match class: 1	TF:M00208_1	1	0	613	5	1	20092	DHRS3
TF	Factor: NFATc1; motif: NTTTCCRTNNAYGGAAAN	TF:M11979	1	0	8959	5	1	20092	ANGPTL4
TF	Factor: NFATc1; motif: NTTTCCRTNNAYGGAAAN; match class: 1	TF:M11979_1	1	0	8793	5	1	20092	ANGPTL4
TF	Factor: NFATc2; motif: TTTTCCA	TF:M02265	1	0	7869	5	2	20092	RASL11B,HAS2
TF	Factor: NFATc2; motif: NTTTCCGCGGAAAN	TF:M11983	1	0	8250	5	1	20092	RASL11B
TF	Factor: NFATc2; motif: NTTTCCGCGGAAAN; match class: 1	TF:M11983_1	1	0	7481	5	1	20092	RASL11B
TF	Factor: NFATc2; motif: NTTTCCRTNNAYGGAAAN	TF:M11984	1	0	11119	5	2	20092	DHRS3,ANGPTL4
TF	Factor: NFATc2; motif: NTTTCCRTNNAYGGAAAN; match class: 1	TF:M11984_1	1	0	11053	5	2	20092	DHRS3,ANGPTL4
TF	Factor: NFATc2; motif: TTTTCCATGGAAAA	TF:M11985	1	0	5936	5	1	20092	HAS2
TF	Factor: NFATc2; motif: TTTTCCATGGAAAA; match class: 1	TF:M11985_1	1	0	4581	5	1	20092	HAS2
TF	Factor: NFATc3; motif: NAYGGAAANW	TF:M11987	1	0	2482	5	2	20092	ANGPTL4,HAS2
TF	Factor: NFATc3; motif: NTTTCCRYGGAAAN	TF:M11988	1	0	7348	5	1	20092	HAS2
TF	Factor: NFATc4; motif: NAYGGAAANW	TF:M11993	1	0	985	5	2	20092	ANGPTL4,HAS2
TF	Factor: NFE2L1; motif: NNNATGACTCAGCANW	TF:M12499	1	0	10073	5	3	20092	FKBP5,DHRS3,HAS2
TF	Factor: Nfe2l1; motif: TGYNNAGTCATT	TF:M07390	1	0	6836	5	2	20092	FKBP5,DHRS3
TF	Factor: NFE2L2; motif: RTGACWCAGCA	TF:M02263	1	0	3093	5	1	20092	FKBP5
TF	Factor: c-MAF:NF-E2p45; motif: ATGACTCAGCANWTN	TF:M07114	1	0	759	5	1	20092	FKBP5
TF	Factor: NF-E2; motif: TGCTGAGTCAY	TF:M00037	1	0	6716	5	4	20092	FKBP5,DHRS3,RASL11B,HAS2
TF	Factor: NF-E2p45; motif: NNRTGACTCAGCA	TF:M10001	1	0	153	5	1	20092	FKBP5
TF	Factor: NF-E2; motif: CATGACTCAGCANNCN	TF:M02104	1	0	1150	5	1	20092	FKBP5
TF	Factor: NF-E4; motif: GTGAGGS	TF:M08826	1	0	11564	5	5	20092	FKBP5,DHRS3,ANGPTL4,RASL11B,HAS2
TF	Factor: NF-E4; motif: GTGAGGS; match class: 1	TF:M08826_1	1	0	4794	5	1	20092	RASL11B
TF	Factor: NF-kappaB; motif: GGGGATYCCC	TF:M00051	1	0	6581	5	1	20092	ANGPTL4
TF	Factor: NF-kappaB; motif: GGGGATYCCC; match class: 1	TF:M00051_1	1	0	2865	5	1	20092	ANGPTL4
TF	Factor: NF-kappaB; motif: GGGAMTTYCC	TF:M00054	1	0	2495	5	1	20092	DHRS3
TF	Factor: NF-KAPPAB1; motif: NGGKRNTTYCCCN	TF:M08952	1	0	7959	5	2	20092	FKBP5,ANGPTL4
TF	Factor: NF-KAPPAB1; motif: NGGKRNTTYCCCN; match class: 1	TF:M08952_1	1	0	3551	5	1	20092	ANGPTL4
TF	Factor: NF-kappaB1; motif: AGGGAAAK	TF:M10003	1	0	2005	5	1	20092	HAS2
TF	Factor: NF-kappaB2; motif: GGGRAANYCCC	TF:M10004	1	0	1091	5	1	20092	FKBP5
TF	Factor: NF-kappaB; motif: NGGGACTTTCCA	TF:M00208	1	0	3835	5	1	20092	DHRS3
TF	Factor: NKX3-2; motif: NCCACTTAA	TF:M04414	1	0	1114	5	1	20092	RASL11B
TF	Factor: Oct-2; motif: NTGCATATGCAN; match class: 1	TF:M11899_1	1	0	4503	5	1	20092	DHRS3
TF	Factor: Nkx3-2; motif: NNCACTTANN	TF:M10624	1	0	1729	5	1	20092	RASL11B
TF	Factor: Nkx3-2; motif: NTCGTTAN; match class: 1	TF:M10625_1	1	0	1337	5	1	20092	HAS2
TF	Factor: GR; motif: RGWACATWAYGTWCY; match class: 1	TF:M11846_1	1	0	4039	5	1	20092	FKBP5
TF	Factor: GR; motif: RGWACATWATGTWCY	TF:M11847	1	0	5570	5	1	20092	FKBP5
TF	Factor: GR; motif: RGWACATWATGTWCY; match class: 1	TF:M11847_1	1	0	4138	5	1	20092	FKBP5
TF	Factor: MR; motif: NGNACRNNNYGTNCN	TF:M11848	1	0	250	5	1	20092	FKBP5
TF	Factor: MR; motif: NGNACRNNNYGTNCN; match class: 1	TF:M11848_1	1	0	203	5	1	20092	FKBP5
TF	Factor: MR; motif: NGNACRNNNYGTNCN	TF:M11849	1	0	4278	5	1	20092	FKBP5
TF	Factor: MR; motif: NGNACRNNNYGTNCN; match class: 1	TF:M11849_1	1	0	4214	5	1	20092	FKBP5
TF	Factor: NURR1:RXR-ALPHA; motif: NRGGTCRTTGACCYN	TF:M08957	1	0	11347	5	4	20092	FKBP5,DHRS3,RASL11B,HAS2
TF	Factor: NURR1; motif: AAGGTCAC	TF:M02273	1	0	4223	5	1	20092	ANGPTL4
TF	Factor: NRF-1; motif: SYGCGCMTGCGCRNNGSN	TF:M09641	1	0	3326	5	1	20092	FKBP5
TF	Factor: Nrf2; motif: WWNTGCTGAGTCAT	TF:M09999	1	0	2689	5	2	20092	FKBP5,HAS2
TF	Factor: Nrf2; motif: NTGCTGAGTCANN	TF:M07610	1	0	1042	5	1	20092	FKBP5
TF	Factor: Nrf-2; motif: NTGCTGAGTCAKN	TF:M00821	1	0	4813	5	2	20092	FKBP5,DHRS3
TF	Factor: GR; motif: RGWACATWAYGTWCY	TF:M11846	1	0	6153	5	2	20092	FKBP5,DHRS3
TF	Factor: Nrf2; motif: NNTGACTCAGCAN	TF:M07265	1	0	4912	5	1	20092	FKBP5
TF	Factor: NRL; motif: NNNNTGCTGAC	TF:M04224	1	0	4702	5	1	20092	DHRS3
TF	Factor: NURR1; motif: YRRCCTT	TF:M01269	1	0	6021	5	2	20092	ANGPTL4,HAS2
TF	Factor: OC-2; motif: TCAATA	TF:M02112	1	0	7668	5	1	20092	DHRS3
TF	Factor: Oct-1; motif: NNGAATATKCANNNN	TF:M00136	1	0	4321	5	1	20092	HAS2
TF	Factor: Oct-1; motif: NNNRTAATNANNN	TF:M00137	1	0	6864	5	1	20092	HAS2
TF	Factor: Oct-1; motif: NNNRTAATNANNN; match class: 1	TF:M00137_1	1	0	2144	5	1	20092	HAS2
TF	Factor: Oct-1; motif: NNNNATGCAAATNAN	TF:M00195	1	0	3677	5	1	20092	DHRS3
TF	Factor: Oct-2; motif: NYATGCAAATN	TF:M10034	1	0	6137	5	1	20092	DHRS3
TF	Factor: oct-2; motif: NNWNATGCAAATNN	TF:M03836	1	0	3784	5	2	20092	DHRS3,HAS2
TF	Factor: OCT-x; motif: CTNATTTGCATAY	TF:M00210	1	0	4178	5	1	20092	DHRS3
TF	Factor: Olf-1; motif: NNCDABTCCCYAGRGARBNKGN	TF:M00261	1	0	3668	5	2	20092	DHRS3,RASL11B
TF	Factor: OLIG2; motif: CCAKCTGYTYNYNNNNNN	TF:M10019	1	0	3926	5	1	20092	FKBP5
TF	Factor: OSR2; motif: NNNNCWGCTNCTGNNG	TF:M10020	1	0	2641	5	1	20092	RASL11B
TF	Factor: Nrf2; motif: ACNRTGACTCAGCANWA	TF:M03835	1	0	1572	5	1	20092	FKBP5
TF	Factor: GR; motif: RGNACANKNTGTNCY; match class: 1	TF:M09625_1	1	0	4277	5	1	20092	FKBP5
TF	Factor: GR; motif: RGNACANKNTGTNCY	TF:M09625	1	0	9413	5	1	20092	FKBP5
TF	Factor: GR; motif: RGRACATTNTGTYC; match class: 1	TF:M04750_1	1	0	1729	5	1	20092	FKBP5
TF	Factor: Nkx3-2; motif: NCCACTTANN	TF:M10626	1	0	709	5	1	20092	RASL11B
TF	Factor: NKX3A; motif: NTNAAGTGNTTN	TF:M10009	1	0	3671	5	3	20092	FKBP5,DHRS3,RASL11B
TF	Factor: Nkx6-2; motif: NWADTAAWTANN	TF:M00489	1	0	1769	5	2	20092	RASL11B,HAS2
TF	Factor: N-Myc; motif: NNCCACGTGNNN	TF:M00055	1	0	4258	5	1	20092	FKBP5
TF	Factor: N-Myc; motif: NNCCACGTGNNN; match class: 1	TF:M00055_1	1	0	1500	5	1	20092	FKBP5
TF	Factor: NMYC; motif: CAYCTG	TF:M01808	1	0	13133	5	4	20092	FKBP5,DHRS3,RASL11B,HAS2
TF	Factor: NMYC; motif: CAYCTG; match class: 1	TF:M01808_1	1	0	6226	5	2	20092	DHRS3,HAS2
TF	Factor: N-Myc; motif: NGCCACGTGSNN	TF:M09991	1	0	1872	5	1	20092	FKBP5
TF	Factor: NR1B1:RXR-ALPHA; motif: RRGGTCANNNNNRGGTCA	TF:M08964	1	0	7131	5	1	20092	HAS2
TF	Factor: NR1B1:RXR-GAMMA; motif: RRGGTCANNNNNRGGTCA	TF:M08965	1	0	4051	5	1	20092	HAS2
TF	Factor: NR1B2; motif: NTGACCY	TF:M02111	1	0	9844	5	2	20092	FKBP5,DHRS3
TF	Factor: REVERB-beta; motif: NAWNKRGGKYAGTRGGTCRN	TF:M11790	1	0	78	5	1	20092	DHRS3
TF	Factor: REVERB-beta; motif: NWWNTRGGTYAGTRGGTCAN	TF:M11791	1	0	59	5	1	20092	DHRS3
TF	Factor: NR1H4; motif: NNAATGACCNN	TF:M09777	1	0	4002	5	3	20092	FKBP5,DHRS3,HAS2
TF	Factor: TR4; motif: ACCCCGS	TF:M04934	1	0	18475	5	5	20092	FKBP5,DHRS3,ANGPTL4,RASL11B,HAS2
TF	Factor: TR4; motif: ACCCCGS; match class: 1	TF:M04934_1	1	0	15829	5	4	20092	FKBP5,DHRS3,ANGPTL4,RASL11B
TF	Factor: COUP-TF1; motif: RRGGTCAARAGGTCAN	TF:M04473	1	0	1096	5	1	20092	DHRS3
TF	Factor: COUP-TF1; motif: GRGGKSARAGGTCAGNG	TF:M09886	1	0	5715	5	1	20092	ANGPTL4
TF	Factor: COUP-TF1; motif: RRGGTCRNTGACCTN	TF:M11739	1	0	3096	5	1	20092	RASL11B
TF	Factor: COUP-TF1; motif: RRGGTCRNTGACCYY	TF:M11741	1	0	3953	5	1	20092	RASL11B
TF	Factor: COUP-TF1; motif: RAGGTCANYGACCTY	TF:M11743	1	0	5409	5	1	20092	RASL11B
TF	Factor: COUP-TF1; motif: RAGGTCANYGACCTY; match class: 1	TF:M11743_1	1	0	5018	5	1	20092	RASL11B
TF	Factor: COUP-TF1; motif: RAGGTCANTGACCTY	TF:M11745	1	0	6573	5	3	20092	FKBP5,RASL11B,HAS2
TF	Factor: EAR2; motif: NRGGTCAAAGGTCRN	TF:M11751	1	0	1319	5	1	20092	DHRS3
TF	Factor: NR3C1; motif: RRGAACATWMYGTYCTRN	TF:M02219	1	0	6795	5	2	20092	FKBP5,DHRS3
TF	Factor: NR3C1; motif: RRGAACATWMYGTYCTRN; match class: 1	TF:M02219_1	1	0	1484	5	2	20092	FKBP5,DHRS3
TF	Factor: NR3C1; motif: NRGWACAYNRTGTWCYN	TF:M04476	1	0	7473	5	1	20092	FKBP5
TF	Factor: NR3C1; motif: NRGWACAYNRTGTWCYN; match class: 1	TF:M04476_1	1	0	5446	5	1	20092	FKBP5
TF	Factor: GR; motif: RGRACATTNTGTYC	TF:M04750	1	0	5362	5	2	20092	FKBP5,DHRS3
TF	Factor: Nkx3-2; motif: NTCGTTAN	TF:M10625	1	0	6176	5	1	20092	HAS2
TF	Factor: SP1; motif: GGCCCCGCCCCCN	TF:M12666	1	0	8951	5	2	20092	ANGPTL4,RASL11B
TF	Factor: POU2F3; motif: NYATGCGCATNN	TF:M11902	1	0	2931	5	1	20092	FKBP5
TF	Factor: POU3F2; motif: NTAATGAKATGCGN	TF:M11906	1	0	3513	5	1	20092	HAS2
TF	Factor: SATB1; motif: NTTTAT	TF:M03564	1	0	16155	5	4	20092	DHRS3,ANGPTL4,RASL11B,HAS2
TF	Factor: SATB1; motif: NTTTAT; match class: 1	TF:M03564_1	1	0	12175	5	4	20092	DHRS3,ANGPTL4,RASL11B,HAS2
TF	Factor: SATB2; motif: GSCGCTGTCCNNGGTGCTGN	TF:M12660	1	0	5718	5	1	20092	RASL11B
TF	Factor: SF-1; motif: NYYCAAGGYCA	TF:M10084	1	0	4066	5	2	20092	DHRS3,ANGPTL4
TF	Factor: SF1; motif: NTGRCCTTGAMCT	TF:M12661	1	0	2351	5	1	20092	ANGPTL4
TF	Factor: SF-1; motif: NYCAAGGYCANNNN	TF:M03802	1	0	2140	5	1	20092	ANGPTL4
TF	Factor: SF-1; motif: TGRCCTTGR	TF:M07267	1	0	981	5	1	20092	ANGPTL4
TF	Factor: sin3A; motif: TGTCCNNGGTGCTG	TF:M04756	1	0	14702	5	4	20092	FKBP5,DHRS3,ANGPTL4,HAS2
TF	Factor: sin3A; motif: TGTCCNNGGTGCTG; match class: 1	TF:M04756_1	1	0	8087	5	1	20092	DHRS3
TF	Factor: Six-1; motif: NCGTATCRNN	TF:M11028	1	0	2314	5	1	20092	RASL11B
TF	Factor: Six-2; motif: NNGTATCRNN	TF:M11030	1	0	7196	5	1	20092	RASL11B
TF	Factor: Six-2; motif: NCGTATCRNN	TF:M11031	1	0	9324	5	1	20092	RASL11B
TF	Factor: Six-2; motif: NNGTAWCRNN	TF:M11032	1	0	11013	5	1	20092	RASL11B
TF	Factor: SALL2; motif: GGGTGGG; match class: 1	TF:M04595_1	1	0	7631	5	4	20092	FKBP5,DHRS3,RASL11B,HAS2
TF	Factor: Six-3; motif: NWBTAATNYYWN	TF:M07428	1	0	3371	5	1	20092	ANGPTL4
TF	Factor: six-4; motif: ANNNATGACACCNNNNN; match class: 1	TF:M01374_1	1	0	1248	5	1	20092	DHRS3
TF	Factor: six4; motif: NCGTATCRTN	TF:M11024	1	0	5411	5	1	20092	RASL11B
TF	Factor: six4; motif: NCGTATCRNN	TF:M11025	1	0	6654	5	1	20092	RASL11B
TF	Factor: Six-6; motif: NNSTATCRNN	TF:M11037	1	0	5292	5	1	20092	RASL11B
TF	Factor: SKIL; motif: NNCTGNCCYTKNCCCNN	TF:M13117	1	0	6841	5	3	20092	FKBP5,DHRS3,ANGPTL4
TF	Factor: Smad2; motif: TGTCTGNCACCT	TF:M09656	1	0	6484	5	1	20092	DHRS3
TF	Factor: Smad2; motif: TGTCTGNCWCCT	TF:M10059	1	0	6344	5	1	20092	DHRS3
TF	Factor: Smad2; motif: AGACAN	TF:M03580	1	0	15470	5	2	20092	FKBP5,HAS2
TF	Factor: Smad2; motif: AGACAN; match class: 1	TF:M03580_1	1	0	9192	5	1	20092	FKBP5
TF	Factor: SMAD3; motif: YGTCTAGACA	TF:M04026	1	0	6898	5	2	20092	ANGPTL4,HAS2
TF	Factor: SMAD3; motif: YGTCTAGACA; match class: 1	TF:M04026_1	1	0	6218	5	2	20092	ANGPTL4,HAS2
TF	Factor: SMAD3; motif: CAGACAS	TF:M07429	1	0	6381	5	2	20092	FKBP5,HAS2
TF	Factor: SMAD4; motif: GKSRKKCAGMCANCY	TF:M00733	1	0	8935	5	1	20092	DHRS3
TF	Factor: six-4; motif: ANNNATGACACCNNNNN	TF:M01374	1	0	6550	5	2	20092	DHRS3,RASL11B
TF	Factor: SMAD5; motif: GSGGCAGM	TF:M03846	1	0	8743	5	4	20092	FKBP5,DHRS3,ANGPTL4,HAS2
TF	Factor: SALL2; motif: GGGTGGG	TF:M04595	1	0	13378	5	5	20092	FKBP5,DHRS3,ANGPTL4,RASL11B,HAS2
TF	Factor: Sall1; motif: NGGTCCKRGKRA	TF:M05467	1	0	4286	5	2	20092	DHRS3,HAS2
TF	Factor: RREB-1; motif: CCCCAAACMMCCCC; match class: 1	TF:M00257_1	1	0	4631	5	1	20092	FKBP5
TF	Factor: RREB-1; motif: GGGWCSA	TF:M05439	1	0	8879	5	4	20092	FKBP5,DHRS3,ANGPTL4,RASL11B
TF	Factor: RREB-1; motif: GRSDSGGGKTGGGKGG	TF:M07062	1	0	1530	5	1	20092	DHRS3
TF	Factor: RREB-1; motif: GRSDSGGGKTGGGKGG; match class: 1	TF:M07062_1	1	0	182	5	1	20092	DHRS3
TF	Factor: RREB-1; motif: GCACCCMRACY	TF:M04631	1	0	726	5	1	20092	FKBP5
TF	Factor: RUNX2; motif: NRACCGCAAACCGCAN	TF:M04106	1	0	14141	5	3	20092	FKBP5,ANGPTL4,RASL11B
TF	Factor: RUNX2; motif: NRACCGCAAACCGCAN; match class: 1	TF:M04106_1	1	0	8639	5	2	20092	FKBP5,ANGPTL4
TF	Factor: RUNX2; motif: WRACCGCANWAACCGCAN	TF:M04107	1	0	12728	5	4	20092	DHRS3,ANGPTL4,RASL11B,HAS2
TF	Factor: RUNX2; motif: WRACCGCANWAACCGCAN; match class: 1	TF:M04107_1	1	0	6634	5	1	20092	RASL11B
TF	Factor: AML3; motif: KNKNTYTGTGGTTTK	TF:M07124	1	0	1438	5	1	20092	FKBP5
TF	Factor: AML3; motif: KGKNTGTGGTTTKK	TF:M10053	1	0	1335	5	1	20092	FKBP5
TF	Factor: AML3; motif: NWAACCACRAAAACCACRAN	TF:M11999	1	0	6998	5	2	20092	FKBP5,ANGPTL4
TF	Factor: AML3; motif: NNAACCGCAAWAACCGCAAN	TF:M12000	1	0	6984	5	4	20092	FKBP5,DHRS3,RASL11B,HAS2
TF	Factor: SALL1; motif: CTGCMCYNTGSNCNN	TF:M13116	1	0	4155	5	1	20092	RASL11B
TF	Factor: RUNX3; motif: NRACCGCAAACCGCAN	TF:M04109	1	0	10000	5	2	20092	FKBP5,ANGPTL4
TF	Factor: RUNX3; motif: NRACCGCANWAACCRCAN	TF:M04110	1	0	9529	5	2	20092	DHRS3,RASL11B
TF	Factor: RUNX3; motif: NRACCGCANWAACCRCAN; match class: 1	TF:M04110_1	1	0	3867	5	1	20092	RASL11B
TF	Factor: AML2; motif: CWAACCGCAAAAACCGCARN	TF:M12002	1	0	8394	5	3	20092	DHRS3,RASL11B,HAS2
TF	Factor: AML2; motif: CWAACCGCAAAAACCGCARN; match class: 1	TF:M12002_1	1	0	2445	5	1	20092	HAS2
TF	Factor: RUSH-1alpha; motif: NNMCWTNKNN	TF:M01107	1	0	3130	5	1	20092	HAS2
TF	Factor: RXRA; motif: GRGGTCAAAGGTCA	TF:M04489	1	0	3925	5	1	20092	DHRS3
TF	Factor: RXRA; motif: RRGGTCATGACCYY	TF:M04490	1	0	7753	5	1	20092	ANGPTL4
TF	Factor: RXRA; motif: RRGGTCATGACCYY; match class: 1	TF:M04490_1	1	0	3561	5	1	20092	ANGPTL4
TF	Factor: RXRALPHA; motif: CNNTGRCCTYTNN	TF:M09833	1	0	5476	5	1	20092	FKBP5
TF	Factor: RXR-alpha; motif: RRGGTCAAAGGTCAN	TF:M11774	1	0	5623	5	1	20092	DHRS3
TF	Factor: RXR-alpha; motif: GRGGTCAAAGGTCAN	TF:M11775	1	0	5177	5	1	20092	DHRS3
TF	Factor: RXR:RAR; motif: RGKTCANNNRGAGGTCA	TF:M02272	1	0	6575	5	3	20092	FKBP5,DHRS3,HAS2
TF	Factor: S8; motif: WNNANYYAATTANCNN	TF:M00099	1	0	179	5	1	20092	HAS2
TF	Factor: RUNX3; motif: NRACCGCAAACCGCAN; match class: 1	TF:M04109_1	1	0	4013	5	1	20092	FKBP5
TF	Factor: SMAD5; motif: CAGACWGN	TF:M08829	1	0	3377	5	2	20092	DHRS3,HAS2
TF	Factor: SMAD; motif: AGACNBCNN	TF:M00792	1	0	3901	5	1	20092	RASL11B
TF	Factor: SMAD; motif: TNGNCAGACWN	TF:M00974	1	0	4597	5	1	20092	RASL11B
TF	Factor: Sox-4; motif: NNNNNAATTGTTNNNNN; match class: 1	TF:M02909_1	1	0	969	5	1	20092	HAS2
TF	Factor: Sox-6; motif: CACCGAACAAT	TF:M08785	1	0	1147	5	1	20092	DHRS3
TF	Factor: Sox-6; motif: NARACAAAARN	TF:M03888	1	0	3538	5	2	20092	DHRS3,RASL11B
TF	Factor: Sox-9; motif: MACARWGNNNYCNTTNW	TF:M08838	1	0	4280	5	1	20092	HAS2
TF	Factor: Sox-9; motif: NNNACAATRG	TF:M11626	1	0	6661	5	1	20092	FKBP5
TF	Factor: Sox-9; motif: NNNNNACAAARGNNSMN	TF:M07269	1	0	10245	5	3	20092	DHRS3,ANGPTL4,HAS2
TF	Factor: SP1:SP3; motif: CCSCCCCCYCC	TF:M01219	1	0	7030	5	2	20092	ANGPTL4,RASL11B
TF	Factor: SP1:SP3; motif: CCSCCCCCYCC; match class: 1	TF:M01219_1	1	0	3055	5	1	20092	RASL11B
TF	Factor: Sp1; motif: GGGGCGGGGT	TF:M00008	1	0	10375	5	4	20092	DHRS3,ANGPTL4,RASL11B,HAS2
TF	Factor: Sp1; motif: GGGGCGGGGT; match class: 1	TF:M00008_1	1	0	5131	5	2	20092	ANGPTL4,RASL11B
TF	Factor: SP1; motif: GGGGYGGGGNS	TF:M01303	1	0	8188	5	5	20092	FKBP5,DHRS3,ANGPTL4,RASL11B,HAS2
TF	Factor: SP1; motif: GGGGYGGGGNS; match class: 1	TF:M01303_1	1	0	3670	5	1	20092	RASL11B
TF	Factor: SP1; motif: CCCCKCCCCC	TF:M02281	1	0	6678	5	3	20092	DHRS3,ANGPTL4,RASL11B
TF	Factor: Sox-4; motif: NNNNNAATTGTTNNNNN	TF:M02909	1	0	4521	5	1	20092	HAS2
TF	Factor: SP1; motif: CCCCKCCCCC; match class: 1	TF:M02281_1	1	0	2657	5	1	20092	RASL11B
TF	Factor: SP1; motif: RCCMCRCCCMC; match class: 1	TF:M03920_1	1	0	3132	5	2	20092	ANGPTL4,RASL11B
TF	Factor: Sp1; motif: GGNDGGRGGCGGGG	TF:M04953	1	0	8953	5	4	20092	FKBP5,DHRS3,ANGPTL4,RASL11B
TF	Factor: Sp1; motif: GGNDGGRGGCGGGG; match class: 1	TF:M04953_1	1	0	4223	5	4	20092	FKBP5,DHRS3,ANGPTL4,RASL11B
TF	Factor: SP1; motif: NCCCCKCCCCC	TF:M07226	1	0	8540	5	3	20092	DHRS3,ANGPTL4,RASL11B
TF	Factor: SP1; motif: NCCCCKCCCCC; match class: 1	TF:M07226_1	1	0	4061	5	1	20092	RASL11B
TF	Factor: SP1; motif: NRGKGGGCGGGGCN	TF:M09765	1	0	7714	5	2	20092	ANGPTL4,RASL11B
TF	Factor: SP1; motif: NRGKGGGCGGGGCN; match class: 1	TF:M09765_1	1	0	3447	5	1	20092	RASL11B
TF	Factor: Sp1; motif: NGGGGGCGGGGCCNGGGGGGGG	TF:M10071	1	0	8783	5	1	20092	RASL11B
TF	Factor: Sp1; motif: NGGGGGCGGGGCCNGGGGGGGG; match class: 1	TF:M10071_1	1	0	4791	5	1	20092	RASL11B
TF	Factor: Sp1; motif: RGGGMGGRGSNGGGG	TF:M10529	1	0	7126	5	1	20092	DHRS3
TF	Factor: Sp1; motif: NWRGCCMCGCCCMCN	TF:M12151	1	0	7048	5	1	20092	RASL11B
TF	Factor: Sp1; motif: NWRGCCMCGCCCMCN; match class: 1	TF:M12151_1	1	0	2628	5	1	20092	RASL11B
TF	Factor: Sp1; motif: NWRGCCACGCCCMCN	TF:M12152	1	0	7561	5	1	20092	RASL11B
TF	Factor: SP1; motif: RCCMCRCCCMC	TF:M03920	1	0	7515	5	2	20092	ANGPTL4,RASL11B
TF	Factor: Sox-5; motif: NNAACAATNN	TF:M00042	1	0	3434	5	1	20092	DHRS3
TF	Factor: Sox-4; motif: AACAAA; match class: 1	TF:M03849_1	1	0	9224	5	1	20092	DHRS3
TF	Factor: Sox-4; motif: AACAAA	TF:M03849	1	0	14538	5	3	20092	FKBP5,DHRS3,HAS2
TF	Factor: slug; motif: NRCAGGTGN	TF:M03919	1	0	1459	5	1	20092	FKBP5
TF	Factor: SNA; motif: NNRGCAGGTGCNNNN	TF:M10528	1	0	4663	5	2	20092	FKBP5,ANGPTL4
TF	Factor: SNA; motif: NNRGCAGGTGCNNNN; match class: 1	TF:M10528_1	1	0	785	5	1	20092	FKBP5
TF	Factor: SNA; motif: GCCACCTGNCNGYN	TF:M03566	1	0	2294	5	1	20092	DHRS3
TF	Factor: SNA; motif: NCACCTGCNN	TF:M07430	1	0	1769	5	1	20092	FKBP5
TF	Factor: Sohlh2; motif: NNCACGTGNN	TF:M11075	1	0	12133	5	5	20092	FKBP5,DHRS3,ANGPTL4,RASL11B,HAS2
TF	Factor: Sohlh2; motif: NNCACGTGNN; match class: 1	TF:M11075_1	1	0	8173	5	4	20092	FKBP5,DHRS3,RASL11B,HAS2
TF	Factor: Sox-10; motif: CWTTGT	TF:M03138	1	0	13454	5	1	20092	FKBP5
TF	Factor: Sox-10; motif: CWTTGT; match class: 1	TF:M03138_1	1	0	6627	5	1	20092	FKBP5
TF	Factor: Sox-10; motif: MAANRRNNNCWTTGTT	TF:M10065	1	0	7152	5	1	20092	FKBP5
TF	Factor: Sox-10; motif: NACAATRNNNNYATTGTN	TF:M11635	1	0	6329	5	1	20092	HAS2
TF	Factor: Sox-10; motif: NACAATRNNNNYATTGTN; match class: 1	TF:M11635_1	1	0	5870	5	1	20092	HAS2
TF	Factor: Sox-10; motif: ACAAWGNN	TF:M07338	1	0	1709	5	1	20092	HAS2
TF	Factor: Sox-10; motif: CWTTGTN	TF:M01131	1	0	9151	5	1	20092	FKBP5
TF	Factor: Sox-10; motif: CWTTGTN; match class: 1	TF:M01131_1	1	0	2706	5	1	20092	FKBP5
TF	Factor: Sox-10; motif: NACAAWG	TF:M02116	1	0	14443	5	2	20092	FKBP5,HAS2
TF	Factor: Sox-10; motif: NACAAWG; match class: 1	TF:M02116_1	1	0	8123	5	1	20092	FKBP5
TF	Factor: Sox-12; motif: ACCGAACAATN	TF:M11637	1	0	232	5	1	20092	DHRS3
TF	Factor: Sox-14; motif: NNNACAATGN	TF:M11619	1	0	2191	5	1	20092	FKBP5
TF	Factor: Sox-14; motif: CCGAACAATN	TF:M11620	1	0	547	5	1	20092	DHRS3
TF	Factor: Sox-14; motif: NCGAACAATG	TF:M11621	1	0	253	5	1	20092	DHRS3
TF	Factor: Sox-17; motif: NCCATTGTNNN	TF:M10066	1	0	2775	5	1	20092	FKBP5
TF	Factor: Sox-17; motif: TTGTYY	TF:M03803	1	0	15847	5	4	20092	FKBP5,DHRS3,RASL11B,HAS2
TF	Factor: Sox-17; motif: TTGTYY; match class: 1	TF:M03803_1	1	0	9644	5	3	20092	DHRS3,RASL11B,HAS2
TF	Factor: Sox-18; motif: NACAAYGS	TF:M11623	1	0	5542	5	2	20092	FKBP5,HAS2
TF	Factor: Sox-18; motif: CAAWGBB	TF:M03848	1	0	17773	5	5	20092	FKBP5,DHRS3,ANGPTL4,RASL11B,HAS2
TF	Factor: ZNF219; motif: SNNCAGCACCNNGGNCAGCGSC; match class: 1	TF:M13149_1	1	0	6826	5	4	20092	FKBP5,DHRS3,ANGPTL4,RASL11B
TF	Factor: Sox-3; motif: SNNACAATRK	TF:M11617	1	0	3968	5	1	20092	FKBP5
TF	Factor: Sox-4; motif: NYCTTTGTYYYN	TF:M10069	1	0	7425	5	1	20092	FKBP5
TF	Factor: RREB-1; motif: CCCCAAACMMCCCC	TF:M00257	1	0	10777	5	4	20092	FKBP5,DHRS3,ANGPTL4,RASL11B
TF	Factor: ROX; motif: GNNNCASGTGGS; match class: 1	TF:M09764_1	1	0	1678	5	1	20092	FKBP5
TF	Factor: ROX; motif: GNNNCASGTGGS	TF:M09764	1	0	5959	5	2	20092	FKBP5,DHRS3
TF	Factor: RORbeta; motif: TGACCYA	TF:M01722	1	0	6188	5	2	20092	FKBP5,DHRS3
TF	Factor: MEL1; motif: GARGAT; match class: 1	TF:M08794_1	1	0	4432	5	1	20092	HAS2
TF	Factor: PRDM1; motif: NNCTTTCTCNN	TF:M12530	1	0	948	5	2	20092	ANGPTL4,HAS2
TF	Factor: PRDM1; motif: NNCTTTCTCNN; match class: 1	TF:M12530_1	1	0	69	5	1	20092	ANGPTL4
TF	Factor: PRDM6; motif: NRRARGAAAAANA	TF:M10041	1	0	2869	5	3	20092	DHRS3,ANGPTL4,HAS2
TF	Factor: PREP-1; motif: TGANTGRCAGS	TF:M10032	1	0	1461	5	1	20092	DHRS3
TF	Factor: Prep-1; motif: GRBTGANAGATN	TF:M07464	1	0	4670	5	2	20092	FKBP5,DHRS3
TF	Factor: Prop-1; motif: TAATTNNRTTA	TF:M10928	1	0	1827	5	1	20092	HAS2
TF	Factor: Prox-1; motif: NAAGRCGTCTTN	TF:M10557	1	0	1399	5	1	20092	HAS2
TF	Factor: PRRX2; motif: NYAATTAN	TF:M04433	1	0	3157	5	1	20092	HAS2
TF	Factor: PRX-2; motif: NKCGTTAN	TF:M10885	1	0	5821	5	2	20092	RASL11B,HAS2
TF	Factor: PRX-2; motif: NNCRTTAN	TF:M10887	1	0	8756	5	2	20092	RASL11B,HAS2
TF	Factor: PRX-2; motif: NNCRTTAN; match class: 1	TF:M10887_1	1	0	2694	5	1	20092	HAS2
TF	Factor: Prx2; motif: TYAWAKTAA	TF:M02115	1	0	3535	5	1	20092	ANGPTL4
TF	Factor: MEL1; motif: GARGAT	TF:M08794	1	0	11180	5	3	20092	FKBP5,RASL11B,HAS2
TF	Factor: PR; motif: NNNNNNGGNACRNNNTGTTCTNNNNNN	TF:M00954	1	0	5556	5	2	20092	FKBP5,RASL11B
TF	Factor: PR; motif: NNNNNNRGNACNNKNTGTTCTNNNNNN	TF:M00957	1	0	4158	5	2	20092	FKBP5,RASL11B
TF	Factor: PR; motif: RGNACATTYTGTNCTN	TF:M10042	1	0	3249	5	1	20092	FKBP5
TF	Factor: PR; motif: RGNACATTYTGTNCTN; match class: 1	TF:M10042_1	1	0	1008	5	1	20092	FKBP5
TF	Factor: PR; motif: CNNNNTGTTCT	TF:M03799	1	0	1186	5	1	20092	FKBP5
TF	Factor: PSF; motif: KWATCCGN	TF:M07612	1	0	5746	5	1	20092	ANGPTL4
TF	Factor: PU.1; motif: NNNNYYYACTTCCTCTTTY	TF:M01172	1	0	4294	5	1	20092	ANGPTL4
TF	Factor: PU.1; motif: WGAGGAAG	TF:M00658	1	0	4533	5	1	20092	ANGPTL4
TF	Factor: PU.1; motif: WGAGGAAG; match class: 1	TF:M00658_1	1	0	633	5	1	20092	ANGPTL4
TF	Factor: PUR1; motif: GGGNCAGNN	TF:M01721	1	0	9330	5	3	20092	FKBP5,ANGPTL4,RASL11B
TF	Factor: PURBETA; motif: NCWGRGGCTGGGG	TF:M12726	1	0	7908	5	2	20092	FKBP5,DHRS3
TF	Factor: PURBETA; motif: NCWGRGGCTGGGG; match class: 1	TF:M12726_1	1	0	2535	5	1	20092	FKBP5
TF	Factor: RAD21; motif: NCCASYAGRKGGCRSNN	TF:M09748	1	0	2051	5	1	20092	FKBP5
TF	Factor: RARA; motif: ARGGTCAAAAGGTCA	TF:M04481	1	0	3250	5	2	20092	DHRS3,RASL11B
TF	Factor: PR; motif: NNNNNNGGNACRNNNTGTTCTNNNNNN; match class: 1	TF:M00954_1	1	0	931	5	1	20092	RASL11B
TF	Factor: MEL1; motif: GATGAG; match class: 1	TF:M08793_1	1	0	5101	5	1	20092	DHRS3
TF	Factor: MEL1; motif: GATGAG	TF:M08793	1	0	12107	5	3	20092	DHRS3,ANGPTL4,RASL11B
TF	Factor: PRDM16; motif: KGGTCATRACCM; match class: 1	TF:M05946_1	1	0	2299	5	2	20092	DHRS3,RASL11B
TF	Factor: POU3F2; motif: NTAATGAKATGCAN	TF:M11911	1	0	3344	5	1	20092	HAS2
TF	Factor: POU3F2; motif: TAATTANNNNNNTAATTA	TF:M11913	1	0	4105	5	1	20092	HAS2
TF	Factor: POU3F2; motif: TAATTANNNNNNTAATTA; match class: 1	TF:M11913_1	1	0	2045	5	1	20092	HAS2
TF	Factor: POU3F3; motif: WTNAATAWKNAW	TF:M04082	1	0	3648	5	1	20092	ANGPTL4
TF	Factor: Brn-4; motif: DNATGCRCATMW	TF:M11922	1	0	2011	5	1	20092	FKBP5
TF	Factor: POU4F3; motif: CTAATYW	TF:M07061	1	0	7309	5	1	20092	ANGPTL4
TF	Factor: POU4F3; motif: CTAATYW; match class: 1	TF:M07061_1	1	0	1894	5	1	20092	ANGPTL4
TF	Factor: Oct3; motif: NATGCAANNN	TF:M01307	1	0	4005	5	2	20092	DHRS3,HAS2
TF	Factor: POU5F1; motif: NNATGCAAANN	TF:M09782	1	0	5610	5	2	20092	DHRS3,HAS2
TF	Factor: Oct3; motif: WTATGCGCATAW	TF:M11934	1	0	9402	5	3	20092	FKBP5,DHRS3,RASL11B
TF	Factor: Oct3; motif: WTATGCGCATAW; match class: 1	TF:M11934_1	1	0	8915	5	2	20092	FKBP5,RASL11B
TF	Factor: POU6F1; motif: NTAATGAKATGNNN	TF:M11958	1	0	2850	5	1	20092	HAS2
TF	Factor: PPARALPHA:RXR-ALPHA; motif: AWNTRGGTNAAAGGTCAN	TF:M08960	1	0	11863	5	3	20092	FKBP5,DHRS3,HAS2
TF	Factor: PPARALPHA:RXR-ALPHA; motif: AWNTRGGTNAAAGGTCAN; match class: 1	TF:M08960_1	1	0	4779	5	2	20092	DHRS3,HAS2
TF	Factor: PPARalpha:RXRalpha; motif: NNRGGTCATWGGGGTSANG	TF:M00518	1	0	9710	5	2	20092	DHRS3,RASL11B
TF	Factor: PPARalpha:RXRalpha; motif: NNRGGTCATWGGGGTSANG; match class: 1	TF:M00518_1	1	0	3088	5	1	20092	RASL11B
TF	Factor: PPARalpha; motif: NWSTRGGNSAAAGGTCA	TF:M10037	1	0	6202	5	2	20092	FKBP5,DHRS3
TF	Factor: PPARalpha; motif: NWSTRGGNSAAAGGTCA; match class: 1	TF:M10037_1	1	0	1186	5	2	20092	FKBP5,DHRS3
TF	Factor: PPAR; motif: TGACCTTTGNCCY	TF:M00763	1	0	5360	5	2	20092	FKBP5,DHRS3
TF	Factor: PPARGAMMA:RXR-ALPHA; motif: NNRGGTCAAWAGGTCAN	TF:M08962	1	0	4871	5	2	20092	FKBP5,DHRS3
TF	Factor: PPARGAMMA:RXR-ALPHA; motif: NNRGGTCAAWAGGTCAN; match class: 1	TF:M08962_1	1	0	833	5	1	20092	DHRS3
TF	Factor: PPARgamma:RXRalpha,; motif: AAGTAGGTCACNGTGACCYACTT	TF:M00515	1	0	8132	5	1	20092	HAS2
TF	Factor: PPAR; motif: WASNRGGNCAAAGGTCA	TF:M00528	1	0	4118	5	2	20092	FKBP5,DHRS3
TF	Factor: PPAR; motif: WASNRGGNCAAAGGTCA; match class: 1	TF:M00528_1	1	0	502	5	1	20092	DHRS3
TF	Factor: PPARGAMMA; motif: NWNTRGGTYANN	TF:M08961	1	0	5439	5	1	20092	FKBP5
TF	Factor: PPARgamma; motif: NWSTRGGKSARAGGKCA	TF:M10038	1	0	6828	5	2	20092	FKBP5,DHRS3
TF	Factor: PPARgamma; motif: NWSTRGGKSARAGGKCA; match class: 1	TF:M10038_1	1	0	1460	5	1	20092	DHRS3
TF	Factor: PRDM10; motif: NNTGGTNCNGYCCRN	TF:M12653	1	0	2017	5	1	20092	DHRS3
TF	Factor: PRDM16; motif: KGGTCATRACCM	TF:M05946	1	0	7280	5	2	20092	DHRS3,RASL11B
TF	Factor: RARA; motif: ARRGGTCANSNGAGGTCA	TF:M04482	1	0	3878	5	1	20092	FKBP5
TF	Factor: POU3F1; motif: NTAATGANATGCRN	TF:M11930	1	0	3156	5	1	20092	HAS2
TF	Factor: RARA; motif: AGGTCAANNARAGGTCA	TF:M04483	1	0	4372	5	1	20092	HAS2
TF	Factor: RARA; motif: AGGTCANNYAAAGGTCA	TF:M08019	1	0	5636	5	1	20092	HAS2
TF	Factor: RelA-p65; motif: AAASTCCC; match class: 1	TF:M04849_1	1	0	1187	5	1	20092	DHRS3
TF	Factor: RelA-p65; motif: GGGRNTTTCCM	TF:M09668	1	0	3646	5	1	20092	FKBP5
TF	Factor: RelA-p65; motif: NWGGGRATTTCCMN	TF:M10094	1	0	2473	5	1	20092	FKBP5
TF	Factor: RELA; motif: GGGRMTKYCCC	TF:M12657	1	0	6488	5	2	20092	FKBP5,DHRS3
TF	Factor: RelB:p50; motif: RGAAANTCCCYNNHGC	TF:M03882	1	0	4568	5	2	20092	DHRS3,ANGPTL4
TF	Factor: RELB; motif: NNATTCCCCNN	TF:M09784	1	0	5476	5	2	20092	FKBP5,DHRS3
TF	Factor: RERE; motif: CNGCNSCNNGSRCRGSGSS	TF:M13129	1	0	10401	5	4	20092	FKBP5,DHRS3,ANGPTL4,RASL11B
TF	Factor: RERE; motif: CNGCNSCNNGSRCRGSGSS; match class: 1	TF:M13129_1	1	0	5989	5	3	20092	FKBP5,ANGPTL4,RASL11B
TF	Factor: REST; motif: NNNNGGNGCTGTCCATGGTGCT	TF:M01256	1	0	2723	5	1	20092	DHRS3
TF	Factor: REST; motif: AAGGTGCT	TF:M04926	1	0	6466	5	1	20092	RASL11B
TF	Factor: Rev-ErbAalpha; motif: NAWNTRGGTYAGTRGGTCRN	TF:M11788	1	0	1572	5	1	20092	DHRS3
TF	Factor: Rev-ErbAalpha; motif: NAWNTRGGTYAGTRGGTCAN	TF:M11789	1	0	126	5	1	20092	DHRS3
TF	Factor: RFX1; motif: NNGTNRCNWRGYAACNN	TF:M00280	1	0	6588	5	1	20092	ANGPTL4
TF	Factor: RelA-p65; motif: AAASTCCC	TF:M04849	1	0	6360	5	3	20092	DHRS3,RASL11B,HAS2
TF	Factor: rfx3:SREBP-2; motif: ATGGYAACRTCACGTGAY	TF:M08412	1	0	10722	5	3	20092	FKBP5,DHRS3,RASL11B
TF	Factor: rfx3:SRF; motif: TRGCAACNNNNNCCNWATANGGN	TF:M08623	1	0	14931	5	3	20092	FKBP5,ANGPTL4,RASL11B
TF	Factor: rfx3:SRF; motif: TRGCAACNNNNNCCNWATANGGN; match class: 1	TF:M08623_1	1	0	8330	5	2	20092	FKBP5,ANGPTL4
TF	Factor: RFX3; motif: NYNCCMTGGCAACM	TF:M09732	1	0	5298	5	1	20092	ANGPTL4
TF	Factor: rfx5; motif: NYRGCAACSGTTRCYAN	TF:M11972	1	0	1472	5	1	20092	RASL11B
TF	Factor: rfx5; motif: NYRGCAACSGTTGCYAN	TF:M11974	1	0	628	5	1	20092	RASL11B
TF	Factor: RFX7; motif: SGTTGCTRN	TF:M11975	1	0	2201	5	1	20092	HAS2
TF	Factor: RFX7; motif: CGTTGCYAY	TF:M11976	1	0	3062	5	1	20092	HAS2
TF	Factor: RFX7; motif: CGTTGCYA	TF:M13509	1	0	2398	5	1	20092	HAS2
TF	Factor: RFX; motif: SHGTTGCSN	TF:M00975	1	0	6025	5	1	20092	ANGPTL4
TF	Factor: RFX; motif: SNGTTGCYANGGA	TF:M07305	1	0	2055	5	1	20092	ANGPTL4
TF	Factor: RNF96; motif: BCCCGCRGCC	TF:M01199	1	0	8770	5	2	20092	FKBP5,RASL11B
TF	Factor: RNF96; motif: BCCCGCRGCC; match class: 1	TF:M01199_1	1	0	4481	5	2	20092	FKBP5,RASL11B
TF	Factor: RORA; motif: CCYTGNCCTN	TF:M12659	1	0	8157	5	1	20092	HAS2
TF	Factor: rfx3:SREBP-2; motif: ATGGYAACRTCACGTGAY; match class: 1	TF:M08412_1	1	0	4417	5	1	20092	DHRS3
TF	Factor: RelA-p65; motif: AAATCCCCT	TF:M04814	1	0	4647	5	1	20092	DHRS3
TF	Factor: RelA-p65; motif: BCWGGGRANNK; match class: 1	TF:M04811_1	1	0	1891	5	1	20092	FKBP5
TF	Factor: RelA-p65; motif: BCWGGGRANNK	TF:M04811	1	0	7468	5	3	20092	FKBP5,DHRS3,HAS2
TF	Factor: NR1B1; motif: GGRNGRNSNRRAGKTCAAGG	TF:M10044	1	0	3673	5	1	20092	HAS2
TF	Factor: NR1B1; motif: NRGGTCANRRGGTCAN	TF:M11792	1	0	4927	5	1	20092	DHRS3
TF	Factor: NR1B1; motif: NRGGTCANRRGGTCAN; match class: 1	TF:M11792_1	1	0	904	5	1	20092	DHRS3
TF	Factor: NR1B1; motif: NRAGGTCANG	TF:M11794	1	0	2999	5	1	20092	ANGPTL4
TF	Factor: NR1B1; motif: NRGGTCANNRGGTCAN	TF:M11795	1	0	8078	5	1	20092	DHRS3
TF	Factor: NR1B1; motif: NRGGTCANNRGGTCAN; match class: 1	TF:M11795_1	1	0	2312	5	1	20092	DHRS3
TF	Factor: NR1B1; motif: NRGGNCRTGACCTN	TF:M11796	1	0	10923	5	3	20092	FKBP5,ANGPTL4,RASL11B
TF	Factor: NR1B1; motif: NRGGNCRTGACCTN; match class: 1	TF:M11796_1	1	0	4984	5	1	20092	ANGPTL4
TF	Factor: Rarb; motif: AGGTCANNYARAGGTCA	TF:M08035	1	0	6022	5	2	20092	FKBP5,HAS2
TF	Factor: NR1B2; motif: RAGGTCAAAAGGTCAN	TF:M11799	1	0	1850	5	1	20092	DHRS3
TF	Factor: NR1B2; motif: RAGGTCRTGACCTY	TF:M11800	1	0	3762	5	1	20092	ANGPTL4
TF	Factor: NR1B2; motif: RAGGTCRTGACCTY; match class: 1	TF:M11800_1	1	0	989	5	1	20092	ANGPTL4
TF	Factor: NR1B2; motif: RAGGTCAAAAGGTCAN	TF:M11802	1	0	734	5	1	20092	DHRS3
TF	Factor: NR1B2; motif: RAGGTCATGACCTN	TF:M11803	1	0	3240	5	1	20092	ANGPTL4
TF	Factor: NR1B2; motif: RAGGTCATGACCTN; match class: 1	TF:M11803_1	1	0	920	5	1	20092	ANGPTL4
TF	Factor: RARG; motif: GAGGTCAAAAGGTCAC	TF:M04484	1	0	2603	5	1	20092	RASL11B
TF	Factor: RARG; motif: RAGGTCAASYARAGGTCA	TF:M04485	1	0	5158	5	2	20092	FKBP5,DHRS3
TF	Factor: RARG; motif: RAGGTCANNNRAGGTCA	TF:M04486	1	0	1731	5	1	20092	FKBP5
TF	Factor: RAR-gamma; motif: RGGTCANNNTGNCCNNNN	TF:M10045	1	0	7491	5	2	20092	DHRS3,ANGPTL4
TF	Factor: RAR-gamma; motif: NRGGTCAAAAGGTCAN	TF:M11804	1	0	3154	5	1	20092	DHRS3
TF	Factor: RAR-gamma; motif: NAGGTCAAAAGGTCAN	TF:M11806	1	0	2213	5	1	20092	DHRS3
TF	Factor: RAR-gamma; motif: RAGGTCATGACCTY	TF:M11807	1	0	2071	5	1	20092	ANGPTL4
TF	Factor: RAR-gamma; motif: NAGGTCANG	TF:M11809	1	0	1598	5	1	20092	ANGPTL4
TF	Factor: rax; motif: NNCRTTAN	TF:M10948	1	0	12025	5	3	20092	ANGPTL4,RASL11B,HAS2
TF	Factor: rax; motif: NNCRTTAN; match class: 1	TF:M10948_1	1	0	5332	5	1	20092	HAS2
TF	Factor: RBPJK; motif: SYGTGRGAANN	TF:M09665	1	0	4535	5	2	20092	FKBP5,HAS2
TF	Factor: RBPJK; motif: NSNSTGGGAAN	TF:M10085	1	0	3524	5	1	20092	FKBP5
TF	Factor: RBPJ; motif: NNTGGGAANN	TF:M09783	1	0	169	5	1	20092	HAS2
TF	Factor: RelA; motif: GGGRAWTYC	TF:M04706	1	0	2302	5	2	20092	DHRS3,HAS2
TF	Factor: RARA; motif: GAGGTCAAAAGGTCAAKK	TF:M08018	1	0	4755	5	2	20092	DHRS3,RASL11B
TF	Factor: ZNF232; motif: NCAGCASCNNGGNCAGCGCC	TF:M13146	1	0	6557	5	3	20092	FKBP5,ANGPTL4,RASL11B
TF	Factor: ZNF416; motif: GGGRNGCCSAGRN	TF:M12724	1	0	3660	5	1	20092	ANGPTL4
TF	Factor: ZNF253; motif: SNGNSCGNGGNGCKGNN	TF:M13147	1	0	11376	5	3	20092	FKBP5,ANGPTL4,RASL11B
TF	Factor: ZNF232; motif: NCAGCASCNNGGNCAGCGCC; match class: 1	TF:M13146_1	1	0	2304	5	1	20092	RASL11B
TF	Factor: ZNF407; motif: CAACATGGA	TF:M05961	1	0	585	5	1	20092	ANGPTL4
TF	Factor: NFATc1; motif: NWGGAAARWNWGANN; match class: 1	TF:M10000_1	1	0	103	5	1	20092	ANGPTL4
TF	Factor: ZNF432; motif: NCAGNRCCNSRGRCAGC	TF:M12704	1	0	10318	5	3	20092	FKBP5,DHRS3,ANGPTL4
TF	Factor: ZNF432; motif: NCAGNRCCNSRGRCAGC; match class: 1	TF:M12704_1	1	0	4874	5	2	20092	DHRS3,ANGPTL4
TF	Factor: ZNF436; motif: TCCTCCAGGAAGCCY	TF:M10477	1	0	15040	5	5	20092	FKBP5,DHRS3,ANGPTL4,RASL11B,HAS2
TF	Factor: ZNF436; motif: TCCTCCAGGAAGCCY; match class: 1	TF:M10477_1	1	0	9143	5	5	20092	FKBP5,DHRS3,ANGPTL4,RASL11B,HAS2
TF	Factor: ZNF43; motif: NGTGGCGGAATA	TF:M06120	1	0	33	5	1	20092	ANGPTL4
TF	Factor: ZNF449; motif: NNNAGCCCARCC	TF:M09837	1	0	4356	5	1	20092	DHRS3
TF	Factor: ZNF460; motif: NNACNCCCCCCNN	TF:M12313	1	0	6035	5	1	20092	FKBP5
TF	Factor: ZNF462; motif: YYYYCTSCWG	TF:M12707	1	0	9970	5	3	20092	FKBP5,DHRS3,HAS2
TF	Factor: ZNF462; motif: YYYYCTSCWG; match class: 1	TF:M12707_1	1	0	3660	5	1	20092	DHRS3
TF	Factor: ZNF491; motif: KGTTCCAGGTTC	TF:M05863	1	0	49	5	1	20092	ANGPTL4
TF	Factor: ZNF501; motif: NNNCSACGCGAACAC	TF:M12085	1	0	8723	5	4	20092	DHRS3,ANGPTL4,RASL11B,HAS2
TF	Factor: ZNF394; motif: NRARWRGAANNNAMWGNAAK; match class: 1	TF:M10147_1	1	0	1900	5	2	20092	ANGPTL4,HAS2
TF	Factor: ZNF501; motif: NNNCSACGCGAACAC; match class: 1	TF:M12085_1	1	0	3078	5	2	20092	DHRS3,RASL11B
TF	Factor: ZNF511; motif: GGRRGRGGCWGNG; match class: 1	TF:M09738_1	1	0	4885	5	2	20092	RASL11B,HAS2
TF	Factor: ZNF515; motif: GTGGGGGGTM	TF:M01231	1	0	1527	5	1	20092	DHRS3
TF	Factor: ZNF515; motif: SCTGCTGK	TF:M07345	1	0	2579	5	1	20092	ANGPTL4
TF	Factor: ZNF515; motif: WNSCCCCCWGCNG	TF:M08835	1	0	3623	5	1	20092	DHRS3
TF	Factor: ZNF528; motif: NSTCCGGAAGA	TF:M06849	1	0	175	5	1	20092	HAS2
TF	Factor: ZNF532; motif: NGGRGCTGGG	TF:M12732	1	0	9441	5	2	20092	FKBP5,DHRS3
TF	Factor: ZNF549; motif: NTGCTKYCMW	TF:M12355	1	0	6795	5	1	20092	FKBP5
TF	Factor: ZNF549; motif: NNGNNCAAAGTNCAG	TF:M12710	1	0	2321	5	1	20092	DHRS3
TF	Factor: ZNF557; motif: NMAGGCTGMCGC	TF:M06461	1	0	76	5	1	20092	FKBP5
TF	Factor: ZNF563; motif: NGNNTCMTNNCNGGCAGCTGY	TF:M10158	1	0	5999	5	3	20092	DHRS3,RASL11B,HAS2
TF	Factor: ZNF572; motif: NGGTAGDGAAGC	TF:M05825	1	0	86	5	1	20092	DHRS3
TF	Factor: ZNF576; motif: NCCASCAGGKGGCGMCAGNG	TF:M12711	1	0	1916	5	1	20092	FKBP5
TF	Factor: ZNF586; motif: CAGGCCYRGAGG	TF:M10491	1	0	14145	5	3	20092	FKBP5,DHRS3,HAS2
TF	Factor: ZNF511; motif: GGRRGRGGCWGNG	TF:M09738	1	0	11148	5	4	20092	FKBP5,ANGPTL4,RASL11B,HAS2
TF	Factor: ZNF394; motif: NRARWRGAANNNAMWGNAAK	TF:M10147	1	0	5669	5	2	20092	ANGPTL4,HAS2
TF	Factor: CIZ; motif: TTTTNNNNNNNNNNNNNAAAAA; match class: 1	TF:M12070_1	1	0	2603	5	1	20092	HAS2
TF	Factor: CIZ; motif: TTTTNNNNNNNNNNNNNAAAAA	TF:M12070	1	0	2647	5	1	20092	HAS2
TF	Factor: ZNF253; motif: SNGNSCGNGGNGCKGNN; match class: 1	TF:M13147_1	1	0	6817	5	1	20092	RASL11B
TF	Factor: ZNF263; motif: NNGGGGAGGANN	TF:M12535	1	0	2859	5	2	20092	FKBP5,HAS2
TF	Factor: ZNF263; motif: NNGGGGAGGANN; match class: 1	TF:M12535_1	1	0	358	5	1	20092	FKBP5
TF	Factor: ZNF273; motif: GAGAGGAGCTAC	TF:M10460	1	0	13101	5	3	20092	FKBP5,RASL11B,HAS2
TF	Factor: ZNF273; motif: GAGAGGAGCTAC; match class: 1	TF:M10460_1	1	0	5912	5	1	20092	RASL11B
TF	Factor: ZNF295; motif: NYCYCWGCYYCCCN	TF:M09755	1	0	3306	5	1	20092	ANGPTL4
TF	Factor: ZNF295; motif: NYCYCWGCYYCCCN; match class: 1	TF:M09755_1	1	0	604	5	1	20092	ANGPTL4
TF	Factor: ZNF295; motif: RTGACGTCAN	TF:M12700	1	0	1354	5	1	20092	HAS2
TF	Factor: ZNF295; motif: RTGACGTCAN; match class: 1	TF:M12700_1	1	0	858	5	1	20092	HAS2
TF	Factor: ZNF300; motif: SWGGGGGSN	TF:M07486	1	0	13056	5	5	20092	FKBP5,DHRS3,ANGPTL4,RASL11B,HAS2
TF	Factor: ZNF300; motif: SWGGGGGSN; match class: 1	TF:M07486_1	1	0	7619	5	3	20092	DHRS3,ANGPTL4,RASL11B
TF	Factor: FEZF2; motif: CCCAGCCT	TF:M13379	1	0	5927	5	3	20092	FKBP5,DHRS3,HAS2
TF	Factor: FEZF2; motif: CCCAGCCT; match class: 1	TF:M13379_1	1	0	1271	5	1	20092	FKBP5
TF	Factor: ZNF324; motif: KNTCAAACCATCCTTNNCTKSCN	TF:M10109	1	0	2268	5	1	20092	ANGPTL4
TF	Factor: ZNF333; motif: ATAAT	TF:M01230	1	0	15740	5	3	20092	ANGPTL4,RASL11B,HAS2
TF	Factor: ZNF333; motif: ATAAT; match class: 1	TF:M01230_1	1	0	11765	5	2	20092	RASL11B,HAS2
TF	Factor: ZNF341; motif: GRGGRRNRGNRGNRGGAASAGC	TF:M10144	1	0	4415	5	1	20092	FKBP5
TF	Factor: ZNF341; motif: GRGGRRNRGNRGNRGGAASAGC; match class: 1	TF:M10144_1	1	0	822	5	1	20092	FKBP5
TF	Factor: ZNF341; motif: NNGAACAGCCNN	TF:M12466	1	0	985	5	1	20092	FKBP5
TF	Factor: ZNF35; motif: SSAAKA	TF:M07479	1	0	18883	5	5	20092	FKBP5,DHRS3,ANGPTL4,RASL11B,HAS2
TF	Factor: ZNF35; motif: SSAAKA; match class: 1	TF:M07479_1	1	0	15690	5	5	20092	FKBP5,DHRS3,ANGPTL4,RASL11B,HAS2
TF	Factor: ZNF35; motif: ANAWRNAAARAGNNNNNNNAAANAAANAAN	TF:M10470	1	0	1113	5	2	20092	DHRS3,HAS2
TF	Factor: ZNF362; motif: STTTTTTTTTTTTTTTTTTN	TF:M12702	1	0	596	5	2	20092	DHRS3,HAS2
TF	Factor: ZNF362; motif: STTTTTTTTTTTTTTTTTTN; match class: 1	TF:M12702_1	1	0	13	5	1	20092	DHRS3
TF	Factor: ZNF37A; motif: CCYYGGCTCCNTSCCMN	TF:M12354	1	0	11216	5	3	20092	FKBP5,DHRS3,RASL11B
TF	Factor: ZNF37A; motif: CCYYGGCTCCNTSCCMN; match class: 1	TF:M12354_1	1	0	5807	5	2	20092	FKBP5,RASL11B
TF	Factor: ZNF383; motif: SSNGGGMGGNGSNGGS	TF:M12703	1	0	9367	5	2	20092	ANGPTL4,RASL11B
TF	Factor: CIZ; motif: TTTTYTNNNNNNNNNNNRAAAA	TF:M12069	1	0	416	5	1	20092	HAS2
TF	Factor: CIZ; motif: TTTTYTNNNNNNNNNNNRAAAA; match class: 1	TF:M12069_1	1	0	398	5	1	20092	HAS2
TF	Factor: ZNF586; motif: CAGGCCYRGAGG; match class: 1	TF:M10491_1	1	0	7871	5	3	20092	FKBP5,DHRS3,HAS2
TF	Factor: ZNF592; motif: NSARNATGGAGKN	TF:M09766	1	0	7394	5	2	20092	ANGPTL4,RASL11B
TF	Factor: ZNF609; motif: GNSNGGGNGCTGN	TF:M13132	1	0	11774	5	2	20092	FKBP5,ANGPTL4
TF	Factor: ZXDB; motif: NAGGGTG	TF:M06202	1	0	7623	5	2	20092	DHRS3,RASL11B
TF	Factor: ZXDL; motif: NGGGGWS	TF:M05775	1	0	7160	5	1	20092	HAS2
TF	Factor: ZXDL; motif: GSGSCNNGGGMRGCNCCGGGS	TF:M12722	1	0	10892	5	3	20092	FKBP5,DHRS3,RASL11B
TF	Factor: ZXDL; motif: GSGSCNNGGGMRGCNCCGGGS; match class: 1	TF:M12722_1	1	0	6863	5	3	20092	FKBP5,DHRS3,RASL11B
TF	Factor: ZXDB; motif: NGGGGTC	TF:M06191	1	0	6055	5	2	20092	ANGPTL4,RASL11B
TF	Factor: ZXDA; motif: NAGGGTG	TF:M06203	1	0	7623	5	2	20092	DHRS3,RASL11B
TF	Factor: ZXDA; motif: NGGGGTC	TF:M06190	1	0	6055	5	2	20092	ANGPTL4,RASL11B
TF	Factor: ZSCAN18; motif: TRRCGRCGNMCC	TF:M05432	1	0	4232	5	1	20092	DHRS3
TF	Factor: ZNF609; motif: GNSNGGGNGCTGN; match class: 1	TF:M13132_1	1	0	5959	5	1	20092	FKBP5
TF	Factor: ZNF610; motif: NSCGCCGCTCCSNN	TF:M12737	1	0	1570	5	1	20092	RASL11B
TF	Factor: ZNF611; motif: NTTAKAAAAANC	TF:M06902	1	0	121	5	1	20092	ANGPTL4
TF	Factor: ZNF614; motif: NCYCWGCCYYNNN	TF:M09862	1	0	9637	5	3	20092	FKBP5,ANGPTL4,RASL11B
TF	Factor: ZNF644; motif: TCCWGCCTCTSN	TF:M09737	1	0	7404	5	2	20092	FKBP5,DHRS3
TF	Factor: ZNF644; motif: TCCWGCCTCTSN; match class: 1	TF:M09737_1	1	0	1877	5	1	20092	FKBP5
TF	Factor: ZNF647; motif: NTAGGCCTAN	TF:M12285	1	0	1302	5	1	20092	FKBP5
TF	Factor: ZNF647; motif: NYAGGCCYAC	TF:M12286	1	0	6373	5	1	20092	FKBP5
TF	Factor: ZNF647; motif: NYAGGCCYAC; match class: 1	TF:M12286_1	1	0	1654	5	1	20092	FKBP5
TF	Factor: ZNF667; motif: GNGSCYTNMARAGCTCMNC	TF:M10161	1	0	3640	5	1	20092	FKBP5
TF	Factor: ZNF670; motif: SNGGGCRGRG	TF:M13124	1	0	13118	5	4	20092	FKBP5,DHRS3,ANGPTL4,RASL11B
TF	Factor: ZNF670; motif: SNGGGCRGRG; match class: 1	TF:M13124_1	1	0	8449	5	3	20092	FKBP5,ANGPTL4,RASL11B
TF	Factor: ZNF682; motif: KGRGGCGGCTGW	TF:M06096	1	0	146	5	1	20092	HAS2
TF	Factor: ZNF684; motif: MAAGGGGTGGACTGT	TF:M10550	1	0	15599	5	5	20092	FKBP5,DHRS3,ANGPTL4,RASL11B,HAS2
TF	Factor: ZNF684; motif: MAAGGGGTGGACTGT; match class: 1	TF:M10550_1	1	0	9567	5	4	20092	DHRS3,ANGPTL4,RASL11B,HAS2
TF	Factor: ZNF690; motif: GTCTACRCNG	TF:M12713	1	0	2101	5	1	20092	DHRS3
TF	Factor: ZNF692; motif: SYNGGSCCCASCCNC	TF:M09734	1	0	12053	5	4	20092	FKBP5,DHRS3,ANGPTL4,RASL11B
TF	Factor: ZNF692; motif: SYNGGSCCCASCCNC; match class: 1	TF:M09734_1	1	0	6520	5	3	20092	FKBP5,DHRS3,RASL11B
TF	Factor: ZNF701; motif: GAGCACYNNRGGGGGRANNNN	TF:M12904	1	0	327	5	1	20092	DHRS3
TF	Factor: ZNF709; motif: NGRWCCAAACCC	TF:M05883	1	0	1665	5	1	20092	RASL11B
TF	Factor: ZNF70; motif: NGGGGCGGMAKA	TF:M06697	1	0	265	5	1	20092	ANGPTL4
TF	Factor: ZNF714; motif: NSGKTGGGCCGM	TF:M05938	1	0	727	5	1	20092	RASL11B
TF	Factor: ZNF775; motif: RGRGAGAAGN	TF:M12720	1	0	3614	5	2	20092	DHRS3,ANGPTL4
TF	Factor: ZNF777; motif: GTCCGYCCCGTCSAACAAT	TF:M08993	1	0	10874	5	1	20092	ANGPTL4
TF	Factor: ZNF7; motif: NCYYTGYCWNCWCTTR	TF:M12716	1	0	2455	5	1	20092	DHRS3
TF	Factor: ZNF826; motif: GKGCWGCAGM	TF:M05381	1	0	701	5	1	20092	RASL11B
TF	Factor: ZNF826; motif: GKGCWGCAGM; match class: 1	TF:M05381_1	1	0	72	5	1	20092	RASL11B
TF	Factor: ZNF99; motif: KGGKGTGAGA	TF:M06080	1	0	680	5	1	20092	FKBP5
TF	Factor: ZNFPT1; motif: YCNNCNCWGCCNY	TF:M12721	1	0	9372	5	1	20092	FKBP5
TF	Factor: ZNF592; motif: NSARNATGGAGKN; match class: 1	TF:M09766_1	1	0	1711	5	1	20092	ANGPTL4
TF	Factor: NFATc1; motif: NWGGAAARWNWGANN	TF:M10000	1	0	1519	5	1	20092	ANGPTL4
TF	Factor: NFATc1; motif: TTTTCCATGGAAAN	TF:M04053	1	0	8688	5	1	20092	HAS2
TF	Factor: cdx; motif: NNTTTATNN	TF:M07378	1	0	1300	5	1	20092	ANGPTL4
TF	Factor: Cdx; motif: NAYNRHNARAKTHATAAA	TF:M00991	1	0	3713	5	2	20092	DHRS3,HAS2
TF	Factor: C/EBPalpha; motif: NNATTRCNNAANNN	TF:M00116	1	0	3416	5	1	20092	DHRS3
TF	Factor: C/EBPalpha; motif: ATTGCGYAAY	TF:M07412	1	0	3502	5	1	20092	DHRS3
TF	Factor: C/EBPalpha; motif: NRTTGTGCAAYNN	TF:M09596	1	0	5299	5	2	20092	ANGPTL4,HAS2
TF	Factor: C/EBPalpha; motif: NRTTGTGCAAYN	TF:M09880	1	0	3499	5	1	20092	HAS2
TF	Factor: CEBPA; motif: NNATTGCACAATNN	TF:M12502	1	0	3134	5	1	20092	HAS2
TF	Factor: C/EBPalpha; motif: NNNNNTTKCNNAAN	TF:M07037	1	0	3452	5	1	20092	DHRS3
TF	Factor: C/EBPalpha; motif: NNNTTNNGCAANN	TF:M01866	1	0	5206	5	1	20092	HAS2
TF	Factor: C/EBPbeta; motif: NKNTTGCNYAAYNN	TF:M00117	1	0	4241	5	1	20092	HAS2
TF	Factor: CEBPB; motif: ATTRCGCAAY	TF:M04201	1	0	4125	5	1	20092	DHRS3
TF	Factor: C/EBPbeta; motif: RTTGCGCAA	TF:M04690	1	0	4524	5	1	20092	HAS2
TF	Factor: C/EBPbeta; motif: RTTGCGCAA; match class: 1	TF:M04690_1	1	0	3854	5	1	20092	HAS2
TF	Factor: C/EBPBETA; motif: KRTTGCGYAAY	TF:M08910	1	0	4786	5	1	20092	HAS2
TF	Factor: C/EBPbeta; motif: NATTGCRYAAYN	TF:M09597	1	0	3117	5	1	20092	DHRS3
TF	Factor: C/EBPbeta; motif: NRTTRYGCAATN	TF:M09881	1	0	2768	5	1	20092	DHRS3
TF	Factor: CEBPB; motif: NATTGCGCAATN	TF:M12993	1	0	4879	5	2	20092	ANGPTL4,HAS2
TF	Factor: CEBPB; motif: NATTGCGCAATN; match class: 1	TF:M12993_1	1	0	4838	5	2	20092	ANGPTL4,HAS2
TF	Factor: C/EBPbeta; motif: NNTTKCNNMAN	TF:M07315	1	0	3047	5	1	20092	DHRS3
TF	Factor: C/EBPbeta; motif: TKNNGCAANN	TF:M01896	1	0	4618	5	2	20092	DHRS3,HAS2
TF	Factor: CEBPD; motif: RTTRCGCAAY	TF:M04202	1	0	5124	5	1	20092	HAS2
TF	Factor: C/EBPdelta; motif: NTTGCNCMAYN	TF:M09882	1	0	2071	5	1	20092	HAS2
TF	Factor: CEBPD; motif: NNTTGCACAAYNN	TF:M12567	1	0	2131	5	1	20092	HAS2
TF	Factor: CEBPD; motif: NRTTGCNCAAYN	TF:M12587	1	0	3072	5	1	20092	HAS2
TF	Factor: C/EBPdelta; motif: TKNNGCAATN	TF:M07316	1	0	3354	5	1	20092	DHRS3
TF	Factor: C/EBPdelta; motif: TTGCNNMAN	TF:M03571	1	0	3819	5	1	20092	HAS2
TF	Factor: C/EBPgamma:Elf-1; motif: TKRCGHAATWSCGGAAGT	TF:M08676	1	0	8759	5	2	20092	FKBP5,HAS2
TF	Factor: C/EBPgamma:Elf-1; motif: TKRCGHAATWSCGGAAGT; match class: 1	TF:M08676_1	1	0	2411	5	1	20092	HAS2
TF	Factor: C/EBPgamma; motif: NNTTGCGYAANN	TF:M11325	1	0	2710	5	1	20092	RASL11B
TF	Factor: CDX-2; motif: TTTATN; match class: 1	TF:M02087_1	1	0	5103	5	1	20092	ANGPTL4
TF	Factor: C/EBPalpha; motif: NGWVTKNKGYAAKNSAYA	TF:M00201	1	0	4009	5	1	20092	HAS2
TF	Factor: CDX-2; motif: TTTATN	TF:M02087	1	0	10155	5	1	20092	ANGPTL4
TF	Factor: CDX2; motif: NNGCAATAAANN	TF:M12513	1	0	3227	5	2	20092	DHRS3,RASL11B
TF	Factor: BTEB2; motif: GNAGGGGGNGGGSSNN; match class: 1	TF:M03814_1	1	0	1345	5	1	20092	RASL11B
TF	Factor: BTEB2; motif: RGGGNGKGGN	TF:M07277	1	0	8769	5	1	20092	RASL11B
TF	Factor: BTEB2; motif: RGGGNGKGGN; match class: 1	TF:M07277_1	1	0	4328	5	1	20092	RASL11B
TF	Factor: BTEB3; motif: CCNNSCCNSCCCCKCCCCC	TF:M09826	1	0	11988	5	5	20092	FKBP5,DHRS3,ANGPTL4,RASL11B,HAS2
TF	Factor: BTEB3; motif: CCNNSCCNSCCCCKCCCCC; match class: 1	TF:M09826_1	1	0	7928	5	4	20092	FKBP5,DHRS3,ANGPTL4,RASL11B
TF	Factor: BTEB3; motif: BNRNGGGAGGNGT	TF:M01865	1	0	10172	5	2	20092	FKBP5,HAS2
TF	Factor: BTEB3; motif: BNRNGGGAGGNGT; match class: 1	TF:M01865_1	1	0	4355	5	2	20092	FKBP5,HAS2
TF	Factor: CACCC-binding; motif: CANCCNNWGGGTGDGG	TF:M00721	1	0	3020	5	2	20092	FKBP5,RASL11B
TF	Factor: CAR_RXR; motif: CYNNNNTGAMCTYW	TF:M03788	1	0	1117	5	1	20092	ANGPTL4
TF	Factor: CART1; motif: NGNNYTAATTARTNNNN	TF:M01362	1	0	4592	5	1	20092	RASL11B
TF	Factor: CDP; motif: NATCGATCGS	TF:M00104	1	0	4440	5	1	20092	RASL11B
TF	Factor: CDP; motif: NATYGATSSS	TF:M00106	1	0	6514	5	1	20092	RASL11B
TF	Factor: CDP; motif: CCAATAATCGAT	TF:M00095	1	0	8641	5	1	20092	FKBP5
TF	Factor: CDP; motif: NWNATCGATTANYNN	TF:M00102	1	0	4151	5	1	20092	DHRS3
TF	Factor: Cdx-1; motif: NNNGGTMATAAAANNN	TF:M01373	1	0	947	5	1	20092	HAS2
TF	Factor: CDX1; motif: GYMATAAAA	TF:M04297	1	0	938	5	1	20092	DHRS3
TF	Factor: CDX1; motif: GYMATAAAA; match class: 1	TF:M04297_1	1	0	31	5	1	20092	DHRS3
TF	Factor: Cdx-1; motif: NGTCGTAAAWN	TF:M10852	1	0	2183	5	1	20092	HAS2
TF	Factor: CDX1; motif: GGYMATAAAA	TF:M13047	1	0	1704	5	1	20092	DHRS3
TF	Factor: Cdx-1; motif: TTTATK	TF:M02086	1	0	14659	5	5	20092	FKBP5,DHRS3,ANGPTL4,RASL11B,HAS2
TF	Factor: Cdx-1; motif: TTTATK; match class: 1	TF:M02086_1	1	0	9872	5	4	20092	FKBP5,DHRS3,ANGPTL4,HAS2
TF	Factor: Cdx-2; motif: NNNGGYMATAAAANNN	TF:M01449	1	0	2542	5	2	20092	DHRS3,HAS2
TF	Factor: Cdx-2; motif: NNNGGYMATAAAANNN; match class: 1	TF:M01449_1	1	0	259	5	1	20092	DHRS3
TF	Factor: Cdx-2; motif: NNGYMATAAAA	TF:M07079	1	0	1973	5	1	20092	DHRS3
TF	Factor: Cdx-2; motif: NNGYMATAAAA; match class: 1	TF:M07079_1	1	0	145	5	1	20092	DHRS3
TF	Factor: Cdx-2; motif: TTTNATTGCNNT	TF:M09879	1	0	3302	5	1	20092	DHRS3
TF	Factor: Cdx-2; motif: TTTNATTGCNNT; match class: 1	TF:M09879_1	1	0	411	5	1	20092	DHRS3
TF	Factor: Cdx-2; motif: NRTCGTAANNNN	TF:M10849	1	0	11328	5	4	20092	FKBP5,ANGPTL4,RASL11B,HAS2
TF	Factor: Cdx-2; motif: NRTYRTAAAN	TF:M10851	1	0	2374	5	1	20092	HAS2
TF	Factor: CDX2; motif: NNGCAATAAANN; match class: 1	TF:M12513_1	1	0	407	5	1	20092	DHRS3
TF	Factor: BTEB2; motif: GNAGGGGGNGGGSSNN	TF:M03814	1	0	5313	5	2	20092	DHRS3,RASL11B
TF	Factor: C/EBP; motif: NNATTGCNNAANNN	TF:M00190	1	0	5677	5	2	20092	DHRS3,HAS2
TF	Factor: C/EBP; motif: NNNTKNNGNAAN	TF:M00770	1	0	5615	5	1	20092	HAS2
TF	Factor: c-Myc; motif: RACCACGTGCTC; match class: 1	TF:M01145_1	1	0	3511	5	1	20092	FKBP5
TF	Factor: c-Myc; motif: KACCACGTGSYY	TF:M01154	1	0	5414	5	1	20092	FKBP5
TF	Factor: c-Myc; motif: KACCACGTGSYY; match class: 1	TF:M01154_1	1	0	3818	5	1	20092	FKBP5
TF	Factor: C-Myc; motif: NGCCACGTGNN	TF:M07601	1	0	5987	5	2	20092	FKBP5,HAS2
TF	Factor: C-Myc; motif: NGCCACGTGNN; match class: 1	TF:M07601_1	1	0	4252	5	1	20092	FKBP5
TF	Factor: c-Myc; motif: CACGTGGC	TF:M03867	1	0	7517	5	2	20092	FKBP5,HAS2
TF	Factor: c-Myc; motif: CACGTGGC; match class: 1	TF:M03867_1	1	0	2760	5	1	20092	FKBP5
TF	Factor: CNOT3; motif: GGCCGCGSSS	TF:M01253	1	0	3735	5	1	20092	DHRS3
TF	Factor: CP2; motif: GCHCDAMCCAG	TF:M00072	1	0	9064	5	4	20092	FKBP5,DHRS3,ANGPTL4,HAS2
TF	Factor: CP2; motif: GCHCDAMCCAG; match class: 1	TF:M00072_1	1	0	2791	5	2	20092	ANGPTL4,HAS2
TF	Factor: CP2/LBP-1c/LSF; motif: GCTGGNTNGNNCYNG	TF:M00947	1	0	8548	5	3	20092	FKBP5,DHRS3,ANGPTL4
TF	Factor: CP2/LBP-1c/LSF; motif: GCTGGNTNGNNCYNG; match class: 1	TF:M00947_1	1	0	2696	5	2	20092	FKBP5,DHRS3
TF	Factor: CP2; motif: NNNNCCAGNCNN	TF:M07602	1	0	11327	5	3	20092	FKBP5,RASL11B,HAS2
TF	Factor: CP2; motif: NNNNCCAGNCNN; match class: 1	TF:M07602_1	1	0	4776	5	1	20092	FKBP5
TF	Factor: CP2; motif: NTGNCTGGNN	TF:M03868	1	0	4799	5	2	20092	FKBP5,RASL11B
TF	Factor: CPBP; motif: NGGGCGG	TF:M05444	1	0	8808	5	4	20092	DHRS3,ANGPTL4,RASL11B,HAS2
TF	Factor: CPBP; motif: GNNRGGGHGGGGNNGGGRN	TF:M09973	1	0	11201	5	4	20092	FKBP5,DHRS3,RASL11B,HAS2
TF	Factor: CPBP; motif: GNNRGGGHGGGGNNGGGRN; match class: 1	TF:M09973_1	1	0	6860	5	1	20092	RASL11B
TF	Factor: CPBP; motif: SNCCCNN	TF:M01822	1	0	19718	5	5	20092	FKBP5,DHRS3,ANGPTL4,RASL11B,HAS2
TF	Factor: CPBP; motif: SNCCCNN; match class: 1	TF:M01822_1	1	0	19042	5	5	20092	FKBP5,DHRS3,ANGPTL4,RASL11B,HAS2
TF	Factor: CPEB1; motif: AATAAAAA	TF:M04514	1	0	4657	5	1	20092	HAS2
TF	Factor: CREB1; motif: TGACGTCA	TF:M02279	1	0	1776	5	1	20092	HAS2
TF	Factor: CREB1; motif: TGACGTCA; match class: 1	TF:M02279_1	1	0	882	5	1	20092	HAS2
TF	Factor: CREB1; motif: TKACGTCAYNN	TF:M09600	1	0	5414	5	1	20092	HAS2
TF	Factor: CREB1; motif: TKACGTCAYNN; match class: 1	TF:M09600_1	1	0	1601	5	1	20092	HAS2
TF	Factor: CREB1; motif: NNTGACGTCANN	TF:M09804	1	0	4696	5	1	20092	HAS2
TF	Factor: CREB1; motif: NNTGACGTCANN; match class: 1	TF:M09804_1	1	0	4696	5	1	20092	HAS2
TF	Factor: CREB1; motif: NGRTGAYGWNNN	TF:M09827	1	0	2899	5	1	20092	DHRS3
TF	Factor: CREB1; motif: NRRTGACGTMA	TF:M09887	1	0	6069	5	1	20092	HAS2
TF	Factor: c-Myc; motif: RACCACGTGCTC	TF:M01145	1	0	6366	5	2	20092	FKBP5,HAS2
TF	Factor: C/EBP; motif: NTTRCNNAANNN	TF:M00912	1	0	5084	5	1	20092	HAS2
TF	Factor: c-Myb; motif: NNNAACKGNNN	TF:M01821	1	0	3859	5	1	20092	HAS2
TF	Factor: c-Myb; motif: NCNRNNGRCNGTTGGKGG	TF:M00004	1	0	7700	5	2	20092	DHRS3,HAS2
TF	Factor: c-Ets-1(p54); motif: NCMGGAWGYN	TF:M00032	1	0	7985	5	1	20092	DHRS3
TF	Factor: c-Ets-1(p54); motif: NNACMGGAWRTNN	TF:M00074	1	0	3551	5	1	20092	DHRS3
TF	Factor: c-Ets-1(p54); motif: NNACMGGAWRTNN; match class: 1	TF:M00074_1	1	0	419	5	1	20092	DHRS3
TF	Factor: c-Ets-1; motif: NNNRCCGGAWRYNNNN	TF:M01078	1	0	7740	5	2	20092	FKBP5,HAS2
TF	Factor: c-ets-1; motif: ACCGGAWGTN	TF:M02063	1	0	7780	5	1	20092	FKBP5
TF	Factor: C-ets-1; motif: AGGAAGN	TF:M01870	1	0	6941	5	1	20092	DHRS3
TF	Factor: c-ets-2; motif: ACCGGAWRTN	TF:M02064	1	0	11183	5	3	20092	FKBP5,DHRS3,ANGPTL4
TF	Factor: c-ets-2; motif: ACCGGAWRTN; match class: 1	TF:M02064_1	1	0	4678	5	1	20092	DHRS3
TF	Factor: c-Fos:c-Jun; motif: NTGACTCAN	TF:M03866	1	0	1636	5	1	20092	DHRS3
TF	Factor: C-Fos; motif: NNTGACTCAN	TF:M07600	1	0	2887	5	2	20092	FKBP5,DHRS3
TF	Factor: c-Fos; motif: TGACTCAN	TF:M03815	1	0	2497	5	1	20092	FKBP5
TF	Factor: CXXC1; motif: KNRNAMCGMWAAMNN	TF:M07483	1	0	1343	5	1	20092	HAS2
TF	Factor: CXXC1; motif: KNRNAMCGMWAAMNN; match class: 1	TF:M07483_1	1	0	81	5	1	20092	HAS2
TF	Factor: Churchill; motif: CGGGNN	TF:M00986	1	0	14603	5	5	20092	FKBP5,DHRS3,ANGPTL4,RASL11B,HAS2
TF	Factor: Churchill; motif: CGGGNN; match class: 1	TF:M00986_1	1	0	10721	5	2	20092	ANGPTL4,RASL11B
TF	Factor: CHD2; motif: TCTCGCGAG	TF:M04710	1	0	14444	5	5	20092	FKBP5,DHRS3,ANGPTL4,RASL11B,HAS2
TF	Factor: CHD2; motif: TCTCGCGAG; match class: 1	TF:M04710_1	1	0	11775	5	5	20092	FKBP5,DHRS3,ANGPTL4,RASL11B,HAS2
TF	Factor: ChREBP; motif: GWSCACGTGNSAH	TF:M08802	1	0	505	5	1	20092	HAS2
TF	Factor: C-Jun; motif: TGACTC	TF:M03541	1	0	11430	5	4	20092	FKBP5,DHRS3,ANGPTL4,RASL11B
TF	Factor: CKROX; motif: SCCCTCCCC	TF:M01175	1	0	7520	5	3	20092	FKBP5,DHRS3,HAS2
TF	Factor: CLOCK; motif: CNGNCACGTGNNNM	TF:M09884	1	0	8529	5	2	20092	FKBP5,HAS2
TF	Factor: CLOCK; motif: CNGNCACGTGNNNM; match class: 1	TF:M09884_1	1	0	2792	5	1	20092	FKBP5
TF	Factor: CLOCK; motif: NNCAYGYGYN	TF:M11046	1	0	2721	5	1	20092	RASL11B
TF	Factor: CLOCK; motif: NNCAYGYGYN; match class: 1	TF:M11046_1	1	0	348	5	1	20092	RASL11B
TF	Factor: c-MAF; motif: NTGCTKAYGTMAGCAN	TF:M11362	1	0	475	5	1	20092	HAS2
TF	Factor: c-MAF; motif: NTGCTKAYGTMAGCAN; match class: 1	TF:M11362_1	1	0	87	5	1	20092	HAS2
TF	Factor: c-Maf; motif: NWNNNTGCTGACKNNNNNN	TF:M01070	1	0	6689	5	2	20092	DHRS3,HAS2
TF	Factor: c-MAF; motif: NNAWNTGCTGASNNNGCNN	TF:M09982	1	0	1971	5	1	20092	FKBP5
TF	Factor: c-MAF; motif: CNNNCTCAGCA	TF:M03816	1	0	5890	5	1	20092	FKBP5
TF	Factor: c-Myb; motif: NCNRNNGRCNGTTGGKGG; match class: 1	TF:M00004_1	1	0	1895	5	1	20092	HAS2
TF	Factor: BTEB2; motif: NCCACRCCCN	TF:M12165	1	0	5021	5	1	20092	ANGPTL4
TF	Factor: BTEB2; motif: WGGGTGKGGCNGGN; match class: 1	TF:M09972_1	1	0	4086	5	1	20092	RASL11B
TF	Factor: BTEB2; motif: WGGGTGKGGCNGGN	TF:M09972	1	0	9486	5	3	20092	DHRS3,RASL11B,HAS2
TF	Factor: ATF-2; motif: NRTGACGTMANN	TF:M11309	1	0	6566	5	2	20092	RASL11B,HAS2
TF	Factor: ATF-2; motif: NRTGACGTMANN; match class: 1	TF:M11309_1	1	0	2358	5	2	20092	RASL11B,HAS2
TF	Factor: ATF2; motif: NTGACRTCAYC	TF:M12581	1	0	4590	5	1	20092	HAS2
TF	Factor: ATF2; motif: NTGACRTCAYC; match class: 1	TF:M12581_1	1	0	1279	5	1	20092	HAS2
TF	Factor: ATF-2; motif: NNNTGACGTNAN	TF:M01862	1	0	3305	5	1	20092	HAS2
TF	Factor: ATF-2; motif: NNNTGACGTNAN; match class: 1	TF:M01862_1	1	0	1043	5	1	20092	HAS2
TF	Factor: ATF-2; motif: NNTGACGTCAN	TF:M07312	1	0	4081	5	2	20092	RASL11B,HAS2
TF	Factor: ATF-2; motif: NNTGACGTCAN; match class: 1	TF:M07312_1	1	0	1201	5	1	20092	HAS2
TF	Factor: ATF-3; motif: GGCGCSSNSNGRTSACGTSA	TF:M04744	1	0	10308	5	5	20092	FKBP5,DHRS3,ANGPTL4,RASL11B,HAS2
TF	Factor: ATF-3; motif: GGCGCSSNSNGRTSACGTSA; match class: 1	TF:M04744_1	1	0	4981	5	3	20092	FKBP5,DHRS3,HAS2
TF	Factor: ATF-3; motif: GGTSACGTGAN	TF:M09868	1	0	6512	5	2	20092	FKBP5,ANGPTL4
TF	Factor: ATF-3; motif: GGTSACGTGAN; match class: 1	TF:M09868_1	1	0	2158	5	1	20092	FKBP5
TF	Factor: ATF-3; motif: GATGAYGTCATN	TF:M11288	1	0	5291	5	1	20092	HAS2
TF	Factor: ATF-3; motif: GATGAYGTCATN; match class: 1	TF:M11288_1	1	0	1633	5	1	20092	HAS2
TF	Factor: ATF-3; motif: NRTGACGTCAYN	TF:M11289	1	0	4829	5	1	20092	HAS2
TF	Factor: ATF-3; motif: NRTGACGTCAYN; match class: 1	TF:M11289_1	1	0	1681	5	1	20092	HAS2
TF	Factor: ATF-3; motif: NATGATGTCATN	TF:M11290	1	0	6480	5	1	20092	HAS2
TF	Factor: ATF-3; motif: NATGATGTCATN; match class: 1	TF:M11290_1	1	0	1871	5	1	20092	HAS2
TF	Factor: ATF-3; motif: NRTGACGTCAYN	TF:M11291	1	0	4806	5	1	20092	HAS2
TF	Factor: ATF-3; motif: NRTGACGTCAYN; match class: 1	TF:M11291_1	1	0	4490	5	1	20092	HAS2
TF	Factor: ATF3; motif: GRTGACKCA	TF:M12582	1	0	7595	5	3	20092	FKBP5,DHRS3,ANGPTL4
TF	Factor: ATF3; motif: CBCTGACGTCANCS	TF:M00513	1	0	6599	5	2	20092	ANGPTL4,HAS2
TF	Factor: ATF3; motif: CBCTGACGTCANCS; match class: 1	TF:M00513_1	1	0	3530	5	1	20092	HAS2
TF	Factor: ATF-3; motif: RTKRCGTCANN	TF:M01863	1	0	1920	5	1	20092	RASL11B
TF	Factor: ATF-3; motif: SNTGACGYNATN	TF:M07313	1	0	2969	5	1	20092	HAS2
TF	Factor: ATF-4; motif: GGATGATGTCATCC	TF:M11334	1	0	6468	5	2	20092	FKBP5,HAS2
TF	Factor: ATF-4; motif: GGATGACGTCATCC	TF:M11335	1	0	2325	5	1	20092	HAS2
TF	Factor: ATF-4; motif: GGATGACGTCATCC; match class: 1	TF:M11335_1	1	0	2242	5	1	20092	HAS2
TF	Factor: ATF-4; motif: GGATGACGTCATCC	TF:M11337	1	0	3433	5	1	20092	HAS2
TF	Factor: ATF-2; motif: NRTGAYGTMAYN; match class: 1	TF:M11308_1	1	0	1242	5	1	20092	HAS2
TF	Factor: ATF-4; motif: GGATGACGTCATCC; match class: 1	TF:M11337_1	1	0	3291	5	1	20092	HAS2
TF	Factor: ATF-2; motif: NRTGAYGTMAYN	TF:M11308	1	0	4304	5	1	20092	HAS2
TF	Factor: ATF-2; motif: NNTGACGTMANN	TF:M11307	1	0	2137	5	1	20092	HAS2
TF	Factor: AR; motif: ARGAACANNNTGTNC	TF:M07204	1	0	4972	5	1	20092	FKBP5
TF	Factor: AR; motif: ARGAACANNNTGTNC; match class: 1	TF:M07204_1	1	0	982	5	1	20092	FKBP5
TF	Factor: AR; motif: GGAACGGWACATGTTCT	TF:M08190	1	0	7989	5	1	20092	RASL11B
TF	Factor: AR; motif: NGNACANNNTGTTCYNN	TF:M09589	1	0	5217	5	1	20092	FKBP5
TF	Factor: AR; motif: NGNACANNNTGTTCYNN; match class: 1	TF:M09589_1	1	0	1184	5	1	20092	FKBP5
TF	Factor: AR; motif: GNNCNNNNTGTTCTN	TF:M01996	1	0	3132	5	1	20092	FKBP5
TF	Factor: ASCL1; motif: NNAGCAGCTGSNN	TF:M09767	1	0	760	5	1	20092	FKBP5
TF	Factor: MASH-1; motif: NRCAGCTGCN	TF:M11173	1	0	2586	5	1	20092	RASL11B
TF	Factor: MASH-1; motif: NRCAGCTGCN; match class: 1	TF:M11173_1	1	0	2586	5	1	20092	RASL11B
TF	Factor: MASH-1; motif: NGCAGCTGCN	TF:M11174	1	0	2586	5	1	20092	RASL11B
TF	Factor: MASH-1; motif: NGCAGCTGCN; match class: 1	TF:M11174_1	1	0	2586	5	1	20092	RASL11B
TF	Factor: ASH-2; motif: NRCAGCTGYN	TF:M11175	1	0	2586	5	1	20092	RASL11B
TF	Factor: ASH-2; motif: NRCAGCTGYN; match class: 1	TF:M11175_1	1	0	2586	5	1	20092	RASL11B
TF	Factor: ASH-2; motif: NRCAGCTGYN	TF:M11176	1	0	2445	5	1	20092	RASL11B
TF	Factor: ASH-2; motif: NRCAGCTGYN; match class: 1	TF:M11176_1	1	0	2445	5	1	20092	RASL11B
TF	Factor: ASH-2; motif: NGCAGCTGYN	TF:M11177	1	0	621	5	1	20092	RASL11B
TF	Factor: ASH-2; motif: NGCAGCTGYN; match class: 1	TF:M11177_1	1	0	621	5	1	20092	RASL11B
TF	Factor: ASH-2; motif: NGCAGCTGCN	TF:M11178	1	0	2445	5	1	20092	RASL11B
TF	Factor: ASH-2; motif: NGCAGCTGCN; match class: 1	TF:M11178_1	1	0	2445	5	1	20092	RASL11B
TF	Factor: ATF-1; motif: NRTGACGTMAN	TF:M09592	1	0	4523	5	1	20092	HAS2
TF	Factor: ATF-1; motif: NRTGACGTMAN; match class: 1	TF:M09592_1	1	0	1288	5	1	20092	HAS2
TF	Factor: ATF-1; motif: NNRTGACGYMA	TF:M09866	1	0	3205	5	1	20092	HAS2
TF	Factor: ATF-1; motif: NNNTGACGTNNN	TF:M07034	1	0	4324	5	2	20092	RASL11B,HAS2
TF	Factor: ATF-1; motif: NNNTGACGTNNN; match class: 1	TF:M07034_1	1	0	1212	5	1	20092	HAS2
TF	Factor: ATF-1; motif: TNACGTCAN	TF:M01861	1	0	6434	5	2	20092	RASL11B,HAS2
TF	Factor: ATF-1; motif: TNACGTCAN; match class: 1	TF:M01861_1	1	0	1931	5	2	20092	RASL11B,HAS2
TF	Factor: ATF-2; motif: RRTGANGTCAY	TF:M09867	1	0	4385	5	1	20092	HAS2
TF	Factor: ATF-2; motif: NRTGAYGTMAYN	TF:M11306	1	0	3441	5	1	20092	HAS2
TF	Factor: ATF-2; motif: NRTGAYGTMAYN; match class: 1	TF:M11306_1	1	0	1047	5	1	20092	HAS2
TF	Factor: ATF-2; motif: NNTGACGTMANN; match class: 1	TF:M11307_1	1	0	1993	5	1	20092	HAS2
TF	Factor: ATF4; motif: CVTGACGYMABG	TF:M00514	1	0	5483	5	3	20092	DHRS3,ANGPTL4,HAS2
TF	Factor: ATF4; motif: CVTGACGYMABG; match class: 1	TF:M00514_1	1	0	1374	5	1	20092	HAS2
TF	Factor: ATF-4; motif: NNTKRCRTCANS	TF:M07246	1	0	2864	5	1	20092	HAS2
TF	Factor: BCL-6; motif: NYGCTTTCKAGGAANN; match class: 1	TF:M12341_1	1	0	1163	5	1	20092	FKBP5
TF	Factor: BCL-6; motif: NNGYAATCGAGGAATN	TF:M12342	1	0	4653	5	1	20092	DHRS3
TF	Factor: BCL-6; motif: NNGYAATCGAGGAATN; match class: 1	TF:M12342_1	1	0	577	5	1	20092	DHRS3
TF	Factor: BEN; motif: CAGCGRNV	TF:M01240	1	0	16908	5	5	20092	FKBP5,DHRS3,ANGPTL4,RASL11B,HAS2
TF	Factor: BEN; motif: CAGCGRNV; match class: 1	TF:M01240_1	1	0	13603	5	5	20092	FKBP5,DHRS3,ANGPTL4,RASL11B,HAS2
TF	Factor: BEN; motif: CWGCGAYA	TF:M01241	1	0	7655	5	1	20092	DHRS3
TF	Factor: BEN; motif: CWGCGAYA; match class: 1	TF:M01241_1	1	0	2157	5	1	20092	DHRS3
TF	Factor: BHLHA15; motif: SNAGCAGCTGG	TF:M09875	1	0	1171	5	1	20092	FKBP5
TF	Factor: BHLHA15; motif: NNCAGCTGNN	TF:M11110	1	0	1647	5	1	20092	FKBP5
TF	Factor: DEC1; motif: GTCACGTGAC	TF:M11073	1	0	6654	5	1	20092	FKBP5
TF	Factor: DEC1; motif: GTCACGTGAC; match class: 1	TF:M11073_1	1	0	5366	5	1	20092	FKBP5
TF	Factor: DEC1; motif: GTCACGTGAC	TF:M11074	1	0	4194	5	1	20092	FKBP5
TF	Factor: DEC1; motif: GTCACGTGAC; match class: 1	TF:M11074_1	1	0	3952	5	1	20092	FKBP5
TF	Factor: BHLHE41; motif: RTCACGTGAC	TF:M04166	1	0	169	5	1	20092	FKBP5
TF	Factor: BHLHE41; motif: RTCACGTGAC; match class: 1	TF:M04166_1	1	0	169	5	1	20092	FKBP5
TF	Factor: DEC2; motif: GTCACGTGAC	TF:M11071	1	0	169	5	1	20092	FKBP5
TF	Factor: DEC2; motif: GTCACGTGAC	TF:M11072	1	0	169	5	1	20092	FKBP5
TF	Factor: DEC2; motif: GTCACGTGAC; match class: 1	TF:M11072_1	1	0	169	5	1	20092	FKBP5
TF	Factor: Blimp-1; motif: RRGNGAAAGNRANNN	TF:M10526	1	0	2354	5	2	20092	ANGPTL4,HAS2
TF	Factor: BMAL1; motif: NSCACGTGNSN	TF:M09877	1	0	2229	5	1	20092	FKBP5
TF	Factor: BMAL1; motif: AGCCAYKKGA	TF:M07350	1	0	1420	5	1	20092	FKBP5
TF	Factor: BNC2; motif: NNRTGAGTCANN	TF:M12885	1	0	685	5	1	20092	DHRS3
TF	Factor: BRCA1:USF2; motif: KTNNGTTG	TF:M01082	1	0	7283	5	2	20092	FKBP5,HAS2
TF	Factor: BRN1; motif: HAATGCN	TF:M03813	1	0	13301	5	3	20092	FKBP5,DHRS3,HAS2
TF	Factor: BRN1; motif: HAATGCN; match class: 1	TF:M03813_1	1	0	7093	5	2	20092	DHRS3,HAS2
TF	Factor: BSX; motif: NNCGTTAN	TF:M10591	1	0	7928	5	2	20092	ANGPTL4,HAS2
TF	Factor: BSX; motif: NNCGTTAN; match class: 1	TF:M10591_1	1	0	2303	5	1	20092	HAS2
TF	Factor: BTEB1; motif: GGGGGCGGGGCNGSGGGNGS	TF:M09723	1	0	10337	5	3	20092	DHRS3,ANGPTL4,RASL11B
TF	Factor: BTEB1; motif: GGGGGCGGGGCNGSGGGNGS; match class: 1	TF:M09723_1	1	0	6205	5	1	20092	RASL11B
TF	Factor: BCL-6; motif: NYGCTTTCKAGGAANN	TF:M12341	1	0	6117	5	2	20092	FKBP5,RASL11B
TF	Factor: BCL-6; motif: NCGYWATCTAGGAATN; match class: 1	TF:M12340_1	1	0	729	5	1	20092	DHRS3
TF	Factor: BCL-6; motif: NCGYWATCTAGGAATN	TF:M12340	1	0	5058	5	2	20092	DHRS3,RASL11B
TF	Factor: BCL-6; motif: WRCTTTCKAGGRAT	TF:M01185	1	0	6133	5	1	20092	DHRS3
TF	Factor: ATF-4; motif: NNTKRCRTCANS; match class: 1	TF:M07246_1	1	0	607	5	1	20092	HAS2
TF	Factor: ATF-4; motif: KACGTCAKS	TF:M01864	1	0	4555	5	1	20092	HAS2
TF	Factor: ATF-4; motif: KACGTCAKS; match class: 1	TF:M01864_1	1	0	1273	5	1	20092	HAS2
TF	Factor: ATF5; motif: CYTCTYCCTTA	TF:M01295	1	0	1303	5	1	20092	ANGPTL4
TF	Factor: CREBL1; motif: GRTGACGTCAYC	TF:M11231	1	0	1088	5	1	20092	HAS2
TF	Factor: CREBL1; motif: GRTGACGTCAYC; match class: 1	TF:M11231_1	1	0	869	5	1	20092	HAS2
TF	Factor: ATF6; motif: TGACGTGG	TF:M00483	1	0	2667	5	1	20092	RASL11B
TF	Factor: ATF-6; motif: GRTGACGTCAYC	TF:M11226	1	0	877	5	1	20092	HAS2
TF	Factor: ATF-6; motif: GRTGACGTCAYC; match class: 1	TF:M11226_1	1	0	854	5	1	20092	HAS2
TF	Factor: ATF-6; motif: GRTGACGTCAYC	TF:M11228	1	0	2160	5	1	20092	HAS2
TF	Factor: ATF-6; motif: GRTGACGTCAYC; match class: 1	TF:M11228_1	1	0	2141	5	1	20092	HAS2
TF	Factor: ATF; motif: CNSTGACGTNNNYC	TF:M00017	1	0	7381	5	2	20092	RASL11B,HAS2
TF	Factor: ATF; motif: CNSTGACGTNNNYC; match class: 1	TF:M00017_1	1	0	2284	5	2	20092	RASL11B,HAS2
TF	Factor: ATF; motif: NTGACGTCANYS	TF:M00338	1	0	3908	5	1	20092	HAS2
TF	Factor: CREB1; motif: NRRTGACGTMA; match class: 1	TF:M09887_1	1	0	1878	5	1	20092	HAS2
TF	Factor: ATF; motif: NTGACGTCANYS; match class: 1	TF:M00338_1	1	0	1157	5	1	20092	HAS2
TF	Factor: BACH1; motif: NNTGACTCAGCAN	TF:M12444	1	0	246	5	1	20092	FKBP5
TF	Factor: Bach1; motif: GCTGAGTCAYGNT	TF:M07374	1	0	97	5	1	20092	FKBP5
TF	Factor: BACH2; motif: NNTGACTCAGCANN	TF:M09768	1	0	118	5	1	20092	FKBP5
TF	Factor: bach2; motif: TGCTGAGTCAN	TF:M09871	1	0	400	5	1	20092	FKBP5
TF	Factor: Barhl-1; motif: NTAAACGN	TF:M10578	1	0	6252	5	1	20092	DHRS3
TF	Factor: BARHL2; motif: NNTAAAYGNN	TF:M04287	1	0	4517	5	1	20092	DHRS3
TF	Factor: Barx-2; motif: TAANTAATTANTKNTN	TF:M01431	1	0	2212	5	1	20092	HAS2
TF	Factor: Barx-2; motif: NWWAAYCATTAN	TF:M10586	1	0	1021	5	1	20092	HAS2
TF	Factor: Barx-2; motif: NWWAAYMATTAN	TF:M10587	1	0	1782	5	1	20092	HAS2
TF	Factor: batf3; motif: NNSTTTCANTNTGASNN	TF:M09872	1	0	1204	5	1	20092	ANGPTL4
TF	Factor: B-ATF; motif: NNATGACACN	TF:M11300	1	0	8984	5	1	20092	DHRS3
TF	Factor: B-ATF; motif: NNATGACACN; match class: 1	TF:M11300_1	1	0	2644	5	1	20092	DHRS3
TF	Factor: B-ATF; motif: NNAYGACACN	TF:M11301	1	0	8739	5	1	20092	DHRS3
TF	Factor: B-ATF; motif: NNAYGACACN; match class: 1	TF:M11301_1	1	0	2480	5	1	20092	DHRS3
TF	Factor: Bach1; motif: TGCTGAGTCANNS	TF:M09593	1	0	544	5	1	20092	FKBP5
TF	Factor: CREB1; motif: NRTGATGTCAYN	TF:M11216	1	0	4344	5	1	20092	HAS2
TF	Factor: CREB1; motif: NRTGATGTCAYN; match class: 1	TF:M11216_1	1	0	1241	5	1	20092	HAS2
TF	Factor: CREB1; motif: NRTGAYGCGTN	TF:M11218	1	0	8664	5	2	20092	FKBP5,RASL11B
TF	Factor: E2F-1; motif: NTTSGCGG	TF:M00430	1	0	8257	5	4	20092	DHRS3,ANGPTL4,RASL11B,HAS2
TF	Factor: E2F-1; motif: NTTSGCGG; match class: 1	TF:M00430_1	1	0	2577	5	1	20092	DHRS3
TF	Factor: E2F-1; motif: NNNSSCGCSAANN	TF:M07250	1	0	11055	5	5	20092	FKBP5,DHRS3,ANGPTL4,RASL11B,HAS2
TF	Factor: E2F-1; motif: NNNSSCGCSAANN; match class: 1	TF:M07250_1	1	0	5692	5	3	20092	FKBP5,DHRS3,RASL11B
TF	Factor: E2F1; motif: NNNNNGCGSSAAAN	TF:M08874	1	0	7421	5	3	20092	FKBP5,DHRS3,ANGPTL4
TF	Factor: E2F-1; motif: TTTSGCGS	TF:M00431	1	0	7492	5	2	20092	DHRS3,ANGPTL4
TF	Factor: E2F-1; motif: NTTTCGCGCS	TF:M00940	1	0	8042	5	4	20092	FKBP5,DHRS3,ANGPTL4,HAS2
TF	Factor: E2F2; motif: AAAAATGGCGCCAAAAWG	TF:M03958	1	0	11073	5	3	20092	FKBP5,DHRS3,ANGPTL4
TF	Factor: E2F2; motif: AAAAATGGCGCCAAAAWG; match class: 1	TF:M03958_1	1	0	4281	5	2	20092	DHRS3,ANGPTL4
TF	Factor: E2F2; motif: NNTTTTGGCGCCAAAAWN	TF:M03959	1	0	8299	5	2	20092	FKBP5,RASL11B
TF	Factor: E2F2; motif: AAAATGGCGCCATTTT	TF:M04517	1	0	9326	5	3	20092	DHRS3,ANGPTL4,HAS2
TF	Factor: E2F2; motif: AAAATGGCGCCATTTT; match class: 1	TF:M04517_1	1	0	3607	5	2	20092	ANGPTL4,HAS2
TF	Factor: E2F-2; motif: NTTTTGGCGCCAWWWN	TF:M11528	1	0	10679	5	3	20092	ANGPTL4,RASL11B,HAS2
TF	Factor: E2F-2; motif: NTTTTGGCGCCAWWWN; match class: 1	TF:M11528_1	1	0	4907	5	2	20092	ANGPTL4,RASL11B
TF	Factor: E2F-2; motif: GCGCGCGCNCS	TF:M11529	1	0	16718	5	5	20092	FKBP5,DHRS3,ANGPTL4,RASL11B,HAS2
TF	Factor: E2F-2; motif: GCGCGCGCNCS; match class: 1	TF:M11529_1	1	0	14924	5	5	20092	FKBP5,DHRS3,ANGPTL4,RASL11B,HAS2
TF	Factor: E2F-2; motif: NWTTTGGCGCCAWWNN	TF:M11530	1	0	15000	5	5	20092	FKBP5,DHRS3,ANGPTL4,RASL11B,HAS2
TF	Factor: E2F-2; motif: NWTTTGGCGCCAWWNN; match class: 1	TF:M11530_1	1	0	13827	5	5	20092	FKBP5,DHRS3,ANGPTL4,RASL11B,HAS2
TF	Factor: E2F-2; motif: GCGCGCGCGYW	TF:M11531	1	0	13676	5	5	20092	FKBP5,DHRS3,ANGPTL4,RASL11B,HAS2
TF	Factor: E2F-2; motif: GCGCGCGCGYW; match class: 1	TF:M11531_1	1	0	12719	5	5	20092	FKBP5,DHRS3,ANGPTL4,RASL11B,HAS2
TF	Factor: E2F-3:Prrxl1; motif: SGCGCTAATTNN	TF:M08206	1	0	12049	5	2	20092	FKBP5,HAS2
TF	Factor: E2F-3:TBR2; motif: ANGTGYKANGGCGCSTTNNCRNNT	TF:M08207	1	0	17454	5	5	20092	FKBP5,DHRS3,ANGPTL4,RASL11B,HAS2
TF	Factor: E2F-3:TBR2; motif: ANGTGYKANGGCGCSTTNNCRNNT; match class: 1	TF:M08207_1	1	0	15883	5	4	20092	FKBP5,DHRS3,ANGPTL4,RASL11B
TF	Factor: E2F-3:FOXI1; motif: NGACACCGCGCCCAC	TF:M08208	1	0	12890	5	4	20092	DHRS3,ANGPTL4,RASL11B,HAS2
TF	Factor: E2F-3:FOXI1; motif: NGACACCGCGCCCAC; match class: 1	TF:M08208_1	1	0	7340	5	2	20092	ANGPTL4,RASL11B
TF	Factor: E2F-3:FOXO6; motif: NAATGACACGCGCCCMC	TF:M08209	1	0	14006	5	3	20092	FKBP5,DHRS3,HAS2
TF	Factor: E2F-3:FOXO6; motif: NAATGACACGCGCCCMC; match class: 1	TF:M08209_1	1	0	8032	5	3	20092	FKBP5,DHRS3,HAS2
TF	Factor: E2F-3:HES-7; motif: NNNSGCGCSNNNNNCRCGYGNN	TF:M08526	1	0	17263	5	5	20092	FKBP5,DHRS3,ANGPTL4,RASL11B,HAS2
TF	Factor: E2F-3:HES-7; motif: NNNSGCGCSNNNNNCRCGYGNN; match class: 1	TF:M08526_1	1	0	15421	5	5	20092	FKBP5,DHRS3,ANGPTL4,RASL11B,HAS2
TF	Factor: E2F-1; motif: TTGGCGCGRAANNGNM	TF:M00938	1	0	7517	5	2	20092	RASL11B,HAS2
TF	Factor: E2F-3:T-bet; motif: AGGTGTNANGGCGCST	TF:M08529	1	0	11737	5	4	20092	FKBP5,DHRS3,ANGPTL4,RASL11B
TF	Factor: E2F-1; motif: NKTSSCGC; match class: 1	TF:M00428_1	1	0	3731	5	1	20092	RASL11B
TF	Factor: E2F1; motif: GSGCGGGAAN; match class: 1	TF:M12597_1	1	0	10192	5	3	20092	DHRS3,RASL11B,HAS2
TF	Factor: DRI1; motif: AATTAA; match class: 1	TF:M01654_1	1	0	5886	5	1	20092	HAS2
TF	Factor: DRRS; motif: GNNGGGWGGG	TF:M10056	1	0	4932	5	2	20092	DHRS3,RASL11B
TF	Factor: E12; motif: RRCAGGTGNCV	TF:M00693	1	0	2619	5	1	20092	FKBP5
TF	Factor: E12; motif: RRCAGGTGNCV; match class: 1	TF:M00693_1	1	0	278	5	1	20092	FKBP5
TF	Factor: E2A; motif: NMCAGCTGCWN	TF:M10099	1	0	1244	5	1	20092	FKBP5
TF	Factor: E2A; motif: CACCTGNY	TF:M00973	1	0	5527	5	1	20092	FKBP5
TF	Factor: E2A; motif: CACCTGNY; match class: 1	TF:M00973_1	1	0	1074	5	1	20092	FKBP5
TF	Factor: E2A; motif: NRMCASCTGCNNN	TF:M02088	1	0	2939	5	2	20092	FKBP5,RASL11B
TF	Factor: Rb:E2F-1:DP-1; motif: TTTSGCGC	TF:M00740	1	0	10742	5	4	20092	FKBP5,DHRS3,ANGPTL4,HAS2
TF	Factor: E2F-1:DP-1; motif: TTTCSCGC	TF:M00736	1	0	10667	5	5	20092	FKBP5,DHRS3,ANGPTL4,RASL11B,HAS2
TF	Factor: E2F-1:DP-1; motif: TTTCSCGC; match class: 1	TF:M00736_1	1	0	4788	5	2	20092	DHRS3,HAS2
TF	Factor: E2F-1:DP-2; motif: TTTSSCGC	TF:M00737	1	0	8978	5	2	20092	FKBP5,HAS2
TF	Factor: E2F-1:Elk-1; motif: SGCGCSNNAMCGGAAGT	TF:M08205	1	0	14860	5	5	20092	FKBP5,DHRS3,ANGPTL4,RASL11B,HAS2
TF	Factor: E2F-1:Elk-1; motif: SGCGCSNNAMCGGAAGT; match class: 1	TF:M08205_1	1	0	10757	5	3	20092	FKBP5,ANGPTL4,RASL11B
TF	Factor: E2F-1:TBR2; motif: NGGTGNNANGGCGCNNTNNCRNNN	TF:M08523	1	0	12509	5	3	20092	FKBP5,ANGPTL4,HAS2
TF	Factor: E2F-1:TBR2; motif: NGGTGNNANGGCGCNNTNNCRNNN; match class: 1	TF:M08523_1	1	0	7613	5	2	20092	FKBP5,ANGPTL4
TF	Factor: E2F-1:HES-7; motif: GGCRCGTGSYNNWNGGCGCSM	TF:M08525	1	0	17527	5	5	20092	FKBP5,DHRS3,ANGPTL4,RASL11B,HAS2
TF	Factor: E2F-1:HES-7; motif: GGCRCGTGSYNNWNGGCGCSM; match class: 1	TF:M08525_1	1	0	15697	5	5	20092	FKBP5,DHRS3,ANGPTL4,RASL11B,HAS2
TF	Factor: E2F-1; motif: WWTGGCGCCAAA	TF:M04515	1	0	13729	5	4	20092	FKBP5,ANGPTL4,RASL11B,HAS2
TF	Factor: E2F-1; motif: WWTGGCGCCAAA; match class: 1	TF:M04515_1	1	0	12550	5	3	20092	FKBP5,ANGPTL4,RASL11B
TF	Factor: E2F-1; motif: TTTGGCGCCAAA	TF:M04516	1	0	11729	5	4	20092	FKBP5,ANGPTL4,RASL11B,HAS2
TF	Factor: E2F-1; motif: TTTGGCGCCAAA; match class: 1	TF:M04516_1	1	0	10551	5	3	20092	FKBP5,ANGPTL4,RASL11B
TF	Factor: E2F-1; motif: NGGGCGGGARV	TF:M07206	1	0	14996	5	5	20092	FKBP5,DHRS3,ANGPTL4,RASL11B,HAS2
TF	Factor: E2F-1; motif: NGGGCGGGARV; match class: 1	TF:M07206_1	1	0	11205	5	4	20092	FKBP5,DHRS3,RASL11B,HAS2
TF	Factor: E2F-1; motif: NNNNGGCGGGAARN	TF:M09892	1	0	13943	5	5	20092	FKBP5,DHRS3,ANGPTL4,RASL11B,HAS2
TF	Factor: E2F-1; motif: NNNNGGCGGGAARN; match class: 1	TF:M09892_1	1	0	9475	5	2	20092	RASL11B,HAS2
TF	Factor: E2F-1; motif: NTTTTGGCGCCAWWWN	TF:M11533	1	0	13485	5	5	20092	FKBP5,DHRS3,ANGPTL4,RASL11B,HAS2
TF	Factor: E2F-1; motif: NTTTTGGCGCCAWWWN; match class: 1	TF:M11533_1	1	0	8963	5	2	20092	ANGPTL4,RASL11B
TF	Factor: E2F1; motif: GSGCGGGAAN	TF:M12597	1	0	14434	5	5	20092	FKBP5,DHRS3,ANGPTL4,RASL11B,HAS2
TF	Factor: E2F-1; motif: NKTSSCGC	TF:M00428	1	0	9228	5	5	20092	FKBP5,DHRS3,ANGPTL4,RASL11B,HAS2
TF	Factor: E2F-3:T-bet; motif: AGGTGTNANGGCGCST; match class: 1	TF:M08529_1	1	0	4964	5	2	20092	DHRS3,ANGPTL4
TF	Factor: E2F-3; motif: NNTTTTGGCGCCAAAACT	TF:M03962	1	0	11326	5	2	20092	RASL11B,HAS2
TF	Factor: E2F-3; motif: NNTTTTGGCGCCAAAACT; match class: 1	TF:M03962_1	1	0	6687	5	1	20092	HAS2
TF	Factor: E2F-1; motif: TTTSGCGCGMNR	TF:M00516	1	0	7120	5	3	20092	DHRS3,ANGPTL4,HAS2
TF	Factor: E2F-1; motif: TTTSGCGCGMNR; match class: 1	TF:M00516_1	1	0	2123	5	1	20092	DHRS3
TF	Factor: E2F; motif: GGCGSG	TF:M00803	1	0	13582	5	5	20092	FKBP5,DHRS3,ANGPTL4,RASL11B,HAS2
TF	Factor: E2F; motif: GGCGSG; match class: 1	TF:M00803_1	1	0	10540	5	4	20092	FKBP5,DHRS3,ANGPTL4,RASL11B
TF	Factor: E2F; motif: TTTCGCGC	TF:M00425	1	0	11410	5	4	20092	FKBP5,DHRS3,ANGPTL4,HAS2
TF	Factor: E2F; motif: TTTCGCGC; match class: 1	TF:M00425_1	1	0	5512	5	1	20092	DHRS3
TF	Factor: E2F; motif: TTTSGCGSG	TF:M00918	1	0	5762	5	1	20092	DHRS3
TF	Factor: E2F; motif: TTTSGCGSG; match class: 1	TF:M00918_1	1	0	1287	5	1	20092	DHRS3
TF	Factor: E2F; motif: TTTSGCGS	TF:M00426	1	0	12249	5	3	20092	FKBP5,DHRS3,ANGPTL4
TF	Factor: E2F; motif: TTTSGCGS; match class: 1	TF:M00426_1	1	0	6001	5	2	20092	DHRS3,ANGPTL4
TF	Factor: E2F; motif: NCSCGCSAAAN	TF:M00919	1	0	6350	5	2	20092	DHRS3,HAS2
TF	Factor: E2F; motif: NCSCGCSAAAN; match class: 1	TF:M00919_1	1	0	1575	5	1	20092	DHRS3
TF	Factor: E2F; motif: TTTSGCGSG	TF:M00939	1	0	6637	5	2	20092	DHRS3,HAS2
TF	Factor: E2F; motif: TTTSGCGSG; match class: 1	TF:M00939_1	1	0	1728	5	1	20092	DHRS3
TF	Factor: E2F; motif: NNTTTCGCGCN	TF:M08875	1	0	6410	5	3	20092	FKBP5,DHRS3,ANGPTL4
TF	Factor: E2F; motif: TTTSGCGS	TF:M00427	1	0	9813	5	2	20092	DHRS3,ANGPTL4
TF	Factor: E2F; motif: TTTSGCGS; match class: 1	TF:M00427_1	1	0	3944	5	1	20092	DHRS3
TF	Factor: E2F; motif: NKCGCGCSAAAN	TF:M00920	1	0	5855	5	2	20092	DHRS3,HAS2
TF	Factor: E2F; motif: NKCGCGCSAAAN; match class: 1	TF:M00920_1	1	0	1337	5	1	20092	DHRS3
TF	Factor: E47; motif: VSNGCAGGTGKNCNN	TF:M00002	1	0	2455	5	2	20092	FKBP5,ANGPTL4
TF	Factor: E47; motif: VSNGCAGGTGKNCNN; match class: 1	TF:M00002_1	1	0	236	5	1	20092	FKBP5
TF	Factor: EAR2; motif: YGNNCTTTGNCCTK	TF:M01728	1	0	6459	5	1	20092	DHRS3
TF	Factor: Ebox; motif: NCACSTGNCN	TF:M01034	1	0	4927	5	2	20092	FKBP5,DHRS3
TF	Factor: Ebox; motif: NCACSTGNCN; match class: 1	TF:M01034_1	1	0	880	5	1	20092	FKBP5
TF	Factor: Egr-1; motif: WTGCGTGGGCGK	TF:M00243	1	0	5516	5	2	20092	ANGPTL4,HAS2
TF	Factor: EGR-1; motif: TGCGTGGGCGK	TF:M01972	1	0	5541	5	2	20092	ANGPTL4,HAS2
TF	Factor: EGR-1; motif: TGCGTGGGCGK; match class: 1	TF:M01972_1	1	0	1531	5	1	20092	ANGPTL4
TF	Factor: EGR1; motif: NACGCCCACGCANW	TF:M03896	1	0	6303	5	3	20092	DHRS3,ANGPTL4,HAS2
TF	Factor: EGR1; motif: NACGCCCACGCANW; match class: 1	TF:M03896_1	1	0	2187	5	1	20092	ANGPTL4
TF	Factor: E2F; motif: TTTSGCGC	TF:M00050	1	0	7253	5	2	20092	DHRS3,HAS2
TF	Factor: E2F-1; motif: TWSGCGCGAAAAYKR; match class: 1	TF:M00024_1	1	0	2730	5	1	20092	DHRS3
TF	Factor: E2F-1; motif: TWSGCGCGAAAAYKR	TF:M00024	1	0	9105	5	3	20092	DHRS3,ANGPTL4,HAS2
TF	Factor: E2F8; motif: TTCCCGCCANNA	TF:M13044	1	0	1937	5	1	20092	HAS2
TF	Factor: E2F-3; motif: NNGGCGGGAAA	TF:M09893	1	0	6230	5	3	20092	ANGPTL4,RASL11B,HAS2
TF	Factor: E2F-3; motif: NTTTTGGCGCCAAAAN	TF:M11526	1	0	7299	5	2	20092	RASL11B,HAS2
TF	Factor: E2F-3; motif: NTTTTGGCGCCAAAAN	TF:M11527	1	0	7067	5	1	20092	HAS2
TF	Factor: E2F-3; motif: NTTTTGGCGCCAAAAN; match class: 1	TF:M11527_1	1	0	6833	5	1	20092	HAS2
TF	Factor: E2F3; motif: NNRGMKGGAR	TF:M12598	1	0	12815	5	5	20092	FKBP5,DHRS3,ANGPTL4,RASL11B,HAS2
TF	Factor: E2F3; motif: NNRGMKGGAR; match class: 1	TF:M12598_1	1	0	7173	5	3	20092	ANGPTL4,RASL11B,HAS2
TF	Factor: E2F-3; motif: GGCGGGN	TF:M02089	1	0	13581	5	5	20092	FKBP5,DHRS3,ANGPTL4,RASL11B,HAS2
TF	Factor: E2F-3; motif: GGCGGGN; match class: 1	TF:M02089_1	1	0	9690	5	3	20092	ANGPTL4,RASL11B,HAS2
TF	Factor: E2F-4:DP-1; motif: TTTSGCGC	TF:M00738	1	0	10113	5	4	20092	FKBP5,DHRS3,ANGPTL4,HAS2
TF	Factor: E2F-4; motif: AATGGCGCCAAA	TF:M04518	1	0	5670	5	4	20092	FKBP5,DHRS3,ANGPTL4,RASL11B
TF	Factor: E2F-4; motif: NNTTCCCGCCNN	TF:M04823	1	0	13137	5	5	20092	FKBP5,DHRS3,ANGPTL4,RASL11B,HAS2
TF	Factor: E2F-4; motif: NNTTCCCGCCNN; match class: 1	TF:M04823_1	1	0	8103	5	2	20092	RASL11B,HAS2
TF	Factor: E2F-4; motif: NGGCGGGAARN	TF:M07084	1	0	11189	5	5	20092	FKBP5,DHRS3,ANGPTL4,RASL11B,HAS2
TF	Factor: E2F-4; motif: NGGCGGGAARN; match class: 1	TF:M07084_1	1	0	5616	5	1	20092	RASL11B
TF	Factor: DRI1; motif: AATTAA	TF:M01654	1	0	10991	5	3	20092	DHRS3,ANGPTL4,HAS2
TF	Factor: E2F-4; motif: SNGGGCGGGAANN	TF:M09894	1	0	16645	5	5	20092	FKBP5,DHRS3,ANGPTL4,RASL11B,HAS2
TF	Factor: E2F-4; motif: TTTTGGCGCCAWWN	TF:M11535	1	0	11196	5	5	20092	FKBP5,DHRS3,ANGPTL4,RASL11B,HAS2
TF	Factor: E2F-4; motif: TTTTGGCGCCAWWN; match class: 1	TF:M11535_1	1	0	6721	5	4	20092	FKBP5,ANGPTL4,RASL11B,HAS2
TF	Factor: E2F4; motif: YCCCGCCNCNNSSNNSNN	TF:M12599	1	0	17616	5	5	20092	FKBP5,DHRS3,ANGPTL4,RASL11B,HAS2
TF	Factor: E2F4; motif: YCCCGCCNCNNSSNNSNN; match class: 1	TF:M12599_1	1	0	16106	5	5	20092	FKBP5,DHRS3,ANGPTL4,RASL11B,HAS2
TF	Factor: E2F-4; motif: NTTTCSCGCC	TF:M07380	1	0	13385	5	5	20092	FKBP5,DHRS3,ANGPTL4,RASL11B,HAS2
TF	Factor: E2F-4; motif: NTTTCSCGCC; match class: 1	TF:M07380_1	1	0	8248	5	3	20092	FKBP5,RASL11B,HAS2
[truncated: 2,273 more rows]
