# Supplementary material for: Extended PRF: Impact of Heat on Gene Expression in Gingival Fibroblasts
Source: Int J Mol Sci. 2025 Sep 18;26(18):9120. doi: 10.3390/ijms26189120 (PMC12470302; doi:10.3390/ijms26189120)
Supplement: Supplementary file 1 [file ijms-26-09120-s001.zip › ijms-3780438-Supplementary/Table S9 only BC downregulated GProfiler.csv]

source	term_name	term_id	adjusted_p_value	negative_log10_of_adjusted_p_value	term_size	query_size	intersection_size	effective_domain_size	intersections
GO:MF	protein binding	GO:0005515	0.017424769	1.758832966	15123	285	241	20246	BBC3,SLC7A11,SLC14A1,PTX3,PCDH18,EFNA5,TNFRSF19,PSAT1,MYLIP,ST8SIA1,ADM2,CLDN11,PTGIS,NUPR1,CNKSR3,GDF15,ROBO2,APOL6,STC2,SYNE3,ZNF521,AHNAK2,CAMK1D,VWA5A,FYCO1,FAM110B,EFNB1,CREBRF,SECTM1,SLC7A14,PLEKHF1,LRRC2,DOK6,NHSL2,LRRN4CL,TRIB3,EBF1,PDGFD,ROR1,AMOT,CLIP3,VCAM1,PARD3B,THRB,RASL12,ABCA1,KAZN,TMEM35A,NTN4,ADH1B,RORB,TCF7L1,MBP,HACD4,ADRA2A,MAN1C1,ERMAP,SLC9A9,OSR2,PPL,TCEA3,SSBP2,EVI2A,NATD1…
GO:MF	molecular function regulator activity	GO:0098772	0.030299287	1.518567585	2195	285	53	20246	EFNA5,ADM2,NUPR1,GDF15,STC2,RCAN2,SECTM1,TRIB3,PDGFD,RASL12,SCN2B,TMEM35A,ARHGAP28,ADRA2A,CASP1,PRKG1,CDKN1C,TNFSF13B,WNT2B,FGF13,DEPTOR,SEMA3D,GBP2,GPRC5B,FAM20A,BMP4,SEMA6A,GDF5,SEMA3E,SRGAP3,TNFSF10,INHBE,EFHB,IL34,ARHGAP6,PRRT1,PLEKHG1,RGS5,FGF18,KCNS1,ANXA3,CCL11,ARHGAP20,LRRK2,ARHGEF37,RIMS1,PLCD4,RGN,SCN4B,DENND6B,BEX2,RGS11,KCNMB4
GO:MF	signaling receptor regulator activity	GO:0030545	0.042637677	1.370206468	583	285	21	20246	EFNA5,ADM2,GDF15,STC2,SECTM1,PDGFD,TMEM35A,TNFSF13B,WNT2B,FGF13,SEMA3D,BMP4,SEMA6A,GDF5,SEMA3E,TNFSF10,INHBE,IL34,PRRT1,FGF18,CCL11
GO:BP	system development	GO:0048731	2.20E-08	7.656979805	4053	265	98	21026	SLC7A11,PTX3,PCDH18,EFNA5,MYLIP,ADM2,CLDN11,PTGIS,NUPR1,ROBO2,VIT,ZNF521,SELENOP,CAMK1D,EFNB1,PDGFD,ROR1,AMOT,VCAM1,THRB,SCN2B,NTN4,RORB,MBP,OSR2,ALDH3A2,TOX,RSPO2,NR0B1,PRKG1,AKR1C3,KCNB1,GCNT3,SLC2A12,WNT2B,AKNA,RASSF2,FGF13,MAPT,SEMA3D,EYA1,KIT,PALM,GPRC5B,MMP13,PLXDC1,EPHA3,BMP4,SEMA6A,GDF5,AATK,SEMA3E,CLDN1,TNFSF10,MAP2K6,PPP1R9A,MAF,NTNG2,MGARP,MGP,NDRG2,RSPO3,S1PR1,IL34,CACNA1G,PTH1R,HIP1R…
GO:BP	signaling	GO:0023052	4.19E-08	7.3780547	6515	265	134	21026	BBC3,SLC7A11,PTGFR,EFNA5,TNFRSF19,ADM2,PTGIS,NUPR1,CNKSR3,GDF15,ROBO2,STC2,GAL3ST4,OLFML1,RCAN2,EFNB1,CREBRF,SECTM1,PLEKHF1,LRRC2,DOK6,TRIB3,PDGFD,ROR1,AMOT,THRB,ABCA1,SCN2B,NTN4,RORB,TCF7L1,MBP,ARHGAP28,ADRA2A,ERMAP,CASP1,RSPO2,NR0B1,ZBED3,PRKG1,IL17RD,AKR1C3,CDKN1C,TNFSF13B,KCNB1,DTX4,WNT2B,IL20RB,KLHL24,RASSF2,FGF13,MAPT,DEPTOR,SEMA3D,EYA1,GBP2,KIT,PLCL1,PALM,GPRC5B,EPHA3,BMP4,SEMA6A,SHC2,TACR…
GO:BP	multicellular organismal process	GO:0032501	4.68E-08	7.329465508	7322	265	145	21026	BBC3,SLC7A11,PTGFR,PTX3,PCDH18,EFNA5,TNFRSF19,MYLIP,ADM2,CLDN11,PTGIS,NUPR1,GDF15,ROBO2,VIT,STC2,ZNF521,SELENOP,CAMK1D,EFNB1,SECTM1,PDGFD,AFF3,ROR1,AMOT,VCAM1,THRB,ABCA1,SCN2B,KAZN,NTN4,RORB,MBP,ADRA2A,ERMAP,OSR2,PPL,FAXDC2,ALDH3A2,TOX,CASP1,RSPO2,NR0B1,ZBED3,PRKG1,IL17RD,AKR1C3,TNFSF13B,KCNB1,GCNT3,SLC2A12,DTX4,WNT2B,IL20RB,AKNA,RASSF2,FGF13,MAPT,PIEZO2,SEMA3D,EYA1,KIT,PLCL1,PALM,GPRC5B,MMP13,PL…
GO:BP	cell communication	GO:0007154	5.63E-08	7.24961439	6540	265	134	21026	BBC3,SLC7A11,PTGFR,EFNA5,TNFRSF19,ADM2,PTGIS,NUPR1,CNKSR3,GDF15,ROBO2,STC2,GAL3ST4,OLFML1,RCAN2,EFNB1,CREBRF,SECTM1,PLEKHF1,LRRC2,DOK6,TRIB3,PDGFD,ROR1,AMOT,THRB,ABCA1,SCN2B,NTN4,RORB,TCF7L1,MBP,ARHGAP28,ADRA2A,ERMAP,CASP1,RSPO2,NR0B1,ZBED3,PRKG1,IL17RD,AKR1C3,CDKN1C,TNFSF13B,KCNB1,DTX4,WNT2B,IL20RB,KLHL24,RASSF2,FGF13,MAPT,DEPTOR,SEMA3D,EYA1,GBP2,KIT,PLCL1,PALM,GPRC5B,EPHA3,BMP4,SEMA6A,SHC2,TACR…
GO:BP	multicellular organism development	GO:0007275	2.05E-07	6.687520968	4727	265	106	21026	SLC7A11,PTX3,PCDH18,EFNA5,MYLIP,ADM2,CLDN11,PTGIS,NUPR1,ROBO2,VIT,STC2,ZNF521,SELENOP,CAMK1D,EFNB1,PDGFD,AFF3,ROR1,AMOT,VCAM1,THRB,SCN2B,NTN4,RORB,MBP,OSR2,FAXDC2,ALDH3A2,TOX,RSPO2,NR0B1,ZBED3,PRKG1,AKR1C3,KCNB1,GCNT3,SLC2A12,WNT2B,AKNA,RASSF2,FGF13,MAPT,SEMA3D,EYA1,KIT,PALM,GPRC5B,MMP13,PLXDC1,EPHA3,BMP4,SEMA6A,GDF5,AATK,SEMA3E,CLDN1,TNFSF10,MAP2K6,PPP1R9A,MAF,NPM2,NTNG2,MGARP,MGP,NDRG2,RSPO3,S1…
GO:BP	regulation of multicellular organismal process	GO:0051239	3.37E-07	6.472299476	2956	265	77	21026	EFNA5,MYLIP,ADM2,PTGIS,NUPR1,GDF15,ROBO2,STC2,EFNB1,SECTM1,AMOT,VCAM1,THRB,ABCA1,SCN2B,NTN4,MBP,ADRA2A,ERMAP,OSR2,FAXDC2,TOX,CASP1,RSPO2,ZBED3,PRKG1,IL17RD,TNFSF13B,DTX4,WNT2B,IL20RB,RASSF2,FGF13,MAPT,KIT,PLCL1,GPRC5B,BMP4,SEMA6A,TACR1,GDF5,SEMA3E,TRIL,MAP2K6,TNNC2,KCND3,MAF,MGP,NDRG2,S1PR1,IL34,CACNA1G,L3MBTL1,TMEM25,HIP1R,EFNB3,CLIC3,EGR3,ROR2,FGF18,PLXNC1,ANXA3,MAP6,CCL11,CHRM2,GRIN2A,LRRK2,RN…
GO:BP	developmental process	GO:0032502	7.57E-07	6.121022574	6553	265	131	21026	SLC7A11,PTX3,PCDH18,EFNA5,TNFRSF19,MYLIP,ADM2,CLDN11,PTGIS,NUPR1,GDF15,ROBO2,VIT,STC2,SYNE3,ZNF521,SELENOP,CAMK1D,EFNB1,SECTM1,NHSL2,TRIB3,PDGFD,AFF3,ROR1,AMOT,CLIP3,VCAM1,THRB,ABCA1,SCN2B,KAZN,NTN4,RORB,MBP,OSR2,PPL,FAXDC2,ALDH3A2,TOX,RSPO2,NR0B1,ZBED3,PRKG1,IL17RD,AKR1C3,TNFSF13B,KCNB1,GCNT3,SLC2A12,WNT2B,AKNA,RASSF2,FGF13,MAPT,SEMA3D,EYA1,KIT,PALM,GPRC5B,FAM20A,MMP13,PLXDC1,EPHA3,ABCA5,BMP4,SE…
GO:BP	regulation of signaling	GO:0023051	1.58E-06	5.802206354	3478	265	84	21026	BBC3,SLC7A11,EFNA5,TNFRSF19,PTGIS,NUPR1,CNKSR3,GDF15,ROBO2,CREBRF,SECTM1,PLEKHF1,DOK6,PDGFD,ROR1,AMOT,THRB,ABCA1,TCF7L1,ARHGAP28,ADRA2A,CASP1,RSPO2,NR0B1,ZBED3,IL17RD,AKR1C3,CDKN1C,KCNB1,KLHL24,RASSF2,MAPT,DEPTOR,EYA1,GBP2,KIT,PLCL1,PALM,GPRC5B,BMP4,SEMA6A,TACR1,GDF5,SEMA3E,SRGAP3,TNFSF10,APOL3,MAP2K6,GNG7,PPP1R9A,EFHB,NTNG2,NDRG2,RSPO3,DAPK1,IL34,ARHGAP6,PRRT1,TMEM25,HIP1R,EFNB3,PLEKHG1,ROR2,RGS…
GO:BP	regulation of cell communication	GO:0010646	1.77E-06	5.752565638	3486	265	84	21026	BBC3,SLC7A11,EFNA5,TNFRSF19,PTGIS,NUPR1,CNKSR3,GDF15,ROBO2,CREBRF,SECTM1,PLEKHF1,DOK6,PDGFD,ROR1,AMOT,THRB,ABCA1,TCF7L1,ARHGAP28,ADRA2A,CASP1,RSPO2,NR0B1,ZBED3,IL17RD,AKR1C3,CDKN1C,KCNB1,KLHL24,RASSF2,MAPT,DEPTOR,EYA1,GBP2,KIT,PLCL1,PALM,GPRC5B,BMP4,SEMA6A,TACR1,GDF5,SEMA3E,SRGAP3,TNFSF10,APOL3,MAP2K6,GNG7,PPP1R9A,EFHB,NTNG2,NDRG2,RSPO3,DAPK1,IL34,ARHGAP6,PRRT1,TMEM25,HIP1R,EFNB3,PLEKHG1,ROR2,RGS…
GO:BP	nervous system development	GO:0007399	2.12E-06	5.674544268	2604	265	69	21026	SLC7A11,PCDH18,EFNA5,MYLIP,CLDN11,ROBO2,VIT,ZNF521,SELENOP,CAMK1D,EFNB1,ROR1,VCAM1,THRB,SCN2B,NTN4,RORB,MBP,ALDH3A2,TOX,RSPO2,NR0B1,PRKG1,KCNB1,WNT2B,AKNA,FGF13,MAPT,SEMA3D,EYA1,KIT,PALM,GPRC5B,PLXDC1,EPHA3,BMP4,SEMA6A,GDF5,AATK,SEMA3E,CLDN1,PPP1R9A,NTNG2,MGARP,NDRG2,S1PR1,IL34,EFNB3,EGR3,ROR2,ST8SIA4,PLXNC1,KLF15,ANXA3,MAP6,CCL11,PCSK2,CHRM2,STMN2,PCDHGB7,GRIN2A,LRRK2,RNF112,RIMS1,NME5,ASPA,NNAT…
GO:BP	response to stimulus	GO:0050896	2.58E-06	5.588742796	8999	265	162	21026	BBC3,SLC7A11,PTGFR,PTX3,EFNA5,TNFRSF19,ST8SIA1,ADM2,PTGIS,NUPR1,CNKSR3,GDF15,ROBO2,STC2,OLFML1,RCAN2,SELENOP,CAMK1D,EFNB1,CREBRF,SECTM1,PLEKHF1,LRRC2,DOK6,TRIB3,PDGFD,AFF3,ROR1,AMOT,VCAM1,THRB,ABCA1,SCN2B,RORB,TCF7L1,MBP,ARHGAP28,ADRA2A,ERMAP,SLC9A9,PPL,CASP1,RSPO2,NR0B1,ZBED3,PRKG1,ALDH3A1,IL17RD,AKR1C3,FER1L6,CDKN1C,TNFSF13B,KCNB1,DTX4,WNT2B,EPHX2,IL20RB,AKNA,KLHL24,RASSF2,FGF13,MAPT,DEPTOR,PIE…
GO:BP	positive regulation of biological process	GO:0048518	3.45E-06	5.461800186	6264	265	125	21026	BBC3,PTGFR,PTX3,EFNA5,TNFRSF19,MYLIP,ST8SIA1,ADM2,PTGIS,NUPR1,CNKSR3,GDF15,ROBO2,VIT,ZNF521,CAMK1D,FYCO1,EFNB1,CREBRF,SECTM1,PLEKHF1,DOK6,TRIB3,PDGFD,ROR1,AMOT,CLIP3,VCAM1,THRB,ABCA1,SCN2B,TMEM35A,RORB,MBP,ADRA2A,ERMAP,OSR2,SSBP2,FAXDC2,TOX,CASP1,RSPO2,ZBED3,PRKG1,AKR1C3,NPAS3,FER1L6,CDKN1C,TNFSF13B,KCNB1,WNT2B,EPHX2,IL20RB,AKNA,RASSF2,FGF13,MAPT,DEPTOR,SEMA3D,EYA1,GBP2,KIT,PALM,GPRC5B,FAM20A,EPH…
GO:BP	signal transduction	GO:0007165	4.31E-06	5.365653783	6002	265	121	21026	BBC3,PTGFR,EFNA5,TNFRSF19,ADM2,PTGIS,NUPR1,CNKSR3,GDF15,ROBO2,STC2,OLFML1,RCAN2,EFNB1,CREBRF,SECTM1,PLEKHF1,LRRC2,DOK6,TRIB3,PDGFD,ROR1,AMOT,THRB,ABCA1,RORB,TCF7L1,MBP,ARHGAP28,ADRA2A,ERMAP,CASP1,RSPO2,NR0B1,ZBED3,PRKG1,IL17RD,AKR1C3,CDKN1C,TNFSF13B,KCNB1,DTX4,WNT2B,IL20RB,KLHL24,RASSF2,FGF13,MAPT,DEPTOR,SEMA3D,EYA1,GBP2,KIT,PLCL1,PALM,GPRC5B,EPHA3,BMP4,SEMA6A,SHC2,TACR1,GDF5,SEMA3E,SRGAP3,TRIL,D…
GO:BP	cellular response to stimulus	GO:0051716	4.45E-06	5.351789258	7376	265	140	21026	BBC3,SLC7A11,PTGFR,EFNA5,TNFRSF19,ST8SIA1,ADM2,PTGIS,NUPR1,CNKSR3,GDF15,ROBO2,STC2,OLFML1,RCAN2,CAMK1D,EFNB1,CREBRF,SECTM1,PLEKHF1,LRRC2,DOK6,TRIB3,PDGFD,ROR1,AMOT,VCAM1,THRB,ABCA1,RORB,TCF7L1,MBP,ARHGAP28,ADRA2A,ERMAP,CASP1,RSPO2,NR0B1,ZBED3,PRKG1,ALDH3A1,IL17RD,AKR1C3,CDKN1C,TNFSF13B,KCNB1,DTX4,WNT2B,IL20RB,KLHL24,RASSF2,FGF13,MAPT,DEPTOR,PIEZO2,SEMA3D,EYA1,GBP2,KIT,PLCL1,PALM,GPRC5B,EPHA3,BMP4…
GO:BP	biological regulation	GO:0065007	4.62E-05	4.335557928	12743	265	203	21026	BBC3,SLC7A11,PTGFR,PTX3,EFNA5,TNFRSF19,MYLIP,ST8SIA1,ADM2,PTGIS,NUPR1,CNKSR3,GDF15,ROBO2,VIT,STC2,GAL3ST4,OLFML1,SYNE3,ZNF521,AHNAK2,RCAN2,SELENOP,CAMK1D,FYCO1,EFNB1,CREBRF,SECTM1,PLEKHF1,LRRC2,DOK6,TRIB3,TLCD2,EBF1,PDGFD,AFF3,ROR1,AMOT,CLIP3,VCAM1,THRB,ABCA1,SCN2B,TMEM35A,NTN4,ADH1B,RORB,TCF7L1,MBP,ARHGAP28,ADRA2A,ERMAP,SLC9A9,OSR2,SSBP2,FAXDC2,TOX,CASP1,RSPO2,NR0B1,ZBED3,PRKG1,IL17RD,AKR1C3,NPA…
GO:BP	regulation of biological process	GO:0050789	6.23E-05	4.205558504	12336	265	198	21026	BBC3,SLC7A11,PTGFR,PTX3,EFNA5,TNFRSF19,MYLIP,ST8SIA1,ADM2,PTGIS,NUPR1,CNKSR3,GDF15,ROBO2,VIT,STC2,GAL3ST4,OLFML1,SYNE3,ZNF521,AHNAK2,RCAN2,SELENOP,CAMK1D,FYCO1,EFNB1,CREBRF,SECTM1,PLEKHF1,LRRC2,DOK6,TRIB3,EBF1,PDGFD,AFF3,ROR1,AMOT,CLIP3,VCAM1,THRB,ABCA1,SCN2B,TMEM35A,NTN4,RORB,TCF7L1,MBP,ARHGAP28,ADRA2A,ERMAP,OSR2,SSBP2,FAXDC2,TOX,CASP1,RSPO2,NR0B1,ZBED3,PRKG1,IL17RD,AKR1C3,NPAS3,FER1L6,CDKN1C,TN…
GO:BP	anatomical structure development	GO:0048856	7.83E-05	4.105995204	5997	265	117	21026	SLC7A11,PTX3,PCDH18,EFNA5,TNFRSF19,MYLIP,ADM2,CLDN11,PTGIS,NUPR1,GDF15,ROBO2,VIT,STC2,SYNE3,ZNF521,SELENOP,CAMK1D,EFNB1,SECTM1,PDGFD,AFF3,ROR1,AMOT,VCAM1,THRB,SCN2B,KAZN,NTN4,RORB,MBP,OSR2,PPL,FAXDC2,ALDH3A2,TOX,RSPO2,NR0B1,ZBED3,PRKG1,IL17RD,AKR1C3,TNFSF13B,KCNB1,GCNT3,SLC2A12,WNT2B,AKNA,RASSF2,FGF13,MAPT,SEMA3D,EYA1,KIT,PALM,GPRC5B,FAM20A,MMP13,PLXDC1,EPHA3,BMP4,SEMA6A,GDF5,AATK,SEMA3E,CLDN1,TN…
GO:BP	cell-cell signaling	GO:0007267	9.43E-05	4.025499014	1342	265	42	21026	SLC7A11,EFNA5,GDF15,GAL3ST4,EFNB1,ABCA1,SCN2B,MBP,ADRA2A,KCNB1,WNT2B,FGF13,MAPT,KIT,PLCL1,BMP4,TACR1,GDF5,DTNA,TNFSF10,MAP2K6,KCND3,PPP1R9A,NTNG2,CACNA1G,PRRT1,TMEM25,EFNB3,EGR3,ROR2,FGF18,CHRM2,GRIN2A,LRRK2,RIMS1,FAM107A,FRRS1L,SCN4B,NNAT,PRKN,KCNMB4,NEFL
GO:BP	regulation of response to stimulus	GO:0048583	0.000108607	3.964143057	3993	265	87	21026	BBC3,SLC7A11,TNFRSF19,PTGIS,NUPR1,CNKSR3,GDF15,ROBO2,CAMK1D,CREBRF,SECTM1,PLEKHF1,DOK6,PDGFD,ROR1,AMOT,THRB,ABCA1,TCF7L1,ARHGAP28,ADRA2A,ERMAP,CASP1,RSPO2,NR0B1,ZBED3,PRKG1,IL17RD,AKR1C3,CDKN1C,TNFSF13B,DTX4,IL20RB,AKNA,KLHL24,RASSF2,MAPT,DEPTOR,EYA1,APOBEC3G,GBP2,KIT,PALM,GPRC5B,BMP4,SEMA6A,GDF5,SEMA3E,MTUS1,SRGAP3,CLDN1,TRIL,TNFSF10,APOL3,MAP2K6,GNG7,EFHB,NDRG2,RSPO3,S1PR1,DAPK1,IL34,ARHGAP6,PR…
GO:BP	positive regulation of cellular process	GO:0048522	0.000148483	3.828322882	5920	265	115	21026	BBC3,PTGFR,PTX3,EFNA5,TNFRSF19,MYLIP,ST8SIA1,ADM2,PTGIS,NUPR1,GDF15,ROBO2,VIT,ZNF521,CAMK1D,FYCO1,EFNB1,CREBRF,SECTM1,PLEKHF1,DOK6,TRIB3,PDGFD,ROR1,AMOT,CLIP3,VCAM1,THRB,ABCA1,TMEM35A,RORB,MBP,ADRA2A,OSR2,SSBP2,FAXDC2,TOX,CASP1,RSPO2,ZBED3,AKR1C3,NPAS3,FER1L6,CDKN1C,TNFSF13B,KCNB1,EPHX2,IL20RB,AKNA,RASSF2,FGF13,MAPT,DEPTOR,SEMA3D,EYA1,GBP2,KIT,PALM,GPRC5B,FAM20A,EPHA3,BMP4,SEMA6A,TACR1,GDF5,FABP3…
GO:BP	regulation of signal transduction	GO:0009966	0.00020507	3.68809768	3034	265	71	21026	BBC3,TNFRSF19,PTGIS,NUPR1,CNKSR3,GDF15,ROBO2,CREBRF,SECTM1,PLEKHF1,DOK6,PDGFD,ROR1,AMOT,THRB,ABCA1,TCF7L1,ARHGAP28,ADRA2A,CASP1,RSPO2,NR0B1,ZBED3,IL17RD,AKR1C3,CDKN1C,KLHL24,RASSF2,MAPT,DEPTOR,EYA1,GBP2,KIT,PALM,GPRC5B,BMP4,SEMA6A,GDF5,SEMA3E,SRGAP3,TNFSF10,APOL3,MAP2K6,GNG7,EFHB,NDRG2,RSPO3,DAPK1,IL34,ARHGAP6,PRRT1,TMEM25,HIP1R,PLEKHG1,ROR2,RGS5,FGF18,KLF15,TPD52L1,ARHGAP20,GRIN2A,LRRK2,LMO3,RIM…
GO:BP	regulation of developmental process	GO:0050793	0.000289266	3.538702567	2457	265	61	21026	EFNA5,ADM2,PTGIS,NUPR1,GDF15,ROBO2,STC2,SYNE3,CAMK1D,TRIB3,AMOT,ABCA1,NTN4,RORB,OSR2,FAXDC2,TOX,RSPO2,ZBED3,IL17RD,TNFSF13B,WNT2B,RASSF2,FGF13,MAPT,EYA1,KIT,PALM,GPRC5B,EPHA3,ABCA5,BMP4,SEMA6A,GDF5,SEMA3E,MAF,NTNG2,MGARP,MGP,ZBTB7C,S1PR1,IL34,L3MBTL1,EFNB3,CLIC3,EGR3,ROR2,FGF18,PLXNC1,MMP11,ANXA3,MAP6,CCL11,LRRK2,LMO3,RNF112,RIMS1,RGN,ASPA,PRKN,NEFL
GO:BP	animal organ development	GO:0048513	0.000863264	3.063856508	3085	265	70	21026	SLC7A11,PTX3,PCDH18,TNFRSF19,NUPR1,ROBO2,STC2,SELENOP,EFNB1,PDGFD,ROR1,VCAM1,THRB,KAZN,NTN4,RORB,MBP,OSR2,PPL,TOX,RSPO2,NR0B1,PRKG1,IL17RD,AKR1C3,TNFSF13B,GCNT3,WNT2B,AKNA,FGF13,SEMA3D,EYA1,KIT,FAM20A,MMP13,EPHA3,BMP4,SEMA6A,GDF5,AATK,SEMA3E,CLDN1,TNFSF10,MAP2K6,MAF,MGARP,MGP,NDRG2,RSPO3,S1PR1,CACNA1G,PTH1R,RXFP1,ADAMTS19,EGR3,PAPPA2,ROR2,FGF18,KLF15,ANXA3,CCL11,GRIN2A,LRRK2,LCTL,RNF112,NME5,RGN,…
GO:BP	intracellular signal transduction	GO:0035556	0.000908436	3.041705864	2965	265	68	21026	BBC3,TNFRSF19,PTGIS,NUPR1,CNKSR3,GDF15,STC2,RCAN2,CREBRF,SECTM1,PLEKHF1,DOK6,TRIB3,PDGFD,ROR1,AMOT,THRB,ABCA1,RORB,MBP,ARHGAP28,ADRA2A,CASP1,NR0B1,PRKG1,AKR1C3,RASSF2,FGF13,MAPT,DEPTOR,GBP2,KIT,PLCL1,GPRC5B,BMP4,SEMA6A,SHC2,GDF5,SEMA3E,SRGAP3,TNFSF10,APOL3,MAP2K6,PPP1R9A,MAF,EFHB,NDRG2,BATF2,DAPK1,IL34,ARHGAP6,PLEKHG1,ROR2,FGF18,TPD52L1,CCL11,ARHGAP20,GRIN2A,LRRK2,LMO3,RAB39B,PLCD4,NME5,RGN,RAB33…
GO:BP	anterograde trans-synaptic signaling	GO:0098916	0.00132965	2.876262598	775	265	28	21026	SLC7A11,SCN2B,MBP,ADRA2A,KCNB1,MAPT,KIT,PLCL1,TACR1,DTNA,KCND3,PPP1R9A,NTNG2,CACNA1G,PRRT1,TMEM25,EFNB3,EGR3,ROR2,CHRM2,GRIN2A,LRRK2,RIMS1,FAM107A,FRRS1L,PRKN,KCNMB4,NEFL
GO:BP	chemical synaptic transmission	GO:0007268	0.00132965	2.876262598	775	265	28	21026	SLC7A11,SCN2B,MBP,ADRA2A,KCNB1,MAPT,KIT,PLCL1,TACR1,DTNA,KCND3,PPP1R9A,NTNG2,CACNA1G,PRRT1,TMEM25,EFNB3,EGR3,ROR2,CHRM2,GRIN2A,LRRK2,RIMS1,FAM107A,FRRS1L,PRKN,KCNMB4,NEFL
GO:BP	modulation of chemical synaptic transmission	GO:0050804	0.001419443	2.847882064	513	265	22	21026	SLC7A11,ADRA2A,KCNB1,MAPT,KIT,PLCL1,TACR1,PPP1R9A,NTNG2,PRRT1,TMEM25,EFNB3,ROR2,CHRM2,GRIN2A,LRRK2,RIMS1,FAM107A,FRRS1L,PRKN,KCNMB4,NEFL
GO:BP	regulation of trans-synaptic signaling	GO:0099177	0.001466358	2.833759971	514	265	22	21026	SLC7A11,ADRA2A,KCNB1,MAPT,KIT,PLCL1,TACR1,PPP1R9A,NTNG2,PRRT1,TMEM25,EFNB3,ROR2,CHRM2,GRIN2A,LRRK2,RIMS1,FAM107A,FRRS1L,PRKN,KCNMB4,NEFL
GO:BP	regulation of cellular process	GO:0050794	0.001473446	2.83166564	11946	265	189	21026	BBC3,SLC7A11,PTGFR,PTX3,EFNA5,TNFRSF19,MYLIP,ST8SIA1,ADM2,PTGIS,NUPR1,CNKSR3,GDF15,ROBO2,VIT,STC2,OLFML1,ZNF521,AHNAK2,RCAN2,CAMK1D,FYCO1,EFNB1,CREBRF,SECTM1,PLEKHF1,LRRC2,DOK6,TRIB3,EBF1,PDGFD,AFF3,ROR1,AMOT,CLIP3,VCAM1,THRB,ABCA1,SCN2B,TMEM35A,RORB,TCF7L1,MBP,ARHGAP28,ADRA2A,ERMAP,OSR2,SSBP2,FAXDC2,TOX,CASP1,RSPO2,NR0B1,ZBED3,PRKG1,IL17RD,AKR1C3,NPAS3,FER1L6,CDKN1C,TNFSF13B,KCNB1,DTX4,WNT2B,EPH…
GO:BP	trans-synaptic signaling	GO:0099537	0.001548918	2.809971572	781	265	28	21026	SLC7A11,SCN2B,MBP,ADRA2A,KCNB1,MAPT,KIT,PLCL1,TACR1,DTNA,KCND3,PPP1R9A,NTNG2,CACNA1G,PRRT1,TMEM25,EFNB3,EGR3,ROR2,CHRM2,GRIN2A,LRRK2,RIMS1,FAM107A,FRRS1L,PRKN,KCNMB4,NEFL
GO:BP	regulation of anatomical structure morphogenesis	GO:0022603	0.001673834	2.776287728	831	265	29	21026	EFNA5,ADM2,PTGIS,ROBO2,SYNE3,AMOT,NTN4,RSPO2,TNFSF13B,WNT2B,FGF13,MAPT,KIT,PALM,BMP4,SEMA6A,SEMA3E,NTNG2,EFNB3,CLIC3,FGF18,PLXNC1,ANXA3,MAP6,CCL11,LRRK2,RIMS1,PRKN,NEFL
GO:BP	neurogenesis	GO:0022008	0.001760824	2.754284106	1771	265	47	21026	EFNA5,MYLIP,ROBO2,ZNF521,CAMK1D,EFNB1,ROR1,VCAM1,THRB,NTN4,RORB,TOX,RSPO2,PRKG1,KCNB1,WNT2B,AKNA,FGF13,MAPT,SEMA3D,EYA1,KIT,GPRC5B,EPHA3,BMP4,SEMA6A,GDF5,SEMA3E,PPP1R9A,NTNG2,MGARP,S1PR1,IL34,EFNB3,ROR2,PLXNC1,KLF15,MAP6,CCL11,STMN2,GRIN2A,LRRK2,RNF112,RIMS1,ASPA,PRKN,NEFL
GO:BP	intracellular signaling cassette	GO:0141124	0.002702066	2.568304038	1912	265	49	21026	TNFRSF19,CNKSR3,GDF15,RCAN2,SECTM1,DOK6,PDGFD,ROR1,AMOT,ABCA1,MBP,ARHGAP28,ADRA2A,CASP1,PRKG1,AKR1C3,RASSF2,FGF13,MAPT,KIT,GPRC5B,BMP4,SEMA6A,GDF5,SEMA3E,SRGAP3,TNFSF10,APOL3,MAP2K6,PPP1R9A,MAF,EFHB,NDRG2,BATF2,IL34,ARHGAP6,PLEKHG1,ROR2,FGF18,TPD52L1,CCL11,ARHGAP20,GRIN2A,LRRK2,LMO3,RAB39B,RGN,RAB33A,PRKN
GO:BP	synaptic signaling	GO:0099536	0.002943087	2.531196968	807	265	28	21026	SLC7A11,SCN2B,MBP,ADRA2A,KCNB1,MAPT,KIT,PLCL1,TACR1,DTNA,KCND3,PPP1R9A,NTNG2,CACNA1G,PRRT1,TMEM25,EFNB3,EGR3,ROR2,CHRM2,GRIN2A,LRRK2,RIMS1,FAM107A,FRRS1L,PRKN,KCNMB4,NEFL
GO:BP	positive regulation of cellular component organization	GO:0051130	0.003102778	2.508249277	1105	265	34	21026	BBC3,PTX3,EFNA5,GDF15,ROBO2,CAMK1D,FYCO1,ROR1,AMOT,CLIP3,ABCA1,TOX,MAPT,GBP2,KIT,PALM,EPHA3,TACR1,CLDN1,TNFSF10,NPM2,HIP1R,EFNB3,ROR2,PLXNC1,MAP6,CCL11,COLEC11,STMN2,LRRK2,ANKRD53,PRKN,FCGR2A,NEFL
GO:BP	central nervous system development	GO:0007417	0.003563759	2.4480917	1061	265	33	21026	SLC7A11,PCDH18,ROBO2,VIT,SELENOP,ROR1,RORB,MBP,ALDH3A2,TOX,NR0B1,PRKG1,WNT2B,AKNA,FGF13,MAPT,PLXDC1,BMP4,AATK,SEMA3E,MGARP,NDRG2,S1PR1,IL34,ROR2,ANXA3,GRIN2A,LRRK2,NME5,ASPA,NNAT,PRKN,NEFL
GO:BP	regulation of intracellular signal transduction	GO:1902531	0.004940316	2.306245288	1953	265	49	21026	BBC3,TNFRSF19,PTGIS,NUPR1,CNKSR3,GDF15,CREBRF,SECTM1,PLEKHF1,DOK6,PDGFD,ROR1,AMOT,THRB,ABCA1,ARHGAP28,ADRA2A,CASP1,NR0B1,AKR1C3,RASSF2,MAPT,DEPTOR,GBP2,KIT,GPRC5B,BMP4,SEMA6A,GDF5,SEMA3E,SRGAP3,TNFSF10,APOL3,MAP2K6,EFHB,NDRG2,IL34,ARHGAP6,PLEKHG1,ROR2,FGF18,TPD52L1,ARHGAP20,LRRK2,LMO3,NME5,RGN,PRKN,MORN3
GO:BP	neuron differentiation	GO:0030182	0.005285254	2.276934129	1451	265	40	21026	EFNA5,MYLIP,ROBO2,ZNF521,CAMK1D,EFNB1,ROR1,VCAM1,THRB,NTN4,RORB,TOX,RSPO2,PRKG1,KCNB1,WNT2B,FGF13,MAPT,SEMA3D,EYA1,GPRC5B,EPHA3,BMP4,SEMA6A,GDF5,SEMA3E,PPP1R9A,NTNG2,MGARP,S1PR1,EFNB3,ROR2,PLXNC1,MAP6,STMN2,LRRK2,RNF112,RIMS1,PRKN,NEFL
GO:BP	generation of neurons	GO:0048699	0.008641003	2.063435844	1536	265	41	21026	EFNA5,MYLIP,ROBO2,ZNF521,CAMK1D,EFNB1,ROR1,VCAM1,THRB,NTN4,RORB,TOX,RSPO2,PRKG1,KCNB1,WNT2B,AKNA,FGF13,MAPT,SEMA3D,EYA1,GPRC5B,EPHA3,BMP4,SEMA6A,GDF5,SEMA3E,PPP1R9A,NTNG2,MGARP,S1PR1,EFNB3,ROR2,PLXNC1,MAP6,STMN2,LRRK2,RNF112,RIMS1,PRKN,NEFL
GO:BP	cell differentiation	GO:0030154	0.011577155	1.936398144	4437	265	87	21026	SLC7A11,PTX3,EFNA5,MYLIP,NUPR1,GDF15,ROBO2,ZNF521,CAMK1D,EFNB1,NHSL2,TRIB3,ROR1,AMOT,CLIP3,VCAM1,THRB,ABCA1,KAZN,NTN4,RORB,OSR2,PPL,FAXDC2,TOX,RSPO2,NR0B1,PRKG1,IL17RD,AKR1C3,TNFSF13B,KCNB1,WNT2B,AKNA,RASSF2,FGF13,MAPT,SEMA3D,EYA1,KIT,GPRC5B,EPHA3,ABCA5,BMP4,SEMA6A,GDF5,FABP3,SEMA3E,CLDN1,MAP2K6,PPP1R9A,MAF,EGFL6,NPM2,NTNG2,MGARP,MGP,ZBTB7C,NDRG2,S1PR1,BATF2,IL34,PTH1R,L3MBTL1,RXFP1,EFNB3,EGR3,RO…
GO:BP	cellular developmental process	GO:0048869	0.011685587	1.932349471	4438	265	87	21026	SLC7A11,PTX3,EFNA5,MYLIP,NUPR1,GDF15,ROBO2,ZNF521,CAMK1D,EFNB1,NHSL2,TRIB3,ROR1,AMOT,CLIP3,VCAM1,THRB,ABCA1,KAZN,NTN4,RORB,OSR2,PPL,FAXDC2,TOX,RSPO2,NR0B1,PRKG1,IL17RD,AKR1C3,TNFSF13B,KCNB1,WNT2B,AKNA,RASSF2,FGF13,MAPT,SEMA3D,EYA1,KIT,GPRC5B,EPHA3,ABCA5,BMP4,SEMA6A,GDF5,FABP3,SEMA3E,CLDN1,MAP2K6,PPP1R9A,MAF,EGFL6,NPM2,NTNG2,MGARP,MGP,ZBTB7C,NDRG2,S1PR1,BATF2,IL34,PTH1R,L3MBTL1,RXFP1,EFNB3,EGR3,RO…
GO:BP	positive regulation of cell communication	GO:0010647	0.014126706	1.849959102	1795	265	45	21026	BBC3,TNFRSF19,PTGIS,NUPR1,GDF15,ROBO2,SECTM1,PLEKHF1,DOK6,PDGFD,ROR1,THRB,ADRA2A,CASP1,RSPO2,ZBED3,AKR1C3,CDKN1C,RASSF2,GBP2,KIT,GPRC5B,BMP4,TACR1,GDF5,SEMA3E,TNFSF10,APOL3,MAP2K6,RSPO3,IL34,PRRT1,HIP1R,EFNB3,ROR2,FGF18,TPD52L1,GRIN2A,LRRK2,LMO3,RIMS1,FAM107A,RSPO1,NNAT,PRKN
GO:BP	positive regulation of signaling	GO:0023056	0.014330589	1.843735968	1796	265	45	21026	BBC3,TNFRSF19,PTGIS,NUPR1,GDF15,ROBO2,SECTM1,PLEKHF1,DOK6,PDGFD,ROR1,THRB,ADRA2A,CASP1,RSPO2,ZBED3,AKR1C3,CDKN1C,RASSF2,GBP2,KIT,GPRC5B,BMP4,TACR1,GDF5,SEMA3E,TNFSF10,APOL3,MAP2K6,RSPO3,IL34,PRRT1,HIP1R,EFNB3,ROR2,FGF18,TPD52L1,GRIN2A,LRRK2,LMO3,RIMS1,FAM107A,RSPO1,NNAT,PRKN
GO:BP	response to external stimulus	GO:0009605	0.019639734	1.706864402	2415	265	55	21026	PTGFR,PTX3,EFNA5,PTGIS,NUPR1,ROBO2,CAMK1D,PDGFD,AMOT,VCAM1,ABCA1,SLC9A9,PPL,CASP1,PRKG1,FER1L6,DTX4,IL20RB,AKNA,PIEZO2,VWCE,SEMA3D,APOBEC3G,GBP2,GBP4,KIT,GPRC5B,FAM20A,BMP4,SEMA6A,TACR1,GDF5,SEMA3E,MTUS1,CLDN1,UBA7,TRIL,MAP2K6,S1PR1,BATF2,DAPK1,IL34,EGR3,FGF18,ANXA3,CCL11,COLEC11,CHRM2,GRIN2A,LRRK2,TMEM229B,CH25H,RTP4,PRKN,REEP6
GO:BP	regulation of small molecule metabolic process	GO:0062012	0.031845987	1.496945293	320	265	15	21026	SLC7A11,NUPR1,GDF15,TRIB3,PRKG1,AKR1C3,EPHX2,KIT,FABP3,GPR146,PTH1R,CH25H,RGN,FMO4,PRKN
GO:BP	regulation of neuron projection development	GO:0010975	0.034511077	1.462041484	446	265	18	21026	EFNA5,MYLIP,ROBO2,CAMK1D,ROR1,TOX,FGF13,MAPT,EPHA3,NTNG2,MGARP,EFNB3,ROR2,PLXNC1,MAP6,STMN2,LRRK2,NEFL
GO:BP	positive regulation of signal transduction	GO:0009967	0.038671949	1.412603937	1578	265	40	21026	BBC3,TNFRSF19,PTGIS,NUPR1,GDF15,ROBO2,SECTM1,PLEKHF1,DOK6,PDGFD,ROR1,THRB,ADRA2A,CASP1,RSPO2,ZBED3,AKR1C3,CDKN1C,RASSF2,GBP2,KIT,GPRC5B,BMP4,GDF5,SEMA3E,TNFSF10,APOL3,MAP2K6,RSPO3,IL34,HIP1R,ROR2,FGF18,TPD52L1,GRIN2A,LRRK2,LMO3,RIMS1,RSPO1,PRKN
GO:BP	regulation of multicellular organismal development	GO:2000026	0.044622589	1.35044524	1418	265	37	21026	EFNA5,ADM2,PTGIS,NUPR1,ROBO2,AMOT,OSR2,FAXDC2,TOX,ZBED3,WNT2B,RASSF2,FGF13,MAPT,KIT,BMP4,SEMA6A,GDF5,SEMA3E,MAF,MGP,S1PR1,IL34,L3MBTL1,EFNB3,CLIC3,EGR3,ROR2,FGF18,PLXNC1,ANXA3,MAP6,CCL11,RNF112,RGN,ASPA,NEFL
GO:CC	cell periphery	GO:0071944	2.50E-06	5.602156095	6347	283	126	22149	SLC7A11,SLC14A1,PTGFR,PTX3,PCDH18,EFNA5,TNFRSF19,MYLIP,CLDN11,PTGIS,CNKSR3,GDF15,ROBO2,VIT,AHNAK2,EFNB1,SECTM1,SLC7A14,TRIB3,TLCD2,ROR1,AMOT,CLIP3,VCAM1,PARD3B,RASL12,ABCA1,SCN2B,KAZN,NTN4,ADH1B,MBP,ADRA2A,ERMAP,SLC9A9,PPL,CASP1,PRKG1,ALDH3A1,IL17RD,TNFSF13B,KCNB1,SLC2A12,WNT2B,IL20RB,RASSF2,FGF13,MAPT,PIEZO2,SEMA3D,GBP4,KIT,PALM,GPRC5B,MMP13,PLXDC1,EPHA3,ABCA5,TSPAN11,SEMA6A,SHC2,TACR1,GDF5,PCDH…
GO:CC	neuron projection	GO:0043005	0.000532529	3.273656845	1355	283	39	22149	CLDN11,ROBO2,ROR1,SCN2B,MBP,ADRA2A,KCNB1,KLHL24,FGF13,MAPT,PIEZO2,PALM,PLXDC1,EPHA3,SEMA6A,TACR1,DTNA,KCND3,PPP1R9A,NTNG2,MGARP,NDRG2,HIP1R,ROR2,ANXA3,MAP6,PCSK2,TRIM9,CHRM2,STMN2,GRIN2A,LRRK2,RAB39B,RNF112,FAM107A,PRKN,RGS11,RSPH9,NEFL
GO:CC	plasma membrane	GO:0005886	0.000536642	3.270315254	5866	283	111	22149	SLC7A11,SLC14A1,PTGFR,PCDH18,EFNA5,TNFRSF19,MYLIP,CLDN11,PTGIS,CNKSR3,ROBO2,AHNAK2,EFNB1,SECTM1,SLC7A14,TRIB3,TLCD2,ROR1,AMOT,CLIP3,VCAM1,PARD3B,RASL12,ABCA1,SCN2B,KAZN,NTN4,ADH1B,MBP,ADRA2A,ERMAP,SLC9A9,PPL,CASP1,PRKG1,ALDH3A1,IL17RD,TNFSF13B,KCNB1,SLC2A12,IL20RB,RASSF2,FGF13,MAPT,PIEZO2,SEMA3D,GBP4,KIT,PALM,GPRC5B,PLXDC1,EPHA3,ABCA5,TSPAN11,SEMA6A,SHC2,TACR1,GDF5,PCDH7,SEMA3E,MTUS1,CLDN1,DTNA,T…
GO:CC	membrane	GO:0016020	0.003484667	2.457838736	9953	283	163	22149	BBC3,SLC7A11,SLC14A1,PTGFR,PCDH18,EFNA5,TNFRSF19,MYLIP,ST8SIA1,CLDN11,PTGIS,CNKSR3,ROBO2,APOL6,FAM171B,GAL3ST4,SYNE3,AHNAK2,SELENOP,FYCO1,EFNB1,SECTM1,SLC7A14,PLEKHF1,LRRN4CL,TRIB3,TLCD2,PDGFD,ROR1,AMOT,CLIP3,VCAM1,PARD3B,RASL12,ABCA1,SCN2B,KAZN,TMEM35A,NTN4,ADH1B,MBP,HACD4,ADRA2A,MAN1C1,ERMAP,SLC9A9,PPL,EVI2A,FAXDC2,ALDH3A2,CASP1,NR0B1,ZBED3,PRKG1,ALDH3A1,IL17RD,FER1L6,TNFSF13B,KCNB1,GCNT3,SLC2A…
GO:CC	extracellular region	GO:0005576	0.007657481	2.115914078	4258	283	83	22149	PTGFR,PTX3,PSAT1,ADM2,PTGIS,GDF15,ROBO2,VIT,APOL6,STC2,GAL3ST4,OLFML1,SELENOP,PAMR1,EFNB1,SECTM1,PDGFD,VCAM1,NTN4,MAN1C1,PPL,RSPO2,ZBED3,ALDH3A1,AKR1C3,QPRT,TNFSF13B,GCNT3,WNT2B,EPHX2,MAPT,VWCE,SEMA3D,KIT,GPRC5B,FAM20A,MMP13,PLXDC1,EPHA3,PRSS35,BMP4,MEGF6,GDF5,FABP3,SEMA3E,MTUS1,TRIL,CBLN3,TNFSF10,APOL3,RAB11FIP4,INHBE,GNG7,CNTN3,PRRG3,EGFL6,OMD,NTNG2,MGP,NDRG2,RSPO3,IL34,CA11,TMEM25,COL21A1,ADAM…
GO:CC	cell junction	GO:0030054	0.007814836	2.107080136	2401	283	54	22149	EFNA5,CLDN11,FAM171B,EFNB1,ROR1,AMOT,PARD3B,SCN2B,KAZN,MBP,ARHGAP28,ADRA2A,PPL,TNFSF13B,KCNB1,KLHL24,FGF13,MAPT,KIT,PALM,PLXDC1,TACR1,SRGAP3,CLDN1,DTNA,CBLN3,CDH18,GNG7,KCND3,PPP1R9A,NTNG2,S1PR1,DAPK1,CACNA1G,PRRT1,HIP1R,EFNB3,EGR3,ROR2,ATP6V1G2,PLXNC1,TRIM9,CHRM2,GRIN2A,LRRK2,RNF112,ARVCF,RIMS1,FAM107A,FRRS1L,SCN4B,PRKN,KCNMB4,NEFL
GO:CC	axon	GO:0030424	0.013326104	1.875296805	659	283	22	22149	CLDN11,ROBO2,ROR1,SCN2B,MBP,ADRA2A,KCNB1,KLHL24,FGF13,MAPT,PALM,SEMA6A,DTNA,NTNG2,MGARP,NDRG2,ANXA3,MAP6,CHRM2,STMN2,LRRK2,NEFL
GO:CC	synapse	GO:0045202	0.025772731	1.588839552	1665	283	40	22149	EFNA5,FAM171B,EFNB1,ROR1,AMOT,SCN2B,MBP,ADRA2A,KCNB1,MAPT,PALM,TACR1,SRGAP3,DTNA,CBLN3,GNG7,KCND3,PPP1R9A,NTNG2,S1PR1,DAPK1,CACNA1G,PRRT1,HIP1R,EFNB3,EGR3,ROR2,ATP6V1G2,PLXNC1,TRIM9,CHRM2,GRIN2A,LRRK2,RNF112,RIMS1,FAM107A,FRRS1L,PRKN,KCNMB4,NEFL
KEGG	Axon guidance	KEGG:04360	0.001342329	2.872141136	181	126	12	8484	EFNA5,ROBO2,EFNB1,NTN4,SEMA3D,EPHA3,SEMA6A,SEMA3E,SRGAP3,NTNG2,EFNB3,PLXNC1
TF	Factor: MAZ; motif: GGGGGAGGGGGNGRGRRRGNRG; match class: 1	TF:M09984_1	0.004609491	2.336347057	5774	296	123	20092	BBC3,PCDH18,MYLIP,ST8SIA1,ADM2,PTGIS,GDF15,ROBO2,STC2,FAM171B,ZNF521,CAMK1D,FYCO1,CREBRF,SECTM1,DOK6,NHSL2,LRRN4CL,TRIB3,TLCD2,EBF1,AFF3,ROR1,AMOT,CLIP3,PARD3B,RASL12,ABCA1,NTN4,RORB,TCF7L1,HACD4,ADRA2A,TCEA3,SSBP2,TOX,ZBED3,PRKG1,ALDH3A1,PLEKHA6,NPAS3,QPRT,CDKN1C,KCNB1,FAM43A,GCNT3,DTX4,WNT2B,EPHX2,BEND5,FGF13,SEMA3D,ERICH3,HSD17B14,KIT,PALM,GPRC5B,FAM20A,PLXDC1,PRSS35,ACSS1,BMP4,MEGF6,SHC2,PCDH…
TF	Factor: GEMIN3; motif: NCWGGRARRGRGNGNG; match class: 1	TF:M09727_1	0.008371028	2.07722122	3305	296	80	20092	PCDH18,EFNA5,ST8SIA1,PTGIS,NUPR1,GDF15,ROBO2,STC2,FAM171B,PAMR1,CAMK1D,EFNB1,CREBRF,SECTM1,NHSL2,LRRN4CL,TLCD2,EBF1,RASL12,KAZN,TMEM35A,TCF7L1,SSBP2,ALDH3A2,TOX,ZBED3,KCNB1,GCNT3,SLC2A12,DTX4,BEND5,FGF13,SEMA3D,ERICH3,APOBEC3G,TMEM26,KIT,FAM20A,ST6GALNAC5,BMP4,SHC2,GDF5,PCDH7,AATK,ANKRD33B,ERICH2,RAB11FIP4,VAT1L,INHBE,PPP1R9A,MAF,CNTN3,EFHB,RSPO3,PRRT1,CA11,EFNB3,CLIC3,EGR3,ROR2,ZNF425,FGF18,FHDC…
TF	Factor: LKLF; motif: CNCCACCCS	TF:M08819	0.035458119	1.450284303	5810	296	120	20092	PSAT1,ST8SIA1,CLDN11,PTGIS,GDF15,ROBO2,OLFML1,SYNE3,RTL5,ZNF521,AHNAK2,CAMK1D,AK5,FYCO1,FAM110B,CREBRF,SLC7A14,PLEKHF1,LRRC2,TLCD2,AMOT,CLIP3,VCAM1,RASL12,ABCA1,NTN4,RORB,ARHGAP28,ADRA2A,SLC9A9,PPL,TCEA3,TOX,ZBED3,PRKG1,AKR1C3,PLEKHA6,NPAS3,CDKN1C,KCNB1,DTX4,WNT2B,NCKAP5,BEND5,FGF13,VWCE,TMEM26,PALM,GPRC5B,FAM20A,PLXDC1,PRSS35,ACSS1,TSPAN11,BMP4,SHC2,FABP3,AATK,ANKRD33B,YPEL4,ERICH2,UBA7,DTNA,APO…
TF	Factor: IRF1; motif: NNNYASTTTCACTTTCNNTTT	TF:M07216	0.036418995	1.43867204	445	296	20	20092	PCDH18,APOL6,ZNF521,RORB,CASP1,ALDH3A1,TNFSF13B,GCNT3,AKNA,TMEM140,APOBEC3G,GBP4,UBA7,TNFSF10,APOL3,RSPO3,PLXNC1,RTP4,FBLL1,ASPA
TF	Factor: PLAG1; motif: CCCCCKWNNNGGSCCC	TF:M01973	0.047190645	1.326144089	6343	296	128	20092	BBC3,EFNA5,PSAT1,MYLIP,ST8SIA1,ADM2,PTGIS,NUPR1,GDF15,RTL5,ZNF521,AHNAK2,CAMK1D,VWA5A,FYCO1,EFNB1,CREBRF,SECTM1,SLC7A14,PLEKHF1,LRRC2,DOK6,NHSL2,LRRN4CL,TRIB3,TLCD2,PDGFD,CLIP3,RASL12,ABCA1,TCF7L1,MBP,PPL,TCEA3,SSBP2,TOX,PRKG1,ALDH3A1,PLEKHA6,NPAS3,CDKN1C,GCNT3,DTX4,WNT2B,EPHX2,KLHL24,BEND5,FGF13,MAPT,VWCE,ERICH3,KIT,PLCL1,GPRC5B,PLXDC1,ST6GALNAC5,ABCA5,ACSS1,TSPAN11,BMP4,MEGF6,SHC2,PCDH7,AATK,AN…
MIRNA	hsa-mir-335-5p	MIRNA:hsa-mir-335-5p	0.002117568	2.674162735	2422	279	70	16638	EFNA5,NUPR1,GDF15,GAL3ST4,SYNE3,CREBRF,PLEKHF1,DOK6,TRIB3,EBF1,CLIP3,NTN4,RORB,PPL,TCEA3,RSPO2,IL17RD,QPRT,CDKN1C,GCNT3,SLC2A12,KLHL24,TMEM140,GBP2,GBP4,KIT,CCDC69,ABCA5,GDF5,AATK,MTUS1,CLDN1,VAT1L,INHBE,PPP1R9A,CYYR1,DMGDH,MGP,ZBTB7C,CYP39A1,RSPO3,BATF2,TMEM25,HIP1R,COL21A1,CLIC3,EGR3,PLEKHG1,ROR2,YPEL2,ST8SIA4,PLXNC1,IGDCC4,TPD52L1,TMEM30B,TMEM130,TRIM9,KLHDC7B,OLFML2A,CHRM2,LRRK2,ARHGEF37,LMO3…
