# Supplementary material for: Extended PRF: Impact of Heat on Gene Expression in Gingival Fibroblasts
Source: Int J Mol Sci. 2025 Sep 18;26(18):9120. doi: 10.3390/ijms26189120 (PMC12470302; doi:10.3390/ijms26189120)
Supplement: Supplementary file 1 [file ijms-26-09120-s001.zip › ijms-3780438-Supplementary/Table S1 PPP regulated genes.xlsx]

## Sheet: Main
VolcaNoseR - Exploring volcano plots
Name	Change	Fold change (log2)	Significance	Manhattan distance
RRM2	Increased	5.40925	26.7437	32.1529
TACC3	Increased	4.36309	26.0731	30.4362
SHCBP1	Increased	4.78021	25.4801	30.2603
PLK1	Increased	4.62779	24.2813	28.9091
FEN1	Increased	3.33206	25.0802	28.4123
UBE2C	Increased	3.85676	24.2813	28.1381
ABCA1	Decreased	-4.24291	23.8699	28.1128
MYLIP	Decreased	-3.3231	24.2813	27.6044
IL7R	Increased	3.20085	24.2813	27.4821
HJURP	Increased	4.40474	22.7254	27.1301
ANLN	Increased	4.04232	22.7254	26.7677
CKAP2L	Increased	4.14555	21.9082	26.0537
BIRC5	Increased	3.5895	20.2158	23.8053
CENPU	Increased	4.673	19.0868	23.7598
AURKB	Increased	4.14341	19.5685	23.7119
PKMYT1	Increased	5.14024	18.1029	23.2431
KIF4A	Increased	4.05431	18.6101	22.6644
ASF1B	Increased	4.16427	18.1279	22.2922
SLC7A14	Decreased	-8.78301	12.1782	20.9612
CENPF	Increased	3.07448	17.7623	20.8368
UBE2T	Increased	4.13297	16.627	20.76
GTSE1	Increased	3.95866	16.6239	20.5826
LMNB1	Increased	4.51295	16.064	20.577
SLC7A8	Decreased	-3.21282	17.3511	20.5639
TUBA1B	Increased	3.06089	16.6604	19.7213
NDC80	Increased	3.71697	15.5402	19.2572
RASL12	Decreased	-4.78771	14.2781	19.0658
CDCA8	Increased	4.97982	13.9756	18.9554
CDC6	Increased	4.14979	14.3787	18.5285
ZWINT	Increased	4.56834	13.937	18.5053
TOP2A	Increased	3.7117	14.4855	18.1972
DEPDC1	Increased	3.91468	14.0074	17.9221
CEP55	Increased	4.15917	13.5655	17.7247
SECTM1	Decreased	-3.27942	14.3604	17.6398
F3	Increased	3.77496	13.7398	17.5148
RSPO3	Decreased	-5.19283	11.9947	17.1875
TK1	Increased	3.60421	13.4141	17.0183
FANCI	Increased	3.4341	13.3365	16.7706
CDK1	Increased	4.35038	12.3227	16.6731
ALDH3A1	Decreased	-4.73834	11.8744	16.6127
FAM111B	Increased	5.19846	11.1978	16.3963
INCENP	Increased	3.06938	13.0397	16.1091
SKA1	Increased	4.33064	11.6476	15.9782
KNL1	Increased	3.92656	12.0415	15.9681
RAD51AP1	Increased	4.0285	11.8048	15.8333
SKA3	Increased	3.77837	12.0205	15.7989
TNFSF13B	Decreased	-3.31087	12.3991	15.71
CCNA2	Increased	4.11506	11.3544	15.4695
PBK	Increased	4.03436	11.167	15.2014
GINS2	Increased	4.53405	10.5331	15.0671
NUF2	Increased	4.02114	11.0301	15.0512
SGO1	Increased	4.06565	10.9649	15.0306
MKI67	Increased	3.45493	11.515	14.9699
SPAG5	Increased	4.66187	10.2565	14.9184
AURKA	Increased	4.01278	10.8277	14.8405
CDKN3	Increased	3.29092	11.5164	14.8073
HAS2	Increased	4.29035	10.3956	14.6859
CENPM	Increased	5.27779	9.40159	14.6794
PLCXD3	Increased	8.52971	6.14508	14.6748
PRC1	Increased	3.31823	11.2701	14.5883
NCAPG	Increased	3.99532	10.5875	14.5828
TSHZ2	Decreased	-3.31651	11.2203	14.5368
SPC25	Increased	7.16709	7.34826	14.5154
MT2A	Increased	3.68788	10.8111	14.499
NEIL3	Increased	8.59252	5.82227	14.4148
SGO2	Increased	3.17184	11.2209	14.3927
TCF19	Increased	3.41308	10.9453	14.3584
CCNB1	Increased	3.51704	10.6956	14.2126
KNSTRN	Increased	3.07526	11.0858	14.1611
TRIP13	Increased	4.13412	10.0061	14.1402
GCNT3	Decreased	-5.00228	9.11659	14.1189
FSTL3	Increased	3.81319	10.2944	14.1076
SERPINE1	Increased	3.42997	10.6659	14.0959
SLC2A12	Decreased	-6.16725	7.74716	13.9144
CDC20	Increased	3.85727	9.96604	13.8233
FANCA	Increased	6.33621	7.39883	13.735
DLGAP5	Increased	3.56677	9.99902	13.5658
CENPA	Increased	3.97248	9.5749	13.5474
ZNF367	Increased	5.06668	8.42444	13.4911
SPC24	Increased	3.79397	9.44285	13.2368
CCNB2	Increased	3.03168	10.1976	13.2293
KIF14	Increased	3.17603	9.98087	13.1569
FGF18	Decreased	-5.01236	8.05582	13.0682
BUB1B	Increased	4.28927	8.67606	12.9653
CDCA5	Increased	3.39321	9.55216	12.9454
RCAN2	Decreased	-3.36819	9.53111	12.8993
AKR1C3	Decreased	-3.16831	9.66356	12.8319
ACTG2	Increased	4.09594	8.69437	12.7903
BRIP1	Increased	4.73212	8.03391	12.766
CLSPN	Increased	4.10915	8.4937	12.6029
CCL11	Decreased	-8.17373	4.40376	12.5775
TRIL	Decreased	-6.82092	5.74775	12.5687
ESCO2	Increased	4.29175	8.22719	12.5189
PIMREG	Increased	3.56542	8.91052	12.4759
CDC25A	Increased	3.63122	8.76305	12.3943
CDCA3	Increased	4.23737	8.09946	12.3368
CDCA2	Increased	3.33315	8.93049	12.2636
HSD17B14	Decreased	-3.31546	8.91171	12.2272
DTL	Increased	4.35689	7.86344	12.2203
ADHFE1	Decreased	-7.46626	4.67213	12.1384
HELLS	Increased	3.05974	8.8222	11.8819
IQGAP3	Increased	3.54454	8.25173	11.7963
MYBL2	Increased	5.39502	6.38554	11.7806
SPDL1	Increased	3.22297	8.35154	11.5745
WDR62	Increased	7.31829	4.12565	11.4439
KIF18B	Increased	4.32818	7.08173	11.4099
KIF23	Increased	3.08306	8.29866	11.3817
TNFSF10	Decreased	-6.16169	5.08384	11.2455
STIL	Increased	3.22667	7.92883	11.1555
CDC45	Increased	4.07787	7.07043	11.1483
NR0B1	Decreased	-5.51399	5.45	10.964
FAXDC2	Decreased	-3.58585	7.27493	10.8608
RASD1	Decreased	-3.02272	7.82671	10.8494
CDC25C	Increased	4.12601	6.72147	10.8475
CENPE	Increased	3.03303	7.76492	10.798
ANGPT2	Decreased	-7.25536	3.53061	10.786
ANKRD1	Increased	7.28833	3.21129	10.4996
ID3	Increased	3.88984	6.55083	10.4407
POLQ	Increased	6.31258	4.008	10.3206
TICRR	Increased	5.88137	4.36949	10.2509
E2F8	Increased	6.86264	3.35498	10.2176
MFSD2A	Increased	6.62395	3.56504	10.189
KIF18A	Increased	3.87826	6.31002	10.1883
MAD2L1	Increased	3.08788	7.03148	10.1194
CBLN2	Decreased	-4.0386	6.079	10.1176
ZSWIM5	Decreased	-6.7041	3.38719	10.0913
CCDC102B	Decreased	-3.62501	6.45459	10.0796
TGFB3	Decreased	-3.54687	6.50894	10.0558
WRAP53	Increased	6.29944	3.71288	10.0123
FBXO5	Increased	3.00792	6.9741	9.98202
KRTAP2-3	Increased	6.80969	3.16007	9.96976
AQP3	Decreased	-3.11928	6.83712	9.9564
TRPM3	Decreased	-6.65295	3.24602	9.89897
E2F1	Increased	3.55273	6.33271	9.88544
CHTF18	Increased	4.60889	5.24737	9.85626
OLFML2A	Decreased	-3.87449	5.97777	9.85226
ADRA2A	Decreased	-3.02892	6.82157	9.85049
CCNF	Increased	3.03859	6.81126	9.84985
NUSAP1	Increased	3.03076	6.77031	9.80107
MYBL1	Increased	3.53495	6.19589	9.73084
SEMA6A	Decreased	-3.30674	6.3411	9.64784
DAPL1	Decreased	-7.04813	2.51452	9.56265
MPP4	Increased	6.51225	2.9517	9.46395
FKBP5	Increased	4.53974	4.87732	9.41706
NPAS3	Decreased	-3.40771	5.9886	9.39631
CNN1	Increased	3.06324	6.23428	9.29752
RELT	Increased	6.08472	3.08606	9.17078
HMMR	Increased	3.72002	5.42649	9.14651
DDIAS	Increased	4.70495	4.41247	9.11742
TTK	Increased	3.32953	5.74775	9.07728
YPEL4	Decreased	-4.46482	4.59969	9.06451
RTP4	Decreased	-4.99679	3.95162	8.94841
MT1A	Increased	3.77732	5.13877	8.91609
IL1RN	Decreased	-6.05678	2.85036	8.90714
SHC2	Decreased	-4.63964	4.25999	8.89963
RFC3	Increased	3.01173	5.82964	8.84137
GABBR2	Increased	5.27791	3.53071	8.80862
EXO1	Increased	4.14869	4.54601	8.6947
PPL	Decreased	-3.65705	4.92358	8.58063
MYPN	Increased	3.73273	4.8402	8.57293
TENT5B	Increased	6.06747	2.40208	8.46955
BUB1	Increased	3.58418	4.83476	8.41894
FANCD2	Increased	3.38307	4.98403	8.3671
MAP2K6	Decreased	-3.10415	5.21903	8.32318
ERICH3	Decreased	-4.69158	3.61204	8.30362
SUV39H1	Increased	3.52482	4.76546	8.29028
GDF10	Decreased	-5.58118	2.65504	8.23622
ATAD5	Increased	3.40827	4.72385	8.13212
ARHGEF39	Increased	5.70446	2.41876	8.12322
FZD3	Decreased	-3.60237	4.50758	8.10995
CENPI	Increased	3.26918	4.82762	8.0968
TLR2	Decreased	-5.32083	2.77354	8.09437
FER1L6	Decreased	-3.67427	4.41555	8.08982
BLM	Increased	4.06568	3.97888	8.04456
CENPK	Increased	3.11638	4.662	7.77838
ERCC6L	Increased	3.4511	4.27715	7.72825
XRCC2	Increased	4.2974	3.28752	7.58492
PPARGC1A	Decreased	-4.05792	3.4053	7.46322
KIFC1	Increased	3.42732	3.97608	7.4034
UBE2S	Increased	4.32677	3.06313	7.3899
POLE2	Increased	3.53481	3.84086	7.37567
PF4V1	Increased	3.2322	4.12015	7.35235
MCM10	Increased	4.29135	3.05717	7.34852
SLC16A6	Decreased	-3.87813	3.30286	7.18099
SSTR1	Increased	4.15055	3.01923	7.16978
GINS4	Increased	3.24215	3.88863	7.13078
CLDN1	Decreased	-3.00674	4.05656	7.0633
MAF	Decreased	-3.57661	3.48082	7.05743
PLK4	Increased	3.12364	3.8114	6.93504
RAD54L	Increased	3.52426	3.38539	6.90965
ST8SIA4	Decreased	-3.64612	3.22554	6.87166
EPHA3	Decreased	-3.41013	3.45081	6.86094
ATP8A2	Decreased	-3.49267	3.3648	6.85747
MAPT	Decreased	-3.90577	2.93504	6.84081
E2F2	Increased	3.93628	2.88197	6.81825
KIF24	Increased	3.53165	3.27908	6.81073
ADH1B	Decreased	-3.64324	3.12704	6.77028
FABP3	Decreased	-3.10998	3.65191	6.76189
TSPAN8	Decreased	-3.15459	3.54143	6.69602
CCNE2	Increased	3.9046	2.78553	6.69013
UHRF1	Increased	3.53695	3.1109	6.64785
METTL7B	Decreased	-4.37454	2.21074	6.58528
DEPDC1B	Increased	3.79047	2.73688	6.52735
HASPIN	Increased	4.27695	2.21154	6.48849
PCDHB2	Decreased	-3.16082	3.30554	6.46636
GAL	Increased	4.14394	2.23448	6.37842
CLCA2	Decreased	-3.95934	2.38464	6.34398
TACR1	Decreased	-3.82088	2.45871	6.27959
GNG7	Decreased	-3.44791	2.77612	6.22403
RNF175	Decreased	-3.14458	3.06379	6.20837
TESK2	Decreased	-3.01771	3.10209	6.1198
AUNIP	Increased	3.8133	2.28041	6.09371
BEND5	Decreased	-3.3477	2.59909	5.94679
EIF4A1	Increased	3.10579	2.83153	5.93732
IL11	Increased	3.27742	2.61177	5.88919
FANCB	Increased	3.10162	2.58943	5.69105
ARHGAP20	Decreased	-3.5118	2.17595	5.68775
TMEM37	Decreased	-3.25511	2.41798	5.67309
UCN	Decreased	-3.38857	2.22412	5.61269
C5orf34	Increased	3.21092	2.22749	5.43841
GCK	Decreased	-3.28458	2.0757	5.36028
CLIC2	Decreased	-3.18214	2.15024	5.33238
CHAC2	Increased	3.11458	2.17058	5.28516
ADAMTS8	Decreased	-3.09765	2.15943	5.25708

## Sheet: Increase
VolcaNoseR - Exploring volcano plots
Name	Change	Fold change (log2)	Significance	Manhattan distance
RRM2	Increased	5.40925	26.7437	32.1529
TACC3	Increased	4.36309	26.0731	30.4362
SHCBP1	Increased	4.78021	25.4801	30.2603
PLK1	Increased	4.62779	24.2813	28.9091
FEN1	Increased	3.33206	25.0802	28.4123
UBE2C	Increased	3.85676	24.2813	28.1381
IL7R	Increased	3.20085	24.2813	27.4821
HJURP	Increased	4.40474	22.7254	27.1301
ANLN	Increased	4.04232	22.7254	26.7677
CKAP2L	Increased	4.14555	21.9082	26.0537
BIRC5	Increased	3.5895	20.2158	23.8053
CENPU	Increased	4.673	19.0868	23.7598
AURKB	Increased	4.14341	19.5685	23.7119
PKMYT1	Increased	5.14024	18.1029	23.2431
KIF4A	Increased	4.05431	18.6101	22.6644
ASF1B	Increased	4.16427	18.1279	22.2922
CENPF	Increased	3.07448	17.7623	20.8368
UBE2T	Increased	4.13297	16.627	20.76
GTSE1	Increased	3.95866	16.6239	20.5826
LMNB1	Increased	4.51295	16.064	20.577
TUBA1B	Increased	3.06089	16.6604	19.7213
NDC80	Increased	3.71697	15.5402	19.2572
CDCA8	Increased	4.97982	13.9756	18.9554
CDC6	Increased	4.14979	14.3787	18.5285
ZWINT	Increased	4.56834	13.937	18.5053
TOP2A	Increased	3.7117	14.4855	18.1972
DEPDC1	Increased	3.91468	14.0074	17.9221
CEP55	Increased	4.15917	13.5655	17.7247
F3	Increased	3.77496	13.7398	17.5148
TK1	Increased	3.60421	13.4141	17.0183
FANCI	Increased	3.4341	13.3365	16.7706
CDK1	Increased	4.35038	12.3227	16.6731
FAM111B	Increased	5.19846	11.1978	16.3963
INCENP	Increased	3.06938	13.0397	16.1091
SKA1	Increased	4.33064	11.6476	15.9782
KNL1	Increased	3.92656	12.0415	15.9681
RAD51AP1	Increased	4.0285	11.8048	15.8333
SKA3	Increased	3.77837	12.0205	15.7989
CCNA2	Increased	4.11506	11.3544	15.4695
PBK	Increased	4.03436	11.167	15.2014
GINS2	Increased	4.53405	10.5331	15.0671
NUF2	Increased	4.02114	11.0301	15.0512
SGO1	Increased	4.06565	10.9649	15.0306
MKI67	Increased	3.45493	11.515	14.9699
SPAG5	Increased	4.66187	10.2565	14.9184
AURKA	Increased	4.01278	10.8277	14.8405
CDKN3	Increased	3.29092	11.5164	14.8073
HAS2	Increased	4.29035	10.3956	14.6859
CENPM	Increased	5.27779	9.40159	14.6794
PLCXD3	Increased	8.52971	6.14508	14.6748
PRC1	Increased	3.31823	11.2701	14.5883
NCAPG	Increased	3.99532	10.5875	14.5828
SPC25	Increased	7.16709	7.34826	14.5154
MT2A	Increased	3.68788	10.8111	14.499
NEIL3	Increased	8.59252	5.82227	14.4148
SGO2	Increased	3.17184	11.2209	14.3927
TCF19	Increased	3.41308	10.9453	14.3584
CCNB1	Increased	3.51704	10.6956	14.2126
KNSTRN	Increased	3.07526	11.0858	14.1611
TRIP13	Increased	4.13412	10.0061	14.1402
FSTL3	Increased	3.81319	10.2944	14.1076
SERPINE1	Increased	3.42997	10.6659	14.0959
CDC20	Increased	3.85727	9.96604	13.8233
FANCA	Increased	6.33621	7.39883	13.735
DLGAP5	Increased	3.56677	9.99902	13.5658
CENPA	Increased	3.97248	9.5749	13.5474
ZNF367	Increased	5.06668	8.42444	13.4911
SPC24	Increased	3.79397	9.44285	13.2368
CCNB2	Increased	3.03168	10.1976	13.2293
KIF14	Increased	3.17603	9.98087	13.1569
BUB1B	Increased	4.28927	8.67606	12.9653
CDCA5	Increased	3.39321	9.55216	12.9454
ACTG2	Increased	4.09594	8.69437	12.7903
BRIP1	Increased	4.73212	8.03391	12.766
CLSPN	Increased	4.10915	8.4937	12.6029
ESCO2	Increased	4.29175	8.22719	12.5189
PIMREG	Increased	3.56542	8.91052	12.4759
CDC25A	Increased	3.63122	8.76305	12.3943
CDCA3	Increased	4.23737	8.09946	12.3368
CDCA2	Increased	3.33315	8.93049	12.2636
DTL	Increased	4.35689	7.86344	12.2203
HELLS	Increased	3.05974	8.8222	11.8819
IQGAP3	Increased	3.54454	8.25173	11.7963
MYBL2	Increased	5.39502	6.38554	11.7806
SPDL1	Increased	3.22297	8.35154	11.5745
WDR62	Increased	7.31829	4.12565	11.4439
KIF18B	Increased	4.32818	7.08173	11.4099
KIF23	Increased	3.08306	8.29866	11.3817
STIL	Increased	3.22667	7.92883	11.1555
CDC45	Increased	4.07787	7.07043	11.1483
CDC25C	Increased	4.12601	6.72147	10.8475
CENPE	Increased	3.03303	7.76492	10.798
ANKRD1	Increased	7.28833	3.21129	10.4996
ID3	Increased	3.88984	6.55083	10.4407
POLQ	Increased	6.31258	4.008	10.3206
TICRR	Increased	5.88137	4.36949	10.2509
E2F8	Increased	6.86264	3.35498	10.2176
MFSD2A	Increased	6.62395	3.56504	10.189
KIF18A	Increased	3.87826	6.31002	10.1883
MAD2L1	Increased	3.08788	7.03148	10.1194
WRAP53	Increased	6.29944	3.71288	10.0123
FBXO5	Increased	3.00792	6.9741	9.98202
KRTAP2-3	Increased	6.80969	3.16007	9.96976
E2F1	Increased	3.55273	6.33271	9.88544
CHTF18	Increased	4.60889	5.24737	9.85626
CCNF	Increased	3.03859	6.81126	9.84985
NUSAP1	Increased	3.03076	6.77031	9.80107
MYBL1	Increased	3.53495	6.19589	9.73084
MPP4	Increased	6.51225	2.9517	9.46395
FKBP5	Increased	4.53974	4.87732	9.41706
CNN1	Increased	3.06324	6.23428	9.29752
RELT	Increased	6.08472	3.08606	9.17078
HMMR	Increased	3.72002	5.42649	9.14651
DDIAS	Increased	4.70495	4.41247	9.11742
TTK	Increased	3.32953	5.74775	9.07728
MT1A	Increased	3.77732	5.13877	8.91609
RFC3	Increased	3.01173	5.82964	8.84137
GABBR2	Increased	5.27791	3.53071	8.80862
EXO1	Increased	4.14869	4.54601	8.6947
MYPN	Increased	3.73273	4.8402	8.57293
TENT5B	Increased	6.06747	2.40208	8.46955
BUB1	Increased	3.58418	4.83476	8.41894
FANCD2	Increased	3.38307	4.98403	8.3671
SUV39H1	Increased	3.52482	4.76546	8.29028
ATAD5	Increased	3.40827	4.72385	8.13212
ARHGEF39	Increased	5.70446	2.41876	8.12322
CENPI	Increased	3.26918	4.82762	8.0968
BLM	Increased	4.06568	3.97888	8.04456
CENPK	Increased	3.11638	4.662	7.77838
ERCC6L	Increased	3.4511	4.27715	7.72825
XRCC2	Increased	4.2974	3.28752	7.58492
KIFC1	Increased	3.42732	3.97608	7.4034
UBE2S	Increased	4.32677	3.06313	7.3899
POLE2	Increased	3.53481	3.84086	7.37567
PF4V1	Increased	3.2322	4.12015	7.35235
MCM10	Increased	4.29135	3.05717	7.34852
SSTR1	Increased	4.15055	3.01923	7.16978
GINS4	Increased	3.24215	3.88863	7.13078
PLK4	Increased	3.12364	3.8114	6.93504
RAD54L	Increased	3.52426	3.38539	6.90965
E2F2	Increased	3.93628	2.88197	6.81825
KIF24	Increased	3.53165	3.27908	6.81073
CCNE2	Increased	3.9046	2.78553	6.69013
UHRF1	Increased	3.53695	3.1109	6.64785
DEPDC1B	Increased	3.79047	2.73688	6.52735
HASPIN	Increased	4.27695	2.21154	6.48849
GAL	Increased	4.14394	2.23448	6.37842
AUNIP	Increased	3.8133	2.28041	6.09371
EIF4A1	Increased	3.10579	2.83153	5.93732
IL11	Increased	3.27742	2.61177	5.88919
FANCB	Increased	3.10162	2.58943	5.69105
C5orf34	Increased	3.21092	2.22749	5.43841
CHAC2	Increased	3.11458	2.17058	5.28516

## Sheet: Decrease
VolcaNoseR - Exploring volcano plots
Name	Change	Fold change (log2)	Significance	Manhattan distance
ABCA1	Decreased	-4.24291	23.8699	28.1128
MYLIP	Decreased	-3.3231	24.2813	27.6044
SLC7A14	Decreased	-8.78301	12.1782	20.9612
SLC7A8	Decreased	-3.21282	17.3511	20.5639
RASL12	Decreased	-4.78771	14.2781	19.0658
SECTM1	Decreased	-3.27942	14.3604	17.6398
RSPO3	Decreased	-5.19283	11.9947	17.1875
ALDH3A1	Decreased	-4.73834	11.8744	16.6127
TNFSF13B	Decreased	-3.31087	12.3991	15.71
TSHZ2	Decreased	-3.31651	11.2203	14.5368
GCNT3	Decreased	-5.00228	9.11659	14.1189
SLC2A12	Decreased	-6.16725	7.74716	13.9144
FGF18	Decreased	-5.01236	8.05582	13.0682
RCAN2	Decreased	-3.36819	9.53111	12.8993
AKR1C3	Decreased	-3.16831	9.66356	12.8319
CCL11	Decreased	-8.17373	4.40376	12.5775
TRIL	Decreased	-6.82092	5.74775	12.5687
HSD17B14	Decreased	-3.31546	8.91171	12.2272
ADHFE1	Decreased	-7.46626	4.67213	12.1384
TNFSF10	Decreased	-6.16169	5.08384	11.2455
NR0B1	Decreased	-5.51399	5.45	10.964
FAXDC2	Decreased	-3.58585	7.27493	10.8608
RASD1	Decreased	-3.02272	7.82671	10.8494
ANGPT2	Decreased	-7.25536	3.53061	10.786
CBLN2	Decreased	-4.0386	6.079	10.1176
ZSWIM5	Decreased	-6.7041	3.38719	10.0913
CCDC102B	Decreased	-3.62501	6.45459	10.0796
TGFB3	Decreased	-3.54687	6.50894	10.0558
AQP3	Decreased	-3.11928	6.83712	9.9564
TRPM3	Decreased	-6.65295	3.24602	9.89897
OLFML2A	Decreased	-3.87449	5.97777	9.85226
ADRA2A	Decreased	-3.02892	6.82157	9.85049
SEMA6A	Decreased	-3.30674	6.3411	9.64784
DAPL1	Decreased	-7.04813	2.51452	9.56265
NPAS3	Decreased	-3.40771	5.9886	9.39631
YPEL4	Decreased	-4.46482	4.59969	9.06451
RTP4	Decreased	-4.99679	3.95162	8.94841
IL1RN	Decreased	-6.05678	2.85036	8.90714
SHC2	Decreased	-4.63964	4.25999	8.89963
PPL	Decreased	-3.65705	4.92358	8.58063
MAP2K6	Decreased	-3.10415	5.21903	8.32318
ERICH3	Decreased	-4.69158	3.61204	8.30362
GDF10	Decreased	-5.58118	2.65504	8.23622
FZD3	Decreased	-3.60237	4.50758	8.10995
TLR2	Decreased	-5.32083	2.77354	8.09437
FER1L6	Decreased	-3.67427	4.41555	8.08982
PPARGC1A	Decreased	-4.05792	3.4053	7.46322
SLC16A6	Decreased	-3.87813	3.30286	7.18099
CLDN1	Decreased	-3.00674	4.05656	7.0633
MAF	Decreased	-3.57661	3.48082	7.05743
ST8SIA4	Decreased	-3.64612	3.22554	6.87166
EPHA3	Decreased	-3.41013	3.45081	6.86094
ATP8A2	Decreased	-3.49267	3.3648	6.85747
MAPT	Decreased	-3.90577	2.93504	6.84081
ADH1B	Decreased	-3.64324	3.12704	6.77028
FABP3	Decreased	-3.10998	3.65191	6.76189
TSPAN8	Decreased	-3.15459	3.54143	6.69602
METTL7B	Decreased	-4.37454	2.21074	6.58528
PCDHB2	Decreased	-3.16082	3.30554	6.46636
CLCA2	Decreased	-3.95934	2.38464	6.34398
TACR1	Decreased	-3.82088	2.45871	6.27959
GNG7	Decreased	-3.44791	2.77612	6.22403
RNF175	Decreased	-3.14458	3.06379	6.20837
TESK2	Decreased	-3.01771	3.10209	6.1198
BEND5	Decreased	-3.3477	2.59909	5.94679
ARHGAP20	Decreased	-3.5118	2.17595	5.68775
TMEM37	Decreased	-3.25511	2.41798	5.67309
UCN	Decreased	-3.38857	2.22412	5.61269
GCK	Decreased	-3.28458	2.0757	5.36028
CLIC2	Decreased	-3.18214	2.15024	5.33238
ADAMTS8	Decreased	-3.09765	2.15943	5.25708
