# Supplementary material for: Extended PRF: Impact of Heat on Gene Expression in Gingival Fibroblasts
Source: Int J Mol Sci. 2025 Sep 18;26(18):9120. doi: 10.3390/ijms26189120 (PMC12470302; doi:10.3390/ijms26189120)
Supplement: Supplementary file 1 [file ijms-26-09120-s001.zip › ijms-3780438-Supplementary/Table S5 PPP downregulated GProfiler.csv]

source	term_name	term_id	highlighted	adjusted_p_value	negative_log10_of_adjusted_p_value	term_size	query_size	intersection_size	effective_domain_size	intersections
GO:MF	signaling receptor binding	GO:0005102	true	0.00021044418190405503	3.6768630765773613	1499	69	19	20196	ABCA1,SECTM1,RSPO3,TNFSF13B,FGF18,CCL11,TNFSF10,ANGPT2,TGFB3,ADRA2A,SEMA6A,RTP4,IL1RN,SHC2,GDF10,TLR2,TSPAN8,UCN,ADAMTS8
GO:MF	receptor ligand activity	GO:0048018	false	0.004751056014345083	2.3232098492740016	512	69	10	20196	SECTM1,TNFSF13B,FGF18,CCL11,TNFSF10,TGFB3,SEMA6A,IL1RN,GDF10,UCN
GO:MF	signaling receptor activator activity	GO:0030546	false	0.0052581302493496405	2.279168660170849	518	69	10	20196	SECTM1,TNFSF13B,FGF18,CCL11,TNFSF10,TGFB3,SEMA6A,IL1RN,GDF10,UCN
GO:MF	cytokine activity	GO:0005125	false	0.009153982080764561	2.0383899420543043	239	69	7	20196	SECTM1,TNFSF13B,CCL11,TNFSF10,TGFB3,IL1RN,GDF10
GO:MF	signaling receptor regulator activity	GO:0030545	false	0.00939876848851719	2.0269290478555724	554	69	10	20196	SECTM1,TNFSF13B,FGF18,CCL11,TNFSF10,TGFB3,SEMA6A,IL1RN,GDF10,UCN
GO:BP	regulation of multicellular organismal process	GO:0051239	true	0.00033883682087162715	3.4700094016693384	2928	65	26	21017	ABCA1,MYLIP,TNFSF13B,FGF18,CCL11,TRIL,FAXDC2,ANGPT2,CBLN2,TGFB3,AQP3,ADRA2A,SEMA6A,DAPL1,MAP2K6,GDF10,FZD3,TLR2,PPARGC1A,MAF,ATP8A2,MAPT,TSPAN8,TACR1,UCN,CLIC2
GO:BP	response to endogenous stimulus	GO:0009719	true	0.0028934437809283184	2.5385849514790424	1478	65	17	21017	ABCA1,FGF18,AKR1C3,TNFSF10,NR0B1,ANGPT2,TGFB3,ADRA2A,SEMA6A,IL1RN,GDF10,TLR2,CLDN1,MAPT,TACR1,UCN,GCK
GO:BP	multicellular organismal process	GO:0032501	false	0.003818836394161498	2.418068947187004	7234	65	41	21017	ABCA1,MYLIP,SLC7A8,RSPO3,TNFSF13B,GCNT3,SLC2A12,FGF18,AKR1C3,CCL11,TRIL,TNFSF10,NR0B1,FAXDC2,ANGPT2,CBLN2,TGFB3,AQP3,ADRA2A,SEMA6A,DAPL1,RTP4,IL1RN,PPL,MAP2K6,GDF10,FZD3,TLR2,PPARGC1A,CLDN1,MAF,ST8SIA4,EPHA3,ATP8A2,MAPT,TSPAN8,PCDHB2,TACR1,GNG7,UCN,CLIC2
GO:BP	response to chemical	GO:0042221	true	0.00635869723675862	2.196631853037357	3867	65	28	21017	ABCA1,ALDH3A1,TNFSF13B,FGF18,AKR1C3,CCL11,TNFSF10,NR0B1,ANGPT2,TGFB3,AQP3,ADRA2A,SEMA6A,DAPL1,RTP4,IL1RN,MAP2K6,GDF10,FZD3,TLR2,PPARGC1A,CLDN1,EPHA3,MAPT,TACR1,UCN,GCK,CLIC2
GO:BP	response to steroid hormone	GO:0048545	false	0.01649636606221691	1.7826117147523073	339	65	8	21017	AKR1C3,NR0B1,TGFB3,IL1RN,TLR2,CLDN1,TACR1,UCN
GO:BP	developmental process	GO:0032502	true	0.01952556390301008	1.7093964147398202	6478	65	37	21017	ABCA1,MYLIP,SECTM1,RSPO3,TNFSF13B,GCNT3,SLC2A12,FGF18,AKR1C3,CCL11,TNFSF10,NR0B1,FAXDC2,ANGPT2,CBLN2,TGFB3,AQP3,SEMA6A,DAPL1,IL1RN,PPL,MAP2K6,GDF10,FZD3,TLR2,PPARGC1A,CLDN1,MAF,ST8SIA4,EPHA3,ATP8A2,MAPT,FABP3,TSPAN8,PCDHB2,TESK2,UCN
GO:BP	intracellular signaling cassette	GO:0141124	true	0.019829722896070327	1.702683354657452	1895	65	18	21017	ABCA1,SECTM1,FGF18,RCAN2,AKR1C3,CCL11,TNFSF10,RASD1,TGFB3,ADRA2A,SEMA6A,MAP2K6,TLR2,MAF,MAPT,ARHGAP20,UCN,CLIC2
GO:BP	response to organic cyclic compound	GO:0014070	false	0.03334638966307202	1.4769511792671237	909	65	12	21017	ABCA1,AKR1C3,NR0B1,ANGPT2,TGFB3,AQP3,IL1RN,GDF10,TLR2,CLDN1,TACR1,UCN
GO:BP	response to oxygen-containing compound	GO:1901700	false	0.046958675468333884	1.3282841614390255	1632	65	16	21017	ABCA1,AKR1C3,TNFSF10,ANGPT2,TGFB3,AQP3,ADRA2A,MAP2K6,GDF10,TLR2,CLDN1,EPHA3,MAPT,TACR1,UCN,GCK
GO:CC	cell periphery	GO:0071944	true	0.0021809994030591298	2.6613444532879487	6269	69	37	22115	ABCA1,MYLIP,SLC7A14,SLC7A8,RASL12,SECTM1,ALDH3A1,TNFSF13B,SLC2A12,TRIL,TNFSF10,RASD1,ANGPT2,TGFB3,AQP3,TRPM3,OLFML2A,ADRA2A,SEMA6A,IL1RN,SHC2,PPL,GDF10,FZD3,TLR2,SLC16A6,CLDN1,EPHA3,ATP8A2,MAPT,ADH1B,PCDHB2,CLCA2,TACR1,GNG7,CLIC2,ADAMTS8
GO:CC	basal plasma membrane	GO:0009925	true	0.006830223699243745	2.1655650723424458	281	69	7	22115	ABCA1,SLC7A8,AQP3,ADRA2A,SLC16A6,CLDN1,CLCA2
GO:CC	basal part of cell	GO:0045178	false	0.010355361229760175	1.9848347468569352	300	69	7	22115	ABCA1,SLC7A8,AQP3,ADRA2A,SLC16A6,CLDN1,CLCA2
GO:CC	basolateral plasma membrane	GO:0016323	false	0.031082621385602322	1.5074823616441493	248	69	6	22115	ABCA1,SLC7A8,AQP3,ADRA2A,SLC16A6,CLDN1
