# Supplementary material for: Extended PRF: Impact of Heat on Gene Expression in Gingival Fibroblasts
Source: Int J Mol Sci. 2025 Sep 18;26(18):9120. doi: 10.3390/ijms26189120 (PMC12470302; doi:10.3390/ijms26189120)
Supplement: Supplementary file 1 [file ijms-26-09120-s001.zip › ijms-3780438-Supplementary/Table S3 hPPP regulated genes.xlsx]

## Sheet: Main
VolcaNoseR - Exploring volcano plots
Name	Change	Fold change (log2)	Significance	Manhattan distance
CLDN1	Decreased	-7.21959	4.83603	12.0556
IL6	Decreased	-5.28874	6.17625	11.465
FKBP5	Increased	5.69621	5.60606	11.3023
CXCL6	Decreased	-3.25271	7.7868	11.0395
DHRS3	Increased	3.60247	6.17625	9.77872
ANGPTL4	Increased	3.74422	5.32912	9.07334
RASL11B	Increased	3.63749	5.4223	9.05979
NOV	Decreased	-3.11247	4.58461	7.69708
HAS2	Increased	3.10861	4.42369	7.5323
CXCL8	Decreased	-4.07916	2.49126	6.57042

## Sheet: Increase
VolcaNoseR - Exploring volcano plots
Name	Change	Fold change (log2)	Significance	Manhattan distance
FKBP5	Increased	5.69621	5.60606	11.3023
DHRS3	Increased	3.60247	6.17625	9.77872
ANGPTL4	Increased	3.74422	5.32912	9.07334
RASL11B	Increased	3.63749	5.4223	9.05979
HAS2	Increased	3.10861	4.42369	7.5323

## Sheet: Decrease
VolcaNoseR - Exploring volcano plots
Name	Change	Fold change (log2)	Significance	Manhattan distance
CLDN1	Decreased	-7.21959	4.83603	12.0556
IL6	Decreased	-5.28874	6.17625	11.465
CXCL6	Decreased	-3.25271	7.7868	11.0395
NOV	Decreased	-3.11247	4.58461	7.69708
CXCL8	Decreased	-4.07916	2.49126	6.57042
